# Supplementary material for: Transcriptome analysis reveals effects of ethynylestradiol and bisphenol A on multiple endocrine and metabolic pathways in the pituitary and liver of female Atlantic cod (Gadus morhua)
Source: Front Endocrinol (Lausanne). 2025 Jan 27;15:1491432. doi: 10.3389/fendo.2024.1491432 (PMC11808150; doi:10.3389/fendo.2024.1491432)
Supplement: Supplementary file 2 [file Table2.xlsx]

## Sheet: Table_S2A_Pit_DEGs_BPA_40umol
Atlantic cod gene ID	Human gene stable ID	Human gene name	Zebrafish gene name	Gene description	Zebrafish gene stable ID	FC	logFC	logCPM	LR	PValue	FDR
ENSGMOG00000008121	ENSG00000080493	SLC4A4	slc4a4b	electrogenic sodium bicarbonate cotransporter 1-like [Source:NCBI gene (formerly Entrezgene);Acc:115541395]	ENSDARG00000044808	3.53	1.82	4.94	27.03	2e-07	0.000153
ENSGMOG00000026986			myh7bb		ENSDARG00000035322	46.49	5.54	-0.21	17.8	2.46e-05	0.00869
ENSGMOG00000009501			myh7bb	myosin heavy chain, fast skeletal muscle-like [Source:NCBI gene (formerly Entrezgene);Acc:115542530]	ENSDARG00000035322	15.31	3.94	-0.97	14.41	0.000147	0.0336
ENSGMOG00000018265			si:dkey-190l8.2		ENSDARG00000091222	9.83	3.3	1.47	15.42	8.62e-05	0.0224
ENSGMOG00000022468	ENSG00000105650	PDE4C				6.13	2.62	5.85	17.21	3.35e-05	0.0107
ENSGMOG00000013738	ENSG00000181631	P2RY13	p2ry13	P2Y purinoceptor 13-like [Source:NCBI gene (formerly Entrezgene);Acc:115528763]	ENSDARG00000069944	0.47	-1.1	4.21	27.79	1.35e-07	0.000108
ENSGMOG00000014046	ENSG00000132326	PER2				2.24	1.16	2.78	15.16	9.88e-05	0.0246
ENSGMOG00000002886	ENSG00000082175	PGR	pgr	progesterone receptor [Source:NCBI gene (formerly Entrezgene);Acc:115560826]	ENSDARG00000035966	3.81	1.93	5.83	26.84	2.21e-07	0.000162
ENSGMOG00000002950	ENSG00000165895	ARHGAP42	arhgap42b	rho GTPase-activating protein 42-like [Source:NCBI gene (formerly Entrezgene);Acc:115560824]	ENSDARG00000010654	1.71	0.78	5.13	19.27	1.14e-05	0.00444
ENSGMOG00000009574	ENSG00000064309	CDON	cdon	cell adhesion associated, oncogene regulated [Source:ZFIN;Acc:ZDB-GENE-021115-4]	ENSDARG00000061328	0.31	-1.7	2.08	23.3	1.38e-06	0.000706
ENSGMOG00000031509	ENSG00000115361	ACADL	acadl	long-chain specific acyl-CoA dehydrogenase, mitochondrial-like [Source:NCBI gene (formerly Entrezgene);Acc:115547731]	ENSDARG00000088357	0.18	-2.46	4.23	33.17	8.42e-09	1.11e-05
ENSGMOG00000008357			zgc:171775	STKc_p38 domain-containing protein [Source:NCBI gene (formerly Entrezgene);Acc:115547514]	ENSDARG00000058381	0.21	-2.28	4.25	26.28	2.96e-07	0.000201
ENSGMOG00000023344				small nucleolar RNA SNORD65 [Source:NCBI gene (formerly Entrezgene);Acc:115548058]		5.41	2.44	0.39	15.11	0.000102	0.0249
ENSGMOG00000006843	ENSG00000184811	TRARG1	trarg1b	trafficking regulator of GLUT4 (SLC2A4) 1b [Source:ZFIN;Acc:ZDB-GENE-091204-45]	ENSDARG00000094675	0.39	-1.36	3.02	24.43	7.72e-07	0.000458
ENSGMOG00000025665	ENSG00000167414	GNG8	gng8	guanine nucleotide binding protein (G protein), gamma 8 [Source:NCBI gene (formerly Entrezgene);Acc:115546753]	ENSDARG00000042970	60.68	5.92	1.13	29.83	4.71e-08	4.56e-05
ENSGMOG00000036583			si:ch73-261i21.5	si:ch73-261i21.5 [Source:ZFIN;Acc:ZDB-GENE-110411-258]	ENSDARG00000105061	0.07	-3.86	2.57	26.56	2.55e-07	0.00018
ENSGMOG00000002813	ENSG00000146013	GFRA3				0.4	-1.33	1.85	17.08	3.58e-05	0.0108
ENSGMOG00000026427	ENSG00000135625	EGR4				0.24	-2.04	3.16	23.67	1.14e-06	0.000637
ENSGMOG00000031753	ENSG00000155886	SLC24A2	SLC24A2		ENSDARG00000063158	8.25	3.04	-0.95	29.91	4.53e-08	4.56e-05
ENSGMOG00000024743	ENSG00000160888	IER2	ier2b	immediate early response 2b [Source:ZFIN;Acc:ZDB-GENE-030131-8244]	ENSDARG00000086881	0.4	-1.34	5.46	23.33	1.36e-06	0.000706
ENSGMOG00000018360	ENSG00000116962	NID1	nid1b		ENSDARG00000103129	0.29	-1.8	5.47	53.1	3.17e-13	5.83e-09
ENSGMOG00000030579			rasd4		ENSDARG00000099238	1.7	0.76	4.54	17.55	2.8e-05	0.00937
ENSGMOG00000024827				finTRIM family, member 84 [Source:NCBI gene (formerly Entrezgene);Acc:115540990]		3	1.59	0.23	16.81	4.13e-05	0.0117
ENSGMOG00000026993				apolipoprotein L domain-containing protein 1-like [Source:NCBI gene (formerly Entrezgene);Acc:115540690]		4.59	2.2	2.23	16.1	6e-05	0.0165
ENSGMOG00000027263			cks2	CDC28 protein kinase regulatory subunit 2 [Source:NCBI gene (formerly Entrezgene);Acc:115555192]	ENSDARG00000071410	1.79	0.84	3.98	15.52	8.18e-05	0.0218
ENSGMOG00000027394						13.6	3.77	1.09	35.39	2.7e-09	4.95e-06
ENSGMOG00000026327	ENSG00000128045	RASL11B	rasl11b	RAS-like, family 11, member B [Source:NCBI gene (formerly Entrezgene);Acc:115556340]	ENSDARG00000015611	4.31	2.11	5.17	25.97	3.48e-07	0.000223
ENSGMOG00000001385				protein-glutamine gamma-glutamyltransferase 2-like [Source:NCBI gene (formerly Entrezgene);Acc:115550934]		2.78	1.48	2.75	18.58	1.63e-05	0.00625
ENSGMOG00000001156	ENSG00000144867	SRPRB	zgc:172271	zgc:172271 [Source:ZFIN;Acc:ZDB-GENE-080204-110]	ENSDARG00000013240	4.5	2.17	1.2	16.13	5.91e-05	0.0164
ENSGMOG00000036542	ENSG00000117154	IGSF21	igsf21b	immunoglobin superfamily, member 21b [Source:NCBI gene (formerly Entrezgene);Acc:115540875]	ENSDARG00000056084	4.3	2.11	0.91	28.12	1.14e-07	9.54e-05
ENSGMOG00000035456		TSHB	tshbb	thyroid stimulating hormone subunit beta b		17.31	4.11	7.45	35.42	2.66e-09	4.95e-06
ENSGMOG00000011003			slc25a55b		ENSDARG00000013749	9.72	3.28	0.34	29.65	5.19e-08	4.77e-05
ENSGMOG00000013814	ENSG00000213648	SULT1A4	sult2st3	sulfotransferase family 2, cytosolic sulfotransferase 3 [Source:NCBI gene (formerly Entrezgene);Acc:115554407]	ENSDARG00000028367	1.86	0.89	4.89	20.56	5.79e-06	0.00266
ENSGMOG00000024060						5.14	2.36	0.77	17.08	3.59e-05	0.0108
ENSGMOG00000018109	ENSG00000184489	PTP4A3	ptp4a3a	protein tyrosine phosphatase type IVA 3-like [Source:NCBI gene (formerly Entrezgene);Acc:115553404]	ENSDARG00000039997	7.52	2.91	5.94	15.15	9.91e-05	0.0246
ENSGMOG00000023237	ENSG00000005108	THSD7A	thsd7ab	thrombospondin, type I, domain containing 7Ab [Source:ZFIN;Acc:ZDB-GENE-130530-999]	ENSDARG00000090496	0.59	-0.75	4.44	16.93	3.87e-05	0.0113
ENSGMOG00000006669	ENSG00000170549	IRX1	irx1a	iroquois homeobox 1a [Source:NCBI gene (formerly Entrezgene);Acc:115554628]	ENSDARG00000101831	26.1	4.71	1.81	14.61	0.000132	0.0315
ENSGMOG00000000425			zgc:65851	Filament_head and Filament domain-containing protein [Source:NCBI gene (formerly Entrezgene);Acc:115554732]	ENSDARG00000012281	17.31	4.11	3.97	14.48	0.000142	0.033
ENSGMOG00000024943						117.7	6.88	-0.15	38.11	6.7e-10	2.05e-06
ENSGMOG00000017198	ENSG00000026025	VIM	viml	vimentin like [Source:ZFIN;Acc:ZDB-GENE-040426-1743]	ENSDARG00000044501	2.27	1.18	6.39	15.41	8.65e-05	0.0224
ENSGMOG00000012553			ralyl	RNA-binding Raly-like protein [Source:NCBI gene (formerly Entrezgene);Acc:115549483]	ENSDARG00000090292	0.38	-1.41	5.39	40.97	1.55e-10	9.49e-07
ENSGMOG00000033486	ENSG00000118200	CAMSAP2	camsap2b	calmodulin regulated spectrin-associated protein family, member 2b [Source:ZFIN;Acc:ZDB-GENE-070912-80]	ENSDARG00000059965	1.74	0.8	6.25	14.48	0.000142	0.033
ENSGMOG00000002325	ENSG00000198216	CACNA1E	cacna1eb		ENSDARG00000095614	1.97	0.98	5.22	19.83	8.44e-06	0.00359
ENSGMOG00000032283	ENSG00000060566	CREB3L3	creb3l3b	cyclic AMP-responsive element-binding protein 3-like protein 3-A [Source:NCBI gene (formerly Entrezgene);Acc:115549447]	ENSDARG00000090903	4.97	2.31	2.72	23.09	1.55e-06	0.000768
ENSGMOG00000006410	ENSG00000164236	ANKRD33B	ankrd33bb	ankyrin repeat domain 33Bb [Source:NCBI gene (formerly Entrezgene);Acc:115549178]	ENSDARG00000015589	12.2	3.61	-0.03	32.29	1.33e-08	1.62e-05
ENSGMOG00000029097	ENSG00000159713	TPPP3	tppp3	tubulin polymerization-promoting protein family member 3 [Source:NCBI gene (formerly Entrezgene);Acc:115558984]	ENSDARG00000030463	7.15	2.84	1.8	34.71	3.83e-09	5.86e-06
ENSGMOG00000035399	ENSG00000151575	TEX9	tex9	testis expressed 9 [Source:NCBI gene (formerly Entrezgene);Acc:115559092]	ENSDARG00000010586	5.55	2.47	6.6	31.16	2.37e-08	2.57e-05
ENSGMOG00000035196			actc1b	actin alpha 1, skeletal muscle b [Source:NCBI gene (formerly Entrezgene);Acc:115558390]	ENSDARG00000099197	2.38	1.25	3.31	19.29	1.12e-05	0.00444
ENSGMOG00000000551	ENSG00000115221	ITGB6	itgb6	integrin, beta 6 [Source:NCBI gene (formerly Entrezgene);Acc:115558492]	ENSDARG00000002494	0.33	-1.6	1.92	13.9	0.000193	0.0412
ENSGMOG00000015297						4.19	2.07	-0.28	17.56	2.78e-05	0.00937
ENSGMOG00000003107		GNRHHR	gnrhr2a	putative gonadotropin-releasing hormone II receptor 2a		9.49	3.25	4.28	38.33	5.98e-10	2.05e-06
ENSGMOG00000001598		PMEL	pmela	premelanosome protein a [Source:NCBI gene (formerly Entrezgene);Acc:115557714]	ENSDARG00000091298	14.19	3.83	2.94	16.84	4.06e-05	0.0117
ENSGMOG00000029093	ENSG00000124203	ZNF831	znf831		ENSDARG00000074906	1.82	0.86	3.89	17.15	3.45e-05	0.0107
ENSGMOG00000033893						0.02	-5.48	-0.84	19.8	8.61e-06	0.00359
ENSGMOG00000001472	ENSG00000112419	PHACTR2	phactr2	phosphatase and actin regulator 2 [Source:ZFIN;Acc:ZDB-GENE-040724-11]	ENSDARG00000027172	0.48	-1.06	4.09	14.08	0.000175	0.0388
ENSGMOG00000016078	ENSG00000111344	RASAL1	rasal1b		ENSDARG00000041515	1.73	0.79	4.75	19.95	7.93e-06	0.00347
ENSGMOG00000015982	ENSG00000158104	HPD	hpdb	4-hydroxyphenylpyruvate dioxygenase b [Source:NCBI gene (formerly Entrezgene);Acc:115546081]	ENSDARG00000044935	4.19	2.07	-0.25	17.27	3.24e-05	0.0106
ENSGMOG00000033791						12.75	3.67	1.02	36.19	1.79e-09	4.11e-06
ENSGMOG00000012248			rasl10a	RAS-like, family 10, member A [Source:ZFIN;Acc:ZDB-GENE-060526-273]	ENSDARG00000062314	12.84	3.68	3.19	17.18	3.4e-05	0.0107
ENSGMOG00000004074	ENSG00000169083	AR		androgen receptor-like [Source:NCBI gene (formerly Entrezgene);Acc:115552233]		2.06	1.05	3.1	20.33	6.51e-06	0.00292
ENSGMOG00000014864				carnosine synthase 1 [Source:NCBI gene (formerly Entrezgene);Acc:115552012]		13.22	3.72	3.43	14.11	0.000173	0.0387
ENSGMOG00000002457		DNAJA2	dnaja2b	DnaJ heat shock protein family (Hsp40) member A2b [Source:NCBI gene (formerly Entrezgene);Acc:115550258]	ENSDARG00000010745	1.52	0.6	6.1	25.94	3.52e-07	0.000223
ENSGMOG00000007073	ENSG00000106348	IMPDH1	impdh1a	IMP (inosine 5'-monophosphate) dehydrogenase 1a [Source:NCBI gene (formerly Entrezgene);Acc:115551122]	ENSDARG00000042336	14.53	3.86	4.52	13.58	0.000229	0.0478
ENSGMOG00000029300			si:ch211-194m7.3	si:ch211-194m7.5 [Source:ZFIN;Acc:ZDB-GENE-120709-88]	ENSDARG00000074322	0.14	-2.86	2.53	13.69	0.000215	0.0454
ENSGMOG00000000955	ENSG00000122787	AKR1D1		aldo-keto reductase family 1 member D1 [Source:NCBI gene (formerly Entrezgene);Acc:115550949]		4.88	2.29	0.17	28.38	9.95e-08	8.71e-05
ENSGMOG00000000972				transcription intermediary factor 1-alpha-like [Source:NCBI gene (formerly Entrezgene);Acc:115550948]		2.29	1.2	2.95	19.6	9.55e-06	0.0039
ENSGMOG00000001032	ENSG00000077942	FBLN1	fbln1	fibulin 1 [Source:NCBI gene (formerly Entrezgene);Acc:115551074]	ENSDARG00000103311	3.96	1.98	4.4	35.15	3.05e-09	5.09e-06
ENSGMOG00000013155	ENSG00000108950	FAM2A	CABZ01057057.1	FAM20A golgi associated secretory pathway pseudokinase [Source:HGNC Symbol;Acc:HGNC:23015]	ENSDARG00000111526	2.97	1.57	3.47	37.48	9.21e-10	2.42e-06
ENSGMOG00000001115	ENSG00000170412	GPRC5C	gprc5c	G protein-coupled receptor, class C, group 5, member C [Source:NCBI gene (formerly Entrezgene);Acc:115531362]	ENSDARG00000100862	2.33	1.22	3.61	24.44	7.66e-07	0.000458
ENSGMOG00000011719	ENSG00000148677	ANKRD1	ankrd1b		ENSDARG00000076192	0.21	-2.26	5.41	39.23	3.77e-10	1.73e-06
ENSGMOG00000017583	ENSG00000177675	CD163L1				2.73	1.45	4.6	18.43	1.76e-05	0.00661
ENSGMOG00000000575	ENSG00000161714	PLCD3	plcd3b	1-phosphatidylinositol 4,5-bisphosphate phosphodiesterase delta-3-A-like [Source:NCBI gene (formerly Entrezgene);Acc:115531145]	ENSDARG00000079572	2.09	1.07	3.12	17.61	2.71e-05	0.00937
ENSGMOG00000015790	ENSG00000145087	STXBP5L	stxbp5l	syntaxin binding protein 5 like [Source:HGNC Symbol;Acc:HGNC:30757]	ENSDARG00000006383	2.32	1.22	5.06	31.51	1.98e-08	2.27e-05
ENSGMOG00000019224		KCNJ3	kcnj3a	potassium inwardly rectifying channel subfamily J member 3a [Source:NCBI gene (formerly Entrezgene);Acc:115533648]	ENSDARG00000077165	1.52	0.61	4.25	13.53	0.000235	0.0485
ENSGMOG00000005531	ENSG00000143320	CRABP2	crabp2b	cellular retinoic acid binding protein 2, b [Source:ZFIN;Acc:ZDB-GENE-050208-52]	ENSDARG00000030449	4.81	2.27	-0.28	17.03	3.67e-05	0.0109
ENSGMOG00000013300	ENSG00000160789	LMNA		lamin-A-like [Source:NCBI gene (formerly Entrezgene);Acc:115535752]		0.5	-1.01	5.27	18.03	2.17e-05	0.00798
ENSGMOG00000018930	ENSG00000158246	TENT5B	tent5bb	terminal nucleotidyltransferase 5Bb [Source:ZFIN;Acc:ZDB-GENE-060503-431]	ENSDARG00000011797	1.92	0.94	5.28	14.06	0.000177	0.0388
ENSGMOG00000004585	ENSG00000106524	ANKMY2	ankmy2b	ankyrin repeat and MYND domain-containing protein 2-like [Source:NCBI gene (formerly Entrezgene);Acc:115535880]	ENSDARG00000093668	9.59	3.26	3.29	24.13	9.03e-07	0.000518
ENSGMOG00000013192	ENSG00000136261	BZW2	bzw2	basic leucine zipper and W2 domains 2 [Source:NCBI gene (formerly Entrezgene);Acc:115536272]	ENSDARG00000035918	0.3	-1.72	4	17.82	2.43e-05	0.00869
ENSGMOG00000020443			si:dkey-206d17.15		ENSDARG00000100046	0.13	-2.98	1.14	14.8	0.00012	0.0289
ENSGMOG00000032190	ENSG00000170345	FOS	fosab	v-fos FBJ murine osteosarcoma viral oncogene homolog Ab [Source:NCBI gene (formerly Entrezgene);Acc:115534728]	ENSDARG00000031683	0.23	-2.11	4.08	13.99	0.000184	0.0397
ENSGMOG00000026470	ENSG00000198523	PLN		phospholamban [Source:HGNC Symbol;Acc:HGNC:9080]		0.08	-3.67	1.18	23.47	1.27e-06	0.000686
ENSGMOG00000036006						5.9	2.56	1.57	21.02	4.55e-06	0.00214
ENSGMOG00000009969			blk	BLK proto-oncogene, Src family tyrosine kinase [Source:NCBI gene (formerly Entrezgene);Acc:115534626]	ENSDARG00000007783	0.21	-2.26	2.02	41.91	9.54e-11	8.76e-07
ENSGMOG00000000265			slc6a1l	solute carrier family 6 member 1, like [Source:NCBI gene (formerly Entrezgene);Acc:115532546]	ENSDARG00000041205	4.37	2.13	5.81	23	1.62e-06	0.000782
ENSGMOG00000027802	ENSG00000116032	GRIN3B	grin3a		ENSDARG00000075802	0.17	-2.56	0.13	16.06	6.14e-05	0.0166
ENSGMOG00000002428		RASGEF1B	rasgef1bb	RasGEF domain family, member 1Bb [Source:NCBI gene;Acc:445085]	ENSDARG00000044251	1.81	0.86	4.72	33.95	5.65e-09	7.99e-06
ENSGMOG00000006310			lratb.1	lecithin retinol acyltransferase-like [Source:NCBI gene (formerly Entrezgene);Acc:115529711]	ENSDARG00000096594	2.55	1.35	4.33	15.31	9.12e-05	0.0233
ENSGMOG00000009013						14.14	3.82	4.16	14.39	0.000148	0.0336

## Sheet: Table_S2B_Pit_DEGs_BPA_200umol
Atlantic cod gene ID	Human gene stable ID	Human gene name	Zebrafish gene name	Gene description	Zebrafish gene stable ID	FC	logFC	logCPM	LR	PValue	FDR
ENSGMOG00000014279	ENSG00000177144	NUDT4B	nudt4b		ENSDARG00000045878	1.88	0.91	3.34	29.55	5.45e-08	1.54e-05
ENSGMOG00000036262	ENSG00000137710	RDX		radixin [Source:NCBI gene (formerly Entrezgene);Acc:115542091]		1.85	0.89	4.69	43.75	3.73e-11	2.07e-08
ENSGMOG00000001076			tnnt2c	troponin T2c, cardiac [Source:ZFIN;Acc:ZDB-GENE-030520-1]	ENSDARG00000032242	2.38	1.25	0.69	16.28	5.47e-05	0.0053
ENSGMOG00000010084	ENSG00000119139	TJP2	tjp2a	tight junction protein 2a (zona occludens 2) [Source:NCBI gene (formerly Entrezgene);Acc:115542921]	ENSDARG00000063309	1.61	0.69	6.67	20.31	6.58e-06	0.000985
ENSGMOG00000022601			lmo4a	LIM domain only 4a [Source:NCBI gene (formerly Entrezgene);Acc:115541956]	ENSDARG00000013853	0.47	-1.1	2.14	12.52	0.000403	0.0241
ENSGMOG00000008121	ENSG00000080493	SLC4A4	slc4a4b	electrogenic sodium bicarbonate cotransporter 1-like [Source:NCBI gene (formerly Entrezgene);Acc:115541395]	ENSDARG00000044808	3.23	1.69	5	52.74	3.81e-13	3.33e-10
ENSGMOG00000006317	ENSG00000123454	DBH	dbh	dopamine beta-hydroxylase (dopamine beta-monooxygenase) [Source:ZFIN;Acc:ZDB-GENE-990621-3]	ENSDARG00000069446	0.01	-6.11	3.82	15.07	0.000104	0.00877
ENSGMOG00000014183	ENSG00000168621	GDNF	gdnfa	glial cell derived neurotrophic factor a [Source:NCBI gene (formerly Entrezgene);Acc:115542215]	ENSDARG00000039959	5.42	2.44	-0.33	17.82	2.43e-05	0.00303
ENSGMOG00000010122	ENSG00000165072	MAMDC2		MAM domain containing 2 [Source:NCBI gene (formerly Entrezgene);Acc:115542925]		0.42	-1.24	6.28	11.63	0.000649	0.0349
ENSGMOG00000009254				pro-melanin-concentrating hormone, like [Source:NCBI gene (formerly Entrezgene);Acc:115542221]		0.02	-5.7	6.8	16.74	4.28e-05	0.00438
ENSGMOG00000026981	ENSG00000168906	MAT2A	mat2aa	methionine adenosyltransferase II, alpha a [Source:NCBI gene (formerly Entrezgene);Acc:115542745]	ENSDARG00000040334	1.71	0.78	5.42	13.77	0.000207	0.0142
ENSGMOG00000026603			si:busm1-52i16.2	claudin-10-like [Source:NCBI gene (formerly Entrezgene);Acc:115541354]	ENSDARG00000058930	0.15	-2.69	0.72	16.69	4.4e-05	0.00447
ENSGMOG00000017247	ENSG00000134873	CLDN1	si:ch211-181l5.2	claudin-10-like [Source:NCBI gene (formerly Entrezgene);Acc:115542621]	ENSDARG00000058906	0.14	-2.84	0.55	15.73	7.31e-05	0.00666
ENSGMOG00000012944	ENSG00000077782	FGFR1	fgfr1b	fibroblast growth factor receptor 1b [Source:NCBI gene (formerly Entrezgene);Acc:115542562]	ENSDARG00000011190	0.31	-1.67	3.71	16.75	4.27e-05	0.00438
ENSGMOG00000018708	ENSG00000151468	CCDC3	ccdc3a	coiled-coil domain containing 3a [Source:NCBI gene (formerly Entrezgene);Acc:115542861]	ENSDARG00000026052	0.51	-0.98	4.02	17.93	2.29e-05	0.00288
ENSGMOG00000000018	ENSG00000173083	HPSE	hpse	heparanase [Source:NCBI gene (formerly Entrezgene);Acc:115541973]	ENSDARG00000063634	2.16	1.11	2.9	14.94	0.000111	0.00906
ENSGMOG00000024642						2.32	1.21	-0.49	11.03	0.000895	0.0443
ENSGMOG00000008408	ENSG00000132837	DMGDH	dmgdh	dimethylglycine dehydrogenase [Source:NCBI gene (formerly Entrezgene);Acc:115541990]	ENSDARG00000025703	0.35	-1.53	0.5	13.82	0.000201	0.0139
ENSGMOG00000023292	ENSG00000165474	GJB2				0.11	-3.22	-0.22	14.4	0.000147	0.0112
ENSGMOG00000003529						0.39	-1.37	3.82	16.68	4.41e-05	0.00447
ENSGMOG00000034995				uncharacterized LOC115552833 [Source:NCBI gene (formerly Entrezgene);Acc:115552833]		13.57	3.76	3.32	15.91	6.65e-05	0.00615
ENSGMOG00000033102				melatonin receptor type 1Ba [Source:NCBI gene;Acc:30669]		0.22	-2.18	1.35	11.53	0.000685	0.0364
ENSGMOG00000004016	ENSG00000149591	TAGLN	tagln	transgelin [Source:NCBI gene (formerly Entrezgene);Acc:115560935]	ENSDARG00000045408	0.49	-1.03	4.09	13.34	0.000259	0.0169
ENSGMOG00000004354						2.52	1.34	0.32	11.43	0.000723	0.038
ENSGMOG00000013738	ENSG00000181631	P2RY13	p2ry13	P2Y purinoceptor 13-like [Source:NCBI gene (formerly Entrezgene);Acc:115528763]	ENSDARG00000069944	0.54	-0.9	4.15	22.69	1.9e-06	0.000363
ENSGMOG00000023030	ENSG00000185274	GALNT17	galnt17	polypeptide N-acetylgalactosaminyltransferase 17 [Source:ZFIN;Acc:ZDB-GENE-110419-5]	ENSDARG00000042418	0.24	-2.08	5.27	31.27	2.24e-08	7.34e-06
ENSGMOG00000017006	ENSG00000115592	PRKAG3	prkag3b	protein kinase, AMP-activated, gamma 3b non-catalytic subunit [Source:NCBI gene (formerly Entrezgene);Acc:115561761]	ENSDARG00000000369	8.64	3.11	1.7	17.62	2.7e-05	0.00325
ENSGMOG00000027173	ENSG00000083457	ITGAE	itgae.2		ENSDARG00000057787	1.76	0.82	4.45	11.8	0.000591	0.0323
ENSGMOG00000033273						2.32	1.21	0.46	11.16	0.000837	0.0421
ENSGMOG00000014046	ENSG00000132326	PER2				4.77	2.25	3.7	56.72	5.02e-14	4.85e-11
ENSGMOG00000004181	ENSG00000086205	FOLH1	naalad2	N-acetylated alpha-linked acidic dipeptidase 2 [Source:ZFIN;Acc:ZDB-GENE-040426-1025]	ENSDARG00000021383	0.39	-1.34	3.29	30.79	2.88e-08	8.93e-06
ENSGMOG00000011657	ENSG00000164776	PHKG1	phkg1a	phosphorylase kinase catalytic subunit gamma 1 [Source:NCBI gene (formerly Entrezgene);Acc:115561528]	ENSDARG00000030604	1.61	0.68	4.2	15.39	8.73e-05	0.00769
ENSGMOG00000011800	ENSG00000076706	MCAM	mcamb	melanoma cell adhesion molecule b [Source:NCBI gene (formerly Entrezgene);Acc:115528921]	ENSDARG00000005368	0.42	-1.26	4.52	15.93	6.56e-05	0.00611
ENSGMOG00000000450	ENSG00000090006	LTBP4	BX663503.3		ENSDARG00000099137	3.02	1.59	3.71	71.9	2.26e-17	2.96e-14
ENSGMOG00000002886	ENSG00000082175	PGR	pgr	progesterone receptor [Source:NCBI gene (formerly Entrezgene);Acc:115560826]	ENSDARG00000035966	4.87	2.29	6.28	98.15	3.89e-23	8.9e-20
ENSGMOG00000002950	ENSG00000165895	ARHGAP42	arhgap42b	rho GTPase-activating protein 42-like [Source:NCBI gene (formerly Entrezgene);Acc:115560824]	ENSDARG00000010654	1.78	0.83	5.23	30.89	2.74e-08	8.64e-06
ENSGMOG00000032998	ENSG00000188729	OSTN	ostn	osteocrin [Source:HGNC Symbol;Acc:HGNC:29961]	ENSDARG00000054055	3.25	1.7	6.08	37.63	8.55e-10	3.56e-07
ENSGMOG00000011414	ENSG00000166106	ADAMTS15		ADAM metallopeptidase with thrombospondin type 1 motif 15 [Source:HGNC Symbol;Acc:HGNC:16305]		0.29	-1.8	1.24	11.4	0.000733	0.0385
ENSGMOG00000027562						0.27	-1.89	-0.56	17.7	2.59e-05	0.00314
ENSGMOG00000009574	ENSG00000064309	CDON	cdon	cell adhesion associated, oncogene regulated [Source:ZFIN;Acc:ZDB-GENE-021115-4]	ENSDARG00000061328	0.45	-1.15	2.06	12.84	0.000339	0.0209
ENSGMOG00000013367	ENSG00000024422	EHD2		EH-domain containing 2b [Source:NCBI gene (formerly Entrezgene);Acc:115560805]		0.47	-1.09	2.8	14.96	0.00011	0.00905
ENSGMOG00000032994			FO681288.1	zinc transporter 10-like [Source:NCBI gene (formerly Entrezgene);Acc:115561690]	ENSDARG00000054584	0.18	-2.48	3.4	12.51	0.000404	0.0241
ENSGMOG00000002518	ENSG00000172572	PDE3A	pde3a	cGMP-inhibited 3',5'-cyclic phosphodiesterase A-like [Source:NCBI gene (formerly Entrezgene);Acc:115561468]	ENSDARG00000004227	1.86	0.9	3.1	27.47	1.6e-07	4.12e-05
ENSGMOG00000004207						0.08	-3.63	0.69	11.74	0.000613	0.0331
ENSGMOG00000012700			si:dkey-206d17.15		ENSDARG00000100046	0.32	-1.62	-0.27	12.16	0.000488	0.0274
ENSGMOG00000008357			zgc:171775	STKc_p38 domain-containing protein [Source:NCBI gene (formerly Entrezgene);Acc:115547514]	ENSDARG00000058381	0.14	-2.87	3.97	27	2.03e-07	5.1e-05
ENSGMOG00000031847						0.14	-2.8	1.26	13.63	0.000223	0.0149
ENSGMOG00000006843	ENSG00000184811	TRARG1	trarg1b	trafficking regulator of GLUT4 (SLC2A4) 1b [Source:ZFIN;Acc:ZDB-GENE-091204-45]	ENSDARG00000094675	0.27	-1.87	2.75	45.92	1.23e-11	7.26e-09
ENSGMOG00000032439	ENSG00000224051	CPTP	gltpd2	glycolipid transfer protein domain containing 2 [Source:NCBI gene (formerly Entrezgene);Acc:115547765]	ENSDARG00000067889	0.21	-2.24	3.54	22.97	1.64e-06	0.000324
ENSGMOG00000007382	ENSG00000149257	SERPINH1	serpinh1a	serpin peptidase inhibitor, clade H (heat shock protein 47), member 1a [Source:NCBI gene (formerly Entrezgene);Acc:115547827]	ENSDARG00000075954	0.54	-0.9	4.55	16	6.34e-05	0.00596
ENSGMOG00000019297	ENSG00000112983	BRD8	BRD8	bromodomain-containing protein 8-like [Source:NCBI gene (formerly Entrezgene);Acc:115546742]	ENSDARG00000055999	1.51	0.6	5.08	17.02	3.71e-05	0.004
ENSGMOG00000025665	ENSG00000167414	GNG8	gng8	guanine nucleotide binding protein (G protein), gamma 8 [Source:NCBI gene (formerly Entrezgene);Acc:115546753]	ENSDARG00000042970	70.14	6.13	1.61	144.91	2.25e-33	1.37e-29
ENSGMOG00000002839	ENSG00000132386	SERPINF1	serpinf1	serpin peptidase inhibitor, clade F (alpha-2 antiplasmin, pigment epithelium derived factor), member 1 [Source:ZFIN;Acc:ZDB-GENE-040912-2]	ENSDARG00000069048	0.21	-2.25	3.72	30.07	4.17e-08	1.19e-05
ENSGMOG00000036583			si:ch73-261i21.5	si:ch73-261i21.5 [Source:ZFIN;Acc:ZDB-GENE-110411-258]	ENSDARG00000105061	0.06	-4.12	2.31	46.79	7.92e-12	4.84e-09
ENSGMOG00000002813	ENSG00000146013	GFRA3				0.36	-1.47	1.68	25.18	5.21e-07	0.000122
ENSGMOG00000009086	ENSG00000160551	TAOK1	taok1b	serine/threonine-protein kinase TAO1-B-like [Source:NCBI gene (formerly Entrezgene);Acc:115546915]	ENSDARG00000098304	1.92	0.94	5.93	50.89	9.77e-13	7.16e-10
ENSGMOG00000019932			or108-3	olfactory receptor 6N1-like [Source:NCBI gene (formerly Entrezgene);Acc:115547162]	ENSDARG00000043142	6.78	2.76	0.53	49.42	2.07e-12	1.4e-09
ENSGMOG00000011228	ENSG00000110660	SLC35F2	slc35f2	solute carrier family 35 member F2 [Source:NCBI gene (formerly Entrezgene);Acc:115547836]	ENSDARG00000069745	0.28	-1.82	6.01	19.58	9.62e-06	0.00134
ENSGMOG00000018062		KCNH1	kcnh1b		ENSDARG00000023236	0.43	-1.22	3.16	11.24	0.000803	0.0411
ENSGMOG00000034886				homeobox protein MSH-C-like [Source:NCBI gene (formerly Entrezgene);Acc:115540890]		0.19	-2.42	1.31	17.75	2.51e-05	0.00311
ENSGMOG00000015764	ENSG00000174343	CHRNA9	chrna9	cholinergic receptor, nicotinic, alpha 9a [Source:NCBI gene (formerly Entrezgene);Acc:115540165]	ENSDARG00000054680	4.42	2.14	0.61	37.02	1.17e-09	4.77e-07
ENSGMOG00000001036	ENSG00000109814	UGDH	ugdh	UDP-glucose 6-dehydrogenase [Source:NCBI gene (formerly Entrezgene);Acc:115540832]	ENSDARG00000019838	0.56	-0.85	3.39	12.39	0.000432	0.0252
ENSGMOG00000014111	ENSG00000180638	SLC47A2	BX248108.1		ENSDARG00000114306	0.2	-2.33	4.05	20.19	7e-06	0.00103
ENSGMOG00000014339	ENSG00000132017	DCAF15	dcaf15	DDB1 and CUL4 associated factor 15 [Source:ZFIN;Acc:ZDB-GENE-030131-2374]	ENSDARG00000077790	1.85	0.89	6.51	12.51	0.000406	0.0241
ENSGMOG00000027851	ENSG00000006116	CACNG3	cacng3a	calcium channel, voltage-dependent, gamma subunit 3a [Source:ZFIN;Acc:ZDB-GENE-090312-124]	ENSDARG00000058460	3.09	1.63	1.64	12.96	0.000319	0.0199
ENSGMOG00000031753	ENSG00000155886	SLC24A2	SLC24A2		ENSDARG00000063158	7.7	2.94	-0.83	27.85	1.31e-07	3.52e-05
ENSGMOG00000012958	ENSG00000141753	IGFBP4				0.4	-1.32	2.82	17.36	3.09e-05	0.00351
ENSGMOG00000024743	ENSG00000160888	IER2	ier2b	immediate early response 2b [Source:ZFIN;Acc:ZDB-GENE-030131-8244]	ENSDARG00000086881	0.47	-1.1	5.4	10.86	0.000982	0.0471
ENSGMOG00000014791	ENSG00000138166	DUSP5	dusp5	dual specificity phosphatase 5 [Source:NCBI gene (formerly Entrezgene);Acc:115540826]	ENSDARG00000019307	0.37	-1.44	4.91	22.89	1.72e-06	0.000335
ENSGMOG00000032641			dkk2	dickkopf WNT signaling pathway inhibitor 2 [Source:NCBI gene (formerly Entrezgene);Acc:115540955]	ENSDARG00000076420	1.85	0.89	2.59	12.06	0.000516	0.0287
ENSGMOG00000018360	ENSG00000116962	NID1	nid1b		ENSDARG00000103129	0.4	-1.32	5.42	24.7	6.7e-07	0.000155
ENSGMOG00000000621			si:dkey-30k22.7	si:dkey-30k22.7 [Source:ZFIN;Acc:ZDB-GENE-090313-302]	ENSDARG00000037286	0.43	-1.23	1.37	13.27	0.000269	0.0174
ENSGMOG00000014338				CCN family member 1-like [Source:NCBI gene (formerly Entrezgene);Acc:115540999]		0.28	-1.86	0.27	19.08	1.25e-05	0.00171
ENSGMOG00000030579			rasd4		ENSDARG00000099238	2.18	1.12	4.83	18.89	1.38e-05	0.00184
ENSGMOG00000024827				finTRIM family, member 84 [Source:NCBI gene (formerly Entrezgene);Acc:115540990]		5.71	2.51	1.07	72.45	1.71e-17	2.42e-14
ENSGMOG00000008702				calreticulin 3 [Source:HGNC Symbol;Acc:HGNC:20407]		0.63	-0.68	8.74	12.59	0.000389	0.0234
ENSGMOG00000014873			shc2	SHC (Src homology 2 domain containing) transforming protein 2 [Source:ZFIN;Acc:ZDB-GENE-050208-666]	ENSDARG00000062080	2.59	1.37	2.92	16.6	4.61e-05	0.00464
ENSGMOG00000006706				chemokine (C-C motif) ligand 44 [Source:NCBI gene (formerly Entrezgene);Acc:115555085]		0.22	-2.21	6.18	15.13	0.0001	0.00856
ENSGMOG00000006683			ccl25b	chemokine (C-C motif) ligand 25b [Source:ZFIN;Acc:ZDB-GENE-110222-2]	ENSDARG00000070873	0.24	-2.04	1.45	13.56	0.000232	0.0154
ENSGMOG00000013360	ENSG00000104880	ARHGEF18	arhgef18b	rho/rac guanine nucleotide exchange factor (GEF) 18b [Source:ZFIN;Acc:ZDB-GENE-070705-462]	ENSDARG00000042308	1.54	0.62	3.73	13.62	0.000223	0.0149
ENSGMOG00000009809			rgs16	regulator of G protein signaling 16 [Source:NCBI gene (formerly Entrezgene);Acc:115556170]	ENSDARG00000040177	1.77	0.82	8.44	10.8	0.00101	0.048
ENSGMOG00000009803	ENSG00000143248	RGS5	rgs5a	regulator of G protein signaling 5a [Source:NCBI gene (formerly Entrezgene);Acc:115555757]	ENSDARG00000002644	0.43	-1.22	6.51	14.6	0.000133	0.0105
ENSGMOG00000017090	ENSG00000054598	FOXC1		forkhead box C1 [Source:HGNC Symbol;Acc:HGNC:3800]		0.26	-1.94	0.61	16.01	6.3e-05	0.00595
ENSGMOG00000027394						9	3.17	0.81	30.41	3.5e-08	1.03e-05
ENSGMOG00000018053	ENSG00000162745	OLFML2B	olfml2ba		ENSDARG00000005716	1.89	0.92	2.29	13.97	0.000186	0.0131
ENSGMOG00000007613	ENSG00000143149	ALDH9A1	aldh9a1a.2	aldehyde dehydrogenase 9 family, member A1a, tandem duplicate 1 [Source:NCBI gene;Acc:100005587]	ENSDARG00000055331	0.62	-0.7	4.82	10.85	0.000987	0.0472
ENSGMOG00000020384	ENSG00000130522	JUND				0.6	-0.73	4.62	14.93	0.000112	0.00908
ENSGMOG00000026327	ENSG00000128045	RASL11B	rasl11b	RAS-like, family 11, member B [Source:NCBI gene (formerly Entrezgene);Acc:115556340]	ENSDARG00000015611	5.98	2.58	5.74	113.47	1.7e-26	7.79e-23
ENSGMOG00000037240				transmembrane protein 79-like [Source:NCBI gene (formerly Entrezgene);Acc:115555229]		0.52	-0.93	4.04	12.4	0.00043	0.0252
ENSGMOG00000001385				protein-glutamine gamma-glutamyltransferase 2-like [Source:NCBI gene (formerly Entrezgene);Acc:115550934]		3.3	1.72	3.06	58.07	2.53e-14	2.73e-11
ENSGMOG00000004820		ERBB3	erbb3b	erb-b2 receptor tyrosine kinase 3b [Source:NCBI gene (formerly Entrezgene);Acc:115540506]	ENSDARG00000036993	0.07	-3.76	1.12	11.05	0.000888	0.0441
ENSGMOG00000009435	ENSG00000225697	SLC26A6	slc26a6l	solute carrier family 26 member 6, like [Source:ZFIN;Acc:ZDB-GENE-080220-10]	ENSDARG00000054127	2.59	1.37	0.76	11.05	0.000888	0.0441
ENSGMOG00000001156	ENSG00000144867	SRPRB	zgc:172271	zgc:172271 [Source:ZFIN;Acc:ZDB-GENE-080204-110]	ENSDARG00000013240	3.61	1.85	1.12	16.58	4.66e-05	0.00467
ENSGMOG00000002040				EF-hand and coiled-coil domain-containing protein 1-like [Source:NCBI gene (formerly Entrezgene);Acc:115539812]		0.41	-1.28	1.47	13.94	0.000188	0.0132
ENSGMOG00000018938	ENSG00000158571	PFKFB1	si:dkey-96f10.1	6-phosphofructo-2-kinase/fructose-2,6-biphosphatase 1 [Source:NCBI gene (formerly Entrezgene);Acc:115540279]	ENSDARG00000074457	1.73	0.79	5.43	23.47	1.27e-06	0.000253
ENSGMOG00000015596			cntn2	contactin 2 [Source:NCBI gene (formerly Entrezgene);Acc:115549032]	ENSDARG00000000472	2.02	1.02	5.78	19.65	9.32e-06	0.0013
ENSGMOG00000029290	ENSG00000126803	HSPA2	hspa1b	heat shock protein family A (Hsp70) member 1B [Source:ZFIN;Acc:ZDB-GENE-060503-867]	ENSDARG00000056210	0.16	-2.61	-0.15	14.57	0.000135	0.0105
ENSGMOG00000001249	ENSG00000168710	AHCYL1	ahcyl1	adenosylhomocysteinase-like 1 [Source:NCBI gene (formerly Entrezgene);Acc:115552442]	ENSDARG00000056331	0.33	-1.6	7.77	19.87	8.29e-06	0.00118
ENSGMOG00000036542	ENSG00000117154	IGSF21	igsf21b	immunoglobin superfamily, member 21b [Source:NCBI gene (formerly Entrezgene);Acc:115540875]	ENSDARG00000056084	5.24	2.39	1.31	37.91	7.42e-10	3.16e-07
ENSGMOG00000012713	ENSG00000096433	ITPR3	itpr3		ENSDARG00000061741	1.97	0.98	3.99	17.17	3.41e-05	0.00377
ENSGMOG00000028311			si:ch211-207e14.4		ENSDARG00000089004	0.29	-1.77	2.9	13.18	0.000283	0.0181
ENSGMOG00000015992	ENSG00000040487	SLC66A1	slc66a1	solute carrier family 66 member 1 [Source:NCBI gene (formerly Entrezgene);Acc:115540094]	ENSDARG00000043624	1.77	0.83	3.57	14.06	0.000177	0.0126
ENSGMOG00000035456		TSHB	tshbb	thyroid stimulating hormone subunit beta b		15.12	3.92	7.53	66.18	4.12e-16	4.71e-13
ENSGMOG00000011003			slc25a55b		ENSDARG00000013749	9.06	3.18	0.48	43.64	3.95e-11	2.13e-08
ENSGMOG00000007338	ENSG00000151388	ADAMTS12	adamts12	ADAM metallopeptidase with thrombospondin type 1 motif, 12 [Source:NCBI gene (formerly Entrezgene);Acc:115554092]	ENSDARG00000067549	0.4	-1.31	1.58	11.22	0.000809	0.0411
ENSGMOG00000029217				S100 calcium binding protein A10b [Source:NCBI gene (formerly Entrezgene);Acc:115554072]		0.4	-1.31	6.35	12.23	0.000471	0.0267
ENSGMOG00000024060						4.98	2.32	0.92	36.5	1.53e-09	5.95e-07
ENSGMOG00000034138		OTOA	si:dkey-71b5.7	otoancorin [Source:NCBI gene (formerly Entrezgene);Acc:115554650]	ENSDARG00000080675	4.79	2.26	4.96	26.76	2.3e-07	5.7e-05
ENSGMOG00000036552				uncharacterized LOC115553681 [Source:NCBI gene (formerly Entrezgene);Acc:115553681]		18.63	4.22	-0.17	16.41	5.11e-05	0.00506
ENSGMOG00000013533	ENSG00000077943	ITGA8	itga8	integrin, alpha 8 [Source:ZFIN;Acc:ZDB-GENE-080220-48]	ENSDARG00000078717	0.5	-1	4.7	12.34	0.000443	0.0257
ENSGMOG00000010714	ENSG00000163513	TGFBR2	CR855318.1		ENSDARG00000113139	0.37	-1.43	2.82	18.93	1.35e-05	0.00183
ENSGMOG00000033471	ENSG00000164683	HEY1		hairy/enhancer-of-split related with YRPW motif protein 1-like [Source:NCBI gene (formerly Entrezgene);Acc:115554452]		0.56	-0.84	1.38	10.94	0.000943	0.0458
ENSGMOG00000005710	ENSG00000167792	NDUFV1				2.08	1.05	2.1	15.56	7.97e-05	0.00709
ENSGMOG00000033246	ENSG00000164938	TP53INP1	tp53inp1	tumor protein p53 inducible nuclear protein 1 [Source:NCBI gene (formerly Entrezgene);Acc:115553722]	ENSDARG00000028017	1.61	0.69	5.08	12.6	0.000386	0.0233
ENSGMOG00000023237	ENSG00000005108	THSD7A	thsd7ab	thrombospondin, type I, domain containing 7Ab [Source:ZFIN;Acc:ZDB-GENE-130530-999]	ENSDARG00000090496	0.57	-0.8	4.34	16.24	5.57e-05	0.00537
ENSGMOG00000007569	ENSG00000136960	ENPP2	enpp2		ENSDARG00000011257	0.41	-1.29	3.14	11.24	0.0008	0.0411
ENSGMOG00000006625			zgc:91890	riboflavin transporter 2-like [Source:NCBI gene (formerly Entrezgene);Acc:115554024]	ENSDARG00000018980	0.43	-1.23	5.24	21.73	3.14e-06	0.000537
ENSGMOG00000035469	ENSG00000285641	RAB13	rab13	RAB13, member RAS oncogene family [Source:NCBI gene (formerly Entrezgene);Acc:115553597]	ENSDARG00000034771	2.36	1.24	6.68	74.13	7.3e-18	1.11e-14
ENSGMOG00000003874	ENSG00000132702	HAPLN2	hapln2	hyaluronan and proteoglycan link protein 2 [Source:NCBI gene (formerly Entrezgene);Acc:115554758]	ENSDARG00000003903	0.16	-2.63	-0.63	11.39	0.000738	0.0386
ENSGMOG00000004899	ENSG00000104722	NEFM		neurofilament heavy [Source:NCBI gene (formerly Entrezgene);Acc:115553752]		2.49	1.32	4.01	16.35	5.28e-05	0.00514
ENSGMOG00000004303	ENSG00000176907	TCIM	tcima	transcriptional and immune response regulator a [Source:NCBI gene (formerly Entrezgene);Acc:115554414]	ENSDARG00000079497	2.15	1.1	6.35	17.37	3.08e-05	0.00351
ENSGMOG00000006087	ENSG00000143418	CERS2	cers2b	ceramide synthase 2b [Source:ZFIN;Acc:ZDB-GENE-110408-40]	ENSDARG00000058992	1.99	0.99	3.93	20.52	5.89e-06	0.000907
ENSGMOG00000004282	ENSG00000132437	DDC	ddc	dopa decarboxylase [Source:ZFIN;Acc:ZDB-GENE-040426-2656]	ENSDARG00000016494	0.5	-0.99	5.63	18.89	1.38e-05	0.00184
ENSGMOG00000004760	ENSG00000120907	ADRA1A	adra1aa	adrenoceptor alpha 1Aa [Source:NCBI gene (formerly Entrezgene);Acc:115553360]	ENSDARG00000028725	0.43	-1.21	1.19	15.09	0.000102	0.00869
ENSGMOG00000028535	ENSG00000144815	NXPE3	nxpe3	NXPE family member 3-like [Source:NCBI gene (formerly Entrezgene);Acc:115553623]	ENSDARG00000061690	14.84	3.89	3.91	14.36	0.000151	0.0114
ENSGMOG00000020025			fpr1	formyl peptide receptor 1 [Source:ZFIN;Acc:ZDB-GENE-121227-2]	ENSDARG00000042984	0.48	-1.07	2.64	11.53	0.000685	0.0364
ENSGMOG00000015526	ENSG00000139182	CLSTN3	clstn3	calsyntenin 3 [Source:ZFIN;Acc:ZDB-GENE-100921-73]	ENSDARG00000073883	1.76	0.82	5.42	13.68	0.000217	0.0147
ENSGMOG00000013625			prss59.2		ENSDARG00000073742	0.03	-4.95	-0.08	19.87	8.3e-06	0.00118
ENSGMOG00000013734			zgc:171509		ENSDARG00000068303	0.08	-3.7	-0.87	13.37	0.000256	0.0168
ENSGMOG00000024943						55.43	5.79	-0.87	77.02	1.69e-18	3.09e-15
ENSGMOG00000017557	ENSG00000105695	MAG	mag	myelin associated glycoprotein [Source:NCBI gene (formerly Entrezgene);Acc:115554112]	ENSDARG00000104023	0.19	-2.41	2.69	13.64	0.000221	0.0149
ENSGMOG00000025975	ENSG00000054598	FOXC1	foxc1a	forkhead box C1a [Source:NCBI gene (formerly Entrezgene);Acc:115548418]	ENSDARG00000091481	0.41	-1.3	3.36	10.81	0.00101	0.0479
ENSGMOG00000031756			gpc5c	glypican 5c [Source:NCBI gene (formerly Entrezgene);Acc:115549120]	ENSDARG00000074082	0.29	-1.76	4.83	12.25	0.000465	0.0266
ENSGMOG00000012220	ENSG00000130477	UNC13A				2	1	5.25	14.55	0.000137	0.0106
ENSGMOG00000017198	ENSG00000026025	VIM	viml	vimentin like [Source:ZFIN;Acc:ZDB-GENE-040426-1743]	ENSDARG00000044501	2.93	1.55	6.75	10.98	0.00092	0.0452
ENSGMOG00000011878	ENSG00000114796	KLHL24	klhl24a	kelch-like family member 24a [Source:NCBI gene (formerly Entrezgene);Acc:115549039]	ENSDARG00000021739	1.54	0.63	5.74	20.36	6.41e-06	0.000971
ENSGMOG00000012426	ENSG00000060718	COL11A1	col11a1b	collagen, type XI, alpha 1b [Source:ZFIN;Acc:ZDB-GENE-070912-607]	ENSDARG00000009014	0.28	-1.83	3.03	10.74	0.00105	0.0491
ENSGMOG00000012553			ralyl	RNA-binding Raly-like protein [Source:NCBI gene (formerly Entrezgene);Acc:115549483]	ENSDARG00000090292	0.29	-1.78	5.16	50.24	1.36e-12	9.57e-10
ENSGMOG00000033486	ENSG00000118200	CAMSAP2	camsap2b	calmodulin regulated spectrin-associated protein family, member 2b [Source:ZFIN;Acc:ZDB-GENE-070912-80]	ENSDARG00000059965	2.27	1.18	6.56	29.06	7.03e-08	1.95e-05
ENSGMOG00000032283	ENSG00000060566	CREB3L3	creb3l3b	cyclic AMP-responsive element-binding protein 3-like protein 3-A [Source:NCBI gene (formerly Entrezgene);Acc:115549447]	ENSDARG00000090903	5.26	2.39	2.97	41.81	1.01e-10	4.99e-08
ENSGMOG00000012240	ENSG00000182631	RXFP3				2.06	1.04	6.14	17.45	2.95e-05	0.00339
ENSGMOG00000006410	ENSG00000164236	ANKRD33B	ankrd33bb	ankyrin repeat domain 33Bb [Source:NCBI gene (formerly Entrezgene);Acc:115549178]	ENSDARG00000015589	15.49	3.95	0.5	108.23	2.39e-25	8.76e-22
ENSGMOG00000031693						0.29	-1.78	-0.45	15.02	0.000107	0.00896
ENSGMOG00000005911	ENSG00000116194	ANGPTL1	angptl1b	angiopoietin-related protein 3-like [Source:NCBI gene (formerly Entrezgene);Acc:115549126]	ENSDARG00000100159	0.26	-1.93	1.7	22.52	2.08e-06	0.000388
ENSGMOG00000010498	ENSG00000176720	BOK	bokb	bcl-2-related ovarian killer protein homolog B-like [Source:NCBI gene (formerly Entrezgene);Acc:115548439]	ENSDARG00000008807	0.38	-1.41	1.95	13.01	0.00031	0.0196
ENSGMOG00000001601	ENSG00000064651	SLC12A2	CABZ01063543.1		ENSDARG00000113045	0.11	-3.18	1	17.27	3.24e-05	0.00363
ENSGMOG00000012300	ENSG00000111837	MAK		male germ cell associated kinase [Source:HGNC Symbol;Acc:HGNC:6816]		2.65	1.41	-0.12	15.17	9.85e-05	0.00847
ENSGMOG00000035874			ftr50		ENSDARG00000112545	24.53	4.62	-1.32	47.07	6.83e-12	4.32e-09
ENSGMOG00000003779	ENSG00000158887	MPZ	mpz	myelin protein zero [Source:NCBI gene (formerly Entrezgene);Acc:115548244]	ENSDARG00000038609	0.1	-3.39	4.52	10.82	0.00101	0.0479
ENSGMOG00000029097	ENSG00000159713	TPPP3	tppp3	tubulin polymerization-promoting protein family member 3 [Source:NCBI gene (formerly Entrezgene);Acc:115558984]	ENSDARG00000030463	5.32	2.41	1.65	35.55	2.49e-09	9.11e-07
ENSGMOG00000005455		FSHB	fshb	folicle stimulating hormone beta subunit		0.3	-1.72	13.14	15	0.000107	0.00897
ENSGMOG00000003762	ENSG00000140839	CLEC18B				3.36	1.75	-0.21	17.3	3.19e-05	0.0036
ENSGMOG00000035399	ENSG00000151575	TEX9	tex9	testis expressed 9 [Source:NCBI gene (formerly Entrezgene);Acc:115559092]	ENSDARG00000010586	4.95	2.31	6.66	164.9	9.64e-38	1.77e-33
ENSGMOG00000026428	ENSG00000181827	RFX7	rfx7a	regulatory factor X7 [Source:NCBI gene (formerly Entrezgene);Acc:115559091]	ENSDARG00000077237	2.39	1.26	4.44	20.74	5.26e-06	0.000823
ENSGMOG00000015813	ENSG00000136378	ADAMTS7	ADAMTS7	A disintegrin and metalloproteinase with thrombospondin motifs 7-like [Source:NCBI gene (formerly Entrezgene);Acc:115558321]	ENSDARG00000102478	0.57	-0.82	3.83	11.23	0.000805	0.0411
ENSGMOG00000032693	ENSG00000168925	CTRB1	zgc:112160	chymotrypsin B-like [Source:NCBI gene (formerly Entrezgene);Acc:115558456]	ENSDARG00000039730	0.06	-3.95	-0.93	12.38	0.000433	0.0252
ENSGMOG00000009502	ENSG00000168925	CTRB1	zgc:136461	chymotrypsin A [Source:NCBI gene (formerly Entrezgene);Acc:115558460]	ENSDARG00000093844	0.05	-4.22	-0.94	17.73	2.54e-05	0.00311
ENSGMOG00000035196			actc1b	actin alpha 1, skeletal muscle b [Source:NCBI gene (formerly Entrezgene);Acc:115558390]	ENSDARG00000099197	3.88	1.96	3.95	13.98	0.000185	0.0131
ENSGMOG00000012400	ENSG00000075073	TACR2	tacr2	tachykinin receptor 2 [Source:NCBI gene (formerly Entrezgene);Acc:115558190]	ENSDARG00000074509	1.68	0.75	3.78	16.94	3.86e-05	0.00409
ENSGMOG00000001091	ENSG00000166016	ABTB2	abtb2a	ankyrin repeat and BTB/POZ domain-containing protein 2-like [Source:NCBI gene (formerly Entrezgene);Acc:115559313]	ENSDARG00000059751	8.97	3.17	1.59	26.19	3.1e-07	7.57e-05
ENSGMOG00000006786	ENSG00000159556	ISL2	isl2b	insulin gene enhancer protein ISL-3 [Source:NCBI gene (formerly Entrezgene);Acc:115559314]	ENSDARG00000053499	1.85	0.89	2.07	17.17	3.41e-05	0.00377
ENSGMOG00000000551	ENSG00000115221	ITGB6	itgb6	integrin, beta 6 [Source:NCBI gene (formerly Entrezgene);Acc:115558492]	ENSDARG00000002494	0.33	-1.59	1.77	21.93	2.83e-06	0.000494
ENSGMOG00000005299	ENSG00000140873	ADAMTS18	adamts18	ADAM metallopeptidase with thrombospondin type 1 motif, 18 [Source:NCBI gene (formerly Entrezgene);Acc:115559225]	ENSDARG00000001999	0.32	-1.66	-0.57	12.25	0.000464	0.0266
ENSGMOG00000026325	ENSG00000166825	ANPEP	ANPEP		ENSDARG00000036809	0.36	-1.49	4.36	12.72	0.000362	0.0221
ENSGMOG00000000197	ENSG00000166825	ANPEP		aminopeptidase N-like [Source:NCBI gene (formerly Entrezgene);Acc:115558482]		0.13	-2.92	1.48	12.85	0.000338	0.0209
ENSGMOG00000011350	ENSG00000188162	OTOG	otog	otogelin [Source:ZFIN;Acc:ZDB-GENE-120228-1]	ENSDARG00000068460	0.09	-3.46	2.93	23.82	1.06e-06	0.000219
ENSGMOG00000015297						7.53	2.91	0.57	66.53	3.44e-16	4.2e-13
ENSGMOG00000029903	ENSG00000169594	BNC1	BNC1	basonuclin 1 [Source:NCBI gene (formerly Entrezgene);Acc:115558969]	ENSDARG00000100757	0.19	-2.36	2.15	24.56	7.2e-07	0.000161
ENSGMOG00000036180	ENSG00000183578	TNFAIP8L3	tnfaip8l3	tumor necrosis factor, alpha-induced protein 8-like 3 [Source:NCBI gene (formerly Entrezgene);Acc:115558202]	ENSDARG00000088709	0.51	-0.97	2.1	11.09	0.000869	0.0434
ENSGMOG00000017424	ENSG00000186417	GLDN	gldn	gliomedin [Source:ZFIN;Acc:ZDB-GENE-050119-4]	ENSDARG00000061576	0.05	-4.2	-0.04	15.41	8.67e-05	0.00767
ENSGMOG00000003107		GNRHR	gnrhr2a	putative gonadotropin-releasing hormone II receptor 2a		9.92	3.31	4.57	84.58	3.69e-20	7.52e-17
ENSGMOG00000026790	ENSG00000185634	SHC4		SHC adaptor protein 4 [Source:NCBI gene (formerly Entrezgene);Acc:115559155]		4.62	2.21	1.49	30.41	3.5e-08	1.03e-05
ENSGMOG00000008771			zgc:64106	uncharacterized LOC115557346 [Source:NCBI gene (formerly Entrezgene);Acc:115557346]	ENSDARG00000011371	0.21	-2.28	3.31	16.21	5.67e-05	0.00544
ENSGMOG00000032101						0.19	-2.38	2.56	16.99	3.77e-05	0.00404
ENSGMOG00000024367		APOF	apof	apolipoprotein F [Source:ZFIN;Acc:ZDB-GENE-031204-36]	ENSDARG00000090980	0.28	-1.86	0.03	11.03	0.000898	0.0443
ENSGMOG00000001941	ENSG00000142606	MMEL1	mmel1	membrane metallo-endopeptidase-like 1 [Source:NCBI gene (formerly Entrezgene);Acc:115557260]	ENSDARG00000105389	0.32	-1.66	3.22	12.25	0.000465	0.0266
ENSGMOG00000010859	ENSG00000284800					2.24	1.16	5.7	17.54	2.82e-05	0.00333
ENSGMOG00000013130	ENSG00000167588	GPD1	gpd1b	glycerol-3-phosphate dehydrogenase 1 [Source:NCBI gene (formerly Entrezgene);Acc:115556999]	ENSDARG00000043180	1.68	0.75	6.98	13.91	0.000191	0.0133
ENSGMOG00000014555	ENSG00000116774	OLFML3	olfml3b	olfactomedin-like 3b [Source:NCBI gene (formerly Entrezgene);Acc:115557867]	ENSDARG00000062171	0.36	-1.48	2.65	14.85	0.000117	0.00938
ENSGMOG00000011962	ENSG00000008118	CAMK1G	camk1ga	calcium/calmodulin-dependent protein kinase type 1D-like [Source:NCBI gene (formerly Entrezgene);Acc:115557644]	ENSDARG00000044526	2.35	1.23	2.24	17.6	2.73e-05	0.00327
ENSGMOG00000019071	ENSG00000162551	ALPL	alpl	alkaline phosphatase, biomineralization associated [Source:NCBI gene (formerly Entrezgene);Acc:115557186]	ENSDARG00000015546	0.52	-0.95	4.21	14.98	0.000108	0.00903
ENSGMOG00000029093	ENSG00000124203	ZNF831	znf831		ENSDARG00000074906	2.24	1.16	4.15	50.99	9.28e-13	7.09e-10
ENSGMOG00000013279	ENSG00000064655	EYA2	eya2	EYA transcriptional coactivator and phosphatase 2 [Source:NCBI gene (formerly Entrezgene);Acc:115557739]	ENSDARG00000018984	0.23	-2.12	3.03	23.89	1.02e-06	0.000214
ENSGMOG00000007835	ENSG00000211445	GPX3	gpx1a	glutathione peroxidase 1b [Source:ZFIN;Acc:ZDB-GENE-040912-60]	ENSDARG00000018146	1.74	0.8	6.68	16.94	3.86e-05	0.00409
ENSGMOG00000000261	ENSG00000162576	MXRA8	mxra8a		ENSDARG00000062222	0.66	-0.59	4.68	11.56	0.000673	0.0359
ENSGMOG00000011031	ENSG00000101098	RIMS4	rims4	regulating synaptic membrane exocytosis 4 [Source:NCBI gene (formerly Entrezgene);Acc:115557722]	ENSDARG00000059523	1.55	0.63	4.31	12.27	0.000461	0.0266
ENSGMOG00000007429	ENSG00000114541	FRMD4B	frmd4ba	FERM domain containing 4Ba [Source:ZFIN;Acc:ZDB-GENE-130412-1]	ENSDARG00000074599	1.61	0.69	5.01	31.1	2.45e-08	7.86e-06
ENSGMOG00000010270	ENSG00000144550	CPNE9		copine family member 9 [Source:HGNC Symbol;Acc:HGNC:24336]		0.38	-1.41	3.33	16.52	4.8e-05	0.00478
ENSGMOG00000016184	ENSG00000164082	GRM2	grm2b	glutamate receptor, metabotropic 2b [Source:NCBI gene (formerly Entrezgene);Acc:115557810]	ENSDARG00000007195	0.12	-3.1	0.13	10.92	0.000949	0.0458
ENSGMOG00000006745	ENSG00000167100	SAMD14	FO704786.1	sterile alpha motif domain-containing protein 14-like [Source:NCBI gene (formerly Entrezgene);Acc:115535310]	ENSDARG00000101171	0.63	-0.68	3.88	15.15	9.95e-05	0.00852
ENSGMOG00000034844	ENSG00000100146	SOX1	sox10	SRY-box transcription factor 10 [Source:NCBI gene (formerly Entrezgene);Acc:115537285]	ENSDARG00000077467	0.08	-3.56	1.52	12.48	0.000412	0.0243
ENSGMOG00000004680			BX571715.1	UNC93-like protein MFSD11 [Source:NCBI gene (formerly Entrezgene);Acc:115533664]	ENSDARG00000104568	0.46	-1.1	2.97	20.48	6.04e-06	0.000922
ENSGMOG00000012372				carnitine palmitoyltransferase 1Cb [Source:ZFIN;Acc:ZDB-GENE-050417-155]		1.86	0.9	5.04	32.12	1.45e-08	4.92e-06
ENSGMOG00000028525	ENSG00000126603	GLIS2	glis2b	GLIS family zinc finger 2b [Source:ZFIN;Acc:ZDB-GENE-091204-120]	ENSDARG00000100232	0.54	-0.89	1.79	12.47	0.000413	0.0243
ENSGMOG00000013594	ENSG00000156885	COX6A2		cytochrome c oxidase subunit 6A, mitochondrial-like [Source:NCBI gene (formerly Entrezgene);Acc:115537257]		0.45	-1.14	3.99	10.75	0.00104	0.049
ENSGMOG00000028466						4.23	2.08	-0.29	20.3	6.61e-06	0.000985
ENSGMOG00000031484	ENSG00000100079	LGALS2		galectin-2-like [Source:NCBI gene (formerly Entrezgene);Acc:115537697]		0.22	-2.18	0.45	24.61	7.01e-07	0.000159
ENSGMOG00000014049	ENSG00000112562	SMOC2	smoc2	SPARC related modular calcium binding 2 [Source:NCBI gene (formerly Entrezgene);Acc:115560324]	ENSDARG00000088157	0.39	-1.35	2.43	13.21	0.000279	0.0179
ENSGMOG00000032652	ENSG00000165449	SLC16A9	slc16a9a	solute carrier family 16 member 9 [Source:NCBI gene (formerly Entrezgene);Acc:115559798]	ENSDARG00000013926	0.6	-0.73	6.26	17.5	2.88e-05	0.00334
ENSGMOG00000030445						26.26	4.71	-0.15	16.36	5.24e-05	0.00514
ENSGMOG00000024561			cox20	cytochrome c oxidase assembly protein COX20, mitochondrial [Source:NCBI gene (formerly Entrezgene);Acc:115560199]	ENSDARG00000099997	0.59	-0.75	3.6	15.59	7.88e-05	0.00704
ENSGMOG00000005151	ENSG00000100191	SLC5A4				0.49	-1.04	4.96	15.19	9.72e-05	0.00844
ENSGMOG00000030802	ENSG00000266524	GDF1		growth differentiation factor 10a [Source:NCBI gene (formerly Entrezgene);Acc:115560420]		0.24	-2.07	-0.58	24.66	6.83e-07	0.000156
ENSGMOG00000017391	ENSG00000164458	TBXT	tbxtb	T-box transcription factor Tb [Source:NCBI gene (formerly Entrezgene);Acc:115560090]	ENSDARG00000039806	2.49	1.31	0.86	14.32	0.000154	0.0114
ENSGMOG00000026709	ENSG00000112759	SLC29A1	slc29a1a	equilibrative nucleoside transporter 1-like [Source:NCBI gene (formerly Entrezgene);Acc:115560049]	ENSDARG00000101289	0.41	-1.3	3.6	16.14	5.89e-05	0.00559
ENSGMOG00000015070	ENSG00000107831	FGF8	fgf8a	fibroblast growth factor 8a [Source:NCBI gene (formerly Entrezgene);Acc:115559474]	ENSDARG00000003399	0.44	-1.19	2.32	11.23	0.000805	0.0411
ENSGMOG00000016636	ENSG00000108001	EBF3	ebf3a	EBF transcription factor 3 [Source:NCBI gene (formerly Entrezgene);Acc:115559904]	ENSDARG00000100244	0.32	-1.65	-0.78	11.92	0.000554	0.0306
ENSGMOG00000018722	ENSG00000162885	B3GALNT2	b3galnt2	beta-1,3-N-acetylgalactosaminyltransferase 2 [Source:NCBI gene;Acc:553716]	ENSDARG00000046133	0.59	-0.76	4.92	24.39	7.85e-07	0.000168
ENSGMOG00000016078	ENSG00000111344	RASAL1	rasal1b		ENSDARG00000041515	1.91	0.93	4.91	20.93	4.76e-06	0.000778
ENSGMOG00000027276	ENSG00000130558	OLFM1		noelin-like [Source:NCBI gene (formerly Entrezgene);Acc:115545310]		0.35	-1.51	6	24.39	7.87e-07	0.000168
ENSGMOG00000015982	ENSG00000158104	HPD	hpdb	4-hydroxyphenylpyruvate dioxygenase b [Source:NCBI gene (formerly Entrezgene);Acc:115546081]	ENSDARG00000044935	4.35	2.12	-0.06	40.36	2.12e-10	9.7e-08
ENSGMOG00000015162	ENSG00000157782	CABP1	cabp1a	calcium binding protein 1a [Source:NCBI gene (formerly Entrezgene);Acc:115545755]	ENSDARG00000019990	2.78	1.47	2.83	24.41	7.79e-07	0.000168
ENSGMOG00000012158		SMTN	smtnb	smoothelin b [Source:NCBI gene (formerly Entrezgene);Acc:115545131]	ENSDARG00000059442	2.41	1.27	3.86	17.16	3.44e-05	0.00377
ENSGMOG00000007818	ENSG00000154330	PGM5	pgm5	phosphoglucomutase 5 [Source:ZFIN;Acc:ZDB-GENE-060503-838]	ENSDARG00000060745	0.31	-1.7	1.1	13.33	0.000261	0.017
ENSGMOG00000025919			gbp	glycogen synthase kinase binding protein [Source:NCBI gene (formerly Entrezgene);Acc:115545128]	ENSDARG00000040059	2.17	1.12	4.28	21.78	3.05e-06	0.000528
ENSGMOG00000007611	ENSG00000182870	GALNT9	galnt9	polypeptide N-acetylgalactosaminyltransferase 9 [Source:NCBI gene (formerly Entrezgene);Acc:115545994]	ENSDARG00000006832	1.59	0.67	4.85	11.23	0.000807	0.0411
ENSGMOG00000033791						8.31	3.06	0.74	18.54	1.66e-05	0.00215
ENSGMOG00000007651	ENSG00000130222	GADD45G	gadd45ga	growth arrest and DNA-damage-inducible, gamma a [Source:ZFIN;Acc:ZDB-GENE-040426-1882]	ENSDARG00000019417	1.77	0.82	5.5	14.31	0.000155	0.0115
ENSGMOG00000018919	ENSG00000164176	EDIL3	edil3a	EGF like repeats and discoidin domains 3 [Source:NCBI gene (formerly Entrezgene);Acc:115545642]	ENSDARG00000093413	0.49	-1.02	3.45	11.51	0.000691	0.0366
ENSGMOG00000010765				betaine--homocysteine S-methyltransferase 1-like [Source:NCBI gene (formerly Entrezgene);Acc:115546034]		0.55	-0.87	5.34	20.78	5.14e-06	0.000819
ENSGMOG00000006208	ENSG00000104635	SLC39A14	slc39a14	solute carrier family 39 member 14 [Source:NCBI gene (formerly Entrezgene);Acc:115546052]	ENSDARG00000102387	0.51	-0.98	2.74	14.85	0.000116	0.00938
ENSGMOG00000024097	ENSG00000174576	NPAS4	npas4a	neuronal PAS domain protein 4a [Source:NCBI gene (formerly Entrezgene);Acc:115552268]	ENSDARG00000055752	0.21	-2.28	2.83	22.84	1.76e-06	0.000339
ENSGMOG00000035025						0.01	-7.05	-0.06	10.93	0.000949	0.0458
ENSGMOG00000003429	ENSG00000172638	EFEMP2	efemp2a	EGF containing fibulin extracellular matrix protein 2a [Source:NCBI gene (formerly Entrezgene);Acc:115552600]	ENSDARG00000094324	0.43	-1.21	2.27	14.95	0.00011	0.00905
ENSGMOG00000013614	ENSG00000165194	PCDH19	pcdh19	protocadherin 19 [Source:NCBI gene (formerly Entrezgene);Acc:115552061]	ENSDARG00000034344	0.49	-1.04	3.18	11.27	0.000788	0.0409
ENSGMOG00000002849	ENSG00000088836	SLC4A11		sodium bicarbonate transporter-like protein 11 [Source:NCBI gene (formerly Entrezgene);Acc:115552396]		0.44	-1.18	4.9	32.05	1.5e-08	5e-06
ENSGMOG00000030957	ENSG00000178343	SHISA3	shisa3	shisa family member 3 [Source:NCBI gene (formerly Entrezgene);Acc:115551924]	ENSDARG00000075467	0.56	-0.84	3.88	17.55	2.8e-05	0.00333
ENSGMOG00000005895	ENSG00000131269	ABCB7	abcb7	ATP-binding cassette, sub-family B (MDR/TAP), member 7 [Source:NCBI gene (formerly Entrezgene);Acc:115552839]	ENSDARG00000062795	0.52	-0.95	6.63	13.63	0.000222	0.0149
ENSGMOG00000006012			si:ch211-153b23.4	uncharacterized LOC115551957 [Source:NCBI gene (formerly Entrezgene);Acc:115551957]	ENSDARG00000077169	0.31	-1.69	1.62	16.17	5.8e-05	0.00553
ENSGMOG00000019592	ENSG00000147400	CETN2	cabp2b		ENSDARG00000052277	4.01	2	0.13	22.4	2.22e-06	0.000402
ENSGMOG00000006840	ENSG00000145911	N4BP3	n4bp3	NEDD4 binding protein 3 [Source:NCBI gene (formerly Entrezgene);Acc:115552412]	ENSDARG00000060007	0.65	-0.63	3.71	12.85	0.000337	0.0209
ENSGMOG00000004074	ENSG00000169083	AR		androgen receptor-like [Source:NCBI gene (formerly Entrezgene);Acc:115552233]		2.74	1.45	3.48	42.18	8.33e-11	4.24e-08
ENSGMOG00000014579	ENSG00000123560	PLP1	plp1a	proteolipid protein 1a [Source:NCBI gene (formerly Entrezgene);Acc:115551832]	ENSDARG00000103732	0.18	-2.49	0.26	13.93	0.00019	0.0132
ENSGMOG00000028898	ENSG00000175556	LONRF3		LON peptidase N-terminal domain and RING finger protein 3-like [Source:NCBI gene (formerly Entrezgene);Acc:115552525]		2.1	1.07	5.31	33.35	7.68e-09	2.71e-06
ENSGMOG00000001852	ENSG00000173210	ABLIM3	ablim3	actin binding LIM protein family, member 3 [Source:ZFIN;Acc:ZDB-GENE-070112-1122]	ENSDARG00000088168	0.48	-1.07	3.04	16.88	3.98e-05	0.00416
ENSGMOG00000002457		DNAJA2	dnaja2b	DnaJ heat shock protein family (Hsp40) member A2b [Source:NCBI gene (formerly Entrezgene);Acc:115550258]	ENSDARG00000010745	1.95	0.96	6.37	51.09	8.84e-13	7.04e-10
ENSGMOG00000002482	ENSG00000100239	PPP6R2	ppp6r2b	protein phosphatase 6, regulatory subunit 2b [Source:NCBI gene (formerly Entrezgene);Acc:115550257]	ENSDARG00000069654	1.57	0.65	7.07	17.93	2.29e-05	0.00288
ENSGMOG00000018409	ENSG00000181649	PHLDA2	phlda2	pleckstrin homology-like domain, family A, member 2 [Source:NCBI gene (formerly Entrezgene);Acc:115551375]	ENSDARG00000042874	0.33	-1.6	3.58	18.93	1.36e-05	0.00183
ENSGMOG00000005307	ENSG00000172572	PDE3A		phosphodiesterase 3A [Source:HGNC Symbol;Acc:HGNC:8778]		0.55	-0.87	2.56	10.79	0.00102	0.048
ENSGMOG00000009017	ENSG00000050165	DKK3	dkk3b	dickkopf WNT signaling pathway inhibitor 3b [Source:ZFIN;Acc:ZDB-GENE-061207-74]	ENSDARG00000070683	0.5	-1	4.9	13.98	0.000184	0.0131
ENSGMOG00000031123	ENSG00000186187	ZNRF1	znrf1	zinc and ring finger 1 [Source:NCBI gene (formerly Entrezgene);Acc:115551259]	ENSDARG00000020475	1.53	0.62	3.63	12.15	0.000492	0.0276
ENSGMOG00000000955	ENSG00000122787	AKR1D1		aldo-keto reductase family 1 member D1 [Source:NCBI gene (formerly Entrezgene);Acc:115550949]		6.85	2.78	0.75	98.64	3.02e-23	7.92e-20
ENSGMOG00000000972				transcription intermediary factor 1-alpha-like [Source:NCBI gene (formerly Entrezgene);Acc:115550948]		2.53	1.34	3.15	42.48	7.14e-11	3.74e-08
ENSGMOG00000001032	ENSG00000077942	FBLN1	fbln1	fibulin 1 [Source:NCBI gene (formerly Entrezgene);Acc:115551074]	ENSDARG00000103311	5.75	2.52	5.01	161.8	4.56e-37	4.18e-33
ENSGMOG00000003847	ENSG00000069966	GNB5	gnb5a	guanine nucleotide binding protein (G protein), beta 5a [Source:NCBI gene (formerly Entrezgene);Acc:115550652]	ENSDARG00000099685	0.37	-1.42	6.11	26.01	3.4e-07	8.1e-05
ENSGMOG00000010165	ENSG00000137869	CYP19A1		aromatase [Source:NCBI gene (formerly Entrezgene);Acc:115550694]		0.14	-2.83	9.64	38.37	5.86e-10	2.56e-07
ENSGMOG00000029961						0.16	-2.61	-0.37	23.81	1.06e-06	0.000219
ENSGMOG00000029125			cyp2x8	cytochrome P450 2D15-like [Source:NCBI gene (formerly Entrezgene);Acc:115550345]	ENSDARG00000043997	0.22	-2.21	2.43	12.58	0.000389	0.0234
ENSGMOG00000013654						0.52	-0.95	5.63	21.66	3.26e-06	0.000547
ENSGMOG00000019160	ENSG00000187479	C11orf96	C25H11orf96	chromosome 11 open reading frame 96 [Source:HGNC Symbol;Acc:HGNC:38675]	ENSDARG00000097208	0.26	-1.93	-0.14	15.17	9.85e-05	0.00847
ENSGMOG00000031069			c2cd4a	C2 calcium dependent domain containing 4A [Source:NCBI gene (formerly Entrezgene);Acc:115551428]	ENSDARG00000061416	0.57	-0.81	5.28	19.76	8.77e-06	0.00124
ENSGMOG00000028447	ENSG00000169504	CLIC4	clic4	chloride intracellular channel 4 [Source:NCBI gene (formerly Entrezgene);Acc:115544357]	ENSDARG00000022995	0.66	-0.6	5.78	10.95	0.000936	0.0456
ENSGMOG00000029336	ENSG00000183379	SYNDIG1L		synapse differentiation-inducing gene protein 1-like [Source:NCBI gene (formerly Entrezgene);Acc:115543448]		0.29	-1.79	0.9	32.15	1.43e-08	4.92e-06
ENSGMOG00000026023	ENSG00000127418	FGFRL1				0.49	-1.04	0.49	14.32	0.000154	0.0114
ENSGMOG00000034086	ENSG00000075426	FOSL2	fosl2	FOS like 2, AP-1 transcription factor subunit [Source:NCBI gene (formerly Entrezgene);Acc:115543839]	ENSDARG00000040623	0.51	-0.98	4.12	21.66	3.25e-06	0.000547
ENSGMOG00000000936	ENSG00000100526	CDKN3	cdkn3	cyclin-dependent kinase inhibitor 3 [Source:ZFIN;Acc:ZDB-GENE-060427-2]	ENSDARG00000039130	0.48	-1.07	5.12	12.71	0.000363	0.0221
ENSGMOG00000036550	ENSG00000198894	CIPC	cipca	CLOCK-interacting pacemaker a [Source:NCBI gene (formerly Entrezgene);Acc:115543829]	ENSDARG00000075397	1.51	0.59	5.66	11.37	0.000748	0.039
ENSGMOG00000007102						0.46	-1.13	0.61	13.44	0.000247	0.0163
ENSGMOG00000025119			ism2a	isthmin 2a [Source:NCBI gene (formerly Entrezgene);Acc:115543531]	ENSDARG00000089691	0.33	-1.61	0.01	13	0.000311	0.0196
ENSGMOG00000010987			pkdccb	protein kinase domain containing, cytoplasmic b [Source:NCBI gene (formerly Entrezgene);Acc:115543977]	ENSDARG00000038235	0.56	-0.83	3.02	12.98	0.000315	0.0198
ENSGMOG00000028896	ENSG00000099814	CEP17B	cep170b	centrosomal protein 170B [Source:ZFIN;Acc:ZDB-GENE-131127-515]	ENSDARG00000074636	1.6	0.68	4.94	22.46	2.14e-06	0.000396
ENSGMOG00000010447	ENSG00000135346	CGA	CGA	glycoprotein hormones, alpha polypeptide [Source:NCBI gene (formerly Entrezgene);Acc:115543754]	ENSDARG00000103345	0.44	-1.17	13.49	14.28	0.000157	0.0115
ENSGMOG00000010505	ENSG00000135336	ORC3	orc3	origin recognition complex, subunit 3 [Source:ZFIN;Acc:ZDB-GENE-030131-6247]	ENSDARG00000008805	1.53	0.61	4.94	22.15	2.52e-06	0.000449
ENSGMOG00000025718			cyp1c2	cytochrome P450, family 1, subfamily C, polypeptide 2 [Source:ZFIN;Acc:ZDB-GENE-050705-1]	ENSDARG00000101789	0.34	-1.57	5.71	14.27	0.000158	0.0115
ENSGMOG00000022165			bmf1	bcl-2-modifying factor-like [Source:NCBI gene (formerly Entrezgene);Acc:115543838]	ENSDARG00000090234	1.86	0.89	3.64	15.85	6.87e-05	0.00631
ENSGMOG00000013012	ENSG00000075651	PLD1	pld1a	phospholipase D1a [Source:ZFIN;Acc:ZDB-GENE-031002-2]	ENSDARG00000056228	0.61	-0.72	3.27	11	0.00091	0.0448
ENSGMOG00000002283	ENSG00000142675	CNKSR1	cnksr1	connector enhancer of kinase suppressor of Ras 1 [Source:NCBI gene (formerly Entrezgene);Acc:115543515]	ENSDARG00000032932	1.69	0.75	3.87	18.75	1.49e-05	0.00194
ENSGMOG00000005492	ENSG00000164764	SBSPON	SBSPON	somatomedin B and thrombospondin type 1 domain containing [Source:NCBI gene (formerly Entrezgene);Acc:115536899]	ENSDARG00000110160	0.19	-2.43	-0.36	11.98	0.000538	0.0298
ENSGMOG00000030941	ENSG00000137558	PI15	pi15b		ENSDARG00000061292	2.28	1.19	2.76	13.93	0.000189	0.0132
ENSGMOG00000025758			CABZ01109081.1		ENSDARG00000100598	0.05	-4.29	0.72	10.96	0.00093	0.0454
ENSGMOG00000016623				solute carrier organic anion transporter family member 5A1 [Source:HGNC Symbol;Acc:HGNC:19046]		0.34	-1.57	4.6	23.76	1.09e-06	0.000222
ENSGMOG00000022760	ENSG00000118733	OLFM3	olfm3a	olfactomedin 3a [Source:NCBI gene (formerly Entrezgene);Acc:115536964]	ENSDARG00000071493	0.43	-1.23	3.02	11.14	0.000845	0.0424
ENSGMOG00000002773	ENSG00000150051	MKX	mkxa	mohawk homeobox a [Source:ZFIN;Acc:ZDB-GENE-080513-1]	ENSDARG00000075450	0.38	-1.4	0.4	12.2	0.000478	0.027
ENSGMOG00000032418	ENSG00000055609	KMT2C	kmt2ca	lysine methyltransferase 2C [Source:HGNC Symbol;Acc:HGNC:13726]	ENSDARG00000079312	1.6	0.68	7.51	10.93	0.000947	0.0458
ENSGMOG00000006081	ENSG00000136997	MYC	myca	MYC proto-oncogene, bHLH transcription factor a [Source:NCBI gene;Acc:30686]	ENSDARG00000045695	0.56	-0.84	3.85	13.05	0.000303	0.0192
ENSGMOG00000010015	ENSG00000178814	OPLAH	oplah		ENSDARG00000045123	0.62	-0.69	4.41	12.52	0.000403	0.0241
ENSGMOG00000035383						4.99	2.32	0.8	10.79	0.00102	0.048
ENSGMOG00000032760						2.62	1.39	1.73	12.26	0.000463	0.0266
ENSGMOG00000013155	ENSG00000108950	FAM2A	CABZ01057057.1	FAM20A golgi associated secretory pathway pseudokinase [Source:HGNC Symbol;Acc:HGNC:23015]	ENSDARG00000111526	4.29	2.1	4.01	76.21	2.54e-18	4.24e-15
ENSGMOG00000012671	ENSG00000122877	EGR2	egr2b	early growth response 2b [Source:NCBI gene;Acc:30190]	ENSDARG00000042826	0.07	-3.84	-0.74	22.18	2.48e-06	0.000445
ENSGMOG00000022865			ank3b		ENSDARG00000077582	1.7	0.76	3.92	11.18	0.000827	0.0417
ENSGMOG00000001115	ENSG00000170412	GPRC5C	gprc5c	G protein-coupled receptor, class C, group 5, member C [Source:NCBI gene (formerly Entrezgene);Acc:115531362]	ENSDARG00000100862	2.41	1.27	3.75	14.41	0.000147	0.0112
ENSGMOG00000011719	ENSG00000148677	ANKRD1	ankrd1b		ENSDARG00000076192	0.27	-1.89	5.28	20.71	5.35e-06	0.00083
ENSGMOG00000014387			FO818699.1	dynein, axonemal, heavy chain 9 [Source:NCBI gene (formerly Entrezgene);Acc:115530898]	ENSDARG00000112433	2.11	1.08	2.83	14.78	0.000121	0.00958
ENSGMOG00000017583	ENSG00000177675	CD163L1				2.15	1.11	4.48	17.06	3.63e-05	0.00394
ENSGMOG00000006833				transmembrane protein 150A-like [Source:NCBI gene (formerly Entrezgene);Acc:115530690]		2.01	1.01	2.1	14.83	0.000118	0.00941
ENSGMOG00000009929	ENSG00000186862	PDZD7	pdzd7a	PDZ domain containing 7 [Source:NCBI gene (formerly Entrezgene);Acc:115531243]	ENSDARG00000076974	3.81	1.93	1.83	30.67	3.06e-08	9.34e-06
ENSGMOG00000013132	ENSG00000070540	WIPI1		WD repeat domain, phosphoinositide interacting 1 [Source:NCBI gene (formerly Entrezgene);Acc:115531383]		1.56	0.64	4.76	20.87	4.92e-06	0.000798
ENSGMOG00000013247				pepsin A-like [Source:NCBI gene (formerly Entrezgene);Acc:115530722]		3.26	1.71	0.2	14.3	0.000156	0.0115
ENSGMOG00000000575	ENSG00000161714	PLCD3	plcd3b	1-phosphatidylinositol 4,5-bisphosphate phosphodiesterase delta-3-A-like [Source:NCBI gene (formerly Entrezgene);Acc:115531145]	ENSDARG00000079572	2.78	1.48	3.5	36.54	1.49e-09	5.94e-07
ENSGMOG00000025922	ENSG00000177469	CAVIN1	cavin1b	caveolae associated protein 1b [Source:NCBI gene (formerly Entrezgene);Acc:115531102]	ENSDARG00000059362	0.41	-1.3	3.24	24.48	7.51e-07	0.000166
ENSGMOG00000025205	ENSG00000092607	TBX15	tbx15	T-box transcription factor 15 [Source:NCBI gene (formerly Entrezgene);Acc:115533633]	ENSDARG00000002582	0.22	-2.18	2.74	17.53	2.83e-05	0.00333
ENSGMOG00000020479	ENSG00000180332	KCTD4	kctd4	potassium channel tetramerization domain containing 4 [Source:NCBI gene (formerly Entrezgene);Acc:115533654]	ENSDARG00000068691	0.26	-1.92	4.76	56.11	6.85e-14	6.28e-11
ENSGMOG00000015790	ENSG00000145087	STXBP5L	stxbp5l	syntaxin binding protein 5 like [Source:HGNC Symbol;Acc:HGNC:30757]	ENSDARG00000006383	2.64	1.4	5.3	33.97	5.61e-09	2.01e-06
ENSGMOG00000033104	ENSG00000132329	RAMP1	RAMP1	receptor activity modifying protein 1 [Source:NCBI gene (formerly Entrezgene);Acc:115533339]	ENSDARG00000056704	0.65	-0.63	6.62	14.33	0.000153	0.0114
ENSGMOG00000028874			zgc:162780	putative methyltransferase DDB_G0268948 [Source:NCBI gene (formerly Entrezgene);Acc:115533387]	ENSDARG00000069548	0.5	-0.99	5.15	18.13	2.06e-05	0.00262
ENSGMOG00000029519	ENSG00000119147	ECRG4	ecrg4a	ECRG4 augurin precursor a [Source:NCBI gene;Acc:791762]	ENSDARG00000056087	0.31	-1.71	1.02	14.63	0.000131	0.0104
ENSGMOG00000002992	ENSG00000115457	IGFBP2	igfbp2b	insulin-like growth factor binding protein 2b [Source:NCBI gene;Acc:798920]	ENSDARG00000031422	1.97	0.98	1.89	18.77	1.48e-05	0.00193
ENSGMOG00000003765	ENSG00000156313	RPGR	rpgra	retinitis pigmentosa GTPase regulator [Source:HGNC Symbol;Acc:HGNC:10295]	ENSDARG00000056617	0.13	-2.94	0.11	26.09	3.26e-07	7.87e-05
ENSGMOG00000019277	ENSG00000204262	COL5A2	col5a2a	collagen, type V, alpha 2a [Source:NCBI gene (formerly Entrezgene);Acc:115533125]	ENSDARG00000031678	0.36	-1.46	4.76	15.22	9.54e-05	0.00833
ENSGMOG00000019273	ENSG00000144366	GULP1	gulp1a	GULP PTB domain containing engulfment adaptor 1a [Source:NCBI gene (formerly Entrezgene);Acc:115533221]	ENSDARG00000001733	0.61	-0.71	4.95	14.33	0.000153	0.0114
ENSGMOG00000019130	ENSG00000243543	WFDC6		tissue factor pathway inhibitor-like [Source:NCBI gene (formerly Entrezgene);Acc:115533316]		0.64	-0.65	5.93	13.5	0.000238	0.0158
ENSGMOG00000011067	ENSG00000198743	SLC5A3	slc5a3b	solute carrier family 5 member 3b [Source:NCBI gene (formerly Entrezgene);Acc:115533608]	ENSDARG00000077812	0.35	-1.52	4.37	20.79	5.11e-06	0.000819
ENSGMOG00000025071	ENSG00000150510	FAM124A	FAM124A	si:dkeyp-74a11.1 [Source:ZFIN;Acc:ZDB-GENE-081104-474]	ENSDARG00000075264	2.11	1.08	3.52	16.89	3.96e-05	0.00416
ENSGMOG00000019582	ENSG00000139800	ZIC5	zic5	zic family member 5 (odd-paired homolog, Drosophila) [Source:NCBI gene (formerly Entrezgene);Acc:115533584]	ENSDARG00000016022	0.26	-1.97	2.86	14.79	0.00012	0.00958
ENSGMOG00000019585	ENSG00000043355	ZIC2		zic family member 2 (odd-paired homolog, Drosophila), a [Source:NCBI gene (formerly Entrezgene);Acc:115533585]		0.3	-1.74	4.31	14.98	0.000109	0.00903
ENSGMOG00000008247	ENSG00000204475	NCR3	zgc:113337		ENSDARG00000041998	0.38	-1.4	-0.09	12.14	0.000495	0.0276
ENSGMOG00000032650	ENSG00000110148	CCKBR				0.43	-1.23	4.34	11.12	0.000855	0.0428
ENSGMOG00000031658	ENSG00000134873	CLDN1	cldn10b	claudin-10-like [Source:NCBI gene (formerly Entrezgene);Acc:115532778]	ENSDARG00000104528	2.45	1.29	1.45	16.84	4.07e-05	0.00421
ENSGMOG00000001948	ENSG00000125257	ABCC4		multidrug resistance-associated protein 4-like [Source:NCBI gene (formerly Entrezgene);Acc:115533068]		2.29	1.19	4.78	52.59	4.11e-13	3.42e-10
ENSGMOG00000031614			ccdc80	coiled-coil domain containing 80 [Source:NCBI gene (formerly Entrezgene);Acc:115533147]	ENSDARG00000000002	0.4	-1.31	2.31	21.93	2.83e-06	0.000494
ENSGMOG00000034559	ENSG00000198734	F5	f5	coagulation factor V [Source:ZFIN;Acc:ZDB-GENE-030131-5531]	ENSDARG00000055705	8.26	3.05	-1.2	13.26	0.000272	0.0175
ENSGMOG00000004776	ENSG00000132481	TRIM47	trim45	tripartite motif containing 45 [Source:NCBI gene (formerly Entrezgene);Acc:115533431]	ENSDARG00000076781	0.52	-0.95	3.92	13.42	0.000249	0.0164
ENSGMOG00000014782			si:ch211-39a7.1	cholinergic receptor, nicotinic, alpha 11 [Source:NCBI gene (formerly Entrezgene);Acc:115536216]	ENSDARG00000037427	2.43	1.28	2.02	16.85	4.05e-05	0.00421
ENSGMOG00000013300	ENSG00000160789	LMNA		lamin-A-like [Source:NCBI gene (formerly Entrezgene);Acc:115535752]		0.54	-0.89	5.2	21.5	3.53e-06	0.000583
ENSGMOG00000032513	ENSG00000166573	GALR1	galr1a	galanin receptor 1a [Source:NCBI gene (formerly Entrezgene);Acc:115535758]	ENSDARG00000005522	0.5	-1.01	4.85	13.61	0.000225	0.015
ENSGMOG00000034963	ENSG00000106070	GRB1	grb10a	growth factor receptor-bound protein 10-like [Source:NCBI gene (formerly Entrezgene);Acc:115535365]	ENSDARG00000002013	2.13	1.09	6.34	27.87	1.3e-07	3.52e-05
ENSGMOG00000020471	ENSG00000164841	TMEM74		transmembrane protein 74 [Source:HGNC Symbol;Acc:HGNC:26409]		0.53	-0.93	3.22	14.49	0.000141	0.0108
ENSGMOG00000018930	ENSG00000158246	TENT5B	tent5bb	terminal nucleotidyltransferase 5Bb [Source:ZFIN;Acc:ZDB-GENE-060503-431]	ENSDARG00000011797	2.46	1.3	5.6	56.87	4.66e-14	4.75e-11
ENSGMOG00000004585	ENSG00000106524	ANKMY2	ankmy2b	ankyrin repeat and MYND domain-containing protein 2-like [Source:NCBI gene (formerly Entrezgene);Acc:115535880]	ENSDARG00000093668	7.77	2.96	3.26	12.17	0.000485	0.0274
ENSGMOG00000013192	ENSG00000136261	BZW2	bzw2	basic leucine zipper and W2 domains 2 [Source:NCBI gene (formerly Entrezgene);Acc:115536272]	ENSDARG00000035918	0.29	-1.79	3.82	27.6	1.49e-07	3.95e-05
ENSGMOG00000011938	ENSG00000197416	FABP12		fatty acid-binding protein, heart-like [Source:NCBI gene (formerly Entrezgene);Acc:115535639]		0.28	-1.84	8.51	17.09	3.57e-05	0.00389
ENSGMOG00000002245	ENSG00000104450	SPAG1	spag1a	sperm associated antigen 1a [Source:NCBI gene (formerly Entrezgene);Acc:115535250]	ENSDARG00000004017	0.55	-0.86	3.43	11.77	0.000602	0.0328
ENSGMOG00000015108	ENSG00000104537	ANXA13	zgc:101785	Annexin domain-containing protein [Source:NCBI gene (formerly Entrezgene);Acc:115536192]	ENSDARG00000100104	0.2	-2.3	0.18	19.51	1e-05	0.00138
ENSGMOG00000027104	ENSG00000104415	CCN4	ccn4a	cellular communication network factor 4a [Source:NCBI gene (formerly Entrezgene);Acc:115535369]	ENSDARG00000054331	0.25	-2.02	3.47	13.23	0.000275	0.0177
ENSGMOG00000020521	ENSG00000146360	GPR6	gpr6	G protein-coupled receptor 6 [Source:HGNC Symbol;Acc:HGNC:4515]	ENSDARG00000052400	2.54	1.35	0.98	19.9	8.14e-06	0.00117
ENSGMOG00000020304	ENSG00000152661	GJA1	cx43	connexin 43 [Source:NCBI gene;Acc:30236]	ENSDARG00000041799	0.43	-1.21	7.26	16.39	5.16e-05	0.00509
ENSGMOG00000003062	ENSG00000112414	ADGRG6	adgrg6	adhesion G protein-coupled receptor G6 [Source:NCBI gene;Acc:561970]	ENSDARG00000054137	0.41	-1.3	2.77	12.65	0.000375	0.0227
ENSGMOG00000009077	ENSG00000244694	PTCHD4	ptchd4	patched domain containing 4 [Source:NCBI gene (formerly Entrezgene);Acc:115534266]	ENSDARG00000008249	0.5	-0.99	1.63	11.87	0.00057	0.0314
ENSGMOG00000011858	ENSG00000119630	PGF	CABZ01077555.1	snake venom vascular endothelial growth factor toxin ICPP-like [Source:NCBI gene (formerly Entrezgene);Acc:115534078]	ENSDARG00000115359	0.31	-1.7	6.69	17.5	2.87e-05	0.00334
ENSGMOG00000004202	ENSG00000168077	SCARA3	scara3	scavenger receptor class A, member 3 [Source:NCBI gene (formerly Entrezgene);Acc:115534544]	ENSDARG00000008060	0.44	-1.18	5.09	14.42	0.000147	0.0112
ENSGMOG00000025066	ENSG00000112761	CCN6	ccn6	cellular communication network factor 6 [Source:ZFIN;Acc:ZDB-GENE-041001-86]	ENSDARG00000071048	0.35	-1.52	1.01	20.74	5.25e-06	0.000823
ENSGMOG00000001513	ENSG00000168952	STXBP6	stxbp6l	syntaxin binding protein 6 (amisyn), like [Source:ZFIN;Acc:ZDB-GENE-040724-16]	ENSDARG00000028354	0.31	-1.68	3.78	11.3	0.000775	0.0404
ENSGMOG00000010729			si:dkey-205h13.2	cartilage intermediate layer protein 1-like [Source:NCBI gene (formerly Entrezgene);Acc:115534739]	ENSDARG00000089429	0.14	-2.81	7.89	23.7	1.13e-06	0.000227
ENSGMOG00000030197	ENSG00000197119	SLC25A29	slc25a29	mitochondrial basic amino acids transporter-like [Source:NCBI gene (formerly Entrezgene);Acc:115534766]	ENSDARG00000057352	1.54	0.63	4.01	12.82	0.000342	0.021
ENSGMOG00000028844	ENSG00000089199	CHGB	chga	chromogranin A [Source:NCBI gene (formerly Entrezgene);Acc:115534808]	ENSDARG00000008829	0.46	-1.12	7.16	15.62	7.75e-05	0.00696
ENSGMOG00000006942	ENSG00000132031	MATN3	matn3a	matrilin 3a [Source:NCBI gene (formerly Entrezgene);Acc:115534742]	ENSDARG00000069245	0.14	-2.81	2.3	18.79	1.46e-05	0.00192
ENSGMOG00000000832	ENSG00000112118	MCM3	mcm3	solute carrier family 5 member 6a [Source:NCBI gene (formerly Entrezgene);Acc:115534242]	ENSDARG00000024204	0.61	-0.72	4.74	14.09	0.000174	0.0125
ENSGMOG00000026470	ENSG00000198523	PLN		phospholamban [Source:HGNC Symbol;Acc:HGNC:9080]		0.05	-4.24	0.91	36.43	1.58e-09	6.05e-07
ENSGMOG00000029348	ENSG00000146250	PRSS35	PRSS35	serine protease 23-like [Source:NCBI gene (formerly Entrezgene);Acc:115534576]	ENSDARG00000059081	0.36	-1.46	2.38	13.73	0.000211	0.0144
ENSGMOG00000036006						4.93	2.3	1.56	40.65	1.83e-10	8.58e-08
ENSGMOG00000029402	ENSG00000145335	SNCA		alpha-synuclein-like [Source:NCBI gene (formerly Entrezgene);Acc:115532510]		0.43	-1.2	5.3	22.45	2.16e-06	0.000396
ENSGMOG00000023513						6.95	2.8	1.7	47.36	5.92e-12	3.87e-09
ENSGMOG00000000265			slc6a1l	solute carrier family 6 member 1, like [Source:NCBI gene (formerly Entrezgene);Acc:115532546]	ENSDARG00000041205	6.02	2.59	6.38	100.46	1.21e-23	3.68e-20
ENSGMOG00000001900	ENSG00000128578	STRIP2	strip2		ENSDARG00000059003	0.45	-1.15	3.58	21.5	3.53e-06	0.000583
ENSGMOG00000003002	ENSG00000139117	CPNE8	CPNE8	copine 8 [Source:HGNC Symbol;Acc:HGNC:23498]	ENSDARG00000102191	0.53	-0.93	2.72	17.27	3.25e-05	0.00363
ENSGMOG00000024402	ENSG00000144815	NXPE3	nxpe3		ENSDARG00000061690	2.21	1.14	0.51	17.73	2.54e-05	0.00311
ENSGMOG00000010838	ENSG00000049130	KITLG	kitlgb	uncharacterized LOC115531825 [Source:NCBI gene (formerly Entrezgene);Acc:115531825]	ENSDARG00000058042	0.02	-5.82	1.33	13.69	0.000216	0.0147
ENSGMOG00000004646	ENSG00000198121	LPAR1	lpar1	lysophosphatidic acid receptor 1 [Source:ZFIN;Acc:ZDB-GENE-030616-499]	ENSDARG00000099840	0.55	-0.85	2.94	20.07	7.48e-06	0.00109
ENSGMOG00000027802	ENSG00000116032	GRIN3B	grin3a		ENSDARG00000075802	0.16	-2.61	-0.07	27.27	1.77e-07	4.5e-05
ENSGMOG00000002428		RASGEF1B	rasgef1bb	RasGEF domain family, member 1Bb [Source:NCBI gene;Acc:445085]	ENSDARG00000044251	1.86	0.9	4.81	41.25	1.34e-10	6.45e-08
ENSGMOG00000008869	ENSG00000120875	DUSP4	dusp4	dual specificity phosphatase 4 [Source:NCBI gene (formerly Entrezgene);Acc:115532223]	ENSDARG00000044688	0.56	-0.83	2.26	12.83	0.000341	0.021
ENSGMOG00000004942						6.77	2.76	0.51	30.1	4.1e-08	1.19e-05
ENSGMOG00000030506				gmo-mir-11267 [Source:miRBase;Acc:MI0036328]		6.83	2.77	0.17	12.39	0.000431	0.0252
ENSGMOG00000015417	ENSG00000106624	AEBP1	aebp1	AE binding protein 1 [Source:ZFIN;Acc:ZDB-GENE-030131-2390]	ENSDARG00000091726	0.52	-0.94	4.21	14.16	0.000168	0.0122
ENSGMOG00000001052	ENSG00000123243	ITIH5	itih5	inter-alpha-trypsin inhibitor heavy chain 5 [Source:ZFIN;Acc:ZDB-GENE-041210-193]	ENSDARG00000045517	0.03	-5.28	2.25	15.98	6.39e-05	0.00598
ENSGMOG00000030838	ENSG00000165623	UCMA	ucmaa	upper zone of growth plate and cartilage matrix associated a [Source:NCBI gene (formerly Entrezgene);Acc:115532424]	ENSDARG00000027799	0.19	-2.39	3.48	14.57	0.000135	0.0105
ENSGMOG00000033695	ENSG00000120738	EGR1		early growth response protein 4-like [Source:NCBI gene (formerly Entrezgene);Acc:115529078]		0.2	-2.31	2.23	38.5	5.46e-10	2.44e-07
ENSGMOG00000002870		PNP	pnp5a	purine nucleoside phosphorylase 5a [Source:ZFIN;Acc:ZDB-GENE-040426-2553]	ENSDARG00000078619	0.47	-1.08	3.88	35.98	1.99e-09	7.44e-07
ENSGMOG00000027744			vgf	VGF nerve growth factor inducible [Source:ZFIN;Acc:ZDB-GENE-121009-2]	ENSDARG00000105529	0.55	-0.85	3.89	20.06	7.51e-06	0.00109
ENSGMOG00000006310			lratb.1	lecithin retinol acyltransferase-like [Source:NCBI gene (formerly Entrezgene);Acc:115529711]	ENSDARG00000096594	2.13	1.09	4.26	14.08	0.000175	0.0126
ENSGMOG00000034090				P2Y purinoceptor 3-like [Source:NCBI gene (formerly Entrezgene);Acc:115529724]		4.36	2.12	1.6	44.39	2.7e-11	1.54e-08
ENSGMOG00000025892						7.31	2.87	3.32	12.23	0.000469	0.0267
ENSGMOG00000019284	ENSG00000176845	METRNL	metrnla		ENSDARG00000101914	0.42	-1.26	2.22	27.58	1.51e-07	3.95e-05
ENSGMOG00000002202			tspan4b	tetraspanin 4b [Source:NCBI gene (formerly Entrezgene);Acc:115539036]	ENSDARG00000070391	0.66	-0.6	5.29	18.19	2e-05	0.00256
