# Supplementary material for: Transcriptome analysis reveals effects of ethynylestradiol and bisphenol A on multiple endocrine and metabolic pathways in the pituitary and liver of female Atlantic cod (Gadus morhua)
Source: Front Endocrinol (Lausanne). 2025 Jan 27;15:1491432. doi: 10.3389/fendo.2024.1491432 (PMC11808150; doi:10.3389/fendo.2024.1491432)
Supplement: Supplementary file 3 [file Table3.xlsx]

## Sheet: Table_S3A_Pit_DEGs_EE2_50nmol
Atlantic cod ENSEMBL Gene ID	Human gene stable ID	Human gene name	Zebrafish gene name	Gene description	Zebrafish gene stable ID	FC	logFC	logCPM	LR	PValue	FDR
ENSGMOG00000010447	ENSG135346	CGA	CGA	glycoprotein hormones, alpha polypeptide [Source:NCBI gene (formerly Entrezgene);Acc:115543754]	ENSDARG00000103345	0.277355	-1.8502	13.417	36.864	1.26665e-09	1.30162e-06
ENSGMOG00000005455			fshb	folicle stimulating hormone subunit beta		0.303933	-1.71818	13.2423	14.3528	0.000151554	0.00925182
ENSGMOG00000035484	ENSG1342	TSHB	tshba	thyroid stimulating hormone subunit beta a [Source:NCBI gene (formerly Entrezgene);Acc:11554138]	ENSDARG00000033726	0.595503	-0.74782	11.9724	10.5836	0.00114093	0.0272306
ENSGMOG00000023243	ENSG142937	RPS8	rps8a	ribosomal protein S8a [Source:NCBI gene (formerly Entrezgene);Acc:11554971]	ENSDARG00000055996	0.658627	-0.602466	11.8605	10.1324	0.00145682	0.0313336
ENSGMOG00000002225			b2ml	beta-2-microglobulin-like [Source:NCBI gene (formerly Entrezgene);Acc:11552877]	ENSDARG00000015887	0.660724	-0.59788	11.6612	10.1705	0.00142703	0.0310159
ENSGMOG00000011463						0.621069	-0.687175	11.2264	11.1481	0.000841159	0.0236257
ENSGMOG00000013800	ENSG171863	RPS7	rps7	ribosomal protein S7 [Source:NCBI gene (formerly Entrezgene);Acc:11553435]	ENSDARG00000042566	0.666694	-0.584904	11.166	10.3746	0.00127763	0.0290992
ENSGMOG00000031332	ENSG197756	RPL37A	RPL37A	zgc:171772 [Source:ZFIN;Acc:ZDB-GENE-7928-31]	ENSDARG00000115271	0.645486	-0.631541	11.0855	9.53469	0.00201624	0.0373907
ENSGMOG00000002093	ENSG125691	RPL23	rpl23		ENSDARG00000053457	0.655469	-0.609402	11.0566	9.84962	0.00169867	0.0340072
ENSGMOG00000001002	ENSG163682	RPL9	rpl9	ribosomal protein L9 [Source:ZFIN;Acc:ZDB-GENE-3131-8646]	ENSDARG00000037350	0.664918	-0.588753	10.9883	11.0133	0.000904617	0.0245708
ENSGMOG00000003627	ENSG114391	RPL24	rpl24	ribosomal protein L24 [Source:NCBI gene (formerly Entrezgene);Acc:115533618]	ENSDARG00000099104	0.664897	-0.588798	10.8149	10.5957	0.00113349	0.0271231
ENSGMOG00000001636	ENSG198918	RPL39	rpl39	ribosomal protein L39 [Source:ZFIN;Acc:ZDB-GENE-4625-51]	ENSDARG00000036316	0.650076	-0.62132	10.6545	8.68625	0.00320619	0.0481704
ENSGMOG00000012595	ENSG138326	RPS24	rps24	ribosomal protein S24 [Source:NCBI gene (formerly Entrezgene);Acc:115559819]	ENSDARG00000039347	0.658265	-0.603259	10.5837	10.2727	0.0013501	0.0299076
ENSGMOG00000005862	ENSG134419	RPS15A				0.660927	-0.597437	10.5356	9.07139	0.00259639	0.0423132
ENSGMOG00000010881	ENSG13255	RPL36	rpl36	ribosomal protein L36 [Source:NCBI gene (formerly Entrezgene);Acc:115555876]	ENSDARG00000100588	0.654409	-0.611736	10.3353	8.80188	0.00300921	0.0461155
ENSGMOG00000009982	ENSG19475	RPL34	rpl34	ribosomal protein L34 [Source:NCBI gene (formerly Entrezgene);Acc:115529569]	ENSDARG00000029500	0.650915	-0.619458	10.1376	10.3925	0.00126529	0.0289296
ENSGMOG00000016997	ENSG145592	RPL37	rpl37	ribosomal protein L37 [Source:NCBI gene (formerly Entrezgene);Acc:115531999]	ENSDARG00000034291	0.650531	-0.620311	10.0405	10.7439	0.00104623	0.0262224
ENSGMOG00000001875			b2ml		ENSDARG00000015887	0.610485	-0.711973	10.0263	9.50792	0.00204587	0.0375421
ENSGMOG00000010165	ENSG137869	CYP19A1		aromatase [Source:NCBI gene (formerly Entrezgene);Acc:11555694]		0.268203	-1.8986	9.90192	21.5166	3.50781e-06	0.000913857
ENSGMOG00000010283	ENSG233927	RPS28	rps28	ribosomal protein S28 [Source:NCBI gene (formerly Entrezgene);Acc:11554954]	ENSDARG00000035860	0.650832	-0.619642	9.89862	9.64667	0.00189696	0.0361732
ENSGMOG00000002394	ENSG123131	PRDX4	prdx4	peroxiredoxin 4 [Source:NCBI gene (formerly Entrezgene);Acc:11554773]	ENSDARG00000069013	0.626817	-0.673884	9.73518	12.3648	0.000437501	0.0163512
ENSGMOG00000015348			rplp2	ribosomal protein, large P2 [Source:NCBI gene (formerly Entrezgene);Acc:115556893]	ENSDARG00000101406	0.649539	-0.622513	9.39844	12.4045	0.000428309	0.0162678
ENSGMOG00000003626	ENSG162244	RPL29	rpl29	ribosomal protein L29 [Source:ZFIN;Acc:ZDB-GENE-481-167]	ENSDARG00000077717	0.659761	-0.599985	9.12541	8.62517	0.00331549	0.0492187
ENSGMOG00000025923	ENSG271567	PPIAL4E	ppiaa	peptidyl-prolyl cis-trans isomerase-like [Source:NCBI gene (formerly Entrezgene);Acc:115531927]	ENSDARG00000009212	0.654202	-0.612193	9.07966	15.3298	9.0282e-05	0.00687221
ENSGMOG00000008702				calreticulin 3 [Source:HGNC Symbol;Acc:HGNC:247]		0.635407	-0.654247	8.85686	16.3428	5.28569e-05	0.00502242
ENSGMOG00000029553	ENSG158486	DNAH3	dnah3	dynein axonemal heavy chain 3 [Source:ZFIN;Acc:ZDB-GENE-91112-7]	ENSDARG00000068468	1.90199	0.927508	8.7182	13.0977	0.000295662	0.013178
ENSGMOG00000031371	ENSG129128	SPCS3	spcs3		ENSDARG00000089976	0.581498	-0.782153	8.70719	15.4833	8.32372e-05	0.00654496
ENSGMOG00000009353	ENSG19712	DYNC1H1	dync1h1	dynein, cytoplasmic 1, heavy chain 1 [Source:NCBI gene (formerly Entrezgene);Acc:115543431]	ENSDARG00000014717	1.60776	0.68505	8.68241	21.7383	3.12483e-06	0.00085
ENSGMOG00000016673	ENSG2625	VIM	vim	vimentin [Source:NCBI gene (formerly Entrezgene);Acc:115537337]	ENSDARG00000010008	1.5229	0.606824	8.61502	15.0768	0.000103222	0.00731053
ENSGMOG00000018660	ENSG1776	RPLP2	rplp2l		ENSDARG00000011201	0.653887	-0.612888	8.47948	11.239	0.000800973	0.0231133
ENSGMOG00000000189	ENSG11536	SPTBN1	sptbn1	spectrin beta, non-erythrocytic 1 [Source:NCBI gene (formerly Entrezgene);Acc:115539951]	ENSDARG00000102883	1.56577	0.646868	8.3691	19.6717	9.19521e-06	0.00173555
ENSGMOG00000030748						0.509669	-0.972369	8.11285	20.7506	5.23157e-06	0.00124062
ENSGMOG00000003998	ENSG16471	COX6B2	cox6b2	cytochrome c oxidase subunit 6B1 [Source:NCBI gene (formerly Entrezgene);Acc:115553495]	ENSDARG00000037860	0.635105	-0.654933	8.09502	19.4395	1.03839e-05	0.00182924
ENSGMOG00000008451	ENSG1297	CALML4	calml4a	calmodulin-like 4a [Source:NCBI gene (formerly Entrezgene);Acc:115558326]	ENSDARG00000075800	0.504734	-0.986405	8.0915	27.7089	1.41009e-07	7.04932e-05
ENSGMOG00000018112	ENSG16191	PDE9A	pde9a	phosphodiesterase 9A [Source:NCBI gene (formerly Entrezgene);Acc:115533119]	ENSDARG00000060280	10.1066	3.33723	8.08474	11.4696	0.000707446	0.0216291
ENSGMOG00000011232	ENSG134398	ERN2	ern1	endoplasmic reticulum to nucleus signaling 1 [Source:NCBI gene (formerly Entrezgene);Acc:115535586]	ENSDARG00000013997	1.52305	0.606964	8.03933	10.8347	0.000996144	0.0255557
ENSGMOG00000023345			atox1	antioxidant 1 copper chaperone [Source:NCBI gene (formerly Entrezgene);Acc:115551887]	ENSDARG00000087693	0.640081	-0.643673	8.00219	14.7288	0.000124134	0.00814224
ENSGMOG00000004101	ENSG137876	RSL24D1	rsl24d1	ribosomal L24 domain containing 1 [Source:NCBI gene (formerly Entrezgene);Acc:11555875]	ENSDARG00000040439	0.662616	-0.593754	7.98899	11.41	0.000730515	0.0219586
ENSGMOG00000007353	ENSG265241	RBM8A	rbm8a	RNA binding motif protein 8A [Source:NCBI gene (formerly Entrezgene);Acc:115553592]	ENSDARG00000016516	0.663474	-0.591889	7.91634	18.7828	1.46482e-05	0.00217183
ENSGMOG00000005242				soluble guanylate cyclase 88E-like [Source:NCBI gene (formerly Entrezgene);Acc:115554658]		28.394	4.82751	7.83057	9.13813	0.00250336	0.0414046
ENSGMOG00000019317	ENSG243696	MUSTN1	mustn1b	musculoskeletal, embryonic nuclear protein 1b [Source:ZFIN;Acc:ZDB-GENE-111129-2]	ENSDARG00000089086	0.416387	-1.264	7.65227	14.1671	0.000167269	0.00954931
ENSGMOG00000032418	ENSG5569	KMT2C	kmt2ca	lysine methyltransferase 2C [Source:HGNC Symbol;Acc:HGNC:13726]	ENSDARG00000079312	1.64536	0.7184	7.64642	16.9697	3.79815e-05	0.00392483
ENSGMOG00000004795	ENSG218336	TENM3	tenm3		ENSDARG00000005479	1.52205	0.606017	7.5814	14.3156	0.000154578	0.00931175
ENSGMOG00000029121				cytochrome c oxidase subunit 8A, mitochondrial-like [Source:NCBI gene (formerly Entrezgene);Acc:115544322]		0.624818	-0.678491	7.55403	18.7282	1.50734e-05	0.0022128
ENSGMOG00000011854			pde9al	phosphodiesterase 9A like [Source:NCBI gene (formerly Entrezgene);Acc:115528887]	ENSDARG00000076650	5.57233	2.47828	7.44182	9.25113	0.00235351	0.0399226
ENSGMOG00000022484	ENSG16213	CSTB	cst14a.2	cystatin-B-like [Source:NCBI gene (formerly Entrezgene);Acc:115537541]	ENSDARG00000045352	0.643788	-0.635343	7.43488	17.0417	3.65675e-05	0.00384312
ENSGMOG00000009120	ENSG197321	SVIL	svila		ENSDARG00000055075	1.59367	0.672351	7.32548	22.4377	2.17075e-06	0.000637338
ENSGMOG00000028844	ENSG89199	CHGB	chga	chromogranin A [Source:NCBI gene (formerly Entrezgene);Acc:11553488]	ENSDARG00000008829	0.486333	-1.03998	7.29332	13.4929	0.000239467	0.0117491
ENSGMOG00000007545	ENSG138688	KIAA119	si:ch211-233a24.2	si:ch211-233a24.2 [Source:NCBI gene;Acc:564367]	ENSDARG00000062330	1.5955	0.674012	7.28773	24.8653	6.14788e-07	0.000222975
ENSGMOG00000033280						0.480332	-1.05789	7.25868	19.4977	1.00721e-05	0.00181644
ENSGMOG00000023757						0.578308	-0.790089	7.21971	20.8467	4.97546e-06	0.00121093
ENSGMOG00000004671	ENSG14446	UNC8	unc8		ENSDARG00000098290	1.59794	0.676212	7.20895	12.5945	0.000386891	0.0156252
ENSGMOG00000014884	ENSG127481	UBR4	ubr4	ubiquitin protein ligase E3 component n-recognin 4 [Source:NCBI gene (formerly Entrezgene);Acc:115529551]	ENSDARG00000009549	1.50114	0.586054	7.17176	14.3651	0.000150564	0.0092218
ENSGMOG00000003047				sarcoplasmic/endoplasmic reticulum calcium ATPase 2-like [Source:NCBI gene (formerly Entrezgene);Acc:11554568]		7.75771	2.95563	7.16772	11.6973	0.000625895	0.0200336
ENSGMOG00000024295				ATP synthase membrane subunit e [Source:NCBI gene (formerly Entrezgene);Acc:115542118]		0.66325	-0.592375	7.16336	10.6062	0.00112709	0.0271231
ENSGMOG00000019166			mgst3b	microsomal glutathione S-transferase 3b [Source:NCBI gene (formerly Entrezgene);Acc:115543545]	ENSDARG00000033364	0.621981	-0.685057	7.1218	13.609	0.000225107	0.0113765
ENSGMOG00000007209	ENSG127914	AKAP9	akap9		ENSDARG00000079610	2.60413	1.3808	7.11311	9.14955	0.00248779	0.0413368
ENSGMOG00000027075	ENSG18518	PFN1	pfn1	profilin-1-like [Source:NCBI gene (formerly Entrezgene);Acc:115529555]	ENSDARG00000088091	0.568713	-0.814226	6.97181	10.4496	0.00122676	0.0284346
ENSGMOG00000014293	ENSG1325	RFX1	rfx1b	regulatory factor X, 1b (influences HLA class II expression) [Source:ZFIN;Acc:ZDB-GENE-418-11]	ENSDARG00000075904	1.56019	0.641726	6.94758	9.28472	0.00231073	0.0397227
ENSGMOG00000019433	ENSG13118	SYNE1	syne1b	spectrin repeat containing, nuclear envelope 1b [Source:ZFIN;Acc:ZDB-GENE-71218-4]	ENSDARG00000063068	2.16632	1.11525	6.9424	12.3801	0.000433939	0.0163512
ENSGMOG00000008001	ENSG116337	AMPD2	ampd2a	AMP deaminase 2-like [Source:NCBI gene (formerly Entrezgene);Acc:115556696]	ENSDARG00000104491	5.48027	2.45425	6.88621	10.4301	0.00123977	0.0285225
ENSGMOG00000011858	ENSG11963	PGF	CABZ177555.1	snake venom vascular endothelial growth factor toxin ICPP-like [Source:NCBI gene (formerly Entrezgene);Acc:11553478]	ENSDARG00000115359	0.347006	-1.52697	6.84233	9.52812	0.00202347	0.0373907
ENSGMOG00000006283						38.1731	5.25449	6.83691	10.091	0.00148991	0.031708
ENSGMOG00000026260						0.635303	-0.654484	6.7393	9.8701	0.00167986	0.0340072
ENSGMOG00000006345			zgc:195173	uncharacterized LOC11553717 [Source:NCBI gene (formerly Entrezgene);Acc:11553717]	ENSDARG00000077138	0.660781	-0.597756	6.70613	11.2096	0.000813755	0.0232643
ENSGMOG00000005895	ENSG131269	ABCB7	abcb7	ATP-binding cassette, sub-family B (MDR/TAP), member 7 [Source:NCBI gene (formerly Entrezgene);Acc:115552839]	ENSDARG00000062795	0.444785	-1.16882	6.67013	25.9766	3.45578e-07	0.000142048
ENSGMOG00000023964			slc2a3a	solute carrier family 2 member 3a [Source:NCBI gene (formerly Entrezgene);Acc:115536127]	ENSDARG00000013295	1.55189	0.634031	6.62144	19.3464	1.09027e-05	0.00188013
ENSGMOG00000009803	ENSG143248	RGS5	rgs5a	regulator of G protein signaling 5a [Source:NCBI gene (formerly Entrezgene);Acc:115555757]	ENSDARG00000002644	0.409577	-1.28779	6.59641	13.5204	0.000235989	0.0117341
ENSGMOG00000028031	ENSG144214	LYG1	zgc:162941	lysozyme g-like [Source:NCBI gene (formerly Entrezgene);Acc:11554113]	ENSDARG00000071701	0.534657	-0.903313	6.58507	15.7037	7.40806e-05	0.00625947
ENSGMOG00000028944			llph	LLP homolog, long-term synaptic facilitation factor [Source:NCBI gene (formerly Entrezgene);Acc:11553248]	ENSDARG00000055360	0.6445	-0.633747	6.56308	13.8332	0.000199771	0.0106648
ENSGMOG00000036626	ENSG18161	HIGD1A	higd1a		ENSDARG00000022303	0.667282	-0.583631	6.54571	13.7292	0.000211141	0.0109704
ENSGMOG00000016600	ENSG99974	DDTL	ddt	D-dopachrome tautomerase [Source:NCBI gene (formerly Entrezgene);Acc:1155451]	ENSDARG00000044751	0.659198	-0.601217	6.53348	11.0492	0.000887251	0.0242773
ENSGMOG00000015657	ENSG119655	NPC2	npc2	NPC intracellular cholesterol transporter 2 [Source:NCBI gene (formerly Entrezgene);Acc:115544115]	ENSDARG00000090912	0.657954	-0.603942	6.53324	11.1219	0.000853135	0.02373
ENSGMOG00000010718	ENSG7391	FRY	frya	furry homolog a (Drosophila) [Source:ZFIN;Acc:ZDB-GENE-651-4]	ENSDARG00000013921	1.6195	0.695551	6.50943	18.5391	1.66456e-05	0.00235034
ENSGMOG00000002457		DNAJA2	dnaja2b	DnaJ heat shock protein family (Hsp4) member A2b [Source:NCBI gene (formerly Entrezgene);Acc:11555258]	ENSDARG00000010745	1.96398	0.973778	6.48256	65.6092	5.49821e-16	3.39001e-12
ENSGMOG00000012609	ENSG118257	NRP2	nrp2b	neuropilin 2b [Source:NCBI gene (formerly Entrezgene);Acc:115532935]	ENSDARG00000038446	1.55963	0.641204	6.48036	12.9932	0.000312628	0.0136384
ENSGMOG00000002921	ENSG17558	CDH2		cadherin-2-like [Source:NCBI gene (formerly Entrezgene);Acc:115548469]		1.5323	0.615695	6.47633	11.4581	0.000711844	0.0216562
ENSGMOG00000018662	ENSG214113	LYRM4	lyrm4	LYR motif containing 4 [Source:NCBI gene (formerly Entrezgene);Acc:115549378]	ENSDARG00000078352	0.609963	-0.713207	6.47444	18.1735	2.01662e-05	0.00266439
ENSGMOG00000014765	ENSG67113	PLPP1		phospholipid phosphatase 1a [Source:NCBI gene (formerly Entrezgene);Acc:115542595]		1.57322	0.65372	6.46508	31.0386	2.52951e-08	1.61339e-05
ENSGMOG00000012338	ENSG7437	ATP2A3	atp2a3	ATPase sarcoplasmic/endoplasmic reticulum Ca2+ transporting 3 [Source:NCBI gene (formerly Entrezgene);Acc:115546815]	ENSDARG00000060978	2.58748	1.37155	6.46113	9.16354	0.00246884	0.0411778
ENSGMOG00000002985	ENSG13155	COX4I2	cox4i2	cytochrome c oxidase subunit 4 isoform 2, mitochondrial-like [Source:NCBI gene (formerly Entrezgene);Acc:115551512]	ENSDARG00000022509	0.613701	-0.704393	6.44283	11.396	0.00073603	0.0219586
ENSGMOG00000018109	ENSG184489	PTP4A3	ptp4a3a	protein tyrosine phosphatase type IVA 3-like [Source:NCBI gene (formerly Entrezgene);Acc:11555344]	ENSDARG00000039997	8.42894	3.07535	6.4146	10.012	0.00155526	0.0324151
ENSGMOG00000015697	ENSG6318	CA11	cahz	carbonic anhydrase [Source:NCBI gene;Acc:3331]	ENSDARG00000011166	0.492519	-1.02175	6.40101	9.80541	0.00173999	0.034398
ENSGMOG00000029217				S1 calcium binding protein A1b [Source:NCBI gene (formerly Entrezgene);Acc:11555472]		0.339908	-1.55678	6.3863	17.9955	2.21423e-05	0.0028641
ENSGMOG00000033486	ENSG1182	CAMSAP2	camsap2b	calmodulin regulated spectrin-associated protein family, member 2b [Source:ZFIN;Acc:ZDB-GENE-7912-8]	ENSDARG00000059965	1.62465	0.700126	6.35273	21.8771	2.90675e-06	0.000802479
ENSGMOG00000023620	ENSG17522	HIGD2B	higd2a	HIG1 hypoxia inducible domain family, member 2A [Source:NCBI gene (formerly Entrezgene);Acc:115552828]	ENSDARG00000052371	0.596197	-0.746139	6.33501	15.9703	6.43425e-05	0.00569432
ENSGMOG00000005002	ENSG7391	FRY	fryb	furry homolog b (Drosophila) [Source:ZFIN;Acc:ZDB-GENE-8215-5]	ENSDARG00000056001	1.51565	0.599935	6.31117	15.7466	7.24178e-05	0.00622379
ENSGMOG00000003847	ENSG69966	GNB5	gnb5a	guanine nucleotide binding protein (G protein), beta 5a [Source:NCBI gene (formerly Entrezgene);Acc:11555652]	ENSDARG00000099685	0.468498	-1.09389	6.30709	19.2502	1.14656e-05	0.001928
ENSGMOG00000002321	ENSG1648	RAD54L2				1.60449	0.682114	6.30673	13.4294	0.000247708	0.0118701
ENSGMOG00000002341	ENSG17364	HECTD4	HECTD4		ENSDARG00000101079	2.12168	1.08521	6.28986	11.4901	0.000699667	0.0214623
ENSGMOG00000003596	ENSG18773	GABRD	gabrd	gamma-aminobutyric acid type A receptor subunit delta [Source:NCBI gene (formerly Entrezgene);Acc:115549249]	ENSDARG00000059763	0.617286	-0.695988	6.26536	9.25936	0.00234294	0.0399226
ENSGMOG00000017027	ENSG134198	TSPAN2	tspan2a	tetraspanin-2-like [Source:NCBI gene (formerly Entrezgene);Acc:11554129]	ENSDARG00000003754	0.580215	-0.785339	6.20542	13.0474	0.000303707	0.0134073
ENSGMOG00000007162						0.659705	-0.600108	6.16988	15.8233	6.95403e-05	0.00603891
ENSGMOG00000002391	ENSG177576	C18orf32		chromosome 18 open reading frame 32 [Source:HGNC Symbol;Acc:HGNC:3169]		0.658942	-0.601777	6.13686	14.2854	0.000157077	0.00931175
ENSGMOG00000000265			slc6a1l	solute carrier family 6 member 1, like [Source:NCBI gene (formerly Entrezgene);Acc:115532546]	ENSDARG00000041205	4.51252	2.17393	6.13548	64.0242	1.229e-15	5.6832e-12
ENSGMOG00000017381	ENSG111725	PRKAB1	prkab1b	protein kinase, AMP-activated, beta 1 non-catalytic subunit, b [Source:ZFIN;Acc:ZDB-GENE-3131-7172]	ENSDARG00000046143	0.66563	-0.587208	6.13404	18.2814	1.90562e-05	0.00261098
ENSGMOG00000009140	ENSG153551	CMTM7	cmtm7	CKLF-like MARVEL transmembrane domain containing 7 [Source:NCBI gene (formerly Entrezgene);Acc:11554554]	ENSDARG00000010032	4.76171	2.25148	6.05949	9.2987	0.00229317	0.0395678
ENSGMOG00000013857	ENSG125743	SNRPD2	snrpd2	small nuclear ribonucleoprotein D2 polypeptide [Source:NCBI gene (formerly Entrezgene);Acc:11556183]	ENSDARG00000040440	0.666424	-0.585489	6.0308	18.9876	1.31567e-05	0.00207975
ENSGMOG00000027548						0.667611	-0.582919	6.03057	8.61573	0.00333273	0.0494295
ENSGMOG00000008777	ENSG18293	GET1		guided entry of tail-anchored proteins factor 1 [Source:NCBI gene (formerly Entrezgene);Acc:115561357]		0.66052	-0.598326	6.01491	14.8947	0.000113684	0.00767153
ENSGMOG00000015596			cntn2	contactin 2 [Source:NCBI gene (formerly Entrezgene);Acc:11554932]	ENSDARG00000000472	2.28512	1.19227	6.00988	24.3304	8.11501e-07	0.00028866
ENSGMOG00000016879	ENSG16772	KIFC2	si:ch211-257p13.3	kinesin-like protein KIFC3 [Source:NCBI gene (formerly Entrezgene);Acc:115554434]	ENSDARG00000053431	1.51892	0.603046	5.98164	13.2159	0.00027759	0.0127148
ENSGMOG00000010496	ENSG2192	RNASEK				0.659439	-0.60069	5.8817	11.71	0.00062165	0.0199977
ENSGMOG00000004282	ENSG132437	DDC	ddc	dopa decarboxylase [Source:ZFIN;Acc:ZDB-GENE-4426-2656]	ENSDARG00000016494	0.652006	-0.617042	5.8743	8.89398	0.00286112	0.0448874
ENSGMOG00000007741		SNRPF	snrpf		ENSDARG00000105037	0.58086	-0.783737	5.8639	32.2257	1.37266e-08	9.40372e-06
ENSGMOG00000013754	ENSG99377	HSD3B7	hsd3b7	hydroxy-delta-5-steroid dehydrogenase, 3 beta- and steroid delta-isomerase [Source:NCBI gene (formerly Entrezgene);Acc:11553796]	ENSDARG00000036966	0.573128	-0.803069	5.86157	14.0307	0.000179854	0.00996034
ENSGMOG00000035841	ENSG158825	CDA	cdab	cytidine deaminase b [Source:NCBI gene (formerly Entrezgene);Acc:115556955]	ENSDARG00000038199	0.287524	-1.79825	5.85926	12.1832	0.00048223	0.0173875
ENSGMOG00000011051						1.53932	0.622296	5.85606	13.1773	0.000283355	0.012877
ENSGMOG00000017062	ENSG17366	UQCRH	uqcrh	cytochrome b-c1 complex subunit 6, mitochondrial-like [Source:NCBI gene (formerly Entrezgene);Acc:115548897]	ENSDARG00000059128	0.63379	-0.657922	5.85208	14.2006	0.000164318	0.00946278
ENSGMOG00000035456			tshbb			3.63635	1.86249	5.84048	19.4854	1.0137e-05	0.00181644
ENSGMOG00000002770	ENSG138735	PDE5A	pde5ab	phosphodiesterase 5A, cGMP-specific, b [Source:ZFIN;Acc:ZDB-GENE-6824-4]	ENSDARG00000051915	3.74828	1.90623	5.82206	9.55347	0.00199572	0.0372126
ENSGMOG00000005164	ENSG83642	PDS5B	pds5b	PDS5 cohesin associated factor B [Source:NCBI gene (formerly Entrezgene);Acc:115547275]	ENSDARG00000098897	1.50859	0.593205	5.81449	16.1564	5.83214e-05	0.00534045
ENSGMOG00000026676						0.597206	-0.7437	5.80993	10.8745	0.000974986	0.02541
ENSGMOG00000004537	ENSG152818	UTRN	CABZ181535.1		ENSDARG00000110192	1.70041	0.765885	5.79235	23.3933	1.3204e-06	0.000430554
ENSGMOG00000009684	ENSG112159	MDN1	mdn1	midasin AAA ATPase 1 [Source:HGNC Symbol;Acc:HGNC:1832]	ENSDARG00000008976	1.50328	0.588117	5.77265	14.2735	0.000158074	0.00931175
ENSGMOG00000019446				protein S1-A6-like [Source:NCBI gene (formerly Entrezgene);Acc:115535334]		0.531932	-0.910685	5.75782	17.357	3.09748e-05	0.00343902
ENSGMOG00000009129	ENSG74181	NOTCH3	notch3	notch receptor 3 [Source:NCBI gene (formerly Entrezgene);Acc:115529889]	ENSDARG00000052139	1.75611	0.812382	5.74926	36.3429	1.65482e-09	1.53046e-06
ENSGMOG00000005215	ENSG136167	LCP1	lcp1	lymphocyte cytosolic protein 1 (L-plastin) [Source:NCBI gene;Acc:3583]	ENSDARG00000023188	0.552789	-0.8552	5.70763	17.045	3.65049e-05	0.00384312
ENSGMOG00000024174	ENSG198736	MSRB1		methionine sulfoxide reductase B1 [Source:HGNC Symbol;Acc:HGNC:14133]		0.664074	-0.590585	5.7021	13.2519	0.000272301	0.0125919
ENSGMOG00000036090	ENSG14663	TRIM41	si:dkey-29p1.4	E3 ubiquitin/ISG15 ligase TRIM25-like [Source:NCBI gene (formerly Entrezgene);Acc:11555989]	ENSDARG00000017173	0.542748	-0.881645	5.69247	17.2512	3.27488e-05	0.00356326
ENSGMOG00000024536				comitin-like [Source:NCBI gene (formerly Entrezgene);Acc:115547994]		0.53909	-0.891403	5.66883	13.6491	0.00022035	0.0112302
ENSGMOG00000008463	ENSG137872	SEMA6D	sema6dl	sema domain, transmembrane domain (TM), and cytoplasmic domain, (semaphorin) 6D, like [Source:NCBI gene (formerly Entrezgene);Acc:115558676]	ENSDARG00000011533	1.5625	0.643856	5.66681	25.4475	4.54594e-07	0.00017963
ENSGMOG00000007073	ENSG16348	IMPDH1	impdh1a	IMP (inosine 5'-monophosphate) dehydrogenase 1a [Source:NCBI gene (formerly Entrezgene);Acc:115551122]	ENSDARG00000042336	25.0341	4.64582	5.64032	12.3645	0.000437575	0.0163512
ENSGMOG00000002886	ENSG82175	PGR	pgr	progesterone receptor [Source:NCBI gene (formerly Entrezgene);Acc:11556826]	ENSDARG00000035966	2.50816	1.32663	5.63794	32.6653	1.09474e-08	8.09975e-06
ENSGMOG00000019300	ENSG114923	SLC4A3	slc4a3	solute carrier family 4 member 3 [Source:ZFIN;Acc:ZDB-GENE-1416-1]	ENSDARG00000104005	9.26094	3.21116	5.582	11.2222	0.00080825	0.0231906
ENSGMOG00000006733	ENSG213977	TAX1BP3	tax1bp3	Tax1 (human T-cell leukemia virus type I) binding protein 3 [Source:NCBI gene (formerly Entrezgene);Acc:115555753]	ENSDARG00000059177	0.604802	-0.725465	5.57705	14.6356	0.000130426	0.00843531
ENSGMOG00000010859	ENSG2848					1.73491	0.794858	5.57028	9.25075	0.002354	0.0399226
ENSGMOG00000025794	ENSG155893	PXYLP1	pxylp1	2-phosphoxylose phosphatase 1 [Source:NCBI gene (formerly Entrezgene);Acc:115561558]	ENSDARG00000040644	1.61466	0.691234	5.556	22.6975	1.89614e-06	0.00058455
ENSGMOG00000009974	ENSG17128	NETO2	neto2b	neuropilin (NRP) and tolloid (TLL)-like 2b [Source:ZFIN;Acc:ZDB-GENE-653-638]	ENSDARG00000112100	1.67024	0.740054	5.55438	20.2153	6.91964e-06	0.0015058
ENSGMOG00000015526	ENSG139182	CLSTN3	clstn3	calsyntenin 3 [Source:ZFIN;Acc:ZDB-GENE-1921-73]	ENSDARG00000073883	1.82385	0.866986	5.55341	12.8861	0.000331029	0.0142597
ENSGMOG00000012103	ENSG165323	FAT3	fat3a	FAT atypical cadherin 3a [Source:NCBI gene (formerly Entrezgene);Acc:115561496]	ENSDARG00000033840	1.60414	0.681796	5.54408	18.6547	1.56664e-05	0.00228174
ENSGMOG00000017831						0.634617	-0.656042	5.54381	29.6631	5.14039e-08	3.06715e-05
ENSGMOG00000006374	ENSG7367	ADAM11	adam11	disintegrin and metalloproteinase domain-containing protein 11-like [Source:NCBI gene (formerly Entrezgene);Acc:115531497]	ENSDARG00000079204	1.6724	0.741923	5.54136	20.2252	6.88385e-06	0.0015058
ENSGMOG00000020377	ENSG125522	NPBWR2	npbwr2a		ENSDARG00000079423	0.648285	-0.625299	5.53641	10.7044	0.00106883	0.0264189
ENSGMOG00000000811	ENSG83857	FAT1	fat1a	FAT atypical cadherin 1a [Source:NCBI gene (formerly Entrezgene);Acc:115539974]	ENSDARG00000017591	1.74644	0.804415	5.52306	19.0407	1.27962e-05	0.00204044
ENSGMOG00000019201	ENSG1176	NRXN2		neurexin-2-like [Source:NCBI gene (formerly Entrezgene);Acc:11554674]		2.61409	1.38631	5.51325	9.38447	0.00218831	0.0386601
ENSGMOG00000007972			zgc:56585	SDR family oxidoreductase [Source:NCBI gene (formerly Entrezgene);Acc:115546627]	ENSDARG00000026236	0.584999	-0.773494	5.50494	15.3482	8.9408e-05	0.00687221
ENSGMOG00000003829	ENSG13273	APCS	si:ch211-27n8.1	serum amyloid P-component-like [Source:NCBI gene (formerly Entrezgene);Acc:115553696]	ENSDARG00000045089	0.445466	-1.16661	5.5035	29.1621	6.65671e-08	3.73119e-05
ENSGMOG00000024743	ENSG16888	IER2	ier2b	immediate early response 2b [Source:ZFIN;Acc:ZDB-GENE-3131-8244]	ENSDARG00000086881	0.453928	-1.13946	5.48818	33.0155	9.14272e-09	7.35273e-06
ENSGMOG00000036735	ENSG186417	GLDN		gliomedin [Source:HGNC Symbol;Acc:HGNC:29514]		0.205716	-2.28127	5.47007	11.0381	0.000892579	0.0243092
ENSGMOG00000022891	ENSG143514	TP53BP2	tp53bp2a	tumor protein p53 binding protein, 2a [Source:NCBI gene (formerly Entrezgene);Acc:11555995]	ENSDARG00000009136	1.5607	0.642191	5.46608	18.8025	1.44977e-05	0.00217183
ENSGMOG00000022468	ENSG1565	PDE4C				3.3599	1.74842	5.45647	9.96786	0.00159297	0.0329219
ENSGMOG00000012553			ralyl	RNA-binding Raly-like protein [Source:NCBI gene (formerly Entrezgene);Acc:115549483]	ENSDARG00000090292	0.416331	-1.2642	5.39762	44.3999	2.677e-11	4.12637e-08
ENSGMOG00000000273	ENSG18179	PPIF	ppifb	peptidyl-prolyl cis-trans isomerase A-like [Source:NCBI gene (formerly Entrezgene);Acc:11553678]	ENSDARG00000052842	0.660407	-0.598573	5.38301	25.3991	4.66144e-07	0.00017963
ENSGMOG00000013300	ENSG16789	LMNA		lamin-A-like [Source:NCBI gene (formerly Entrezgene);Acc:115535752]		0.609339	-0.714684	5.3695	9.34828	0.00223195	0.0390246
ENSGMOG00000025370			lamb2l	laminin, beta 2-like [Source:ZFIN;Acc:ZDB-GENE-3131-425]	ENSDARG00000033950	1.97415	0.981234	5.34957	17.5185	2.84528e-05	0.0033189
ENSGMOG00000018930	ENSG158246	TENT5B	tent5bb	terminal nucleotidyltransferase 5Bb [Source:ZFIN;Acc:ZDB-GENE-653-431]	ENSDARG00000011797	1.66592	0.736318	5.32941	23.0028	1.61763e-06	0.000515884
ENSGMOG00000030479						1.67095	0.740672	5.32342	12.9687	0.00031674	0.0137853
ENSGMOG00000007429	ENSG114541	FRMD4B	frmd4ba	FERM domain containing 4Ba [Source:ZFIN;Acc:ZDB-GENE-13412-1]	ENSDARG00000074599	1.9895	0.992403	5.31275	96.626	8.37402e-23	1.54894e-18
ENSGMOG00000014099	ENSG133138	TBC1D8B	tbc1d8b	TBC1 domain family member 8B [Source:NCBI gene;Acc:566657]	ENSDARG00000062192	1.52276	0.606687	5.29124	13.8153	0.00020169	0.0106896
ENSGMOG00000023889	ENSG128567	PODXL	podxl	podocalyxin-like [Source:NCBI gene (formerly Entrezgene);Acc:115542844]	ENSDARG00000031228	1.97118	0.979059	5.26657	18.9461	1.34467e-05	0.00207975
ENSGMOG00000032495		MIP	mipa	major intrinsic protein of lens fiber a [Source:ZFIN;Acc:ZDB-GENE-481-41]	ENSDARG00000037285	35.9895	5.1695	5.2584	12.2593	0.000462939	0.0169892
ENSGMOG00000000936	ENSG1526	CDKN3	cdkn3	cyclin-dependent kinase inhibitor 3 [Source:ZFIN;Acc:ZDB-GENE-6427-2]	ENSDARG00000039130	0.50574	-0.983533	5.25075	10.7817	0.0010251	0.0260458
ENSGMOG00000002315	ENSG13594	SDS		L-serine dehydratase/L-threonine deaminase-like [Source:NCBI gene (formerly Entrezgene);Acc:11555346]		0.361073	-1.46964	5.24645	11.2564	0.000793494	0.0229691
ENSGMOG00000004473	ENSG163328	GPR155	gpr155a	G protein-coupled receptor 155a [Source:ZFIN;Acc:ZDB-GENE-1922-89]	ENSDARG00000090804	0.66786	-0.582382	5.23788	9.73641	0.00180653	0.0350267
ENSGMOG00000007611	ENSG18287	GALNT9	galnt9	polypeptide N-acetylgalactosaminyltransferase 9 [Source:NCBI gene (formerly Entrezgene);Acc:115545994]	ENSDARG00000006832	2.05969	1.04243	5.19211	48.339	3.58548e-12	7.36895e-09
ENSGMOG00000026009	ENSG125816	NKX2-4	nkx2.4a	NK2 homeobox 4a [Source:NCBI gene (formerly Entrezgene);Acc:115543444]	ENSDARG00000075107	1.66299	0.733777	5.17996	8.94841	0.00277711	0.0440142
ENSGMOG00000027137	ENSG134313	KIDINS22	kidins22b		ENSDARG00000017338	1.56093	0.642405	5.16218	9.51819	0.00203445	0.0374814
ENSGMOG00000015790	ENSG14587	STXBP5L	stxbp5l	syntaxin binding protein 5 like [Source:HGNC Symbol;Acc:HGNC:3757]	ENSDARG00000006383	2.04615	1.03291	5.14923	17.7826	2.47642e-05	0.00309994
ENSGMOG00000029882						1.79015	0.840081	5.14853	11.9644	0.000542278	0.0187019
ENSGMOG00000012220	ENSG13477	UNC13A				1.5815	0.661297	5.13806	11.8295	0.000583009	0.0193635
ENSGMOG00000036902	ENSG25752	SFTA3	nkx2.1	NK2 homeobox 1 [Source:NCBI gene (formerly Entrezgene);Acc:115543443]	ENSDARG00000019835	1.58378	0.663376	5.13317	12.1268	0.000497012	0.0175958
ENSGMOG00000019283						0.594546	-0.75014	5.11492	10.4898	0.00120034	0.028177
ENSGMOG00000012372				carnitine palmitoyltransferase 1Cb [Source:ZFIN;Acc:ZDB-GENE-5417-155]		1.76022	0.815758	5.09165	21.4262	3.67715e-06	0.00094467
ENSGMOG00000014791	ENSG138166	DUSP5	dusp5	dual specificity phosphatase 5 [Source:NCBI gene (formerly Entrezgene);Acc:11554826]	ENSDARG00000019307	0.438064	-1.19079	5.08482	19.4106	1.0542e-05	0.00183958
ENSGMOG00000017583	ENSG177675	CD163L1				3.35831	1.74774	5.05091	40.8736	1.62399e-10	2.31069e-07
ENSGMOG00000001828	ENSG255346	NOX5	nox5	NADPH oxidase, EF-hand calcium binding domain 5 [Source:NCBI gene (formerly Entrezgene);Acc:1155515]	ENSDARG00000079773	15.9765	3.99788	5.03335	12.7496	0.000356088	0.0150319
ENSGMOG00000009013						20.3263	4.34527	5.02667	11.7448	0.000610125	0.0198134
ENSGMOG00000016729	ENSG18422	CMSS1	cmss1	cms1 ribosomal small subunit homolog [Source:NCBI gene (formerly Entrezgene);Acc:115532726]	ENSDARG00000112579	0.66393	-0.590897	5.0186	26.867	2.17951e-07	0.000100786
ENSGMOG00000031333	ENSG7182	RPL31	rpl31	6S ribosomal protein L31 [Source:NCBI gene (formerly Entrezgene);Acc:11553941]	ENSDARG00000053365	0.593666	-0.752277	5.01207	16.1607	5.81893e-05	0.00534045
ENSGMOG00000032513	ENSG166573	GALR1	galr1a	galanin receptor 1a [Source:NCBI gene (formerly Entrezgene);Acc:115535758]	ENSDARG00000005522	0.551333	-0.859004	5.01193	10.0987	0.00148377	0.031619
ENSGMOG00000032192	ENSG162729	IGSF8	igsf8	immunoglobulin superfamily, member 8 [Source:NCBI gene (formerly Entrezgene);Acc:115557399]	ENSDARG00000038467	1.52313	0.607043	5.00803	18.2228	1.96511e-05	0.00265293
ENSGMOG00000013372	ENSG4989	COL9A2	col9a2	procollagen, type IX, alpha 2 [Source:NCBI gene (formerly Entrezgene);Acc:115536171]	ENSDARG00000024492	1.78567	0.836469	4.99914	10.9016	0.000960815	0.0253908
ENSGMOG00000020479	ENSG18332	KCTD4	kctd4	potassium channel tetramerization domain containing 4 [Source:NCBI gene (formerly Entrezgene);Acc:115533654]	ENSDARG00000068691	0.388198	-1.36514	4.99888	49.445	2.04011e-12	4.71699e-09
ENSGMOG00000009017	ENSG5165	DKK3	dkk3b	dickkopf WNT signaling pathway inhibitor 3b [Source:ZFIN;Acc:ZDB-GENE-6127-74]	ENSDARG00000070683	0.492371	-1.02218	4.99683	13.5281	0.000235022	0.0117341
ENSGMOG00000008715		NCCRP1	nccrp1	P1, F-box associated domain containing [Source:NCBI gene (formerly Entrezgene);Acc:115546682]	ENSDARG00000035326	0.371491	-1.4286	4.9932	9.41381	0.00215358	0.0383395
ENSGMOG00000034966				gamma-glutamylcyclotransferase-like [Source:NCBI gene (formerly Entrezgene);Acc:11554528]		0.59091	-0.758989	4.99069	11.7512	0.000608027	0.0198005
ENSGMOG00000011282	ENSG13499	ARHGAP32	arhgap32b		ENSDARG00000074184	1.53174	0.615175	4.97358	10.7576	0.00103852	0.0262067
ENSGMOG00000005230	ENSG165995	CACNB2	cacnb2a	calcium channel, voltage-dependent, beta 2a [Source:NCBI gene (formerly Entrezgene);Acc:115537117]	ENSDARG00000099045	1.55526	0.637152	4.96057	15.3117	9.11497e-05	0.00690982
ENSGMOG00000003716	ENSG196367	TRRAP	trrap	transformation/transcription domain-associated protein [Source:ZFIN;Acc:ZDB-GENE-589-47]	ENSDARG00000100623	1.56352	0.644793	4.90578	13.8444	0.000198584	0.0106648
ENSGMOG00000030062						0.60876	-0.716054	4.90564	13.3138	0.000263461	0.0123373
ENSGMOG00000034970				complement C1q and tumor necrosis factor-related protein 9-like [Source:NCBI gene (formerly Entrezgene);Acc:115556822]		0.531467	-0.911949	4.89246	10.0479	0.00152524	0.0320663
ENSGMOG00000019164	ENSG6718	COL11A1	col11a1a	collagen, type XI, alpha 1a [Source:ZFIN;Acc:ZDB-GENE-729-167]	ENSDARG00000026165	1.62475	0.700218	4.89144	22.2092	2.44502e-06	0.000685235
ENSGMOG00000012576	ENSG16829	DDIT4				0.607772	-0.718398	4.86915	17.4033	3.02301e-05	0.00340994
ENSGMOG00000008121	ENSG8493	SLC4A4	slc4a4b	electrogenic sodium bicarbonate cotransporter 1-like [Source:NCBI gene (formerly Entrezgene);Acc:115541395]	ENSDARG00000044808	2.38932	1.2566	4.78831	19.3013	1.1163e-05	0.00189433
ENSGMOG00000013930	ENSG6656	PTPRU	ptprua	protein tyrosine phosphatase receptor type Ua [Source:ZFIN;Acc:ZDB-GENE-653-232]	ENSDARG00000092638	1.86557	0.89962	4.78244	9.76892	0.00177487	0.0346305
ENSGMOG00000013832	ENSG127329	PTPRB				1.74164	0.800445	4.78107	11.2586	0.000792559	0.0229691
ENSGMOG00000016967	ENSG164199	ADGRV1	adgrv1	adhesion G protein-coupled receptor V1 [Source:NCBI gene;Acc:41515]	ENSDARG00000021137	2.14803	1.10302	4.77428	13.3298	0.000261228	0.0122638
ENSGMOG00000000425			zgc:65851	Filament_head and Filament domain-containing protein [Source:NCBI gene (formerly Entrezgene);Acc:115554732]	ENSDARG00000012281	23.5912	4.56018	4.76866	12.3786	0.000434293	0.0163512
ENSGMOG00000010268	ENSG167772	ANGPTL4	angptl4	angiopoietin-like 4 [Source:NCBI gene (formerly Entrezgene);Acc:115548699]	ENSDARG00000035859	1.79771	0.846163	4.76456	10.9823	0.000919871	0.0248705
ENSGMOG00000002428		RASGEF1B	rasgef1bb	RasGEF domain family, member 1Bb [Source:NCBI gene;Acc:44585]	ENSDARG00000044251	1.55739	0.639131	4.75842	29.5429	5.4692e-08	3.16137e-05
ENSGMOG00000004887	ENSG1981	DLGAP2	dlgap2b		ENSDARG00000076070	1.5571	0.638866	4.74054	11.3666	0.000747749	0.0221653
ENSGMOG00000009357	ENSG145354	CISD2	cisd2	CDGSH iron sulfur domain 2 [Source:NCBI gene (formerly Entrezgene);Acc:115539956]	ENSDARG00000052703	0.612259	-0.707787	4.73658	32.4522	1.22161e-08	8.69082e-06
ENSGMOG00000011644	ENSG165175	MID1IP1	mid1ip1a	MID1 interacting protein 1 [Source:HGNC Symbol;Acc:HGNC:2715]	ENSDARG00000041051	0.551172	-0.859425	4.72661	26.8133	2.24093e-07	0.000101099
ENSGMOG00000031208	ENSG143119	CD53	zgc:6451	zgc:6451 [Source:ZFIN;Acc:ZDB-GENE-4426-1349]	ENSDARG00000068233	0.455463	-1.1346	4.70155	18.7791	1.46769e-05	0.00217183
ENSGMOG00000032084						0.613924	-0.703869	4.68265	19.8395	8.42235e-06	0.00163988
ENSGMOG00000028914			jac6		ENSDARG00000076530	0.486243	-1.04025	4.67979	9.73061	0.00181224	0.0350799
ENSGMOG00000001948	ENSG125257	ABCC4		multidrug resistance-associated protein 4-like [Source:NCBI gene (formerly Entrezgene);Acc:11553368]		1.79181	0.841421	4.65475	26.396	2.78119e-07	0.000116917
ENSGMOG00000016665		JAGN1	jagn1a	jagunal homolog 1a [Source:NCBI gene (formerly Entrezgene);Acc:11553373]	ENSDARG00000041071	0.652052	-0.616941	4.63747	25.4392	4.56542e-07	0.00017963
ENSGMOG00000010476	ENSG1447	ADAMTS17	adamts17	ADAM metallopeptidase with thrombospondin type 1 motif, 17 [Source:ZFIN;Acc:ZDB-GENE-1213-7]	ENSDARG00000075555	2.2122	1.14548	4.6292	23.8007	1.06844e-06	0.000365982
ENSGMOG00000034746						0.419306	-1.25392	4.61943	16.0993	6.01073e-05	0.00545003
ENSGMOG00000006363	ENSG6656	PTPRU	ptprub	protein tyrosine phosphatase receptor type Ub [Source:NCBI gene;Acc:33596]	ENSDARG00000101081	1.73124	0.791804	4.61632	8.74623	0.00310244	0.0469671
ENSGMOG00000008457	ENSG18357	ZNF69	znf69b	zinc finger protein 69-like [Source:NCBI gene (formerly Entrezgene);Acc:115558355]	ENSDARG00000104530	1.57417	0.654593	4.60586	9.64108	0.00190273	0.0362086
ENSGMOG00000036306	ENSG178965	ERICH3	erich3	glutamate-rich 3 [Source:ZFIN;Acc:ZDB-GENE-729-295]	ENSDARG00000069262	3.59673	1.84669	4.60498	9.69315	0.00184957	0.0356369
ENSGMOG00000028518	ENSG198771	RCSD1	zgc:153184	uncharacterized LOC115561295 [Source:NCBI gene (formerly Entrezgene);Acc:115561295]	ENSDARG00000099645	0.65239	-0.616194	4.55259	16.2444	5.56732e-05	0.00522734
ENSGMOG00000002430	ENSG1617	SEMA3F	sema3fb	sema domain, immunoglobulin domain (Ig), short basic domain, secreted, (semaphorin) 3Fb [Source:ZFIN;Acc:ZDB-GENE-5513-2]	ENSDARG00000055373	12.8055	3.6787	4.53084	8.7415	0.00311049	0.0469671
ENSGMOG00000001032	ENSG77942	FBLN1	fbln1	fibulin 1 [Source:NCBI gene (formerly Entrezgene);Acc:11555174]	ENSDARG00000103311	3.46876	1.79442	4.52612	77.7419	1.17426e-18	1.08601e-14
ENSGMOG00000003578	ENSG144118	RALB	ralbb	v-ral simian leukemia viral oncogene homolog Ba (ras related) [Source:NCBI gene (formerly Entrezgene);Acc:115532736]	ENSDARG00000113643	0.661857	-0.595408	4.48277	13.6522	0.000219978	0.0112302
ENSGMOG00000001559	ENSG145384	FABP2				0.35521	-1.49326	4.46892	12.3435	0.000442525	0.0164696
ENSGMOG00000008041	ENSG144214	LYG1	zgc:162941		ENSDARG00000071701	0.467761	-1.09616	4.4585	13.5234	0.000235606	0.0117341
ENSGMOG00000032389	ENSG17775	GPR37	gpr37b	G protein-coupled receptor 37b [Source:NCBI gene (formerly Entrezgene);Acc:115532435]	ENSDARG00000033296	1.67368	0.743024	4.44402	10.8795	0.000972343	0.02541
ENSGMOG00000035238	ENSG213931	HBE1	hbbe1.2	hemoglobin subunit beta-like [Source:NCBI gene (formerly Entrezgene);Acc:11556875]	ENSDARG00000115405	0.469531	-1.09071	4.44368	10.4482	0.00122772	0.0284346
ENSGMOG00000018582	ENSG14997	CNKSR2	cnksr2b	connector enhancer of kinase suppressor of ras 2-like [Source:NCBI gene (formerly Entrezgene);Acc:11554788]	ENSDARG00000073707	1.51735	0.601554	4.43059	15.2163	9.58746e-05	0.00719027
ENSGMOG00000034805						0.551751	-0.857911	4.42314	13.8918	0.00019364	0.0105037
ENSGMOG00000012248			rasl1a	RAS-like, family 1, member A [Source:ZFIN;Acc:ZDB-GENE-6526-273]	ENSDARG00000062314	24.3515	4.60594	4.42268	14.2743	0.000158007	0.00931175
ENSGMOG00000005279	ENSG123191	ATP7B	atp7b	copper-transporting ATPase 2-like [Source:NCBI gene (formerly Entrezgene);Acc:115541566]	ENSDARG00000058145	2.39576	1.26048	4.41413	14.9367	0.000111181	0.0076515
ENSGMOG00000026594	ENSG13119	ULBP3	mhc1zka		ENSDARG00000104293	0.327424	-1.61077	4.41083	9.38699	0.0021853	0.0386601
ENSGMOG00000030952				inositol-tetrakisphosphate 1-kinase-like [Source:NCBI gene (formerly Entrezgene);Acc:115561475]		6.0492	2.59675	4.40689	10.772	0.00103045	0.0261098
ENSGMOG00000025591				cytochrome c-like [Source:NCBI gene (formerly Entrezgene);Acc:115533447]		0.661682	-0.59579	4.39986	14.7944	0.000119892	0.00797714
ENSGMOG00000014864				carnosine synthase 1 [Source:NCBI gene (formerly Entrezgene);Acc:11555212]		20.554	4.36134	4.3973	12.5691	0.000392186	0.0157322
ENSGMOG00000034003	ENSG184895	SRY	sox19b	SRY-box transcription factor 19b [Source:NCBI gene (formerly Entrezgene);Acc:115529458]	ENSDARG00000040266	1.63655	0.71066	4.37228	9.66235	0.00188083	0.0359744
ENSGMOG00000019228	ENSG144278	GALNT13	galnt13	UDP-N-acetyl-alpha-D-galactosamine:polypeptide N-acetylgalactosaminyltransferase 13 [Source:NCBI gene (formerly Entrezgene);Acc:115533421]	ENSDARG00000099227	1.52596	0.609719	4.34471	10.4041	0.00125736	0.0288196
ENSGMOG00000032234	ENSG147669	POLR2K	polr2k	RNA polymerase II, I and III subunit K [Source:NCBI gene (formerly Entrezgene);Acc:115536279]	ENSDARG00000075616	0.664592	-0.589459	4.33926	9.79807	0.00174695	0.0344124
ENSGMOG00000026193	ENSG1775	GPR37L1	gpr37l1a	G protein-coupled receptor 37 like 1a [Source:NCBI gene (formerly Entrezgene);Acc:11555782]	ENSDARG00000006079	1.59321	0.671939	4.33793	14.115	0.000171966	0.00972741
ENSGMOG00000008357			zgc:171775	STKc_p38 domain-containing protein [Source:NCBI gene (formerly Entrezgene);Acc:115547514]	ENSDARG00000058381	0.363044	-1.46178	4.33366	17.6195	2.6981e-05	0.00326187
ENSGMOG00000009710			zgc:1181	actin family protein [Source:NCBI gene (formerly Entrezgene);Acc:115529793]	ENSDARG00000004658	0.669124	-0.579654	4.32824	10.5296	0.00117478	0.0277167
ENSGMOG00000022208	ENSG159784	FAM131B	fam131ba	family with sequence similarity 131 member Ba [Source:ZFIN;Acc:ZDB-GENE-653-616]	ENSDARG00000070952	1.55109	0.633284	4.32387	16.6334	4.53456e-05	0.00450945
ENSGMOG00000023368			pycard	apoptosis-associated speck-like protein containing a CARD [Source:NCBI gene (formerly Entrezgene);Acc:115553999]	ENSDARG00000040076	0.609317	-0.714736	4.3164	17.5604	2.7833e-05	0.00330017
ENSGMOG00000002971	ENSG146926	ASB1	asb1	ankyrin repeat and SOCS box containing 1 [Source:ZFIN;Acc:ZDB-GENE-6929-116]	ENSDARG00000099461	1.75491	0.811401	4.31162	17.7206	2.55846e-05	0.00313403
ENSGMOG00000009772	ENSG187955	COL14A1	col14a1a		ENSDARG00000005762	1.83822	0.878311	4.30576	20.5716	5.74412e-06	0.00129572
ENSGMOG00000036369				cytochrome b-c1 complex subunit 1 [Source:NCBI gene (formerly Entrezgene);Acc:115556314]		0.64151	-0.640455	4.30269	14.0762	0.000175548	0.00978047
ENSGMOG00000016215	ENSG4852	HDAC9	hdac9b	histone deacetylase 9b [Source:NCBI gene (formerly Entrezgene);Acc:115553798]	ENSDARG00000056642	1.53658	0.619724	4.29934	10.078	0.00150051	0.0317925
ENSGMOG00000029107						0.607471	-0.719112	4.29119	13.4457	0.000245564	0.0118378
ENSGMOG00000007593	ENSG141968	VAV1	CABZ1114581.1	vav guanine nucleotide exchange factor 1 [Source:NCBI gene (formerly Entrezgene);Acc:11554755]	ENSDARG00000112526	0.616469	-0.6979	4.28632	9.47106	0.00208739	0.0378905
ENSGMOG00000022865			ank3b		ENSDARG00000077582	2.17484	1.12091	4.2642	38.8011	4.69271e-10	5.61489e-07
ENSGMOG00000004016	ENSG149591	TAGLN	tagln	transgelin [Source:NCBI gene (formerly Entrezgene);Acc:11556935]	ENSDARG00000045408	0.565713	-0.821858	4.26299	10.8977	0.000962813	0.0253908
ENSGMOG00000033208						1.51447	0.598816	4.26179	12.6247	0.000380689	0.0155079
ENSGMOG00000027494						2.00179	1.00129	4.24782	29.8957	4.55931e-08	2.81112e-05
ENSGMOG00000018708	ENSG151468	CCDC3	ccdc3a	coiled-coil domain containing 3a [Source:NCBI gene (formerly Entrezgene);Acc:115542861]	ENSDARG00000026052	0.644446	-0.633868	4.24765	9.22538	0.00238683	0.0402454
ENSGMOG00000030625						0.507347	-0.978956	4.23913	17.0671	3.60825e-05	0.00383574
ENSGMOG00000000180			zgc:91968	melanoregulin [Source:NCBI gene (formerly Entrezgene);Acc:115558429]	ENSDARG00000011076	0.667249	-0.583703	4.2152	11.1413	0.000844276	0.0236257
ENSGMOG00000018342	ENSG11336	HCK	hck	HCK proto-oncogene, Src family tyrosine kinase [Source:NCBI gene (formerly Entrezgene);Acc:115548397]	ENSDARG00000058647	0.599034	-0.739291	4.21201	10.1673	0.0014295	0.0310159
ENSGMOG00000005747	ENSG131495	NDUFA2	ndufa2	NADH:ubiquinone oxidoreductase subunit A2 [Source:NCBI gene (formerly Entrezgene);Acc:1155475]	ENSDARG00000021984	0.65798	-0.603884	4.20127	16.0088	6.30476e-05	0.00560669
ENSGMOG00000022260	ENSG66336	SPI1	spi1b	Spi-1 proto-oncogene b [Source:NCBI gene (formerly Entrezgene);Acc:115558635]	ENSDARG00000000767	0.564543	-0.824844	4.18452	19.8958	8.17789e-06	0.00162652
ENSGMOG00000025278			si:dkey-93h22.7		ENSDARG00000099600	0.561289	-0.833184	4.18362	9.68909	0.00185366	0.0356785
ENSGMOG00000012658				otoraplin [Source:NCBI gene (formerly Entrezgene);Acc:115559554]		0.573523	-0.802076	4.18094	25.321	4.85395e-07	0.000183232
ENSGMOG00000001154	ENSG14328	SYPL2	sypl2b	synaptophysin like 2 [Source:HGNC Symbol;Acc:HGNC:27638]	ENSDARG00000000690	0.582116	-0.780622	4.18046	19.0551	1.26999e-05	0.00204044
ENSGMOG00000015724	ENSG144152	FBLN7	fbln7	fibulin 7 [Source:NCBI gene (formerly Entrezgene);Acc:115559497]	ENSDARG00000089519	1.62261	0.698318	4.17941	9.58496	0.00196178	0.0368173
ENSGMOG00000011142	ENSG134775	FHOD3	fhod3a	formin homology 2 domain containing 3a [Source:NCBI gene (formerly Entrezgene);Acc:115535895]	ENSDARG00000063682	1.52642	0.61015	4.17546	11.1939	0.000820648	0.0233531
ENSGMOG00000016961			CABZ1115113.1	proteasome (prosome, macropain) assembly chaperone 4 [Source:NCBI gene (formerly Entrezgene);Acc:11555636]	ENSDARG00000110608	0.649984	-0.621524	4.17476	19.5352	9.87653e-06	0.00180877
ENSGMOG00000005413	ENSG152219	ARL14EP	arl14ep		ENSDARG00000001210	0.649241	-0.623173	4.15493	9.18948	0.0024341	0.0408192
ENSGMOG00000001472	ENSG112419	PHACTR2	phactr2	phosphatase and actin regulator 2 [Source:ZFIN;Acc:ZDB-GENE-4724-11]	ENSDARG00000027172	0.556337	-0.845969	4.14738	13.4221	0.000248676	0.0118746
ENSGMOG00000014232	ENSG19763	CPLANE1		ciliogenesis and planar polarity effector 1 [Source:NCBI gene (formerly Entrezgene);Acc:11554126]		2.1537	1.10682	4.14193	9.27708	0.00232039	0.0398184
ENSGMOG00000003167	ENSG154928	EPHB1	FQ37763.1	EPH receptor B1 [Source:ZFIN;Acc:ZDB-GENE-7912-219]	ENSDARG00000109215	1.50869	0.593299	4.12938	11.5108	0.000691933	0.0212957
ENSGMOG00000006027			fras1	Fraser extracellular matrix complex subunit 1 [Source:ZFIN;Acc:ZDB-GENE-6526-68]	ENSDARG00000054619	1.73978	0.798905	4.1265	26.6613	2.4243e-07	0.000106767
ENSGMOG00000012629			meis2a	Meis homeobox 2a [Source:ZFIN;Acc:ZDB-GENE-2122-2]	ENSDARG00000077840	12.5447	3.64901	4.11949	12.4741	0.000412642	0.015986
ENSGMOG00000029150	ENSG113732	ATP6VE1	atp6ve1	ATPase H+ transporting V subunit e1 [Source:NCBI gene (formerly Entrezgene);Acc:115552118]	ENSDARG00000101794	0.649474	-0.622657	4.03825	10.7027	0.0010698	0.0264189
ENSGMOG00000017057						4.39106	2.13457	4.03356	11.8282	0.000583413	0.0193635
ENSGMOG00000015009	ENSG182957	SPATA13	spata13	spermatogenesis associated 13 [Source:ZFIN;Acc:ZDB-GENE-91116-25]	ENSDARG00000062837	1.55599	0.637829	4.02422	11.6153	0.000654116	0.0206471
ENSGMOG00000013452	ENSG156453	PCDH1	pcdh1b	protocadherin 1b [Source:ZFIN;Acc:ZDB-GENE-9115-2]	ENSDARG00000036175	2.41869	1.27423	4.01049	19.9375	8.00163e-06	0.00162644
ENSGMOG00000033215	ENSG122224	LY9	si:cabz174946.1	SLAM family member 9-like [Source:NCBI gene (formerly Entrezgene);Acc:115529338]	ENSDARG00000090396	0.55693	-0.844431	4.00743	10.7285	0.00105498	0.0262638
ENSGMOG00000027363						0.330432	-1.59757	3.99711	21.1589	4.22741e-06	0.00104259
ENSGMOG00000001115	ENSG17412	GPRC5C	gprc5c	G protein-coupled receptor, class C, group 5, member C [Source:NCBI gene (formerly Entrezgene);Acc:115531362]	ENSDARG00000100862	2.74943	1.45914	3.99617	9.37462	0.0022001	0.0387899
ENSGMOG00000003868			si:ch173-28e3.1	complement factor B-like [Source:NCBI gene (formerly Entrezgene);Acc:11556915]	ENSDARG00000019772	0.403381	-1.30978	3.99521	12.4998	0.000407001	0.0158976
ENSGMOG00000006738	ENSG14824	CRB2		crumbs cell polarity complex component 2a [Source:NCBI gene (formerly Entrezgene);Acc:11554191]		1.93001	0.948605	3.96682	11.2832	0.0007821	0.0228141
ENSGMOG00000009299	ENSG144749	LRIG1	lrig1	leucine-rich repeats and immunoglobulin-like domains 1 [Source:NCBI gene (formerly Entrezgene);Acc:115556744]	ENSDARG00000075625	2.07858	1.0556	3.96237	11.5677	0.000671072	0.020897
ENSGMOG00000002870		PNP	pnp5a	purine nucleoside phosphorylase 5a [Source:ZFIN;Acc:ZDB-GENE-4426-2553]	ENSDARG00000078619	0.453991	-1.13926	3.96131	50.1959	1.39135e-12	3.67655e-09
ENSGMOG00000027465	ENSG9924	ABLIM1	ablim1b		ENSDARG00000045064	4.57082	2.19245	3.95694	10.3628	0.00128583	0.0291828
ENSGMOG00000003107		GNRHR	gnrhr2a	putative gonadotropin-releasing hormone II receptor 2a		5.5536	2.47342	3.94339	55.7953	8.04229e-14	2.4793e-10
ENSGMOG00000006317	ENSG123454	DBH	dbh	dopamine beta-hydroxylase (dopamine beta-monooxygenase) [Source:ZFIN;Acc:ZDB-GENE-99621-3]	ENSDARG00000069446	0.0185392	-5.75328	3.93402	14.1529	0.00016854	0.00959227
ENSGMOG00000015064	ENSG11799	VWF	vwf	von Willebrand factor [Source:NCBI gene (formerly Entrezgene);Acc:11555386]	ENSDARG00000077231	1.92602	0.945623	3.92783	16.1374	5.89093e-05	0.00536772
ENSGMOG00000004585	ENSG16524	ANKMY2	ankmy2b	ankyrin repeat and MYND domain-containing protein 2-like [Source:NCBI gene (formerly Entrezgene);Acc:11553588]	ENSDARG00000093668	tsh	3.57462	3.9227	14.3438	0.000152282	0.00926563
ENSGMOG00000012713	ENSG96433	ITPR3	itpr3		ENSDARG00000061741	1.58053	0.660407	3.8915	10.9136	0.000954627	0.0253908
ENSGMOG00000003713	ENSG51523	CYBA	cyba	cytochrome b-245 light chain [Source:NCBI gene (formerly Entrezgene);Acc:115558271]	ENSDARG00000018283	0.464224	-1.10711	3.88349	15.2135	9.60154e-05	0.00719027
ENSGMOG00000004804	ENSG15552	CNTNAP5	cntnap5a		ENSDARG00000073920	1.87016	0.90316	3.86965	12.4838	0.000410505	0.0159749
ENSGMOG00000005632	ENSG135698	MPHOSPH6	mphosph6	M-phase phosphoprotein 6 [Source:NCBI gene (formerly Entrezgene);Acc:11555675]	ENSDARG00000093007	0.638811	-0.64654	3.84704	17.9749	2.23842e-05	0.00287529
ENSGMOG00000025283	ENSG28137	TNFRSF1B	tnfrsf1b		ENSDARG00000070165	0.600994	-0.734577	3.84312	20.0099	7.7043e-06	0.00160877
ENSGMOG00000024481	ENSG16352	FBLN2	fbln2	fibulin 2 [Source:NCBI gene (formerly Entrezgene);Acc:115557185]	ENSDARG00000015156	1.53206	0.615469	3.82887	9.84707	0.00170102	0.0340072
ENSGMOG00000030612	ENSG198853	RUSC2	rusc2	iporin-like [Source:NCBI gene (formerly Entrezgene);Acc:1155422]	ENSDARG00000095288	1.5193	0.603404	3.82557	9.48466	0.00207198	0.0378348
ENSGMOG00000011513	ENSG198759	EGFL6	egfl6	EGF-like-domain, multiple 6 [Source:NCBI gene (formerly Entrezgene);Acc:115533253]	ENSDARG00000045958	2.67806	1.42119	3.77057	24.265	8.39499e-07	0.000292985
ENSGMOG00000011058			arhgef3l	Rho guanine nucleotide exchange factor (GEF) 3, like [Source:NCBI gene (formerly Entrezgene);Acc:115529314]	ENSDARG00000037554	0.492548	-1.02166	3.76954	10.6548	0.00109783	0.0267036
ENSGMOG00000035773	ENSG4845	ZNF8	znf8a	zinc finger protein 8b [Source:NCBI gene (formerly Entrezgene);Acc:115532214]	ENSDARG00000004594	1.62089	0.696786	3.75968	17.5922	2.73715e-05	0.00328422
ENSGMOG00000026568	ENSG185532	PRKG1		cGMP-dependent protein kinase 1-like [Source:NCBI gene (formerly Entrezgene);Acc:115542588]		4.5881	2.1979	3.75018	10.7309	0.00105358	0.0262638
ENSGMOG00000015135	ENSG1131	LPXN	lpxn	leupaxin [Source:NCBI gene (formerly Entrezgene);Acc:115555361]	ENSDARG00000079315	0.434784	-1.20163	3.74083	9.68074	0.0018621	0.0357295
ENSGMOG00000000871	ENSG163815	CLEC3B	clec3ba	C-type lectin domain family 3, member Ba [Source:NCBI gene (formerly Entrezgene);Acc:115545979]	ENSDARG00000076541	0.614365	-0.702833	3.73953	12.1552	0.000489511	0.0175474
ENSGMOG00000010815	ENSG172543	CTSW	ctsbb	cathepsin B-like [Source:NCBI gene (formerly Entrezgene);Acc:11553418]	ENSDARG00000101051	0.579767	-0.786456	3.72152	8.68221	0.00321331	0.0481704
ENSGMOG00000016119	ENSG14413	NT5DC4	nt5c2l1	5'-nucleotidase, cytosolic II, like 1 [Source:NCBI gene (formerly Entrezgene);Acc:11554169]	ENSDARG00000034852	0.601919	-0.732359	3.72024	19.5467	9.81682e-06	0.00180877
ENSGMOG00000013078	ENSG169994	MYO7B	myo7bb		ENSDARG00000077201	0.622577	-0.683675	3.70039	12.6957	0.000366504	0.0152342
ENSGMOG00000015664			si:ch211-263k4.2		ENSDARG00000078324	1.69059	0.757523	3.68624	12.521	0.000402413	0.0158976
ENSGMOG00000011026	ENSG183255	PTTG1IP				0.558334	-0.840801	3.67323	8.83781	0.00295052	0.0456026
ENSGMOG00000019204	ENSG115956	PLEK	plek	pleckstrin [Source:ZFIN;Acc:ZDB-GENE-4426-156]	ENSDARG00000104325	0.413415	-1.27434	3.67031	10.1663	0.00143032	0.0310159
ENSGMOG00000018409	ENSG181649	PHLDA2	phlda2	pleckstrin homology-like domain, family A, member 2 [Source:NCBI gene (formerly Entrezgene);Acc:115551375]	ENSDARG00000042874	0.295472	-1.75891	3.65338	28.4994	9.37297e-08	4.81588e-05
ENSGMOG00000017881	ENSG18176	TH	th	tyrosine hydroxylase [Source:NCBI gene (formerly Entrezgene);Acc:11555185]	ENSDARG00000030621	0.0243465	-5.36014	3.6386	11.0961	0.000865104	0.023919
ENSGMOG00000019937	ENSG17571	MTLN				0.626628	-0.674318	3.6262	17.5246	2.83621e-05	0.0033189
ENSGMOG00000000450	ENSG96	LTBP4	BX66353.3		ENSDARG00000099137	2.48133	1.31111	3.61558	22.2244	2.42572e-06	0.000685235
ENSGMOG00000022641						0.357006	-1.48598	3.61141	9.08901	0.0025715	0.042093
ENSGMOG00000036666	ENSG642	TMEM98	tmem98	transmembrane protein 98 [Source:NCBI gene (formerly Entrezgene);Acc:115535776]	ENSDARG00000059743	0.587599	-0.767095	3.61097	10.0319	0.00153854	0.0322293
ENSGMOG00000027104	ENSG14415	CCN4	ccn4a	cellular communication network factor 4a [Source:NCBI gene (formerly Entrezgene);Acc:115535369]	ENSDARG00000054331	0.258584	-1.95129	3.59222	10.7295	0.00105439	0.0262638
ENSGMOG00000027317						0.574953	-0.798484	3.58276	9.21463	0.00240089	0.040372
ENSGMOG00000001598		PMEL	pmela	premelanosome protein a [Source:NCBI gene (formerly Entrezgene);Acc:115557714]	ENSDARG00000091298	17.1577	4.10079	3.56171	14.3328	0.000153173	0.00928934
ENSGMOG00000025071	ENSG1551	FAM124A	FAM124A	si:dkeyp-74a11.1 [Source:ZFIN;Acc:ZDB-GENE-8114-474]	ENSDARG00000075264	1.96807	0.976778	3.55935	11.9621	0.00054295	0.0187019
ENSGMOG00000010270	ENSG14455	CPNE9		copine family member 9 [Source:HGNC Symbol;Acc:HGNC:24336]		0.461633	-1.11518	3.52452	11.3901	0.00073835	0.0219924
ENSGMOG00000002737			irf1	interferon regulatory factor 1 [Source:NCBI gene (formerly Entrezgene);Acc:115544192]	ENSDARG00000027658	0.5848	-0.773984	3.5152	19.9795	7.82769e-06	0.00160877
ENSGMOG00000022957			zgc:17496	CARD and Death domain-containing protein [Source:NCBI gene (formerly Entrezgene);Acc:115542168]	ENSDARG00000075314	0.589803	-0.761696	3.50742	12.4249	0.000423637	0.0161567
ENSGMOG00000035494	ENSG114771	AADAC	aadac	arylacetamide deacetylase [Source:NCBI gene (formerly Entrezgene);Acc:115561384]	ENSDARG00000063621	0.421974	-1.24477	3.47469	9.46739	0.00209157	0.0379234
ENSGMOG00000035412	ENSG17124	TMEM126B	tmem126a		ENSDARG00000014506	0.668026	-0.582024	3.47176	13.2613	0.000270943	0.0125712
ENSGMOG00000017199	ENSG134874	DZIP1	dzip1	DAZ interacting zinc finger protein 1 [Source:NCBI gene (formerly Entrezgene);Acc:11554262]	ENSDARG00000000943	1.5706	0.651317	3.4549	10.6963	0.0010735	0.0264189
ENSGMOG00000035197	ENSG168743	NPNT	npnta	nephronectin a [Source:NCBI gene (formerly Entrezgene);Acc:115539894]	ENSDARG00000018721	2.53717	1.34322	3.4537	12.3695	0.000436393	0.0163512
ENSGMOG00000007897	ENSG16716	CHRNB2	chrnb2	cholinergic receptor, nicotinic, beta 2 [Source:NCBI gene (formerly Entrezgene);Acc:115554765]	ENSDARG00000017790	1.71467	0.777931	3.43954	9.83578	0.00171149	0.0340769
ENSGMOG00000009005			il12rb2l	interleukin 12 receptor, beta 2a, like [Source:NCBI gene (formerly Entrezgene);Acc:11556662]	ENSDARG00000074850	0.646759	-0.628699	3.41526	18.484	1.71338e-05	0.00238288
ENSGMOG00000006106	ENSG155	CYTH4	cyth4b	cytohesin 4b [Source:ZFIN;Acc:ZDB-GENE-8219-45]	ENSDARG00000103984	0.585108	-0.773225	3.40687	8.90446	0.00284475	0.0447063
ENSGMOG00000009295	ENSG24472	AIF1		allograft inflammatory factor 1-like [Source:NCBI gene (formerly Entrezgene);Acc:115545542]		0.544141	-0.877948	3.36448	14.0698	0.000176154	0.00978474
ENSGMOG00000026427	ENSG135625	EGR4				0.505835	-0.98326	3.35653	11.1172	0.000855324	0.0237551
ENSGMOG00000005239	ENSG163154	TNFAIP8L2	tnfaip8l2b	tumor necrosis factor, alpha-induced protein 8-like 2b [Source:NCBI gene (formerly Entrezgene);Acc:115554783]	ENSDARG00000046148	0.503818	-0.989027	3.35498	18.7863	1.46215e-05	0.00217183
ENSGMOG00000017038	ENSG155926	SLA	sla1a	Src like adaptor 1a [Source:NCBI gene (formerly Entrezgene);Acc:115535538]	ENSDARG00000054340	0.63024	-0.666028	3.34439	8.88905	0.00286886	0.0449705
ENSGMOG00000035901	ENSG1999	PMP22	pmp22b	peripheral myelin protein 22b [Source:NCBI gene (formerly Entrezgene);Acc:11553193]	ENSDARG00000060457	0.415738	-1.26625	3.3426	12.2557	0.000463834	0.0169892
ENSGMOG00000009528	ENSG138193	PLCE1	plce1		ENSDARG00000087921	1.89515	0.922312	3.33097	8.90945	0.00283699	0.0446603
ENSGMOG00000023163			crip1	cysteine-rich protein 1 [Source:ZFIN;Acc:ZDB-GENE-41111-1]	ENSDARG00000053858	0.452035	-1.14549	3.32405	14.6709	0.000128009	0.00833725
ENSGMOG00000033939		PRRG2	c1s		ENSDARG00000100599	0.426111	-1.2307	3.32034	8.81936	0.00298051	0.0458174
ENSGMOG00000003402	ENSG18353	HCLS1	hcls1	hematopoietic cell-specific Lyn substrate 1 [Source:ZFIN;Acc:ZDB-GENE-3131-7191]	ENSDARG00000012729	0.474945	-1.07417	3.2767	13.2238	0.000276412	0.0127148
ENSGMOG00000004344	ENSG161981	SNRNP25	snrnp25	small nuclear ribonucleoprotein 25 [Source:NCBI gene (formerly Entrezgene);Acc:115529228]	ENSDARG00000020363	0.644019	-0.634826	3.27221	10.9259	0.000948314	0.0253849
ENSGMOG00000031317	ENSG139725	RHOF	rhof	ras homolog family member F [Source:NCBI gene (formerly Entrezgene);Acc:115542245]	ENSDARG00000054389	0.526745	-0.924824	3.25827	10.8526	0.000986584	0.0254345
ENSGMOG00000025359	ENSG155886	SLC24A2	SLC24A2	solute carrier family 24 member 2 [Source:NCBI gene (formerly Entrezgene);Acc:115529756]	ENSDARG00000063158	1.63279	0.707336	3.25207	13.7142	0.000212837	0.0110276
ENSGMOG00000007909	ENSG11166	PRELID3B	prelid3b	PRELI domain containing 3 [Source:NCBI gene (formerly Entrezgene);Acc:115557485]	ENSDARG00000009505	0.667251	-0.583699	3.25066	11.2879	0.000780131	0.0227964
ENSGMOG00000002805	ENSG2333	ALAS1				10.3275	3.36843	3.24117	10.3703	0.00128057	0.0290992
ENSGMOG00000028635	ENSG143185	XCL2				0.562223	-0.830787	3.23947	9.74232	0.00180073	0.0349668
ENSGMOG00000016151	ENSG17798	SCN4B	scn4ba	sodium channel subunit beta-4-like [Source:NCBI gene (formerly Entrezgene);Acc:11556768]	ENSDARG00000099031	1.71478	0.77802	3.2323	10.6818	0.00108195	0.0265774
ENSGMOG00000030384			si:dkey-26d17.15	E3 ubiquitin-protein ligase TRIM39-like [Source:NCBI gene (formerly Entrezgene);Acc:115542318]	ENSDARG00000100046	0.659663	-0.600199	3.20717	10.3708	0.00128025	0.0290992
ENSGMOG00000010814	ENSG25744	DENND1C	si:dkey-76b14.2	DENN domain-containing protein 1B-like [Source:NCBI gene (formerly Entrezgene);Acc:11554172]	ENSDARG00000078503	0.636738	-0.651228	3.20097	9.33874	0.0022436	0.0391138
ENSGMOG00000030745			zgc:195173		ENSDARG00000077138	0.52	-0.943416	3.19433	17.478	2.90659e-05	0.00333933
ENSGMOG00000025173	ENSG13273	APCS	si:ch211-27n8.1		ENSDARG00000045089	0.312164	-1.67962	3.17272	31.4453	2.05142e-08	1.35519e-05
ENSGMOG00000025327	ENSG196632	WNK3	si:dkey-151g1.3		ENSDARG00000021611	1.52803	0.611674	3.1527	9.0742	0.0025924	0.0423132
ENSGMOG00000008209	ENSG113555	PCDH12	pcdh12	protocadherin 12 [Source:NCBI gene (formerly Entrezgene);Acc:115552319]	ENSDARG00000076594	1.66113	0.732163	3.14771	10.4357	0.00123602	0.0284715
ENSGMOG00000036276			mhc1uma	class I histocompatibility antigen, F1 alpha chain-like [Source:NCBI gene (formerly Entrezgene);Acc:115544474]	ENSDARG00000039164	0.554814	-0.849925	3.14643	12.8031	0.00034604	0.0148164
ENSGMOG00000004680			BX571715.1	UNC93-like protein MFSD11 [Source:NCBI gene (formerly Entrezgene);Acc:115533664]	ENSDARG00000104568	0.525778	-0.927474	3.13435	14.005	0.000182323	0.010037
ENSGMOG00000000575	ENSG161714	PLCD3	plcd3b	1-phosphatidylinositol 4,5-bisphosphate phosphodiesterase delta-3-A-like [Source:NCBI gene (formerly Entrezgene);Acc:115531145]	ENSDARG00000079572	1.70926	0.773376	3.12538	11.2626	0.000790847	0.0229644
ENSGMOG00000012368	ENSG198113	TOR4A	tor4aa	torsin family 4, member Aa [Source:NCBI gene (formerly Entrezgene);Acc:115531864]	ENSDARG00000010145	0.553587	-0.853118	3.1157	14.6211	0.000131436	0.00846679
ENSGMOG00000031284	ENSG126882	FAM78A	fam78ab	family with sequence similarity 78 member Ab [Source:NCBI gene (formerly Entrezgene);Acc:11553281]	ENSDARG00000088222	0.566079	-0.820924	3.10622	11.1342	0.000847501	0.0236444
ENSGMOG00000034995				uncharacterized LOC115552833 [Source:NCBI gene (formerly Entrezgene);Acc:115552833]		10.6038	3.4065	3.09854	10.2175	0.00139117	0.0305976
ENSGMOG00000008433	ENSG15976	MET	met	MET proto-oncogene, receptor tyrosine kinase [Source:ZFIN;Acc:ZDB-GENE-4114-1]	ENSDARG00000070903	1.77357	0.826657	3.09716	19.7304	8.91697e-06	0.00170038
ENSGMOG00000007762						1.98421	0.988566	3.06539	14.9115	0.000112671	0.00767153
ENSGMOG00000004074	ENSG16983	AR		androgen receptor-like [Source:NCBI gene (formerly Entrezgene);Acc:115552233]		1.58972	0.668768	3.05328	11.6029	0.000658493	0.0206919
ENSGMOG00000005032	ENSG144214	LYG1	zgc:162941	lysozyme g-like [Source:NCBI gene (formerly Entrezgene);Acc:1155468]	ENSDARG00000071701	0.457816	-1.12716	3.05284	15.1236	0.000100696	0.00730421
ENSGMOG00000006843	ENSG184811	TRARG1	trarg1b	trafficking regulator of GLUT4 (SLC2A4) 1b [Source:ZFIN;Acc:ZDB-GENE-9124-45]	ENSDARG00000094675	0.455444	-1.13465	3.04896	22.7935	1.80377e-06	0.000565498
ENSGMOG00000031882	ENSG15464	GRIN2D	grin2da	glutamate receptor, ionotropic, N-methyl D-aspartate 2D, a [Source:ZFIN;Acc:ZDB-GENE-418-124]	ENSDARG00000086207	2.0287	1.02056	3.01329	15.4692	8.38598e-05	0.00654496
ENSGMOG00000011376	ENSG159398	CES5A	tg		ENSDARG00000020084	2.27048	1.183	2.99343	15.0779	0.000103161	0.00731053
ENSGMOG00000001883	ENSG15552	CNTNAP5	cntnap5a		ENSDARG00000073920	1.64904	0.721625	2.98887	8.59341	0.00337382	0.049643
ENSGMOG00000028023						0.503592	-0.989671	2.96453	10.7658	0.00103391	0.0261261
ENSGMOG00000035407						1.8065	0.853199	2.95364	9.99132	0.0015728	0.032651
ENSGMOG00000005306	ENSG122122	SASH3	sash3	SAM and SH3 domain containing 3 [Source:NCBI gene (formerly Entrezgene);Acc:1155529]	ENSDARG00000016541	0.582559	-0.779524	2.91809	10.72	0.00105986	0.0263143
ENSGMOG00000027600						1.5013	0.586213	2.91596	10.9006	0.000961348	0.0253908
ENSGMOG00000020363			si:ch211-21c8.7	si:ch211-21c8.7 [Source:ZFIN;Acc:ZDB-GENE-9313-81]	ENSDARG00000092856	0.664008	-0.590729	2.90658	9.40528	0.00216361	0.0384073
ENSGMOG00000015162	ENSG157782	CABP1	cabp1a	calcium binding protein 1a [Source:NCBI gene (formerly Entrezgene);Acc:115545755]	ENSDARG00000019990	2.66711	1.41528	2.894	36.6421	1.41932e-09	1.38174e-06
ENSGMOG00000035545	ENSG139292	LGR5				2.18941	1.13054	2.89257	15.3374	8.99168e-05	0.00687221
ENSGMOG00000016739	ENSG131471	AOC3	aoc2	amine oxidase copper containing 2 [Source:NCBI gene (formerly Entrezgene);Acc:115559485]	ENSDARG00000014646	1.65656	0.728192	2.89	13.69	0.000215596	0.0111393
ENSGMOG00000014387			FO818699.1	dynein, axonemal, heavy chain 9 [Source:NCBI gene (formerly Entrezgene);Acc:11553898]	ENSDARG00000112433	2.01162	1.00836	2.88476	19.9071	8.12958e-06	0.00162652
ENSGMOG00000001385				protein-glutamine gamma-glutamyltransferase 2-like [Source:NCBI gene (formerly Entrezgene);Acc:11555934]		2.52705	1.33745	2.87642	27.5692	1.51577e-07	7.3782e-05
ENSGMOG00000033299			leap2		ENSDARG00000104654	2.72887	1.4483	2.85417	9.45226	0.00210889	0.0380939
ENSGMOG00000001267	ENSG116157	GPX7	gpx7	glutathione peroxidase 7 [Source:NCBI gene (formerly Entrezgene);Acc:115556172]	ENSDARG00000091511	0.650128	-0.621204	2.84716	9.53739	0.00201328	0.0373907
ENSGMOG00000000972				transcription intermediary factor 1-alpha-like [Source:NCBI gene (formerly Entrezgene);Acc:11555948]		1.64404	0.717241	2.84578	13.7905	0.000204369	0.0107366
ENSGMOG00000018773			sema3aa	sema domain, immunoglobulin domain (Ig), short basic domain, secreted, (semaphorin) 3Aa [Source:NCBI gene (formerly Entrezgene);Acc:11553223]	ENSDARG00000019235	1.84804	0.885995	2.82015	12.4463	0.000418823	0.0160725
ENSGMOG00000017109	ENSG153898	MCOLN2	mcoln2	mucolipin 2 [Source:ZFIN;Acc:ZDB-GENE-4426-692]	ENSDARG00000098918	0.557018	-0.844204	2.80819	16.5456	4.74944e-05	0.0046729
ENSGMOG00000013185	ENSG116741	RGS2	rgs2	regulator of G-protein signaling 2-like [Source:NCBI gene (formerly Entrezgene);Acc:1155551]	ENSDARG00000098761	8.03302	3.00594	2.80272	8.84659	0.00293637	0.0455273
ENSGMOG00000019993	ENSG18737	GPR141	GPR141		ENSDARG00000077026	0.519585	-0.944567	2.77644	9.0415	0.00263919	0.042747
ENSGMOG00000035140	ENSG185291	IL3RA	il2rga	cytokine receptor common subunit gamma-like [Source:NCBI gene (formerly Entrezgene);Acc:115543851]	ENSDARG00000068858	0.516558	-0.952997	2.77145	11.1025	0.000862121	0.0238722
ENSGMOG00000012227	ENSG15464	BTG3	btg3	B-cell translocation gene 3 [Source:NCBI gene (formerly Entrezgene);Acc:115547772]	ENSDARG00000069065	0.644542	-0.633653	2.75718	9.25332	0.00235068	0.0399226
ENSGMOG00000032101						0.260663	-1.93974	2.74232	9.59341	0.00195276	0.0367076
ENSGMOG00000012450				macrophage mannose receptor 1-like [Source:NCBI gene (formerly Entrezgene);Acc:1155449]		0.35656	-1.48778	2.73642	10.3986	0.00126113	0.0288702
ENSGMOG00000026301						1.74495	0.803188	2.72563	11.861	0.000573215	0.0192668
ENSGMOG00000011257	ENSG77984	CST7	CABZ111784.1	cystatin-like [Source:NCBI gene (formerly Entrezgene);Acc:11556229]	ENSDARG00000101340	0.310531	-1.68719	2.71801	8.61096	0.00334146	0.0494852
ENSGMOG00000005234	ENSG143341	HMCN1	hmcn1	complement factor properdin [Source:NCBI gene (formerly Entrezgene);Acc:115533391]	ENSDARG00000016936	0.224308	-2.15645	2.68733	9.80443	0.00174092	0.034398
ENSGMOG00000006669	ENSG17549	IRX1	irx1a	iroquois homeobox 1a [Source:NCBI gene (formerly Entrezgene);Acc:115554628]	ENSDARG00000101831	36.8267	5.20268	2.68002	14.9232	0.000111978	0.00767129
ENSGMOG00000028632				C-C motif chemokine 2-like [Source:NCBI gene (formerly Entrezgene);Acc:115537254]		0.434636	-1.20212	2.67617	12.7776	0.000350795	0.0149165
ENSGMOG00000030741	ENSG144681	STAC	stac	SH3 and cysteine rich domain [Source:NCBI gene (formerly Entrezgene);Acc:11554394]	ENSDARG00000074004	6.91209	2.78912	2.65399	9.77681	0.00176727	0.0345917
ENSGMOG00000018800	ENSG162924	REL	rel	v-rel avian reticuloendotheliosis viral oncogene homolog [Source:NCBI gene (formerly Entrezgene);Acc:115559588]	ENSDARG00000055276	0.581002	-0.783384	2.64456	16.4444	5.00981e-05	0.00485164
ENSGMOG00000033695	ENSG12738	EGR1		early growth response protein 4-like [Source:NCBI gene (formerly Entrezgene);Acc:11552978]		0.48268	-1.05086	2.6363	8.57541	0.00340733	0.0499021
ENSGMOG00000018219						1.74265	0.801282	2.61949	11.9119	0.000557761	0.0189606
ENSGMOG00000002667	ENSG719	DAPP1	dapp1	dual adaptor of phosphotyrosine and 3-phosphoinositides [Source:NCBI gene (formerly Entrezgene);Acc:115543562]	ENSDARG00000039535	0.618424	-0.693331	2.5993	9.95797	0.00160155	0.0330296
ENSGMOG00000015337						0.601225	-0.734022	2.59902	12.1643	0.00048713	0.017496
ENSGMOG00000036015	ENSG184363	PKP3	pkp3b	plakophilin 3b [Source:ZFIN;Acc:ZDB-GENE-1353-87]	ENSDARG00000079438	1.60645	0.683873	2.5908	11.8798	0.000567464	0.019154
ENSGMOG00000025570						0.272431	-1.87604	2.538	14.374	0.000149854	0.0092088
ENSGMOG00000000412	ENSG13273	APCS	si:ch211-27n8.1		ENSDARG00000045089	0.563711	-0.826973	2.51919	12.9534	0.00031934	0.0138333
ENSGMOG00000032477			si:ch211-194m7.8	olfactomedin-like [Source:NCBI gene (formerly Entrezgene);Acc:11555551]	ENSDARG00000104947	0.283435	-1.81891	2.50846	13.6441	0.000220938	0.0112302
ENSGMOG00000029300			si:ch211-194m7.3	si:ch211-194m7.5 [Source:ZFIN;Acc:ZDB-GENE-1279-88]	ENSDARG00000074322	0.195538	-2.35448	2.48192	14.7375	0.000123564	0.00813366
ENSGMOG00000031860						36.6319	5.19503	2.4817	10.0845	0.0014952	0.0317528
ENSGMOG00000015070	ENSG17831	FGF8	fgf8a	fibroblast growth factor 8a [Source:NCBI gene (formerly Entrezgene);Acc:115559474]	ENSDARG00000003399	0.473586	-1.0783	2.4641	14.9044	0.000113101	0.00767153
ENSGMOG00000035678						0.594239	-0.750884	2.44612	11.1987	0.000818542	0.0233303
ENSGMOG00000036583			si:ch73-261i21.5	si:ch73-261i21.5 [Source:ZFIN;Acc:ZDB-GENE-11411-258]	ENSDARG00000105061	0.0813712	-3.61934	2.44478	38.7339	4.85691e-10	5.61489e-07
ENSGMOG00000027550						0.529709	-0.916728	2.41771	9.84397	0.0017039	0.0340072
ENSGMOG00000032757						2.81551	1.4934	2.4041	13.2996	0.00026546	0.0123995
ENSGMOG00000035627			zgc:77112	uncharacterized LOC115545222 [Source:NCBI gene (formerly Entrezgene);Acc:115545222]	ENSDARG00000015657	0.625079	-0.67789	2.40103	10.8638	0.000980612	0.0254345
ENSGMOG00000030800						0.583634	-0.776864	2.36841	8.62639	0.00331327	0.0492187
ENSGMOG00000001052	ENSG123243	ITIH5	itih5	inter-alpha-trypsin inhibitor heavy chain 5 [Source:ZFIN;Acc:ZDB-GENE-4121-193]	ENSDARG00000045517	0.0353381	-4.82263	2.36493	12.9949	0.000312332	0.0136384
ENSGMOG00000029125			cyp2x8	cytochrome P45 2D15-like [Source:NCBI gene (formerly Entrezgene);Acc:11555345]	ENSDARG00000043997	0.0760149	-3.71757	2.36105	18.9396	1.34925e-05	0.00207975
ENSGMOG00000001114	ENSG156959	LHFPL4	lhfpl4a	LHFPL tetraspan subfamily member 4 protein-like [Source:NCBI gene (formerly Entrezgene);Acc:115547528]	ENSDARG00000111810	2.16523	1.11452	2.35669	16.6069	4.59825e-05	0.00454833
ENSGMOG00000031587			tmem176		ENSDARG00000078659	0.633269	-0.65911	2.31565	9.72977	0.00181307	0.0350799
ENSGMOG00000009203	ENSG12774	RGS13	rgs13	regulator of G-protein signaling 8-like [Source:NCBI gene (formerly Entrezgene);Acc:11554937]	ENSDARG00000017653	0.551087	-0.859647	2.29384	9.69779	0.0018449	0.0356212
ENSGMOG00000016503	ENSG1483	VCPKMT	vcpkmt	valosin containing protein lysine (K) methyltransferase [Source:NCBI gene (formerly Entrezgene);Acc:115544351]	ENSDARG00000060021	0.61181	-0.708845	2.28524	14.8885	0.000114055	0.00767153
ENSGMOG00000018373				ral guanine nucleotide dissociation stimulator-like 1 [Source:NCBI gene (formerly Entrezgene);Acc:115561811]		1.53079	0.614276	2.275	9.81211	0.00173367	0.034398
ENSGMOG00000022985						0.338944	-1.56088	2.27451	9.94406	0.00161369	0.0331281
ENSGMOG00000018806	ENSG172543	CTSW	ctsl.1	cathepsin L.1 [Source:NCBI gene (formerly Entrezgene);Acc:11554426]	ENSDARG00000003902	0.245247	-2.02769	2.26235	13.4754	0.000241709	0.0117741
ENSGMOG00000029940	ENSG14784	SLC39A4	slc39a4	solute carrier family 39 member 4 [Source:NCBI gene (formerly Entrezgene);Acc:11553633]	ENSDARG00000059361	15.9404	3.99462	2.24263	10.6535	0.00109864	0.0267036
ENSGMOG00000012315	ENSG15228	GRID2	grid2	glutamate receptor, ionotropic, delta 2 [Source:NCBI gene;Acc:448841]	ENSDARG00000055302	2.17216	1.11913	2.24222	10.6772	0.00108466	0.0265987
ENSGMOG00000011962	ENSG8118	CAMK1G	camk1ga	calcium/calmodulin-dependent protein kinase type 1D-like [Source:NCBI gene (formerly Entrezgene);Acc:115557644]	ENSDARG00000044526	2.06456	1.04584	2.21664	13.0555	0.000302399	0.0133815
ENSGMOG00000007234	ENSG152582	SPEF2	spef2		ENSDARG00000098330	6.11074	2.61135	2.17377	10.498	0.00119504	0.028123
ENSGMOG00000034723						0.453986	-1.13928	2.16939	9.69505	0.00184765	0.0356369
ENSGMOG00000010498	ENSG17672	BOK	bokb	bcl-2-related ovarian killer protein homolog B-like [Source:NCBI gene (formerly Entrezgene);Acc:115548439]	ENSDARG00000008807	0.499203	-1.0023	2.16744	9.27352	0.00232491	0.0398184
ENSGMOG00000023817						0.556908	-0.844489	2.14233	10.8402	0.000993208	0.0255379
ENSGMOG00000024772	ENSG213648	SULT1A4	sult1st2	cytosolic sulfotransferase 3-like [Source:NCBI gene (formerly Entrezgene);Acc:115558261]	ENSDARG00000041540	0.397002	-1.33278	2.14166	9.1606	0.00247281	0.0412069
ENSGMOG00000013468	ENSG137561	TTPA	ttpa		ENSDARG00000027584	0.439313	-1.18668	2.13783	9.78742	0.00175709	0.0345024
ENSGMOG00000033469			rarres3	phospholipase A and acyltransferase 3-like [Source:NCBI gene (formerly Entrezgene);Acc:115552614]	ENSDARG00000093006	0.433508	-1.20587	2.11772	14.2189	0.000162729	0.00943572
ENSGMOG00000007067				amine sulfotransferase-like [Source:NCBI gene (formerly Entrezgene);Acc:115553475]		0.419423	-1.25352	2.10792	9.52221	0.00202999	0.0374365
ENSGMOG00000020934				small nucleolar RNA SNORA68 [Source:NCBI gene (formerly Entrezgene);Acc:115543156]		0.575603	-0.796854	2.09074	11.2793	0.000783744	0.0228141
ENSGMOG00000031080	ENSG134376	CRB1	crb1		ENSDARG00000100506	3.81713	1.93249	2.08284	9.18278	0.00244302	0.0409317
ENSGMOG00000035490			tpbga	trophoblast glycoprotein a [Source:NCBI gene (formerly Entrezgene);Acc:115536324]	ENSDARG00000099609	2.12165	1.08519	2.04961	9.25623	0.00234695	0.0399226
ENSGMOG00000027552						0.446938	-1.16185	1.99939	9.94804	0.00161021	0.0330933
ENSGMOG00000022505			pycard	PYD and CARD domain containing [Source:NCBI gene;Acc:57923]	ENSDARG00000040076	0.592133	-0.756007	1.99733	8.91109	0.00283444	0.0446603
ENSGMOG00000009969			blk	BLK proto-oncogene, Src family tyrosine kinase [Source:NCBI gene (formerly Entrezgene);Acc:115534626]	ENSDARG00000007783	0.255278	-1.96986	1.98806	45.7763	1.32558e-11	2.22903e-08
ENSGMOG00000000551	ENSG115221	ITGB6	itgb6	integrin, beta 6 [Source:NCBI gene (formerly Entrezgene);Acc:115558492]	ENSDARG00000002494	0.442636	-1.17581	1.98717	12.917	0.000325605	0.0140718
ENSGMOG00000032655	ENSG177675	CD163L1				0.494247	-1.0167	1.97448	9.14391	0.00249547	0.0413368
ENSGMOG00000018265			si:dkey-19l8.2		ENSDARG00000091222	11.0925	3.47151	1.97436	11.462	0.000710329	0.0216457
ENSGMOG00000019055	ENSG18553	SGCZ	SGCZ		ENSDARG00000106258	2.01278	1.00919	1.91101	11.0745	0.000875211	0.0241263
ENSGMOG00000019543	ENSG169231	THBS3	thbs3a	thrombospondin 3a [Source:NCBI gene;Acc:252849]	ENSDARG00000077641	1.59411	0.67275	1.91095	8.57538	0.00340738	0.0499021
ENSGMOG00000017527				NACHT, LRR and PYD domains-containing protein 3-like [Source:NCBI gene (formerly Entrezgene);Acc:11553643]		0.591929	-0.756503	1.87899	10.5311	0.00117382	0.0277167
ENSGMOG00000025085			si:ch73-234b2.5	si:ch73-234b2.5 [Source:ZFIN;Acc:ZDB-GENE-418-183]	ENSDARG00000086996	0.517234	-0.951112	1.87889	9.0288	0.00265758	0.0429144
ENSGMOG00000031154						4.36302	2.12533	1.87025	8.59322	0.00337417	0.049643
ENSGMOG00000014645	ENSG2578	TYMP	tymp	thymidine phosphorylase-like [Source:NCBI gene (formerly Entrezgene);Acc:115542463]	ENSDARG00000099821	0.555868	-0.847186	1.85239	11.8627	0.000572707	0.0192668
ENSGMOG00000007051	ENSG17833	CALHM5	calhm5.2	calcium homeostasis modulator protein 5-like [Source:NCBI gene (formerly Entrezgene);Acc:11555397]	ENSDARG00000012726	0.591766	-0.756901	1.83632	12.3397	0.000443422	0.0164698
ENSGMOG00000011440	ENSG149596	JPH2	jph2	junctophilin 2 [Source:NCBI gene (formerly Entrezgene);Acc:115558736]	ENSDARG00000028625	7.39332	2.88622	1.82048	10.2782	0.0013461	0.0298546
ENSGMOG00000006012			si:ch211-153b23.4	uncharacterized LOC115551957 [Source:NCBI gene (formerly Entrezgene);Acc:115551957]	ENSDARG00000077169	0.399093	-1.3252	1.81098	9.30319	0.00228755	0.0395078
ENSGMOG00000025192	ENSG167971	CASKIN1	caskin1		ENSDARG00000046107	1.85076	0.888121	1.7762	9.00611	0.00269079	0.0432153
ENSGMOG00000034378			si:ch211-212k18.5	si:ch211-212k18.5 [Source:ZFIN;Acc:ZDB-GENE-3131-379]	ENSDARG00000103316	1.88295	0.912993	1.77171	10.039	0.00153264	0.0321785
ENSGMOG00000022388	ENSG135333	EPHA7				2.15574	1.10818	1.72166	12.5519	0.000395811	0.01579
ENSGMOG00000018243	ENSG18714	FOXD3	foxd3	forkhead box D3 [Source:ZFIN;Acc:ZDB-GENE-98526-143]	ENSDARG00000021032	0.00142945	-9.45032	1.70389	14.231	0.000161684	0.00940628
ENSGMOG00000033710						0.355673	-1.49138	1.68222	9.41613	0.00215085	0.0383312
ENSGMOG00000002040				EF-hand and coiled-coil domain-containing protein 1-like [Source:NCBI gene (formerly Entrezgene);Acc:115539812]		0.506614	-0.981041	1.66866	8.83492	0.0029552	0.0456026
ENSGMOG00000023513						6.1926	2.63055	1.6644	46.0409	1.15813e-11	2.14219e-08
ENSGMOG00000033479				si:dkeyp-72e1.6 [Source:ZFIN;Acc:ZDB-GENE-12215-228]		0.552145	-0.856881	1.65368	9.86715	0.00168256	0.0340072
ENSGMOG00000027851	ENSG6116	CACNG3	cacng3a	calcium channel, voltage-dependent, gamma subunit 3a [Source:ZFIN;Acc:ZDB-GENE-9312-124]	ENSDARG00000058460	2.72585	1.44671	1.61429	11.4165	0.000727953	0.0219299
ENSGMOG00000011750	ENSG1618	VIPR2				2.25363	1.17225	1.57158	10.8936	0.000964972	0.0253908
ENSGMOG00000031658	ENSG134873	CLDN1	cldn1b	claudin-1-like [Source:NCBI gene (formerly Entrezgene);Acc:115532778]	ENSDARG00000104528	2.33406	1.22284	1.51217	15.1325	0.000100221	0.00729835
ENSGMOG00000010838	ENSG4913	KITLG	kitlgb	uncharacterized LOC115531825 [Source:NCBI gene (formerly Entrezgene);Acc:115531825]	ENSDARG00000058042	0.0253706	-5.3007	1.44306	12.1444	0.000492352	0.0175549
ENSGMOG00000009929	ENSG186862	PDZD7	pdzd7a	PDZ domain containing 7 [Source:NCBI gene (formerly Entrezgene);Acc:115531243]	ENSDARG00000076974	2.37946	1.25064	1.44131	20.6629	5.47668e-06	0.00126628
ENSGMOG00000016683	ENSG88992	TESC	tesca	tescalcin a [Source:NCBI gene (formerly Entrezgene);Acc:115545647]	ENSDARG00000028346	0.327176	-1.61186	1.4176	10.9904	0.000915873	0.02484
ENSGMOG00000027940						2.04364	1.03114	1.39572	8.77005	0.00306217	0.0465368
ENSGMOG00000002466	ENSG115665	SLC5A7	slc5a7a	solute carrier family 5 member 7a [Source:NCBI gene (formerly Entrezgene);Acc:115558192]	ENSDARG00000074860	17.5577	4.13403	1.39549	10.5682	0.0011505	0.0273531
ENSGMOG00000035650						1.67286	0.742313	1.39077	9.28616	0.00230892	0.0397227
ENSGMOG00000000097	ENSG145826	LECT2	lect2l	leukocyte cell-derived chemotaxin 2 like [Source:NCBI gene (formerly Entrezgene);Acc:115552695]	ENSDARG00000033227	0.396365	-1.3351	1.38271	11.9475	0.000547211	0.0188137
ENSGMOG00000028745	ENSG11825	MXRA5	mxra5a	matrix-remodelling associated 5a [Source:ZFIN;Acc:ZDB-GENE-9312-22]	ENSDARG00000074815	1.77681	0.829289	1.34127	8.81617	0.00298573	0.0458316
ENSGMOG00000004760	ENSG1297	ADRA1A	adra1aa	adrenoceptor alpha 1Aa [Source:NCBI gene (formerly Entrezgene);Acc:11555336]	ENSDARG00000028725	0.455206	-1.13541	1.31241	15.6098	7.78501e-05	0.00634358
ENSGMOG00000008615	ENSG167984	NLRC3	nlrc3	NLR family, CARD domain containing 3 [Source:NCBI gene (formerly Entrezgene);Acc:11553912]	ENSDARG00000103146	0.601074	-0.734385	1.30326	8.83442	0.00295602	0.0456026
ENSGMOG00000016266	ENSG137976	DNASE2B	dnase2b	deoxyribonuclease II beta [Source:ZFIN;Acc:ZDB-GENE-9824-2]	ENSDARG00000077918	0.508795	-0.974844	1.27995	9.09134	0.00256823	0.042093
ENSGMOG00000034090				P2Y purinoceptor 3-like [Source:NCBI gene (formerly Entrezgene);Acc:115529724]		2.92248	1.54719	1.26088	19.4712	1.0213e-05	0.00181644
ENSGMOG00000026951	ENSG211641	IGLV11-55				0.202816	-2.30176	1.24637	9.04583	0.00263294	0.0426832
ENSGMOG00000028204	ENSG863	SNX1	snx1b	sorting nexin 1b [Source:NCBI gene;Acc:569469]	ENSDARG00000040474	0.529344	-0.917723	1.24256	14.7795	0.000120843	0.00801161
ENSGMOG00000013170			klhl33	kelch-like family member 33 [Source:ZFIN;Acc:ZDB-GENE-13116-4]	ENSDARG00000105343	3.55895	1.83145	1.20216	9.4092	0.00215899	0.0383989
ENSGMOG00000007191	ENSG167755	KLK6		granzyme B(G,H)-like [Source:NCBI gene (formerly Entrezgene);Acc:11555527]		0.211255	-2.24294	1.18827	15.3499	8.93253e-05	0.00687221
ENSGMOG00000029683						0.33379	-1.58299	1.16917	11.7758	0.000600045	0.0196096
ENSGMOG00000019680	ENSG17483	SLC38A5	slc38a5a	sodium-coupled neutral amino acid transporter 3-like [Source:NCBI gene (formerly Entrezgene);Acc:11554556]	ENSDARG00000009901	0.437733	-1.19188	1.1599	13.268	0.000269979	0.0125712
ENSGMOG00000029097	ENSG159713	TPPP3	tppp3	tubulin polymerization-promoting protein family member 3 [Source:NCBI gene (formerly Entrezgene);Acc:115558984]	ENSDARG00000030463	2.9909	1.58058	1.11023	14.6155	0.000131829	0.00846679
ENSGMOG00000029519	ENSG119147	ECRG4	ecrg4a	ECRG4 augurin precursor a [Source:NCBI gene;Acc:791762]	ENSDARG00000056087	0.291711	-1.77739	1.10569	10.3403	0.00130155	0.0292581
ENSGMOG00000027509			si:dkey-117a8.2	C3a anaphylatoxin chemotactic receptor-like [Source:NCBI gene (formerly Entrezgene);Acc:115553272]	ENSDARG00000097248	0.377649	-1.40488	1.08715	12.5012	0.000406682	0.0158976
ENSGMOG00000007110	ENSG188342	GTF2F2	gtf2f2b		ENSDARG00000006816	0.412549	-1.27736	1.08265	13.928	0.000189949	0.0103338
ENSGMOG00000035324				histidine rich calcium binding protein [Source:NCBI gene (formerly Entrezgene);Acc:115531555]		11.5226	3.52639	1.07809	10.8146	0.00100702	0.025799
ENSGMOG00000009640			CABZ154965.1		ENSDARG00000090844	0.590679	-0.759553	1.05463	10.1018	0.00148124	0.0316015
ENSGMOG00000026470	ENSG198523	PLN		phospholamban [Source:HGNC Symbol;Acc:HGNC:98]		0.0855021	-3.5479	1.04848	38.0773	6.79955e-10	7.39831e-07
ENSGMOG00000024775	ENSG146955	RAB19		ras-related protein Rab-19-like [Source:NCBI gene (formerly Entrezgene);Acc:11553212]		0.583046	-0.778319	1.03922	10.5997	0.00113109	0.0271231
ENSGMOG00000010827	ENSG197299	BLM	blm		ENSDARG00000077089	0.0534103	-4.22674	1.03012	28.621	8.80242e-08	4.78878e-05
ENSGMOG00000029795						0.179582	-2.47729	0.98924	12.0575	0.000515846	0.0180134
ENSGMOG00000030171	ENSG16943	PTAFR	ptafr	platelet-activating factor receptor [Source:NCBI gene (formerly Entrezgene);Acc:11554419]	ENSDARG00000042370	0.436853	-1.19478	0.988734	12.5505	0.000396095	0.01579
ENSGMOG00000026049						0.462553	-1.11231	0.987022	10.2927	0.00133559	0.0297537
ENSGMOG00000012023	ENSG137965	IFI44	si:dkey-193b15.5	interferon-induced protein 44-like [Source:NCBI gene (formerly Entrezgene);Acc:11554432]	ENSDARG00000092883	0.475257	-1.07322	0.931417	10.2867	0.00133991	0.0297537
ENSGMOG00000032868						0.32651	-1.6148	0.924609	9.30703	0.00228276	0.0394618
ENSGMOG00000036006						2.49297	1.31786	0.92317	15.6549	7.60164e-05	0.00627713
ENSGMOG00000026645			aste1a		ENSDARG00000070132	0.408993	-1.28985	0.847391	13.0127	0.000309391	0.0135934
ENSGMOG00000028074	ENSG143632	ACTA1		actin alpha 1, skeletal muscle a [Source:NCBI gene (formerly Entrezgene);Acc:11554435]		0.199602	-2.3248	0.832736	12.752	0.000355625	0.0150319
ENSGMOG00000025758			CABZ11981.1		ENSDARG00000100598	0.0443053	-4.49638	0.813968	11.5369	0.000682266	0.0211743
ENSGMOG00000000339	ENSG18817	PPA1	ppa1a	inorganic pyrophosphatase 1a [Source:ZFIN;Acc:ZDB-GENE-4426-1695]	ENSDARG00000099933	15.3253	3.93784	0.791493	9.65536	0.001888	0.0360396
ENSGMOG00000033273						2.79448	1.48258	0.759173	16.0164	6.27946e-05	0.00560669
ENSGMOG00000004207						0.0438113	-4.51255	0.738085	12.7893	0.000348612	0.0148648
ENSGMOG00000026654	ENSG18233	ZNRF2		zinc and ring finger 2b [Source:NCBI gene (formerly Entrezgene);Acc:11554527]		0.563628	-0.827186	0.732171	10.3556	0.00129085	0.0292251
ENSGMOG00000031484	ENSG179	LGALS2		galectin-2-like [Source:NCBI gene (formerly Entrezgene);Acc:115537697]		0.357932	-1.48224	0.698819	14.7611	0.000122027	0.00806121
ENSGMOG00000001091	ENSG16616	ABTB2	abtb2a	ankyrin repeat and BTB/POZ domain-containing protein 2-like [Source:NCBI gene (formerly Entrezgene);Acc:115559313]	ENSDARG00000059751	3.6543	1.86959	0.627013	9.45006	0.00211142	0.0381024
ENSGMOG00000013817			gig2k		ENSDARG00000103447	0.344341	-1.53809	0.619427	15.6824	7.49192e-05	0.00627713
ENSGMOG00000023023	ENSG213648	SULT1A4	sult2st2		ENSDARG00000103785	0.327618	-1.60991	0.6158	10.1971	0.00140664	0.0307256
ENSGMOG00000030793	ENSG254959	INMT-MINDY4	zgc:642	uncharacterized LOC11554811 [Source:NCBI gene (formerly Entrezgene);Acc:11554811]	ENSDARG00000086998	5.39306	2.4311	0.615384	10.7132	0.00106376	0.0263758
ENSGMOG00000029118						0.364661	-1.45537	0.561504	9.77356	0.0017704	0.0346163
ENSGMOG00000033370						2.6346	1.39759	0.549361	9.44226	0.00212042	0.038147
ENSGMOG00000024402	ENSG144815	NXPE3	nxpe3		ENSDARG00000061690	2.03972	1.02837	0.537403	13.7803	0.00020548	0.0107366
ENSGMOG00000023311				small nucleolar RNA SNORD99 [Source:NCBI gene (formerly Entrezgene);Acc:115536435]		0.530651	-0.914165	0.513722	9.80316	0.00174212	0.034398
ENSGMOG00000013247				pepsin A-like [Source:NCBI gene (formerly Entrezgene);Acc:11553722]		3.51822	1.81485	0.38754	18.2091	1.97926e-05	0.00265293
ENSGMOG00000010761	ENSG197299	BLM	blm		ENSDARG00000077089	0.0839538	-3.57426	0.386787	22.3087	2.32153e-06	0.000670958
ENSGMOG00000037207				CD29 antigen-like protein C [Source:NCBI gene (formerly Entrezgene);Acc:11554876]		0.233687	-2.09735	0.383561	10.5414	0.0011673	0.027637
ENSGMOG00000006779	ENSG2145	FBXO16	fbxo16	F-box protein 16 [Source:ZFIN;Acc:ZDB-GENE-4115-747]	ENSDARG00000033949	2.98951	1.57991	0.371336	9.81339	0.00173246	0.034398
ENSGMOG00000003765	ENSG156313	RPGR	rpgra	retinitis pigmentosa GTPase regulator [Source:HGNC Symbol;Acc:HGNC:1295]	ENSDARG00000056617	0.258054	-1.95425	0.344879	13.2597	0.000271173	0.0125712
ENSGMOG00000019973						0.325026	-1.62137	0.331619	10.8909	0.000966378	0.0253908
ENSGMOG00000014164			si:ch73-335l21.4	RING finger protein 227-like [Source:NCBI gene (formerly Entrezgene);Acc:11552981]	ENSDARG00000091234	0.523311	-0.93426	0.294056	8.95339	0.00276955	0.0440142
ENSGMOG00000024060						2.51043	1.32793	0.286254	9.84581	0.00170219	0.0340072
ENSGMOG00000007993	ENSG198758	EPS8L3	eps8l3a	EPS8-like 3a [Source:ZFIN;Acc:ZDB-GENE-9124-46]	ENSDARG00000101979	6.1936	2.63078	0.261754	9.40648	0.0021622	0.0384073
ENSGMOG00000024827				finTRIM family, member 84 [Source:NCBI gene (formerly Entrezgene);Acc:1155499]		2.44567	1.29023	0.25452	19.6237	9.42933e-06	0.00176176
ENSGMOG00000035615			sb:cb81	mRNA decay activator protein ZFP36L1-like [Source:NCBI gene (formerly Entrezgene);Acc:115561731]	ENSDARG00000040503	2.91754	1.54475	0.215908	15.5541	8.0179e-05	0.0065047
ENSGMOG00000007028	ENSG12471	APOBEC2	apobec2a	apolipoprotein B mRNA editing enzyme, catalytic polypeptide-like 2a [Source:NCBI gene (formerly Entrezgene);Acc:115557773]	ENSDARG00000018881	11.6118	3.53752	0.108302	8.79852	0.00301475	0.0461621
ENSGMOG00000035191	ENSG16211	HSPB1	hspb1	heat shock protein, alpha-crystallin-related, 1 [Source:NCBI gene (formerly Entrezgene);Acc:11554729]	ENSDARG00000041065	0.332624	-1.58804	0.0928538	12.2769	0.00045861	0.0168646
ENSGMOG00000015297						4.55465	2.18734	0.0816524	36.0346	1.93849e-09	1.70744e-06
ENSGMOG00000017380	ENSG21574	CELA2B	ela3l	elastase 3 like [Source:NCBI gene (formerly Entrezgene);Acc:115545441]	ENSDARG00000007276	0.160142	-2.64257	0.0734385	15.8642	6.80543e-05	0.00593774
ENSGMOG00000005531	ENSG14332	CRABP2	crabp2b	cellular retinoic acid binding protein 2, b [Source:ZFIN;Acc:ZDB-GENE-528-52]	ENSDARG00000030449	4.96941	2.31308	0.0503669	9.80423	0.00174111	0.034398
ENSGMOG00000029106	ENSG172828	CES3	ces2b	liver carboxylesterase 2-like [Source:NCBI gene (formerly Entrezgene);Acc:11555132]	ENSDARG00000101726	0.408575	-1.29133	0.0502701	10.8606	0.000982297	0.0254345
ENSGMOG00000035833						0.396681	-1.33395	0.0486609	13.8355	0.000199529	0.0106648
ENSGMOG00000004942						4.14934	2.05288	0.0473749	18.5496	1.65536e-05	0.00235034
ENSGMOG00000033491				myeloid-associated differentiation marker homolog [Source:NCBI gene (formerly Entrezgene);Acc:1155418]		0.428677	-1.22204	0.0433914	9.84776	0.00170039	0.0340072
ENSGMOG00000033791						4.19458	2.06853	0.036923	10.3423	0.00130019	0.0292581
ENSGMOG00000031724						0.399802	-1.32264	0.031442	10.8866	0.000968641	0.02541
ENSGMOG00000028451				12-(S)-hydroxy-5,8,1,14-eicosatetraenoic acid receptor-like [Source:NCBI gene (formerly Entrezgene);Acc:115534574]		0.430725	-1.21516	0.0222415	9.45332	0.00210767	0.0380939
ENSGMOG00000015764	ENSG174343	CHRNA9	chrna9	cholinergic receptor, nicotinic, alpha 9a [Source:NCBI gene (formerly Entrezgene);Acc:11554165]	ENSDARG00000054680	2.21716	1.14871	0.00696577	9.93837	0.00161869	0.0331939
ENSGMOG00000008778	ENSG14879	CKM	ckma	creatine kinase, muscle a [Source:ZFIN;Acc:ZDB-GENE-98526-19]	ENSDARG00000035327	0.0990001	-3.33643	-0.017463	17.6235	2.69248e-05	0.00326187
ENSGMOG00000013625			prss59.2		ENSDARG00000073742	0.00195283	-9.00022	-0.0298182	34.5236	4.21122e-09	3.54067e-06
ENSGMOG00000033928	ENSG125813	PAX1	pax1b	paired box 1b [Source:NCBI gene (formerly Entrezgene);Acc:115534834]	ENSDARG00000073814	3.51376	1.81301	-0.0356148	14.2834	0.000157249	0.00931175
ENSGMOG00000025130						5.57184	2.47815	-0.0418058	19.8193	8.51207e-06	0.00164008
ENSGMOG00000025665	ENSG167414	GNG8	gng8	guanine nucleotide binding protein (G protein), gamma 8 [Source:NCBI gene (formerly Entrezgene);Acc:115546753]	ENSDARG00000042970	18.6346	4.21991	-0.0791376	57.8435	2.83827e-14	1.04999e-10
ENSGMOG00000012300	ENSG111837	MAK		male germ cell associated kinase [Source:HGNC Symbol;Acc:HGNC:6816]		2.4429	1.2886	-0.0894017	16.8921	3.95663e-05	0.00404342
ENSGMOG00000028379						0.314328	-1.66966	-0.0947151	12.7884	0.000348778	0.0148648
ENSGMOG00000023292	ENSG165474	GJB2				0.137509	-2.8624	-0.0950799	11.9173	0.000556141	0.0189606
ENSGMOG00000025011						0.0634196	-3.97893	-0.0964381	12.3159	0.000449125	0.0166482
ENSGMOG00000016018	ENSG18797	ENTPD5	entpd5a	ectonucleoside triphosphate diphosphohydrolase 5a [Source:ZFIN;Acc:ZDB-GENE-1419-1]	ENSDARG00000053481	4.65755	2.21957	-0.132812	9.04595	0.00263277	0.0426832
ENSGMOG00000025005						0.266973	-1.90523	-0.141369	10.2918	0.00133624	0.0297537
ENSGMOG00000030576						22.184	4.47145	-0.167884	13.4086	0.000250469	0.0118746
ENSGMOG00000027394						3.49259	1.8043	-0.184491	12.2275	0.000470897	0.0171164
ENSGMOG00000024943						84.4498	6.40002	-0.197352	40.1619	2.3376e-10	3.08847e-07
ENSGMOG00000017160						0.188232	-2.40941	-0.209375	8.76873	0.00306438	0.0465368
ENSGMOG00000029961						0.220983	-2.17799	-0.219435	14.8918	0.000113858	0.00767153
ENSGMOG00000014071	ENSG196549	MME		membrane metalloendopeptidase [Source:NCBI gene (formerly Entrezgene);Acc:11556851]		2.58315	1.36913	-0.266991	8.93337	0.00280007	0.0442674
ENSGMOG00000004166	ENSG13231	MATN3	matn3b		ENSDARG00000069265	2.05562	1.03957	-0.290843	8.86462	0.0029075	0.0453075
ENSGMOG00000031128						0.306776	-1.70474	-0.351155	13.4491	0.000245122	0.0118378
ENSGMOG00000030727						0.333518	-1.58416	-0.375765	11.8157	0.000587349	0.0193737
ENSGMOG00000024484						0.302957	-1.72282	-0.376883	9.16814	0.00246264	0.0411486
ENSGMOG00000014166	ENSG184574	LPAR5	lpar5b	lysophosphatidic acid receptor 6-like [Source:NCBI gene (formerly Entrezgene);Acc:1155696]	ENSDARG00000068638	0.38594	-1.37355	-0.376937	10.2283	0.00138302	0.0305149
ENSGMOG00000022458			BX5294.2		ENSDARG00000109361	2.12704	1.08885	-0.394141	9.25017	0.00235474	0.0399226
ENSGMOG00000028363	ENSG12582	NKX2-2	nkx2.2b	homeobox protein Nkx-2.2-like [Source:NCBI gene (formerly Entrezgene);Acc:115534329]	ENSDARG00000101549	3.71804	1.89454	-0.395042	13.8525	0.000197732	0.0106648
ENSGMOG00000014183	ENSG168621	GDNF	gdnfa	glial cell derived neurotrophic factor a [Source:NCBI gene (formerly Entrezgene);Acc:115542215]	ENSDARG00000039959	4.53052	2.17968	-0.412717	23.6398	1.16162e-06	0.000390662
ENSGMOG00000013719	ENSG1829	MYLPF	mylpfa	myosin light chain, phosphorylatable, fast skeletal muscle a [Source:NCBI gene (formerly Entrezgene);Acc:11553722]	ENSDARG00000053254	0.0650558	-3.94218	-0.415689	26.9721	2.06415e-07	9.78988e-05
ENSGMOG00000000955	ENSG122787	AKR1D1		aldo-keto reductase family 1 member D1 [Source:NCBI gene (formerly Entrezgene);Acc:11555949]		1.96118	0.971721	-0.477212	9.35788	0.00222029	0.0389646
ENSGMOG00000030617						0.383974	-1.38092	-0.490766	9.79943	0.00174566	0.0344124
ENSGMOG00000019932			or18-3	olfactory receptor 6N1-like [Source:NCBI gene (formerly Entrezgene);Acc:115547162]	ENSDARG00000043142	2.23585	1.16082	-0.553869	10.2867	0.00133994	0.0297537
ENSGMOG00000012671	ENSG122877	EGR2	egr2b	early growth response 2b [Source:NCBI gene;Acc:319]	ENSDARG00000042826	0.139014	-2.8467	-0.572621	20.636	5.55422e-06	0.00126835
ENSGMOG00000031412				claudin-9-like [Source:NCBI gene (formerly Entrezgene);Acc:11554116]		0.0067539	-7.21006	-0.575683	11.4477	0.000715819	0.0217057
ENSGMOG00000010863						0.411701	-1.28033	-0.603219	9.60307	0.00194252	0.0365894
ENSGMOG00000023760						2.93312	1.55244	-0.661185	10.436	0.00123582	0.0284715
ENSGMOG00000029594						0.168947	-2.56536	-0.685746	9.29322	0.00230003	0.0396493
ENSGMOG00000006410	ENSG164236	ANKRD33B	ankrd33bb	ankyrin repeat domain 33Bb [Source:NCBI gene (formerly Entrezgene);Acc:115549178]	ENSDARG00000015589	4.76328	2.25196	-0.811871	28.5461	9.14952e-08	4.81588e-05
ENSGMOG00000013734			zgc:17159		ENSDARG00000068303	0.0466936	-4.42063	-0.8354	17.4629	2.92962e-05	0.00334501
ENSGMOG00000032693	ENSG168925	CTRB1	zgc:11216	chymotrypsin B-like [Source:NCBI gene (formerly Entrezgene);Acc:115558456]	ENSDARG00000039730	0.027686	-5.1747	-0.901558	16.0524	6.16129e-05	0.00555929
ENSGMOG00000009502	ENSG168925	CTRB1	zgc:136461	chymotrypsin A [Source:NCBI gene (formerly Entrezgene);Acc:11555846]	ENSDARG00000093844	0.00379643	-8.04114	-0.926534	32.7932	1.02501e-08	7.89986e-06
ENSGMOG00000033132						0.00389765	-8.00318	-0.92908	22.5483	2.04922e-06	0.000621384
ENSGMOG00000031113	ENSG135835	KIAA1614	si:ch211-13f8.1	uncharacterized LOC115549646 [Source:NCBI gene (formerly Entrezgene);Acc:115549646]	ENSDARG00000093342	4.49268	2.16758	-0.984845	11.7989	0.000592657	0.0194714
ENSGMOG00000001440						0.0626496	-3.99655	-1.28036	12.9598	0.000318247	0.0138184
ENSGMOG00000036381						12.1519	3.60312	-1.33291	9.22604	0.00238597	0.0402454

## Sheet: Table_S3B_Pit_DEGs_EE2_250nmol
Atlantic cod ENSEMBL Gene ID	Human gene stable ID	Human gene name	Zebrafish gene name	Gene description	Zebrafish gene stable ID	FC	logFC	logCPM	LR	PValue	FDR
ENSGMOG00000023756	ENSG00000115138	POMC	pomca	proopiomelanocortin a [Source:NCBI gene (formerly Entrezgene);Acc:115541900]	ENSDARG00000043135	0.65	-0.63	16.33	8.87	0.0029	0.0216
ENSGMOG00000010447	ENSG00000135346	CGA	CGA	glycoprotein hormones, alpha polypeptide [Source:NCBI gene (formerly Entrezgene);Acc:115543754]	ENSDARG00000103345	0.32	-1.67	13.54	24.73	6.58e-07	5.63e-05
ENSGMOG00000004057	ENSG00000213934	HBG1	hbae1.3	hemoglobin subunit alpha-2 [Source:NCBI gene (formerly Entrezgene);Acc:115560881]	ENSDARG00000088330	0.25	-2	12.11	15.32	9.09e-05	0.00171
ENSGMOG00000007105	ENSG00000133112	TPT1	tpt1	tumor protein, translationally-controlled 1 [Source:NCBI gene (formerly Entrezgene);Acc:115533655]	ENSDARG00000092693	0.57	-0.8	13	16.24	5.57e-05	0.0012
ENSGMOG00000005455		FSHB	fshb	follicle-stimulating hormone beta subunit		0.31	-1.67	13.34	13.93	0.000189	0.00289
ENSGMOG00000011543	ENSG00000215045	GRID2IP	grid2ipa	ribosomal protein S2 [Source:NCBI gene (formerly Entrezgene);Acc:115557763]	ENSDARG00000076103	0.65	-0.62	12.38	10.95	0.000938	0.00947
ENSGMOG00000026357	ENSG00000213931	HBE1	hbbe2	hemoglobin subunit beta [Source:NCBI gene (formerly Entrezgene);Acc:115530614]	ENSDARG00000045143	0.28	-1.84	11.46	16.52	4.8e-05	0.00108
ENSGMOG00000035484	ENSG00000134200	TSHB	tshba	thyroid stimulating hormone subunit beta a [Source:NCBI gene (formerly Entrezgene);Acc:115540138]	ENSDARG00000033726	0.58	-0.78	12.01	6.96	0.00835	0.0463
ENSGMOG00000025112				cystatin-like [Source:NCBI gene (formerly Entrezgene);Acc:115559797]		0.58	-0.79	12.06	18.12	2.07e-05	0.000576
ENSGMOG00000001707	ENSG00000145425	RPS3A	rps3a	ribosomal protein S3A [Source:NCBI gene (formerly Entrezgene);Acc:115540473]	ENSDARG00000035692	0.56	-0.83	11.82	17.55	2.8e-05	0.000714
ENSGMOG00000023243	ENSG00000142937	RPS8	rps8a	ribosomal protein S8a [Source:NCBI gene (formerly Entrezgene);Acc:115549071]	ENSDARG00000055996	0.53	-0.92	11.8	18.75	1.49e-05	0.000475
ENSGMOG00000026934	ENSG00000213931	HBE1	hbbe2	hemoglobin subunit beta-2 [Source:NCBI gene (formerly Entrezgene);Acc:115530778]	ENSDARG00000045143	0.29	-1.76	10.52	9.89	0.00166	0.0143
ENSGMOG00000012980	ENSG00000265681	RPL17	rpl17		ENSDARG00000057556	0.6	-0.74	11.56	12.95	0.00032	0.00427
ENSGMOG00000010791	ENSG00000142541	RPL13A	rpl13a	ribosomal protein L13a [Source:NCBI gene (formerly Entrezgene);Acc:115544330]	ENSDARG00000044093	0.56	-0.84	11.38	18.85	1.41e-05	0.000454
ENSGMOG00000013800	ENSG00000171863	RPS7	rps7	ribosomal protein S7 [Source:NCBI gene (formerly Entrezgene);Acc:115534350]	ENSDARG00000042566	0.53	-0.91	11.1	21.06	4.45e-06	0.000205
ENSGMOG00000014055	ENSG00000118181	RPS25	rps25	ribosomal protein S25 [Source:NCBI gene (formerly Entrezgene);Acc:115561412]	ENSDARG00000041811	0.6	-0.75	11.12	13.77	0.000206	0.0031
ENSGMOG00000011896			rps27a	ribosomal protein S27a [Source:NCBI gene (formerly Entrezgene);Acc:115559728]	ENSDARG00000032725	0.56	-0.85	11.01	21.29	3.96e-06	0.000187
ENSGMOG00000011463						0.5	-0.99	11.18	19.64	9.37e-06	0.000344
ENSGMOG00000011990	ENSG00000142676	RPL11	rpl11	ribosomal protein L11 [Source:NCBI gene (formerly Entrezgene);Acc:115536144]	ENSDARG00000043509	0.55	-0.87	11.08	17.59	2.74e-05	0.000703
ENSGMOG00000012966	ENSG00000161016	RPL8	rpl8	ribosomal protein L8 [Source:NCBI gene (formerly Entrezgene);Acc:115532831]	ENSDARG00000014867	0.64	-0.65	11.27	13.02	0.000308	0.00417
ENSGMOG00000015401	ENSG00000161970	RPL26	rpl26	ribosomal protein L26 [Source:NCBI gene (formerly Entrezgene);Acc:115552117]	ENSDARG00000102317	0.54	-0.88	11.09	17.56	2.79e-05	0.000712
ENSGMOG00000000838	ENSG00000149273	RPS3	rps3	ribosomal protein S3 [Source:NCBI gene (formerly Entrezgene);Acc:115560717]	ENSDARG00000103007	0.67	-0.59	11.26	12.88	0.000333	0.00439
ENSGMOG00000001002	ENSG00000163682	RPL9	rpl9	ribosomal protein L9 [Source:ZFIN;Acc:ZDB-GENE-030131-8646]	ENSDARG00000037350	0.56	-0.84	10.94	18.31	1.88e-05	0.000547
ENSGMOG00000024926	ENSG00000213931	HBE1		hemoglobin subunit beta-1 [Source:NCBI gene (formerly Entrezgene);Acc:115560866]		0.24	-2.03	10.08	17.92	2.3e-05	0.00062
ENSGMOG00000005463	ENSG00000147604	RPL7	rpl7	ribosomal protein L7 [Source:NCBI gene (formerly Entrezgene);Acc:115536900]	ENSDARG00000007320	0.64	-0.64	11.13	12.67	0.000372	0.00479
ENSGMOG00000002093	ENSG00000125691	RPL23	rpl23		ENSDARG00000053457	0.53	-0.92	11	18.23	1.96e-05	0.000561
ENSGMOG00000031332	ENSG00000197756	RPL37A	RPL37A	zgc:171772 [Source:ZFIN;Acc:ZDB-GENE-070928-31]	ENSDARG00000115271	0.51	-0.96	11.02	17.79	2.47e-05	0.00065
ENSGMOG00000015298	ENSG00000122026	RPL21	rpl21	ribosomal protein L21 [Source:NCBI gene (formerly Entrezgene);Acc:115537251]	ENSDARG00000010516	0.56	-0.84	10.8	19.1	1.24e-05	0.000421
ENSGMOG00000005521	ENSG00000063177	RPL18	rpl18	ribosomal protein L18 [Source:ZFIN;Acc:ZDB-GENE-040801-165]	ENSDARG00000029533	0.59	-0.76	10.99	13.98	0.000185	0.00285
ENSGMOG00000015218	ENSG00000083845	RPS5	rps5		ENSDARG00000043453	0.62	-0.7	11.06	13.07	0.0003	0.0041
ENSGMOG00000008493	ENSG00000182774	RPS17	rps17		ENSDARG00000104011	0.54	-0.9	10.96	18.23	1.96e-05	0.000561
ENSGMOG00000017970			rpl32		ENSDARG00000054818	0.53	-0.92	10.92	20.62	5.59e-06	0.000239
ENSGMOG00000012389	ENSG00000164587	RPS14	rps14	ribosomal protein S14 [Source:NCBI gene (formerly Entrezgene);Acc:115547635]	ENSDARG00000036629	0.61	-0.7	10.79	15.38	8.8e-05	0.00168
ENSGMOG00000005197	ENSG00000166441	RPL27A		ribosomal protein L27a [Source:NCBI gene (formerly Entrezgene);Acc:115551448]		0.56	-0.83	10.78	16.25	5.56e-05	0.0012
ENSGMOG00000005287	ENSG00000108298	RPL19	rpl19		ENSDARG00000013307	0.58	-0.78	10.69	18.6	1.61e-05	0.000497
ENSGMOG00000003627	ENSG00000114391	RPL24	rpl24	ribosomal protein L24 [Source:NCBI gene (formerly Entrezgene);Acc:115533618]	ENSDARG00000099104	0.53	-0.92	10.75	22.47	2.14e-06	0.000124
ENSGMOG00000005074	ENSG00000170889	RPS9	rps9	ribosomal protein S9 [Source:NCBI gene (formerly Entrezgene);Acc:115553986]	ENSDARG00000011405	0.63	-0.66	10.77	11.38	0.000741	0.00793
ENSGMOG00000014916	ENSG00000198242	RPL23A	rpl23a		ENSDARG00000006316	0.55	-0.87	10.6	25.11	5.41e-07	4.78e-05
ENSGMOG00000006888	ENSG00000174748	RPL15	rpl15	ribosomal protein L15 [Source:NCBI gene (formerly Entrezgene);Acc:115535359]	ENSDARG00000009285	0.67	-0.58	10.7	11.05	0.000888	0.00907
ENSGMOG00000001195	ENSG00000196531	NACA	naca	nascent polypeptide associated complex subunit alpha [Source:NCBI gene (formerly Entrezgene);Acc:115545998]	ENSDARG00000005513	0.57	-0.8	10.75	14.26	0.000159	0.00255
ENSGMOG00000012084	ENSG00000136942	RPL35	rpl35	ribosomal protein L35 [Source:HGNC Symbol;Acc:HGNC:10344]	ENSDARG00000018334	0.53	-0.9	10.68	17.48	2.9e-05	0.000729
ENSGMOG00000018654	ENSG00000167996	FTH1	fth1a	ferritin, heavy polypeptide 1a [Source:NCBI gene (formerly Entrezgene);Acc:115558225]	ENSDARG00000015551	0.64	-0.64	10.52	19.23	1.16e-05	0.000405
ENSGMOG00000001636	ENSG00000198918	RPL39	rpl39	ribosomal protein L39 [Source:ZFIN;Acc:ZDB-GENE-040625-51]	ENSDARG00000036316	0.53	-0.93	10.6	16.1	6.02e-05	0.00127
ENSGMOG00000017907	ENSG00000008988	RPS20		ribosomal protein S20 [Source:NCBI gene (formerly Entrezgene);Acc:115537171]		0.57	-0.81	10.49	15.87	6.77e-05	0.00138
ENSGMOG00000010754	ENSG00000231500	RPS18	rps18	ribosomal protein S18 [Source:NCBI gene (formerly Entrezgene);Acc:115535299]	ENSDARG00000100392	0.57	-0.81	10.47	17.28	3.23e-05	0.000791
ENSGMOG00000014134	ENSG00000105767	CADM4	cadm4	cell adhesion molecule 4 [Source:ZFIN;Acc:ZDB-GENE-041114-138]	ENSDARG00000040291	0.58	-0.79	10.54	16.81	4.13e-05	0.000966
ENSGMOG00000011897	ENSG00000149806	FAU	faua	FAU ubiquitin like and ribosomal protein S30 fusion a [Source:NCBI gene (formerly Entrezgene);Acc:115534079]	ENSDARG00000099022	0.57	-0.8	10.6	14.26	0.000159	0.00255
ENSGMOG00000012595	ENSG00000138326	RPS24	rps24	ribosomal protein S24 [Source:NCBI gene (formerly Entrezgene);Acc:115559819]	ENSDARG00000039347	0.55	-0.87	10.54	17.85	2.38e-05	0.000633
ENSGMOG00000005862	ENSG00000134419	RPS15A				0.52	-0.94	10.47	18.55	1.65e-05	0.000505
ENSGMOG00000014192	ENSG00000188846	RPL14	rpl14	ribosomal protein L14 [Source:NCBI gene (formerly Entrezgene);Acc:115535726]	ENSDARG00000103433	0.55	-0.87	10.5	15.7	7.42e-05	0.00148
ENSGMOG00000006378	ENSG00000197958	RPL12	rpl12		ENSDARG00000006691	0.57	-0.8	10.15	22.3	2.33e-06	0.000132
ENSGMOG00000005839			rps27.2	ribosomal protein S27, isoform 1 [Source:NCBI gene (formerly Entrezgene);Acc:115536238]	ENSDARG00000055475	0.57	-0.82	10.45	13.64	0.000222	0.00328
ENSGMOG00000010247	ENSG00000115268	RPS15	rps15	ribosomal protein S15 [Source:NCBI gene (formerly Entrezgene);Acc:115549332]	ENSDARG00000070849	0.54	-0.88	10.2	24.77	6.46e-07	5.56e-05
ENSGMOG00000010799				ribosomal protein S29 [Source:NCBI gene (formerly Entrezgene);Acc:115534613]		0.55	-0.87	10.46	13.34	0.00026	0.00369
ENSGMOG00000002186	ENSG00000156482	RPL30	rpl30	ribosomal protein L30 [Source:NCBI gene (formerly Entrezgene);Acc:115535248]	ENSDARG00000035871	0.53	-0.9	10.31	16.51	4.85e-05	0.00109
ENSGMOG00000001870	ENSG00000182899	RPL35A	rpl35a	ribosomal protein L35a [Source:NCBI gene (formerly Entrezgene);Acc:115561253]	ENSDARG00000088030	0.56	-0.83	10.39	14.67	0.000128	0.00217
ENSGMOG00000019455	ENSG00000112306	RPS12	rps12	ribosomal protein S12 [Source:NCBI gene (formerly Entrezgene);Acc:115533938]	ENSDARG00000036875	0.56	-0.85	10.32	16.73	4.3e-05	0.000995
ENSGMOG00000009192	ENSG00000131469	RPL27	rpl27	ribosomal protein L27 [Source:NCBI gene (formerly Entrezgene);Acc:115530951]	ENSDARG00000015128	0.6	-0.73	10.18	10.98	0.000919	0.00928
ENSGMOG00000010881	ENSG00000130255	RPL36	rpl36	ribosomal protein L36 [Source:NCBI gene (formerly Entrezgene);Acc:115555876]	ENSDARG00000100588	0.54	-0.9	10.28	14.93	0.000112	0.00199
ENSGMOG00000008210	ENSG00000198755	RPL10A	rpl10a	ribosomal protein L10a [Source:NCBI gene (formerly Entrezgene);Acc:115540677]	ENSDARG00000042905	0.64	-0.65	10.33	15.37	8.84e-05	0.00168
ENSGMOG00000001796	ENSG00000105193	RPS16	rps16		ENSDARG00000045487	0.6	-0.74	10.09	18.44	1.75e-05	0.000525
ENSGMOG00000016997	ENSG00000145592	RPL37	rpl37	ribosomal protein L37 [Source:NCBI gene (formerly Entrezgene);Acc:115531999]	ENSDARG00000034291	0.51	-0.96	9.97	22.73	1.86e-06	0.000115
ENSGMOG00000009982	ENSG00000109475	RPL34	rpl34	ribosomal protein L34 [Source:NCBI gene (formerly Entrezgene);Acc:115529569]	ENSDARG00000029500	0.52	-0.94	10.08	19.77	8.72e-06	0.000327
ENSGMOG00000007581	ENSG00000221983	UBA52	uba52	ubiquitin A-52 residue ribosomal protein fusion product 1 [Source:NCBI gene (formerly Entrezgene);Acc:115555807]	ENSDARG00000041435	0.62	-0.7	9.95	18.13	2.07e-05	0.000576
ENSGMOG00000007246	ENSG00000145741	BTF3	btf3	transcription factor BTF3-like [Source:NCBI gene (formerly Entrezgene);Acc:115553487]	ENSDARG00000035400	0.63	-0.66	9.9	15.7	7.42e-05	0.00148
ENSGMOG00000031213	ENSG00000137818	RPLP1	rplp1		ENSDARG00000021864	0.6	-0.74	9.71	19.69	9.09e-06	0.000337
ENSGMOG00000010283	ENSG00000233927	RPS28	rps28	ribosomal protein S28 [Source:NCBI gene (formerly Entrezgene);Acc:115549054]	ENSDARG00000035860	0.51	-0.98	9.83	22.24	2.4e-06	0.000134
ENSGMOG00000010165	ENSG00000137869	CYP19A1		aromatase [Source:NCBI gene (formerly Entrezgene);Acc:115550694]		0.26	-1.95	9.98	17.25	3.27e-05	0.000799
ENSGMOG00000016412	ENSG00000113328	CCNG1	ccng1	cyclin G1 [Source:NCBI gene (formerly Entrezgene);Acc:115552427]	ENSDARG00000076667	0.66	-0.59	10.07	9.98	0.00158	0.0138
ENSGMOG00000002394	ENSG00000123131	PRDX4	prdx4	peroxiredoxin 4 [Source:NCBI gene (formerly Entrezgene);Acc:115547703]	ENSDARG00000069013	0.5	-0.99	9.68	18.61	1.61e-05	0.000497
ENSGMOG00000030944						0.39	-1.34	10.28	8.51	0.00353	0.0251
ENSGMOG00000005159	ENSG00000142534	RPS11	rps11	40S ribosomal protein S11-like [Source:NCBI gene (formerly Entrezgene);Acc:115529284]	ENSDARG00000053058	0.57	-0.8	9.45	18.61	1.6e-05	0.000497
ENSGMOG00000015325	ENSG00000108107	RPL28	rpl28	ribosomal protein L28 [Source:NCBI gene (formerly Entrezgene);Acc:115532000]	ENSDARG00000005791	0.55	-0.87	9.59	21.09	4.38e-06	0.000203
ENSGMOG00000004756		RPS26	rps26l	ribosomal protein S26 [Source:NCBI gene (formerly Entrezgene);Acc:115547847]	ENSDARG00000030408	0.64	-0.64	9.54	14.24	0.000161	0.00257
ENSGMOG00000015348			rplp2	ribosomal protein, large P2 [Source:NCBI gene (formerly Entrezgene);Acc:115556893]	ENSDARG00000101406	0.56	-0.84	9.37	18.08	2.12e-05	0.000587
ENSGMOG00000001875			b2ml		ENSDARG00000015887	0.59	-0.77	10.05	6.93	0.00848	0.0468
ENSGMOG00000024032	ENSG00000172809	RPL38	rpl38	ribosomal protein L38 [Source:NCBI gene (formerly Entrezgene);Acc:115530862]	ENSDARG00000006413	0.54	-0.9	9.36	14.73	0.000124	0.00213
ENSGMOG00000025923	ENSG00000271567	PPIAL4E	ppiaa	peptidyl-prolyl cis-trans isomerase-like [Source:NCBI gene (formerly Entrezgene);Acc:115531927]	ENSDARG00000009212	0.59	-0.76	9.07	29.53	5.52e-08	7.64e-06
ENSGMOG00000025474	ENSG00000130066	SAT1	sat1a.2	diamine acetyltransferase 1-like [Source:NCBI gene (formerly Entrezgene);Acc:115547721]	ENSDARG00000095908	0.67	-0.58	9.45	11.37	0.000747	0.00796
ENSGMOG00000003626	ENSG00000162244	RPL29	rpl29	ribosomal protein L29 [Source:ZFIN;Acc:ZDB-GENE-040801-167]	ENSDARG00000077717	0.54	-0.89	9.07	26.3	2.92e-07	2.97e-05
ENSGMOG00000015265	ENSG00000142168	SOD1	sod1	superoxide dismutase 1, soluble [Source:NCBI gene (formerly Entrezgene);Acc:115547844]	ENSDARG00000043848	0.66	-0.6	8.85	17.39	3.04e-05	0.000759
ENSGMOG00000015354			atp5mc1	ATP synthase membrane subunit c locus 1 [Source:NCBI gene (formerly Entrezgene);Acc:115560511]	ENSDARG00000056008	0.64	-0.65	8.95	21.37	3.79e-06	0.000184
ENSGMOG00000012291	ENSG00000149100	EIF3M	eif3m	eukaryotic translation initiation factor 3, subunit M [Source:NCBI gene (formerly Entrezgene);Acc:115558999]	ENSDARG00000013931	0.64	-0.65	8.9	13.58	0.000228	0.00334
ENSGMOG00000012515	ENSG00000114942	EEF1B2	eef1b2	eukaryotic translation elongation factor 1 beta 2 [Source:NCBI gene (formerly Entrezgene);Acc:115542191]	ENSDARG00000044521	0.64	-0.65	9.21	13.96	0.000187	0.00287
ENSGMOG00000008305	ENSG00000180879	SSR4	ssr4		ENSDARG00000019444	0.64	-0.65	8.99	12.04	0.000522	0.00612
ENSGMOG00000003659	ENSG00000175390	EIF3F	eif3f		ENSDARG00000077533	0.62	-0.7	8.79	12.91	0.000326	0.00432
ENSGMOG00000001610	ENSG00000164512	ANKRD55	ankrd55		ENSDARG00000099182	0.67	-0.58	8.87	16.28	5.45e-05	0.00118
ENSGMOG00000023093	ENSG00000171858	RPS21	rps21		ENSDARG00000025850	0.58	-0.78	8.67	13.18	0.000283	0.00393
ENSGMOG00000007279		CD63	cd63	CD63 molecule [Source:NCBI gene (formerly Entrezgene);Acc:115544103]	ENSDARG00000025147	0.65	-0.62	8.59	13.35	0.000259	0.00368
ENSGMOG00000031371	ENSG00000129128	SPCS3	spcs3		ENSDARG00000089976	0.53	-0.92	8.71	16.45	4.99e-05	0.0011
ENSGMOG00000015812	ENSG00000197416	FABP12	rbp5	retinol binding protein 1a, cellular [Source:NCBI gene (formerly Entrezgene);Acc:115553992]	ENSDARG00000101481	0.57	-0.81	8.55	14	0.000183	0.00283
ENSGMOG00000003997	ENSG00000131143	COX4I1	cox4i1	cytochrome c oxidase subunit 4 isoform 1, mitochondrial [Source:NCBI gene (formerly Entrezgene);Acc:115558779]	ENSDARG00000032970	0.65	-0.63	8.48	14.66	0.000129	0.00218
ENSGMOG00000005153	ENSG00000163157	TMOD4	tmod4	MCL1 apoptosis regulator, BCL2 family member b [Source:NCBI gene (formerly Entrezgene);Acc:115554641]	ENSDARG00000020890	0.57	-0.8	8.16	23.16	1.49e-06	9.95e-05
ENSGMOG00000003353			fthl30	ferritin, middle subunit-like [Source:NCBI gene (formerly Entrezgene);Acc:115558075]	ENSDARG00000077360	0.5	-0.99	8.25	11.17	0.000831	0.00861
ENSGMOG00000026515	ENSG00000071082	RPL31	rpl31	ribosomal protein L31 [Source:NCBI gene (formerly Entrezgene);Acc:115533369]	ENSDARG00000053365	0.56	-0.84	8.48	17.92	2.3e-05	0.00062
ENSGMOG00000012029	ENSG00000271567	PPIAL4E		peptidyl-prolyl cis-trans isomerase-like [Source:NCBI gene (formerly Entrezgene);Acc:115545253]		0.64	-0.64	8.73	13.76	0.000207	0.00311
ENSGMOG00000015488	ENSG00000155368	DBI	dbi	diazepam binding inhibitor (GABA receptor modulator, acyl-CoA binding protein) [Source:NCBI gene (formerly Entrezgene);Acc:115533357]	ENSDARG00000026369	0.58	-0.79	8.58	16.99	3.77e-05	0.0009
ENSGMOG00000018660	ENSG00000177600	RPLP2	rplp2l		ENSDARG00000011201	0.53	-0.91	8.42	20.66	5.48e-06	0.000237
ENSGMOG00000008451	ENSG00000129007	CALML4	calml4a	calmodulin-like 4a [Source:NCBI gene (formerly Entrezgene);Acc:115558326]	ENSDARG00000075800	0.45	-1.16	8.1	25.76	3.87e-07	3.71e-05
ENSGMOG00000030748						0.43	-1.21	8.1	31.54	1.96e-08	3.5e-06
ENSGMOG00000028738						0.54	-0.9	8.57	13.62	0.000224	0.0033
ENSGMOG00000005752				glutathione S-transferase-like [Source:NCBI gene (formerly Entrezgene);Acc:115559880]		0.58	-0.8	8.5	24.52	7.35e-07	6.02e-05
ENSGMOG00000017462	ENSG00000103811	CTSH	ctsh	cathepsin H [Source:NCBI gene (formerly Entrezgene);Acc:115559025]	ENSDARG00000041108	0.63	-0.68	8.5	7.34	0.00674	0.0394
ENSGMOG00000010233	ENSG00000144746	ARL6IP5	arl6ip5b	ADP-ribosylation factor-like 6 interacting protein 5b [Source:NCBI gene (formerly Entrezgene);Acc:115544774]	ENSDARG00000016238	0.67	-0.58	8.07	14.27	0.000158	0.00254
ENSGMOG00000030235	ENSG00000189043	NDUFA4				0.64	-0.65	8.2	17.73	2.54e-05	0.000665
ENSGMOG00000009353	ENSG00000197102	DYNC1H1	dync1h1	dynein, cytoplasmic 1, heavy chain 1 [Source:NCBI gene (formerly Entrezgene);Acc:115543431]	ENSDARG00000014717	1.9	0.93	8.81	36.14	1.83e-09	5.27e-07
ENSGMOG00000009564	ENSG00000256646	PSMA2	psma2		ENSDARG00000040121	0.65	-0.63	8.14	25.11	5.42e-07	4.78e-05
ENSGMOG00000000326	ENSG00000145741	BTF3	btf3	basic transcription factor 3 [Source:ZFIN;Acc:ZDB-GENE-030131-8731]	ENSDARG00000035400	0.64	-0.64	8.04	22.02	2.7e-06	0.000144
ENSGMOG00000022749	ENSG00000141027	NCOR1	ncor1	nuclear receptor corepressor 1 [Source:ZFIN;Acc:ZDB-GENE-040426-993]	ENSDARG00000035285	1.5	0.59	8.46	18.39	1.8e-05	0.000531
ENSGMOG00000009196	ENSG00000111450	STX2	stx2a	syntaxin-2-like [Source:NCBI gene (formerly Entrezgene);Acc:115542749]	ENSDARG00000004618	0.61	-0.72	7.67	13.77	0.000206	0.0031
ENSGMOG00000007353	ENSG00000265241	RBM8A	rbm8a	RNA binding motif protein 8A [Source:NCBI gene (formerly Entrezgene);Acc:115553592]	ENSDARG00000016516	0.6	-0.74	7.91	28.89	7.67e-08	9.82e-06
ENSGMOG00000017113						0.27	-1.88	7.09	27.42	1.63e-07	1.87e-05
ENSGMOG00000003998	ENSG00000160471	COX6B2	cox6b2	cytochrome c oxidase subunit 6B1 [Source:NCBI gene (formerly Entrezgene);Acc:115553495]	ENSDARG00000037860	0.54	-0.9	8.06	34.46	4.34e-09	1.1e-06
ENSGMOG00000010485	ENSG00000125995	ROMO1	romo1	reactive oxygen species modulator 1 [Source:NCBI gene (formerly Entrezgene);Acc:115556824]	ENSDARG00000038076	0.58	-0.79	7.96	21.05	4.48e-06	0.000205
ENSGMOG00000011279	ENSG00000198856	OSTC	ostc	oligosaccharyltransferase complex subunit [Source:NCBI gene (formerly Entrezgene);Acc:115529568]	ENSDARG00000104901	0.65	-0.62	7.95	17.56	2.79e-05	0.000712
ENSGMOG00000023345			atox1	antioxidant 1 copper chaperone [Source:NCBI gene (formerly Entrezgene);Acc:115551887]	ENSDARG00000087693	0.62	-0.69	8.03	15.1	0.000102	0.00185
ENSGMOG00000013305	ENSG00000122565	CBX3	cbx3a	chromobox 3 [Source:NCBI gene (formerly Entrezgene);Acc:115535606]	ENSDARG00000003860	0.57	-0.81	7.98	42.1	8.68e-11	3.81e-08
ENSGMOG00000006893		MYL6	myl6	uncharacterized LOC115544441 [Source:NCBI gene (formerly Entrezgene);Acc:115544441]	ENSDARG00000008494	0.67	-0.58	7.92	11.81	0.000588	0.00668
ENSGMOG00000000559	ENSG00000127603	MACF1				1.79	0.84	8.25	15.2	9.67e-05	0.00179
ENSGMOG00000004101	ENSG00000137876	RSL24D1	rsl24d1	ribosomal L24 domain containing 1 [Source:NCBI gene (formerly Entrezgene);Acc:115550875]	ENSDARG00000040439	0.55	-0.87	7.94	21.73	3.13e-06	0.000162
ENSGMOG00000011903	ENSG00000100442	FKBP3	fkbp3	FKBP prolyl isomerase 3 [Source:NCBI gene (formerly Entrezgene);Acc:115534076]	ENSDARG00000098059	0.6	-0.75	8	27.93	1.26e-07	1.5e-05
ENSGMOG00000000189	ENSG00000115306	SPTBN1	sptbn1	spectrin beta, non-erythrocytic 1 [Source:NCBI gene (formerly Entrezgene);Acc:115539951]	ENSDARG00000102883	1.85	0.88	8.49	29.78	4.83e-08	6.85e-06
ENSGMOG00000019058	ENSG00000090013	BLVRB	blvrb	biliverdin reductase B [Source:NCBI gene (formerly Entrezgene);Acc:115560834]	ENSDARG00000096829	0.4	-1.33	7.58	23.39	1.32e-06	9.17e-05
ENSGMOG00000009605	ENSG00000104879	CKM	ckma	creatine kinase, muscle b [Source:NCBI gene (formerly Entrezgene);Acc:115528908]	ENSDARG00000035327	0.35	-1.49	7.74	8.7	0.00318	0.0231
ENSGMOG00000015115	ENSG00000077009	NMRK2	mibp2	muscle-specific beta 1 integrin binding protein 2 [Source:ZFIN;Acc:ZDB-GENE-031113-14]	ENSDARG00000101844	0.64	-0.64	7.86	7.25	0.0071	0.041
ENSGMOG00000000506	ENSG00000127184	COX7C	cox7c	cytochrome c oxidase subunit 7C, mitochondrial [Source:NCBI gene (formerly Entrezgene);Acc:115545937]	ENSDARG00000104537	0.58	-0.78	7.86	17.37	3.07e-05	0.000761
ENSGMOG00000017689	ENSG00000134825	TMEM258	tmem258	transmembrane protein 258 [Source:NCBI gene;Acc:393742]	ENSDARG00000078785	0.63	-0.67	7.61	12.25	0.000466	0.00562
ENSGMOG00000014788	ENSG00000157087	ATP2B2	atp1a3a	ATPase Na+/K+ transporting subunit alpha 3b [Source:NCBI gene (formerly Entrezgene);Acc:115553528]	ENSDARG00000018259	1.87	0.9	8.68	14.81	0.000119	0.00206
ENSGMOG00000005192	ENSG00000129562	DAD1	dad1	defender against cell death 1 [Source:NCBI gene (formerly Entrezgene);Acc:115548885]	ENSDARG00000102105	0.62	-0.69	7.41	19.2	1.18e-05	0.000411
ENSGMOG00000031659			atp5f1e	ATP synthase F1 subunit epsilon [Source:NCBI gene (formerly Entrezgene);Acc:115548910]	ENSDARG00000095897	0.6	-0.74	7.79	14.88	0.000115	0.00202
ENSGMOG00000026393				phospholemman-like [Source:NCBI gene (formerly Entrezgene);Acc:115554683]		0.55	-0.86	8.09	10.08	0.0015	0.0133
ENSGMOG00000012160	ENSG00000184076	UQCR10	uqcr10	cytochrome b-c1 complex subunit 9 [Source:NCBI gene (formerly Entrezgene);Acc:115542779]	ENSDARG00000104517	0.59	-0.76	7.82	19.36	1.08e-05	0.000386
ENSGMOG00000014585	ENSG00000167863	ATP5PD	atp5pd	ATP synthase peripheral stalk subunit d [Source:NCBI gene (formerly Entrezgene);Acc:115540893]	ENSDARG00000098355	0.63	-0.66	7.52	31.15	2.39e-08	4e-06
ENSGMOG00000022998	ENSG00000132432	SEC61G	sec61g	SEC61 translocon gamma subunit [Source:ZFIN;Acc:ZDB-GENE-040718-203]	ENSDARG00000018637	0.65	-0.63	7.69	11.6	0.000661	0.00729
ENSGMOG00000000218	ENSG00000112077	RHAG	rhag	Rh associated glycoprotein [Source:NCBI gene (formerly Entrezgene);Acc:115534102]	ENSDARG00000019253	0.33	-1.6	7.15	17.68	2.61e-05	0.000679
ENSGMOG00000005757	ENSG00000152503	TRIM36	trim36	tripartite motif containing 36 [Source:NCBI gene (formerly Entrezgene);Acc:115545718]	ENSDARG00000062794	1.81	0.86	8.13	10.08	0.0015	0.0133
ENSGMOG00000000912	ENSG00000123496	IL13RA2	il13ra2	interleukin 13 receptor, alpha 2 [Source:ZFIN;Acc:ZDB-GENE-030521-10]	ENSDARG00000039436	0.55	-0.87	7.43	8.72	0.00314	0.0228
ENSGMOG00000032578			mhc1uma	H-2 class I histocompatibility antigen, Q9 alpha chain-like [Source:NCBI gene (formerly Entrezgene);Acc:115529272]	ENSDARG00000039164	0.57	-0.82	7.94	7.64	0.0057	0.0353
ENSGMOG00000012050	ENSG00000111229	ARPC3	arpc3		ENSDARG00000057882	0.64	-0.65	7.41	25.6	4.2e-07	3.93e-05
ENSGMOG00000026177	ENSG00000132432	SEC61G	sec61g	protein transport protein Sec61 subunit gamma-like [Source:NCBI gene (formerly Entrezgene);Acc:115549125]	ENSDARG00000018637	0.61	-0.72	7.68	11.57	0.000672	0.00737
ENSGMOG00000015130	ENSG00000168333	PPDPFL	ppdpfb	pancreatic progenitor cell differentiation and proliferation factor b [Source:NCBI gene (formerly Entrezgene);Acc:115547467]	ENSDARG00000031317	0.64	-0.63	7.47	14.02	0.000181	0.00281
ENSGMOG00000004235	ENSG00000134202	GSTM3	gstm.2	glutathione S-transferase Mu 3-like [Source:NCBI gene (formerly Entrezgene);Acc:115553606]	ENSDARG00000029473	0.62	-0.69	7.32	19.01	1.3e-05	0.000432
ENSGMOG00000030403						0.59	-0.76	7.59	16.61	4.6e-05	0.00105
ENSGMOG00000004795	ENSG00000218336	TENM3	tenm3		ENSDARG00000005479	1.61	0.69	7.62	17.85	2.38e-05	0.000633
ENSGMOG00000013073	ENSG00000096696	DSP	dspa	desmoplakin [Source:NCBI gene (formerly Entrezgene);Acc:115549256]	ENSDARG00000022309	1.56	0.64	8.02	23.48	1.26e-06	8.92e-05
ENSGMOG00000011232	ENSG00000134398	ERN2	ern1	endoplasmic reticulum to nucleus signaling 1 [Source:NCBI gene (formerly Entrezgene);Acc:115535586]	ENSDARG00000013997	1.72	0.78	8.13	16.44	5.01e-05	0.00111
ENSGMOG00000022286			aste1a		ENSDARG00000070132	0.25	-2	6.45	15.33	9.04e-05	0.00171
ENSGMOG00000033280						0.55	-0.86	7.38	12.93	0.000324	0.00431
ENSGMOG00000008993	ENSG00000171311	EXOSC1	exosc1	exosome component 1 [Source:ZFIN;Acc:ZDB-GENE-080926-3]	ENSDARG00000059841	0.65	-0.61	7.53	11.84	0.00058	0.00661
ENSGMOG00000022484	ENSG00000160213	CSTB	cst14a.2	cystatin-B-like [Source:NCBI gene (formerly Entrezgene);Acc:115537541]	ENSDARG00000045352	0.54	-0.89	7.39	35.65	2.36e-09	6.7e-07
ENSGMOG00000016077	ENSG00000158578	ALAS2	alas2	aminolevulinate, delta-, synthase 2 [Source:NCBI gene (formerly Entrezgene);Acc:115541045]	ENSDARG00000038643	0.37	-1.42	6.99	14.2	0.000164	0.0026
ENSGMOG00000008327	ENSG00000086758	HUWE1	huwe1	HECT, UBA and WWE domain containing E3 ubiquitin protein ligase 1 [Source:HGNC Symbol;Acc:HGNC:30892]	ENSDARG00000016782	1.63	0.7	7.89	29.07	6.99e-08	9.22e-06
ENSGMOG00000012216	ENSG00000215845	TSTD1	TSTD1	thiosulfate:glutathione sulfurtransferase-like [Source:NCBI gene (formerly Entrezgene);Acc:115552633]	ENSDARG00000071567	0.67	-0.58	7.45	8.13	0.00434	0.0291
ENSGMOG00000022407				stress-associated endoplasmic reticulum protein 1 [Source:NCBI gene (formerly Entrezgene);Acc:115561472]		0.62	-0.7	7.46	10.83	0.000997	0.00992
ENSGMOG00000032418	ENSG00000055609	KMT2C	kmt2ca	lysine methyltransferase 2C [Source:HGNC Symbol;Acc:HGNC:13726]	ENSDARG00000079312	1.87	0.9	7.74	31.41	2.09e-08	3.67e-06
ENSGMOG00000033147			atp5md	ATP synthase membrane subunit DAPIT [Source:NCBI gene (formerly Entrezgene);Acc:115541059]	ENSDARG00000096003	0.62	-0.7	7.24	17.94	2.28e-05	0.000615
ENSGMOG00000005105			hint1	histidine triad nucleotide binding protein 1 [Source:NCBI gene (formerly Entrezgene);Acc:115559918]	ENSDARG00000103824	0.62	-0.7	7.36	19.24	1.15e-05	0.000405
ENSGMOG00000004004	ENSG00000101132	PFDN4	pfdn4	prefoldin subunit 4 [Source:ZFIN;Acc:ZDB-GENE-100922-122]	ENSDARG00000061228	0.64	-0.65	7.45	14.33	0.000153	0.00249
ENSGMOG00000008399	ENSG00000171530	TBCA	tbca	tubulin cofactor a [Source:ZFIN;Acc:ZDB-GENE-040426-962]	ENSDARG00000016754	0.63	-0.68	7.48	21.42	3.7e-06	0.000182
ENSGMOG00000032447			psmb13a	proteasome 20S subunit beta 13a [Source:NCBI gene (formerly Entrezgene);Acc:115535287]	ENSDARG00000001656	0.6	-0.74	7.49	32.55	1.16e-08	2.38e-06
ENSGMOG00000013295	ENSG00000101856	PGRMC1	pgrmc1	progesterone receptor membrane component 1 [Source:NCBI gene (formerly Entrezgene);Acc:115547005]	ENSDARG00000054172	0.63	-0.67	7.12	26.57	2.54e-07	2.63e-05
ENSGMOG00000016886	ENSG00000143198	MGST3	mgst3a	microsomal glutathione S-transferase 3a [Source:NCBI gene (formerly Entrezgene);Acc:115549105]	ENSDARG00000102744	0.66	-0.6	7.16	16.16	5.82e-05	0.00124
ENSGMOG00000027336	ENSG00000114902	SPCS1	spcs1	signal peptidase complex subunit 1 [Source:NCBI gene (formerly Entrezgene);Acc:115541401]	ENSDARG00000059298	0.65	-0.63	7.16	21.07	4.44e-06	0.000205
ENSGMOG00000030248	ENSG00000196420	S100A5	s100a10a	S100 calcium binding protein A10a [Source:NCBI gene (formerly Entrezgene);Acc:115535333]	ENSDARG00000037425	0.54	-0.89	7.63	15.84	6.88e-05	0.0014
ENSGMOG00000027075	ENSG00000108518	PFN1	pfn1	profilin-1-like [Source:NCBI gene (formerly Entrezgene);Acc:115529555]	ENSDARG00000088091	0.49	-1.02	6.96	10.92	0.000951	0.00958
ENSGMOG00000026628		SEM1	sem1	SEM1 26S proteasome complex subunit [Source:NCBI gene (formerly Entrezgene);Acc:115535933]	ENSDARG00000027899	0.62	-0.69	7.29	14.1	0.000174	0.00273
ENSGMOG00000019167	ENSG00000183726	TMEM50A	tmem50a	transmembrane protein 50A [Source:NCBI gene (formerly Entrezgene);Acc:115543544]	ENSDARG00000015757	0.66	-0.6	7.3	20.71	5.34e-06	0.000233
ENSGMOG00000029121				cytochrome c oxidase subunit 8A, mitochondrial-like [Source:NCBI gene (formerly Entrezgene);Acc:115544322]		0.64	-0.65	7.61	15.36	8.89e-05	0.00169
ENSGMOG00000018700			krt18b		ENSDARG00000028618	0.52	-0.93	7.66	13.94	0.000189	0.00289
ENSGMOG00000005704	ENSG00000204264	PSMB8	psmb8a	proteasome 20S subunit beta 8A [Source:NCBI gene (formerly Entrezgene);Acc:115535292]	ENSDARG00000001303	0.66	-0.61	7.22	16.54	4.76e-05	0.00107
ENSGMOG00000003156	ENSG00000142192	APP	appa	amyloid beta (A4) precursor protein a [Source:NCBI gene (formerly Entrezgene);Acc:115541382]	ENSDARG00000104279	1.79	0.84	7.81	18.08	2.12e-05	0.000587
ENSGMOG00000004469	ENSG00000173674	EIF1AX	eif1axb	eukaryotic translation initiation factor 1A X-linked b [Source:ZFIN;Acc:ZDB-GENE-030131-1319]	ENSDARG00000057912	0.62	-0.69	7.08	33.76	6.22e-09	1.49e-06
ENSGMOG00000003217				keratin, type II cytoskeletal 2 oral-like [Source:NCBI gene (formerly Entrezgene);Acc:115548296]		0.21	-2.24	6.21	7.48	0.00623	0.0373
ENSGMOG00000011689	ENSG00000005810	MYCBP2	mycbp2	MYC binding protein 2 [Source:NCBI gene (formerly Entrezgene);Acc:115532818]	ENSDARG00000001220	1.59	0.67	7.64	30.21	3.87e-08	5.66e-06
ENSGMOG00000006063	ENSG00000092148	HECTD1	hectd1	HECT domain containing 1 [Source:NCBI gene (formerly Entrezgene);Acc:115543402]	ENSDARG00000054213	1.52	0.6	7.61	20.7	5.36e-06	0.000233
ENSGMOG00000005819	ENSG00000251201	TMED7-TICAM2	tmed7	transmembrane p24 trafficking protein 7 [Source:NCBI gene (formerly Entrezgene);Acc:115545597]	ENSDARG00000046022	0.64	-0.64	7.16	22.5	2.1e-06	0.000123
ENSGMOG00000019166			mgst3b	microsomal glutathione S-transferase 3b [Source:NCBI gene (formerly Entrezgene);Acc:115543545]	ENSDARG00000033364	0.58	-0.79	7.13	12.39	0.000431	0.00533
ENSGMOG00000003666	ENSG00000105185	PDCD5	pdcd5	programmed cell death 5 [Source:NCBI gene (formerly Entrezgene);Acc:115558273]	ENSDARG00000026072	0.65	-0.62	7.15	20.39	6.31e-06	0.000262
ENSGMOG00000004671	ENSG00000144406	UNC80	unc80		ENSDARG00000098290	1.68	0.75	7.24	14.09	0.000174	0.00274
ENSGMOG00000001567	ENSG00000004939	SLC4A1	slc4a1a	solute carrier family 4 member 1a (Diego blood group) [Source:ZFIN;Acc:ZDB-GENE-010525-1]	ENSDARG00000012881	0.48	-1.05	6.75	9.61	0.00194	0.016
ENSGMOG00000004884	ENSG00000130702	LAMA5	lama5		ENSDARG00000058543	1.54	0.62	7.37	8.04	0.00458	0.0302
ENSGMOG00000031483				cytochrome c oxidase subunit 7B, mitochondrial-like [Source:NCBI gene (formerly Entrezgene);Acc:115547008]		0.6	-0.73	7.22	14.76	0.000122	0.00211
ENSGMOG00000012628	ENSG00000165644	COMTD1	comtd1	catechol-O-methyltransferase domain containing 1 [Source:NCBI gene (formerly Entrezgene);Acc:115560065]	ENSDARG00000078918	0.62	-0.69	7.23	20.62	5.6e-06	0.000239
ENSGMOG00000032476	ENSG00000154582	ELOC	elocb	elongin C [Source:HGNC Symbol;Acc:HGNC:11617]	ENSDARG00000045359	0.63	-0.68	7.08	30.85	2.79e-08	4.53e-06
ENSGMOG00000022360	ENSG00000171643	S100Z	s100z	S100 calcium binding protein Z [Source:NCBI gene (formerly Entrezgene);Acc:115541348]	ENSDARG00000038729	0.49	-1.03	6.38	14.34	0.000152	0.00248
ENSGMOG00000015697	ENSG00000063180	CA11	cahz	carbonic anhydrase [Source:NCBI gene;Acc:30331]	ENSDARG00000011166	0.26	-1.92	6.25	27.35	1.7e-07	1.94e-05
ENSGMOG00000003273	ENSG00000090266	NDUFB2	ndufb2	NADH:ubiquinone oxidoreductase subunit B2 [Source:NCBI gene (formerly Entrezgene);Acc:115532412]	ENSDARG00000045490	0.62	-0.69	7.04	20.26	6.75e-06	0.000275
ENSGMOG00000000246	ENSG00000115760	BIRC6	birc6	baculoviral IAP repeat containing 6 [Source:ZFIN;Acc:ZDB-GENE-091202-7]	ENSDARG00000074166	1.55	0.63	7.3	18.97	1.33e-05	0.00044
ENSGMOG00000022582	ENSG00000125356	NDUFA1	ndufa1	NADH:ubiquinone oxidoreductase subunit A1 [Source:NCBI gene (formerly Entrezgene);Acc:115552008]	ENSDARG00000036329	0.59	-0.77	7.04	20.55	5.82e-06	0.000246
ENSGMOG00000006345			zgc:195173	uncharacterized LOC115537170 [Source:NCBI gene (formerly Entrezgene);Acc:115537170]	ENSDARG00000077138	0.59	-0.75	6.7	20.63	5.56e-06	0.000239
ENSGMOG00000017348	ENSG00000136521	NDUFB5	ndufb5	NADH:ubiquinone oxidoreductase subunit B5 [Source:NCBI gene (formerly Entrezgene);Acc:115555712]	ENSDARG00000070824	0.63	-0.67	6.92	22.3	2.34e-06	0.000132
ENSGMOG00000015230	ENSG00000213722	DDAH2	ddah2	dimethylarginine dimethylaminohydrolase 2 [Source:NCBI gene (formerly Entrezgene);Acc:115535900]	ENSDARG00000105009	0.63	-0.66	7.05	7.01	0.00809	0.0452
ENSGMOG00000019317	ENSG00000243696	MUSTN1	mustn1b	musculoskeletal, embryonic nuclear protein 1b [Source:ZFIN;Acc:ZDB-GENE-111129-2]	ENSDARG00000089086	0.27	-1.89	7.58	22.87	1.73e-06	0.00011
ENSGMOG00000026636	ENSG00000148803	FUOM	fuom	fucose mutarotase-like [Source:NCBI gene (formerly Entrezgene);Acc:115560064]	ENSDARG00000039422	0.64	-0.63	6.87	10.13	0.00146	0.013
ENSGMOG00000023757						0.54	-0.88	7.24	9.59	0.00196	0.0161
ENSGMOG00000028340	ENSG00000060762	MPC1	mpc1	mitochondrial pyruvate carrier 1 [Source:NCBI gene (formerly Entrezgene);Acc:115559009]	ENSDARG00000093448	0.65	-0.61	6.95	19.28	1.13e-05	0.000398
ENSGMOG00000024295				ATP synthase membrane subunit e [Source:NCBI gene (formerly Entrezgene);Acc:115542118]		0.55	-0.87	7.11	20.94	4.75e-06	0.000214
ENSGMOG00000002046	ENSG00000100387	RBX1	rbx1	ring-box 1, E3 ubiquitin protein ligase [Source:NCBI gene (formerly Entrezgene);Acc:115531294]	ENSDARG00000038030	0.61	-0.72	6.92	19.39	1.06e-05	0.00038
ENSGMOG00000012768	ENSG00000115306	SPTBN1	sptbn1	spectrin beta chain, non-erythrocytic 1-like [Source:NCBI gene (formerly Entrezgene);Acc:115559640]	ENSDARG00000102883	1.65	0.72	7.31	19.71	9.01e-06	0.000335
ENSGMOG00000003197	ENSG00000154723	ATP5PF	atp5pf	ATP synthase peripheral stalk subunit F6 [Source:NCBI gene (formerly Entrezgene);Acc:115541943]	ENSDARG00000014313	0.61	-0.7	7.05	18.51	1.69e-05	0.000511
ENSGMOG00000003031				gastrin-releasing peptide [Source:NCBI gene (formerly Entrezgene);Acc:115532508]		0.43	-1.23	6.69	16.97	3.8e-05	0.000906
ENSGMOG00000025457	ENSG00000134049	IER3IP1		immediate early response 3 interacting protein 1 [Source:NCBI gene (formerly Entrezgene);Acc:115545804]		0.59	-0.76	6.97	19.79	8.65e-06	0.000326
ENSGMOG00000031046	ENSG00000166963	MAP1A	map1ab	microtubule-associated protein 1Ab [Source:NCBI gene (formerly Entrezgene);Acc:115551003]	ENSDARG00000022045	1.65	0.72	7.68	7.85	0.00509	0.0326
ENSGMOG00000036448	ENSG00000182004	SNRPE	snrpe	small nuclear ribonucleoprotein polypeptide E [Source:NCBI gene (formerly Entrezgene);Acc:115540943]	ENSDARG00000033175	0.61	-0.72	6.6	40.45	2.01e-10	8.07e-08
ENSGMOG00000028031	ENSG00000144214	LYG1	zgc:162941	lysozyme g-like [Source:NCBI gene (formerly Entrezgene);Acc:115541103]	ENSDARG00000071701	0.48	-1.07	6.59	23.21	1.45e-06	9.76e-05
ENSGMOG00000010519		KIF1A	kif1ab	kinesin family member 1Ab [Source:ZFIN;Acc:ZDB-GENE-070912-480]	ENSDARG00000062024	1.58	0.66	7.6	8.57	0.00342	0.0244
ENSGMOG00000005681			psmb12	proteasome 20S subunit beta 12 [Source:NCBI gene (formerly Entrezgene);Acc:115535297]	ENSDARG00000031885	0.62	-0.68	6.9	30.4	3.51e-08	5.25e-06
ENSGMOG00000007545	ENSG00000138688	KIAA1109	si:ch211-233a24.2	si:ch211-233a24,2 [Source:NCBI gene;Acc:564367]	ENSDARG00000062330	1.78	0.83	7.36	43.41	4.43e-11	2.09e-08
ENSGMOG00000014884	ENSG00000127481	UBR4	ubr4	ubiquitin protein ligase E3 component n-recognin 4 [Source:NCBI gene (formerly Entrezgene);Acc:115529551]	ENSDARG00000009549	1.71	0.78	7.27	34.88	3.51e-09	9.36e-07
ENSGMOG00000024342	ENSG00000228474	OST4	ost4	oligosaccharyltransferase complex subunit 4 (non-catalytic) [Source:NCBI gene (formerly Entrezgene);Acc:115534058]	ENSDARG00000096118	0.62	-0.69	6.96	22.53	2.07e-06	0.000122
ENSGMOG00000023398	ENSG00000240972	MIF	mif	macrophage migration inhibitory factor [Source:NCBI gene (formerly Entrezgene);Acc:115551951]	ENSDARG00000071336	0.67	-0.59	6.75	22.6	1.99e-06	0.000119
ENSGMOG00000028844	ENSG00000089199	CHGB	chga	chromogranin A [Source:NCBI gene (formerly Entrezgene);Acc:115534808]	ENSDARG00000008829	0.55	-0.86	7.41	6.83	0.00897	0.0486
ENSGMOG00000011938	ENSG00000197416	FABP12		fatty acid-binding protein, heart-like [Source:NCBI gene (formerly Entrezgene);Acc:115535639]		0.27	-1.87	8.7	10.83	0.000999	0.00993
ENSGMOG00000000827	ENSG00000131019	ULBP3	mhc1zka		ENSDARG00000104293	0.54	-0.88	7.39	15.57	7.95e-05	0.00155
ENSGMOG00000005184	ENSG00000006125	AP2B1	ap2b1		ENSDARG00000035152	1.53	0.62	7.22	18.3	1.89e-05	0.000548
ENSGMOG00000009852	ENSG00000111832	RWDD1	rwdd1	RWD domain containing 1 [Source:NCBI gene (formerly Entrezgene);Acc:115553476]	ENSDARG00000015930	0.62	-0.68	6.77	22.49	2.11e-06	0.000123
ENSGMOG00000028944			llph	LLP homolog, long-term synaptic facilitation factor [Source:NCBI gene (formerly Entrezgene);Acc:115532408]	ENSDARG00000055360	0.59	-0.77	6.56	20.71	5.36e-06	0.000233
ENSGMOG00000010509	ENSG00000156467	UQCRB	uqcrb	cytochrome b-c1 complex subunit 7 [Source:NCBI gene (formerly Entrezgene);Acc:115535545]	ENSDARG00000011146	0.6	-0.73	6.71	19.13	1.22e-05	0.000417
ENSGMOG00000015643	ENSG00000165898	ISCA2	isca2	iron-sulfur cluster assembly 2 [Source:NCBI gene (formerly Entrezgene);Acc:115544114]	ENSDARG00000038154	0.65	-0.63	6.72	20.14	7.2e-06	0.000284
ENSGMOG00000034131	ENSG00000117523	PRRC2C	prrc2c	proline-rich coiled-coil 2C [Source:NCBI gene (formerly Entrezgene);Acc:115555197]	ENSDARG00000057583	1.68	0.75	7.31	21.66	3.26e-06	0.000167
ENSGMOG00000031186	ENSG00000128731	HERC2	herc2	HECT and RLD domain containing E3 ubiquitin protein ligase 2 [Source:ZFIN;Acc:ZDB-GENE-070718-6]	ENSDARG00000073841	1.6	0.68	7.15	14.83	0.000118	0.00205
ENSGMOG00000003449						1.52	0.6	7.03	23.45	1.28e-06	8.94e-05
ENSGMOG00000035113	ENSG00000115464	USP34	USP34	ubiquitin specific peptidase 34 [Source:HGNC Symbol;Acc:HGNC:20066]	ENSDARG00000102252	1.55	0.63	7.05	27.3	1.74e-07	1.96e-05
ENSGMOG00000011719	ENSG00000148677	ANKRD1	ankrd1b		ENSDARG00000076192	0.3	-1.75	5.51	16.76	4.24e-05	0.000985
ENSGMOG00000009483	ENSG00000241553	ARPC4	arpc4l	actin-related protein 2/3 complex subunit 4-like [Source:NCBI gene (formerly Entrezgene);Acc:115555591]	ENSDARG00000058225	0.59	-0.76	6.47	33	9.24e-09	1.96e-06
ENSGMOG00000024270	ENSG00000175768	TOMM5	tomm5	translocase of outer mitochondrial membrane 5 homolog (yeast) [Source:NCBI gene (formerly Entrezgene);Acc:115551925]	ENSDARG00000068265	0.66	-0.6	6.62	18.19	2e-05	0.000566
ENSGMOG00000019021	ENSG00000140650	PMM2	pmm2	phosphomannomutase 2 [Source:NCBI gene (formerly Entrezgene);Acc:115540705]	ENSDARG00000037654	0.66	-0.6	6.76	13.36	0.000258	0.00368
ENSGMOG00000016600	ENSG00000099974	DDTL	ddt	D-dopachrome tautomerase [Source:NCBI gene (formerly Entrezgene);Acc:115540501]	ENSDARG00000044751	0.55	-0.87	6.49	31.74	1.77e-08	3.3e-06
ENSGMOG00000014293	ENSG00000132005	RFX1	rfx1b	regulatory factor X, 1b (influences HLA class II expression) [Source:ZFIN;Acc:ZDB-GENE-041008-101]	ENSDARG00000075904	1.79	0.84	7.05	8.73	0.00313	0.0228
ENSGMOG00000006233	ENSG00000147471	PLPBP	plpbp	pyridoxal phosphate binding protein [Source:NCBI gene (formerly Entrezgene);Acc:115548559]	ENSDARG00000060288	0.65	-0.61	6.57	27.22	1.82e-07	2e-05
ENSGMOG00000003159	ENSG00000053747	LAMA3	si:ch211-241e1.3	laminin subunit alpha 3 [Source:HGNC Symbol;Acc:HGNC:6483]	ENSDARG00000022615	1.52	0.6	6.83	12.28	0.000457	0.00553
ENSGMOG00000005697	ENSG00000169710	FASN	fasn		ENSDARG00000087657	1.65	0.72	6.98	8.17	0.00425	0.0287
ENSGMOG00000016993	ENSG00000143321	HDGF		heparin binding growth factor [Source:NCBI gene (formerly Entrezgene);Acc:115536232]		0.65	-0.63	6.47	33.55	6.96e-09	1.58e-06
ENSGMOG00000012890	ENSG00000124491	F13A1	f13a1b	coagulation factor XIII, A1 polypeptide b [Source:ZFIN;Acc:ZDB-GENE-030131-9634]	ENSDARG00000036893	0.57	-0.81	6.6	12.13	0.000497	0.00589
ENSGMOG00000001422	ENSG00000053372	MRTO4	mrto4	MRT4 homolog, ribosome maturation factor [Source:NCBI gene (formerly Entrezgene);Acc:115557758]	ENSDARG00000007130	0.57	-0.82	6.72	14.9	0.000114	0.00201
ENSGMOG00000018139	ENSG00000173660	UQCRH	uqcrh	cytochrome b-c1 complex subunit 6, mitochondrial [Source:NCBI gene (formerly Entrezgene);Acc:115556116]	ENSDARG00000059128	0.65	-0.63	6.7	11.79	0.000595	0.00675
ENSGMOG00000004078	ENSG00000119013	NDUFB3	ndufb3	NADH:ubiquinone oxidoreductase subunit B3 [Source:NCBI gene (formerly Entrezgene);Acc:115549098]	ENSDARG00000075709	0.61	-0.72	6.67	17.74	2.53e-05	0.000661
ENSGMOG00000010353						0.56	-0.85	6.5	13.94	0.000189	0.00289
ENSGMOG00000015670	ENSG00000100744	GSKIP	gskip	gsk3b interacting protein [Source:NCBI gene (formerly Entrezgene);Acc:115544117]	ENSDARG00000038099	0.66	-0.59	6.68	18.68	1.55e-05	0.000487
ENSGMOG00000036602	ENSG00000137100	DCTN3	dctn3		ENSDARG00000041363	0.63	-0.68	6.61	30.24	3.83e-08	5.66e-06
ENSGMOG00000005895	ENSG00000131269	ABCB7	abcb7	ATP-binding cassette, sub-family B (MDR/TAP), member 7 [Source:NCBI gene (formerly Entrezgene);Acc:115552839]	ENSDARG00000062795	0.4	-1.32	6.7	24.22	8.58e-07	6.7e-05
ENSGMOG00000007588	ENSG00000111196	MAGOHB	magoh	mago homolog, exon junction complex subunit [Source:NCBI gene (formerly Entrezgene);Acc:115555432]	ENSDARG00000038635	0.59	-0.76	6.59	31.54	1.95e-08	3.5e-06
ENSGMOG00000033342			LO017872.1		ENSDARG00000113801	0.63	-0.68	6.53	25.76	3.86e-07	3.71e-05
ENSGMOG00000016106	ENSG00000114383	TUSC2	tusc2a	tumor suppressor 2, mitochondrial calcium regulator a [Source:ZFIN;Acc:ZDB-GENE-061013-612]	ENSDARG00000099817	0.67	-0.59	6.55	18.71	1.52e-05	0.000482
ENSGMOG00000009120	ENSG00000197321	SVIL	svila		ENSDARG00000055075	1.64	0.71	7.33	20.37	6.4e-06	0.000265
ENSGMOG00000005081	ENSG00000123384	LRP1	lrp1ab	low-density lipoprotein receptor-related protein 1-like [Source:NCBI gene (formerly Entrezgene);Acc:115543056]	ENSDARG00000029146	1.54	0.62	7.17	13.68	0.000216	0.00322
ENSGMOG00000002482	ENSG00000100239	PPP6R2	ppp6r2b	protein phosphatase 6, regulatory subunit 2b [Source:NCBI gene (formerly Entrezgene);Acc:115550257]	ENSDARG00000069654	1.66	0.73	7.21	19.27	1.13e-05	0.000399
ENSGMOG00000015353	ENSG00000133935	ERG28	ERG28	ergosterol biosynthesis 28 homolog [Source:NCBI gene (formerly Entrezgene);Acc:115543768]	ENSDARG00000111290	0.62	-0.7	6.58	22.28	2.36e-06	0.000133
ENSGMOG00000017027	ENSG00000134198	TSPAN2	tspan2a	tetraspanin-2-like [Source:NCBI gene (formerly Entrezgene);Acc:115540129]	ENSDARG00000003754	0.55	-0.86	6.23	12.93	0.000324	0.00431
ENSGMOG00000002028	ENSG00000174231	PRPF8	prpf8	pre-mRNA processing factor 8 [Source:NCBI gene (formerly Entrezgene);Acc:115560649]	ENSDARG00000026180	1.69	0.76	7.04	13.33	0.000261	0.0037
ENSGMOG00000011024	ENSG00000170860	LSM3	lsm3	LSM3 homolog, U6 small nuclear RNA and mRNA degradation associated [Source:NCBI gene (formerly Entrezgene);Acc:115557534]	ENSDARG00000089663	0.63	-0.67	6.45	30.69	3.03e-08	4.74e-06
ENSGMOG00000031628	ENSG00000182985	CADM1	cadm1a		ENSDARG00000031075	1.65	0.72	7.03	15.87	6.78e-05	0.00138
ENSGMOG00000033403	ENSG00000174021	GNG5		guanine nucleotide binding protein (G protein), gamma 5 [Source:NCBI gene (formerly Entrezgene);Acc:115555419]		0.62	-0.7	6.51	20.57	5.74e-06	0.000244
ENSGMOG00000029662			si:ch211-262i1.3		ENSDARG00000104047	0.63	-0.66	6.45	7.41	0.00647	0.0384
ENSGMOG00000029240			si:dkey-188i13.10		ENSDARG00000075151	0.64	-0.64	7.08	8.78	0.00305	0.0223
ENSGMOG00000008600	ENSG00000174886	NDUFA11	ndufa11	NADH:ubiquinone oxidoreductase subunit A11 [Source:NCBI gene (formerly Entrezgene);Acc:115555414]	ENSDARG00000042777	0.61	-0.72	6.52	23	1.62e-06	0.000105
ENSGMOG00000033223						0.67	-0.58	6.76	8.96	0.00275	0.0208
ENSGMOG00000029177				protocadherin gamma-C5-like [Source:NCBI gene (formerly Entrezgene);Acc:115552155]		1.53	0.61	7.09	15.39	8.76e-05	0.00167
ENSGMOG00000009953	ENSG00000167397	VKORC1	vkorc1	vitamin K epoxide reductase complex, subunit 1 [Source:ZFIN;Acc:ZDB-GENE-030131-2286]	ENSDARG00000086183	0.66	-0.61	6.45	19.89	8.18e-06	0.000315
ENSGMOG00000023419	ENSG00000138162	TACC2	CU639469.1	transforming, acidic coiled-coil containing protein 2 [Source:NCBI gene (formerly Entrezgene);Acc:115559484]	ENSDARG00000062790	2.54	1.34	7.5	8.13	0.00436	0.0292
ENSGMOG00000008111	ENSG00000103264	FBXO31	fbxo31	F-box protein 31 [Source:NCBI gene (formerly Entrezgene);Acc:115551461]	ENSDARG00000062195	0.67	-0.59	6.4	9.21	0.00241	0.0188
ENSGMOG00000025038			aste1a	protein asteroid homolog 1-like [Source:NCBI gene (formerly Entrezgene);Acc:115545496]	ENSDARG00000070132	0.33	-1.62	5.48	17.47	2.91e-05	0.000732
ENSGMOG00000000258	ENSG00000049245	VAMP3	vamp3	vesicle-associated membrane protein 3 (cellubrevin) [Source:NCBI gene (formerly Entrezgene);Acc:115556933]	ENSDARG00000070161	0.66	-0.6	6.53	18.57	1.64e-05	0.000503
ENSGMOG00000004959	ENSG00000250565	ATP6V1E2	atp6v1e1a	ATPase H+ transporting V1 subunit E1a [Source:NCBI gene (formerly Entrezgene);Acc:115550614]	ENSDARG00000014085	0.63	-0.66	6.52	19.74	8.86e-06	0.000331
ENSGMOG00000032187	ENSG00000173230	GOLGB1	golgb1	golgin B1 [Source:NCBI gene (formerly Entrezgene);Acc:115532348]	ENSDARG00000061951	1.59	0.66	6.86	29.41	5.86e-08	7.99e-06
ENSGMOG00000024318	ENSG00000145912	NHP2	nhp2	NHP2 ribonucleoprotein homolog (yeast) [Source:NCBI gene (formerly Entrezgene);Acc:115547536]	ENSDARG00000069422	0.64	-0.63	6.15	20.19	7.02e-06	0.000279
ENSGMOG00000035965	ENSG00000272047	GTF2H5	gtf2h5	general transcription factor IIH, polypeptide 5 [Source:NCBI gene (formerly Entrezgene);Acc:115534085]	ENSDARG00000056099	0.61	-0.71	6.54	14.69	0.000127	0.00216
ENSGMOG00000012812	ENSG00000065518	NDUFB4	ndufb4	NADH:ubiquinone oxidoreductase subunit B4 [Source:ZFIN;Acc:ZDB-GENE-040426-1973]	ENSDARG00000019332	0.65	-0.62	6.36	22.79	1.81e-06	0.000113
ENSGMOG00000012153			mthfd2	methylenetetrahydrofolate dehydrogenase (NADP+ dependent) 2, methenyltetrahydrofolate cyclohydrolase [Source:NCBI gene (formerly Entrezgene);Acc:115545136]	ENSDARG00000098646	0.59	-0.76	6.43	30.73	2.97e-08	4.68e-06
ENSGMOG00000001923			scn1lab	sodium channel, voltage-gated, type I like, alpha b [Source:ZFIN;Acc:ZDB-GENE-060906-1]	ENSDARG00000062744	1.65	0.72	6.88	16.59	4.65e-05	0.00106
ENSGMOG00000006088	ENSG00000128609	NDUFA5	ndufa5	NADH:ubiquinone oxidoreductase subunit A5 [Source:NCBI gene (formerly Entrezgene);Acc:115542481]	ENSDARG00000039346	0.6	-0.74	6.38	17.33	3.13e-05	0.000772
ENSGMOG00000014735	ENSG00000157087	ATP2B2	si:dkey-28b4.8	sarcoplasmic/endoplasmic reticulum calcium ATPase 2-like [Source:NCBI gene (formerly Entrezgene);Acc:115540385]	ENSDARG00000002840	1.53	0.61	7.04	16.89	3.97e-05	0.000936
ENSGMOG00000001213	ENSG00000137288	UQCC2	uqcc2	ubiquinol-cytochrome-c reductase complex assembly factor 2 [Source:NCBI gene (formerly Entrezgene);Acc:115547713]	ENSDARG00000011272	0.64	-0.64	6.4	14.25	0.00016	0.00256
ENSGMOG00000011477	ENSG00000165029	ABCA1	abca1a		ENSDARG00000074635	1.54	0.63	6.81	22.39	2.23e-06	0.000128
ENSGMOG00000000600	ENSG00000123349	PFDN5	pfdn5	prefoldin 5 [Source:ZFIN;Acc:ZDB-GENE-030131-6858]	ENSDARG00000035043	0.61	-0.7	6.42	19.78	8.67e-06	0.000326
ENSGMOG00000023528				protocadherin alpha-C2-like [Source:NCBI gene (formerly Entrezgene);Acc:115552445]		1.59	0.67	6.98	12.84	0.00034	0.00445
ENSGMOG00000005929	ENSG00000100632	ERH	erh	enhancer of rudimentary homolog [Source:NCBI gene (formerly Entrezgene);Acc:115544096]	ENSDARG00000032866	0.64	-0.64	6.27	25.61	4.18e-07	3.93e-05
ENSGMOG00000003847	ENSG00000069966	GNB5	gnb5a	guanine nucleotide binding protein (G protein), beta 5a [Source:NCBI gene (formerly Entrezgene);Acc:115550652]	ENSDARG00000099685	0.48	-1.05	6.38	13.97	0.000185	0.00285
ENSGMOG00000002139	ENSG00000105518	TMEM205	tmem205	transmembrane protein 205 [Source:NCBI gene (formerly Entrezgene);Acc:115534327]	ENSDARG00000100677	0.62	-0.7	6.07	18.52	1.68e-05	0.000509
ENSGMOG00000012492	ENSG00000167460	TPM4		tropomyosin alpha-1 chain-like [Source:NCBI gene (formerly Entrezgene);Acc:115548938]		0.6	-0.74	6.45	26.48	2.67e-07	2.74e-05
ENSGMOG00000019433	ENSG00000131018	SYNE1	syne1b	spectrin repeat containing, nuclear envelope 1b [Source:ZFIN;Acc:ZDB-GENE-071218-4]	ENSDARG00000063068	3.04	1.61	7.24	13.23	0.000275	0.00386
ENSGMOG00000011486	ENSG00000079134	THOC1	thoc1	THO complex 1 [Source:NCBI gene (formerly Entrezgene);Acc:115548249]	ENSDARG00000088246	0.67	-0.59	6.19	13.52	0.000235	0.00342
ENSGMOG00000018542	ENSG00000160255	ITGB2	itgb2	integrin, beta 2 [Source:NCBI gene (formerly Entrezgene);Acc:115532759]	ENSDARG00000016939	0.6	-0.73	5.96	8.47	0.00361	0.0255
ENSGMOG00000018125	ENSG00000172037	LAMB2	lamb2	laminin, beta 2 (laminin S) [Source:NCBI gene (formerly Entrezgene);Acc:115550612]	ENSDARG00000002084	1.5	0.59	6.68	14.34	0.000153	0.00248
ENSGMOG00000015657	ENSG00000119655	NPC2	npc2	NPC intracellular cholesterol transporter 2 [Source:NCBI gene (formerly Entrezgene);Acc:115544115]	ENSDARG00000090912	0.56	-0.83	6.5	20.65	5.5e-06	0.000237
ENSGMOG00000005664	ENSG00000240065	PSMB9	psmb9a	proteasome 20S subunit beta 9a [Source:NCBI gene (formerly Entrezgene);Acc:115535296]	ENSDARG00000000656	0.58	-0.78	6.16	18.09	2.11e-05	0.000585
ENSGMOG00000008648			col28a1a		ENSDARG00000077084	1.67	0.74	7.02	23.48	1.26e-06	8.92e-05
ENSGMOG00000018662	ENSG00000214113	LYRM4	lyrm4	LYR motif containing 4 [Source:NCBI gene (formerly Entrezgene);Acc:115549378]	ENSDARG00000078352	0.57	-0.81	6.49	16.7	4.37e-05	0.00101
ENSGMOG00000026260						0.53	-0.91	6.7	20.08	7.42e-06	0.000291
ENSGMOG00000036626	ENSG00000181061	HIGD1A	higd1a		ENSDARG00000022303	0.61	-0.71	6.54	20.56	5.77e-06	0.000245
ENSGMOG00000001715	ENSG00000198589	LRBA	lrba	LPS-responsive vesicle trafficking, beach and anchor containing [Source:ZFIN;Acc:ZDB-GENE-090311-19]	ENSDARG00000031108	1.87	0.9	6.73	16.92	3.9e-05	0.000924
ENSGMOG00000025983	ENSG00000105058	FAM32A	fam32a	family with sequence similarity 32 member A [Source:NCBI gene (formerly Entrezgene);Acc:115555599]	ENSDARG00000042660	0.59	-0.77	6.43	19.54	9.86e-06	0.000361
ENSGMOG00000003952	ENSG00000177688	SUMO4	sumo2b	small ubiquitin like modifier 2a [Source:NCBI gene (formerly Entrezgene);Acc:115540337]	ENSDARG00000102741	0.65	-0.61	6.36	18.86	1.41e-05	0.000454
ENSGMOG00000008757						0.6	-0.73	6.41	14.55	0.000137	0.0023
ENSGMOG00000013456						0.65	-0.61	5.92	8.79	0.00302	0.0222
ENSGMOG00000026944	ENSG00000099795	NDUFB7	ndufb7	NADH:ubiquinone oxidoreductase subunit B7 [Source:NCBI gene (formerly Entrezgene);Acc:115539920]	ENSDARG00000033789	0.64	-0.65	6.2	20.93	4.77e-06	0.000214
ENSGMOG00000016982	ENSG00000213648	SULT1A4	sult1st2	cytosolic sulfotransferase 3-like [Source:NCBI gene (formerly Entrezgene);Acc:115558959]	ENSDARG00000041540	0.55	-0.86	6.1	13.69	0.000216	0.00321
ENSGMOG00000014636	ENSG00000260734	TLE7	tle2c	TLE family member 5, transcriptional modulator [Source:NCBI gene (formerly Entrezgene);Acc:115556232]	ENSDARG00000067832	1.6	0.68	7.02	11.61	0.000655	0.00724
ENSGMOG00000011651	ENSG00000146733	PSPH	psph	phosphoserine phosphatase [Source:ZFIN;Acc:ZDB-GENE-050809-127]	ENSDARG00000040314	0.62	-0.68	6.37	32.25	1.36e-08	2.72e-06
ENSGMOG00000034432	ENSG00000174282	ZBTB4	zbtb4	zinc finger and BTB domain containing 4 [Source:ZFIN;Acc:ZDB-GENE-100318-5]	ENSDARG00000105255	1.62	0.7	6.7	27.46	1.61e-07	1.85e-05
ENSGMOG00000035420	ENSG00000187266	EPOR	epor	erythropoietin receptor [Source:NCBI gene (formerly Entrezgene);Acc:115558525]	ENSDARG00000090834	0.49	-1.02	5.97	23.01	1.61e-06	0.000104
ENSGMOG00000034755	ENSG00000115520	COQ10B	coq10b	MOB-like protein phocein [Source:NCBI gene (formerly Entrezgene);Acc:115533190]	ENSDARG00000056141	0.63	-0.67	6.45	15.85	6.85e-05	0.0014
ENSGMOG00000035222	ENSG00000165264	NDUFB6	ndufb6	NADH:ubiquinone oxidoreductase subunit B [Source:NCBI gene (formerly Entrezgene);Acc:115539968]	ENSDARG00000037259	0.61	-0.72	6.29	19.24	1.15e-05	0.000405
ENSGMOG00000003526	ENSG00000242028	HYPK	hypk	huntingtin interacting protein K [Source:NCBI gene (formerly Entrezgene);Acc:115559260]	ENSDARG00000059725	0.6	-0.74	6.16	23.93	9.99e-07	7.54e-05
ENSGMOG00000030132	ENSG00000169020	ATP5ME		ATP synthase membrane subunit eb [Source:NCBI gene;Acc:767750]		0.62	-0.7	6.26	24.27	8.37e-07	6.56e-05
ENSGMOG00000031331	ENSG00000196683	TOMM7		translocase of outer mitochondrial membrane 7 [Source:HGNC Symbol;Acc:HGNC:21648]		0.6	-0.74	6.22	23.48	1.26e-06	8.92e-05
ENSGMOG00000010718	ENSG00000073910	FRY	frya	furry homolog a (Drosophila) [Source:ZFIN;Acc:ZDB-GENE-060510-4]	ENSDARG00000013921	1.6	0.68	6.48	11.26	0.00079	0.00826
ENSGMOG00000011652	ENSG00000100075	SLC25A1	SLC25A1	solute carrier family 25 member 1 [Source:NCBI gene (formerly Entrezgene);Acc:115546009]	ENSDARG00000080000	1.53	0.61	6.53	8.25	0.00407	0.0278
ENSGMOG00000012133	ENSG00000186010	NDUFA13	CABZ01102240.1	NADH:ubiquinone oxidoreductase subunit A13 [Source:NCBI gene (formerly Entrezgene);Acc:115549465]	ENSDARG00000098584	0.64	-0.64	6.11	20.64	5.55e-06	0.000239
ENSGMOG00000016912	ENSG00000148396	SEC16A		SEC16 homolog A, endoplasmic reticulum export factor [Source:NCBI gene (formerly Entrezgene);Acc:115531909]		1.52	0.6	6.67	29.76	4.9e-08	6.89e-06
ENSGMOG00000000541	ENSG00000136731	UGGT1	uggt1	UDP-glucose glycoprotein glucosyltransferase 1 [Source:ZFIN;Acc:ZDB-GENE-061103-619]	ENSDARG00000054746	1.65	0.72	6.78	13.75	0.000209	0.00313
ENSGMOG00000004939			cox17	cytochrome c oxidase copper chaperone [Source:NCBI gene (formerly Entrezgene);Acc:115533590]	ENSDARG00000069920	0.62	-0.69	6.24	16.57	4.7e-05	0.00107
ENSGMOG00000018776	ENSG00000072401	UBE2D1	ube2d1a	ubiquitin-conjugating enzyme E2 D4-like [Source:NCBI gene (formerly Entrezgene);Acc:115560258]	ENSDARG00000029107	0.65	-0.63	6.08	24.59	7.08e-07	5.87e-05
ENSGMOG00000027976	ENSG00000166963	MAP1A	map1aa	microtubule-associated protein 1Aa [Source:NCBI gene (formerly Entrezgene);Acc:115559014]	ENSDARG00000059601	2.12	1.08	7.11	21.04	4.5e-06	0.000205
ENSGMOG00000004234	ENSG00000063241	ISOC2	isoc2	isochorismatase domain containing 2 [Source:NCBI gene (formerly Entrezgene);Acc:115553484]	ENSDARG00000013371	0.67	-0.58	6.29	11.84	0.000579	0.0066
ENSGMOG00000013431	ENSG00000185088	RPS27L	rps27l	ribosomal protein S27 like [Source:ZFIN;Acc:ZDB-GENE-060331-65]	ENSDARG00000100513	0.47	-1.1	6.03	26.79	2.27e-07	2.37e-05
ENSGMOG00000018745	ENSG00000141503	MINK1	mink1	misshapen-like kinase 1 [Source:ZFIN;Acc:ZDB-GENE-060526-45]	ENSDARG00000035360	1.66	0.73	6.87	27.27	1.77e-07	1.96e-05
ENSGMOG00000034557	ENSG00000126562	WNK4	wnk4b	WNK lysine deficient protein kinase 4b [Source:ZFIN;Acc:ZDB-GENE-131120-119]	ENSDARG00000088967	0.32	-1.67	5.81	24.37	7.93e-07	6.34e-05
ENSGMOG00000018676	ENSG00000205544	TMEM256	tmem256	transmembrane protein 256 [Source:NCBI gene (formerly Entrezgene);Acc:115529343]	ENSDARG00000038901	0.6	-0.73	5.96	30.73	2.97e-08	4.68e-06
ENSGMOG00000023620	ENSG00000175202	HIGD2B	higd2a	HIG1 hypoxia inducible domain family, member 2A [Source:NCBI gene (formerly Entrezgene);Acc:115552828]	ENSDARG00000052371	0.47	-1.08	6.28	28.99	7.26e-08	9.46e-06
ENSGMOG00000014638	ENSG00000198837	DENND4B	dennd4b	DENN domain containing 4B [Source:HGNC Symbol;Acc:HGNC:29044]	ENSDARG00000102914	1.52	0.6	6.44	14.99	0.000108	0.00194
ENSGMOG00000012205	ENSG00000029534	ANK1	ank1a		ENSDARG00000059093	0.51	-0.96	5.79	14.75	0.000123	0.00211
ENSGMOG00000010084	ENSG00000119139	TJP2	tjp2a	tight junction protein 2a (zona occludens 2) [Source:NCBI gene (formerly Entrezgene);Acc:115542921]	ENSDARG00000063309	1.83	0.87	6.87	54.32	1.7e-13	1.36e-10
ENSGMOG00000035692	ENSG00000102003	SYP	sypb	synaptophysin b [Source:NCBI gene (formerly Entrezgene);Acc:115550311]	ENSDARG00000002230	1.62	0.69	6.84	7.34	0.00673	0.0394
ENSGMOG00000023964			slc2a3a	solute carrier family 2 member 3a [Source:NCBI gene (formerly Entrezgene);Acc:115536127]	ENSDARG00000013295	1.9	0.92	6.78	29.16	6.67e-08	8.9e-06
ENSGMOG00000011678	ENSG00000117394	SLC2A1		solute carrier family 2, facilitated glucose transporter member 1-like [Source:NCBI gene (formerly Entrezgene);Acc:115557022]		1.78	0.83	6.78	21.38	3.76e-06	0.000184
ENSGMOG00000018612	ENSG00000075142	SRI	sri		ENSDARG00000058593	0.65	-0.61	5.86	23.3	1.38e-06	9.44e-05
ENSGMOG00000035469	ENSG00000285641	RAB13	rab13	RAB13, member RAS oncogene family [Source:NCBI gene (formerly Entrezgene);Acc:115553597]	ENSDARG00000034771	1.86	0.89	6.52	24.69	6.73e-07	5.69e-05
ENSGMOG00000000717	ENSG00000111843	TMEM14C	tmem14ca	transmembrane protein 14Ca [Source:NCBI gene (formerly Entrezgene);Acc:115537340]	ENSDARG00000110836	0.66	-0.6	6.06	21.02	4.54e-06	0.000206
ENSGMOG00000004403	ENSG00000110422	HIPK3	hipk3a	homeodomain-interacting protein kinase 3-like [Source:NCBI gene (formerly Entrezgene);Acc:115551328]	ENSDARG00000062469	1.55	0.63	6.51	17.71	2.57e-05	0.000671
ENSGMOG00000002624	ENSG00000164294	GPX8	gpx8	glutathione peroxidase 8 (putative) [Source:HGNC Symbol;Acc:HGNC:33100]	ENSDARG00000013302	0.63	-0.68	6.06	24.55	7.24e-07	5.98e-05
ENSGMOG00000014219	ENSG00000145494	NDUFS6	ndufs6	NADH:ubiquinone oxidoreductase subunit S6 [Source:NCBI gene (formerly Entrezgene);Acc:115536114]	ENSDARG00000056583	0.62	-0.7	6.04	19.49	1.01e-05	0.000367
ENSGMOG00000014092						0.6	-0.73	6.11	15.03	0.000106	0.0019
ENSGMOG00000014339	ENSG00000132017	DCAF15	dcaf15	DDB1 and CUL4 associated factor 15 [Source:ZFIN;Acc:ZDB-GENE-030131-2374]	ENSDARG00000077790	1.57	0.65	6.46	7.87	0.00503	0.0324
ENSGMOG00000007741		SNRPF	snrpf		ENSDARG00000105037	0.54	-0.89	5.88	41.12	1.43e-10	5.87e-08
ENSGMOG00000002382	ENSG00000108582	CPD	cpda	carboxypeptidase D, a [Source:NCBI gene (formerly Entrezgene);Acc:115561242]	ENSDARG00000055648	1.55	0.63	6.64	13.98	0.000185	0.00285
ENSGMOG00000001461	ENSG00000009413	REV3L	rev3l	REV3 like, DNA directed polymerase zeta catalytic subunit [Source:HGNC Symbol;Acc:HGNC:9968]	ENSDARG00000058801	1.51	0.59	6.41	24.07	9.31e-07	7.15e-05
ENSGMOG00000002985	ENSG00000131055	COX4I2	cox4i2	cytochrome c oxidase subunit 4 isoform 2, mitochondrial-like [Source:NCBI gene (formerly Entrezgene);Acc:115551512]	ENSDARG00000022509	0.58	-0.78	6.46	13.3	0.000266	0.00375
ENSGMOG00000011277	ENSG00000174021	GNG5	gng5		ENSDARG00000039830	0.66	-0.61	6.08	16.89	3.95e-05	0.000933
ENSGMOG00000007162						0.62	-0.7	6.18	20.72	5.3e-06	0.000232
ENSGMOG00000004706	ENSG00000103353	UBFD1	ubfd1	ubiquitin family domain containing 1 [Source:NCBI gene (formerly Entrezgene);Acc:115528778]	ENSDARG00000102827	0.65	-0.62	6.06	21.63	3.31e-06	0.000168
ENSGMOG00000002076				nuclear transport factor 2-like [Source:NCBI gene (formerly Entrezgene);Acc:115535534]		0.58	-0.78	5.94	30.78	2.88e-08	4.62e-06
ENSGMOG00000002391	ENSG00000177576	C18orf32		chromosome 18 open reading frame 32 [Source:HGNC Symbol;Acc:HGNC:31690]		0.58	-0.79	6.12	21.23	4.08e-06	0.000192
ENSGMOG00000015550	ENSG00000164167	LSM6	lsm6	LSM6 homolog, U6 small nuclear RNA and mRNA degradation associated [Source:NCBI gene (formerly Entrezgene);Acc:115540926]	ENSDARG00000036995	0.62	-0.68	5.96	16.9	3.95e-05	0.000933
ENSGMOG00000017062	ENSG00000173660	UQCRH	uqcrh	cytochrome b-c1 complex subunit 6, mitochondrial-like [Source:NCBI gene (formerly Entrezgene);Acc:115548897]	ENSDARG00000059128	0.55	-0.86	5.83	28.73	8.33e-08	1.03e-05
ENSGMOG00000001100		BAZ2A	baz2a	bromodomain adjacent to zinc finger domain 2A [Source:HGNC Symbol;Acc:HGNC:962]	ENSDARG00000102974	1.5	0.59	6.38	20.54	5.84e-06	0.000246
ENSGMOG00000011769						0.62	-0.69	5.99	30.14	4.02e-08	5.83e-06
ENSGMOG00000015532	ENSG00000163531	NFASC	nfasca	neurofascin homolog (chicken) a [Source:ZFIN;Acc:ZDB-GENE-080229-6]	ENSDARG00000061099	1.52	0.61	6.58	21.36	3.81e-06	0.000185
ENSGMOG00000014291	ENSG00000163625	WDFY3	wdfy3	WD repeat and FYVE domain containing 3 [Source:ZFIN;Acc:ZDB-GENE-070705-153]	ENSDARG00000078890	1.56	0.65	6.4	31.37	2.13e-08	3.7e-06
ENSGMOG00000017892	ENSG00000139726	DENR	denr	density-regulated protein [Source:NCBI gene (formerly Entrezgene);Acc:115532438]	ENSDARG00000037229	0.59	-0.77	6.03	37.46	9.34e-10	3.13e-07
ENSGMOG00000033074	ENSG00000143479	DYRK3	dyrk3	dual specificity tyrosine phosphorylation regulated kinase 3 [Source:NCBI gene (formerly Entrezgene);Acc:115557147]	ENSDARG00000070600	3.04	1.6	7.28	9.15	0.00248	0.0192
ENSGMOG00000032336	ENSG00000130066	SAT1	sat1b	spermidine/spermine N1-acetyltransferase 1 [Source:HGNC Symbol;Acc:HGNC:10540]	ENSDARG00000032272	0.65	-0.63	6.25	9.36	0.00222	0.0178
ENSGMOG00000007209	ENSG00000127914	AKAP9	akap9		ENSDARG00000079610	3.61	1.85	7.41	12.92	0.000325	0.00431
ENSGMOG00000013857	ENSG00000125743	SNRPD2	snrpd2	small nuclear ribonucleoprotein D2 polypeptide [Source:NCBI gene (formerly Entrezgene);Acc:115561803]	ENSDARG00000040440	0.61	-0.72	6.03	23.34	1.36e-06	9.35e-05
ENSGMOG00000008400	ENSG00000132842	AP3B1	ap3b1a	adaptor related protein complex 3 subunit beta 1a [Source:ZFIN;Acc:ZDB-GENE-031112-8]	ENSDARG00000100082	1.58	0.66	6.21	10.66	0.00109	0.0106
ENSGMOG00000005215	ENSG00000136167	LCP1	lcp1	lymphocyte cytosolic protein 1 (L-plastin) [Source:NCBI gene;Acc:30583]	ENSDARG00000023188	0.53	-0.92	5.74	17.61	2.7e-05	0.000697
ENSGMOG00000004881	ENSG00000144028	SNRNP200	snrnp200	small nuclear ribonucleoprotein 200 (U5) [Source:NCBI gene (formerly Entrezgene);Acc:115553340]	ENSDARG00000077536	1.65	0.72	6.49	13.31	0.000263	0.00373
ENSGMOG00000036090	ENSG00000146063	TRIM41	si:dkey-29p10.4	E3 ubiquitin/ISG15 ligase TRIM25-like [Source:NCBI gene (formerly Entrezgene);Acc:115550989]	ENSDARG00000017173	0.57	-0.82	5.77	11.45	0.000716	0.00769
ENSGMOG00000013798	ENSG00000133026	MYH10	myh10	myosin, heavy chain 10, non-muscle [Source:ZFIN;Acc:ZDB-GENE-030616-162]	ENSDARG00000000103	1.56	0.64	6.44	22.19	2.47e-06	0.000136
ENSGMOG00000006274	ENSG00000184983	NDUFA6	ndufa6	NADH:ubiquinone oxidoreductase subunit A6 [Source:NCBI gene (formerly Entrezgene);Acc:115560332]	ENSDARG00000038028	0.65	-0.61	5.77	15.14	9.97e-05	0.00183
ENSGMOG00000002685	ENSG00000100138	SNU13	snu13a	SNU13 homolog, small nuclear ribonucleoprotein b (U4/U6,U5) [Source:NCBI gene (formerly Entrezgene);Acc:115530821]	ENSDARG00000069878	0.62	-0.7	5.85	37.4	9.6e-10	3.16e-07
ENSGMOG00000017198	ENSG00000026025	VIM	viml	vimentin like [Source:ZFIN;Acc:ZDB-GENE-040426-1743]	ENSDARG00000044501	3.16	1.66	6.88	9.28	0.00231	0.0183
ENSGMOG00000010985	ENSG00000087903	RFX2	rfx2	regulatory factor X, 2 (influences HLA class II expression) [Source:NCBI gene (formerly Entrezgene);Acc:115556203]	ENSDARG00000013575	1.54	0.62	6.38	7.57	0.00595	0.0361
ENSGMOG00000004142	ENSG00000110841	PPFIBP1	ppfibp1b	PPFIA binding protein 1b [Source:ZFIN;Acc:ZDB-GENE-060503-47]	ENSDARG00000100057	1.56	0.64	6.56	14	0.000183	0.00283
ENSGMOG00000034881	ENSG00000170584	NUDCD2	nudcd2	NudC domain containing 2 [Source:NCBI gene (formerly Entrezgene);Acc:115552428]	ENSDARG00000078059	0.6	-0.73	6.15	20.89	4.86e-06	0.000216
ENSGMOG00000000916	ENSG00000109270	LAMTOR3	lamtor3		ENSDARG00000057075	0.61	-0.72	5.73	23.71	1.12e-06	8.28e-05
ENSGMOG00000008282	ENSG00000110958	PTGES3	ptges3a	prostaglandin E synthase 3a (cytosolic) [Source:ZFIN;Acc:ZDB-GENE-040426-2200]	ENSDARG00000037284	0.62	-0.68	6.09	25.74	3.9e-07	3.72e-05
ENSGMOG00000002921	ENSG00000170558	CDH2		cadherin-2-like [Source:NCBI gene (formerly Entrezgene);Acc:115548469]		1.77	0.82	6.58	18.41	1.78e-05	0.00053
ENSGMOG00000012609	ENSG00000118257	NRP2	nrp2b	neuropilin 2b [Source:NCBI gene (formerly Entrezgene);Acc:115532935]	ENSDARG00000038446	1.5	0.59	6.44	12.91	0.000328	0.00434
ENSGMOG00000010014	ENSG00000198792	TMEM184B		transmembrane protein 184B-like [Source:NCBI gene (formerly Entrezgene);Acc:115561307]		1.6	0.68	6.45	29.98	4.36e-08	6.28e-06
ENSGMOG00000025825			atp5if1b	ATP synthase inhibitory factor subunit 1b [Source:NCBI gene;Acc:558368]	ENSDARG00000044092	0.65	-0.63	5.83	10.13	0.00146	0.013
ENSGMOG00000017831						0.6	-0.74	5.56	35.52	2.53e-09	7.05e-07
ENSGMOG00000007865	ENSG00000134375	TIMM17A	timm17a	translocase of inner mitochondrial membrane 17 homolog A (yeast) [Source:ZFIN;Acc:ZDB-GENE-031030-6]	ENSDARG00000029510	0.67	-0.58	5.89	21.06	4.45e-06	0.000205
ENSGMOG00000016999	ENSG00000143314	MRPL24	mrpl24	mitochondrial ribosomal protein L24 [Source:NCBI gene (formerly Entrezgene);Acc:115536233]	ENSDARG00000019222	0.63	-0.66	5.68	32.3	1.32e-08	2.67e-06
ENSGMOG00000024689						0.62	-0.68	5.93	17.79	2.47e-05	0.00065
ENSGMOG00000014170	ENSG00000113013	HSPA9	hspa9	heat shock protein 9 [Source:NCBI gene (formerly Entrezgene);Acc:115552288]	ENSDARG00000003035	3.07	1.62	7.29	7.34	0.00674	0.0394
ENSGMOG00000027542	ENSG00000150779	TIMM8B	timm8b	translocase of inner mitochondrial membrane 8 homolog B (yeast) [Source:NCBI gene (formerly Entrezgene);Acc:115561421]	ENSDARG00000055708	0.62	-0.7	5.93	24.64	6.93e-07	5.8e-05
ENSGMOG00000024174	ENSG00000198736	MSRB1		methionine sulfoxide reductase B1 [Source:HGNC Symbol;Acc:HGNC:14133]		0.6	-0.74	5.69	16.2	5.7e-05	0.00122
ENSGMOG00000008777	ENSG00000182093	GET1		guided entry of tail-anchored proteins factor 1 [Source:NCBI gene (formerly Entrezgene);Acc:115561357]		0.56	-0.84	5.97	23.5	1.25e-06	8.92e-05
ENSGMOG00000030264	ENSG00000129559	NEDD8		NEDD8 ubiquitin like modifier [Source:NCBI gene (formerly Entrezgene);Acc:115529085]		0.67	-0.58	5.91	25.99	3.43e-07	3.43e-05
ENSGMOG00000022311						0.55	-0.85	5.88	10.39	0.00127	0.0118
ENSGMOG00000023030	ENSG00000185274	GALNT17	galnt17	polypeptide N-acetylgalactosaminyltransferase 17 [Source:ZFIN;Acc:ZDB-GENE-110419-5]	ENSDARG00000042418	0.22	-2.17	5.45	38.26	6.2e-10	2.2e-07
ENSGMOG00000036029	ENSG00000204220	PFDN6	pfdn6	prefoldin subunit 6 [Source:NCBI gene (formerly Entrezgene);Acc:115551896]	ENSDARG00000037108	0.63	-0.66	5.93	18.58	1.63e-05	0.000503
ENSGMOG00000025477			si:ch211-212k18.8	uncharacterized LOC115529861 [Source:NCBI gene (formerly Entrezgene);Acc:115529861]	ENSDARG00000086421	0.61	-0.71	6.12	13.35	0.000259	0.00368
ENSGMOG00000017381	ENSG00000111725	PRKAB1	prkab1b	protein kinase, AMP-activated, beta 1 non-catalytic subunit, b [Source:ZFIN;Acc:ZDB-GENE-030131-7172]	ENSDARG00000046143	0.59	-0.75	6.12	25.05	5.6e-07	4.89e-05
ENSGMOG00000005002	ENSG00000073910	FRY	fryb	furry homolog b (Drosophila) [Source:ZFIN;Acc:ZDB-GENE-080215-5]	ENSDARG00000056001	1.66	0.73	6.38	33.27	8.01e-09	1.76e-06
ENSGMOG00000013754	ENSG00000099377	HSD3B7	hsd3b7	hydroxy-delta-5-steroid dehydrogenase, 3 beta- and steroid delta-isomerase [Source:NCBI gene (formerly Entrezgene);Acc:115537096]	ENSDARG00000036966	0.47	-1.09	5.83	21.87	2.92e-06	0.000153
ENSGMOG00000005001	ENSG00000104671	DCTN6		dynactin subunit 6 [Source:NCBI gene (formerly Entrezgene);Acc:115539830]		0.64	-0.64	5.78	27.11	1.92e-07	2.09e-05
ENSGMOG00000027548						0.58	-0.79	6	13.59	0.000228	0.00334
ENSGMOG00000019367		RYR1	ryr1b	ryanodine receptor 1b (skeletal) [Source:ZFIN;Acc:ZDB-GENE-070705-417]	ENSDARG00000023797	2.55	1.35	5.88	11.3	0.000775	0.00815
ENSGMOG00000012240	ENSG00000182631	RXFP3				2.41	1.27	6.36	19.78	8.67e-06	0.000326
ENSGMOG00000014765	ENSG00000067113	PLPP1		phospholipid phosphatase 1a [Source:NCBI gene (formerly Entrezgene);Acc:115542595]		1.63	0.7	6.48	17.42	3e-05	0.00075
ENSGMOG00000015747	ENSG00000138448	ITGAV	itgav	integrin, alpha V [Source:NCBI gene (formerly Entrezgene);Acc:115560962]	ENSDARG00000006314	1.57	0.65	6.29	19.06	1.27e-05	0.000426
ENSGMOG00000032395			zgc:153675	transmembrane protein 263 [Source:NCBI gene (formerly Entrezgene);Acc:115557486]	ENSDARG00000071555	0.65	-0.63	5.99	17.35	3.12e-05	0.00077
ENSGMOG00000000434	ENSG00000166136	NDUFB8	ndufb8	NADH:ubiquinone oxidoreductase subunit B8 [Source:ZFIN;Acc:ZDB-GENE-040426-1858]	ENSDARG00000010113	0.64	-0.65	5.74	19.28	1.13e-05	0.000398
ENSGMOG00000009725	ENSG00000198793	MTOR	mtor		ENSDARG00000053196	1.61	0.68	6.25	22.86	1.74e-06	0.000111
ENSGMOG00000015783	ENSG00000168040	FADD	fadd	Fas (tnfrsf6)-associated via death domain [Source:NCBI gene (formerly Entrezgene);Acc:115558617]	ENSDARG00000103021	0.64	-0.64	5.53	15.25	9.42e-05	0.00176
ENSGMOG00000012553			ralyl	RNA-binding Raly-like protein [Source:NCBI gene (formerly Entrezgene);Acc:115549483]	ENSDARG00000090292	0.38	-1.38	5.44	28.27	1.05e-07	1.28e-05
ENSGMOG00000013538	ENSG00000157734	SNX22	snx22		ENSDARG00000053204	0.58	-0.79	5.64	18.68	1.54e-05	0.000487
ENSGMOG00000009019	ENSG00000109083	IFT20	ift20	intraflagellar transport 20 homolog (Chlamydomonas) [Source:NCBI gene (formerly Entrezgene);Acc:115561708]	ENSDARG00000040556	0.63	-0.67	5.92	10.3	0.00133	0.0122
ENSGMOG00000000176	ENSG00000258289	CHURC1	churc1	churchill domain containing 1 [Source:NCBI gene (formerly Entrezgene);Acc:115534002]	ENSDARG00000010831	0.65	-0.63	5.84	27.31	1.73e-07	1.96e-05
ENSGMOG00000007332	ENSG00000160781	PAQR6	paqr6	progestin and adipoQ receptor family member VI [Source:ZFIN;Acc:ZDB-GENE-090714-1]	ENSDARG00000041483	1.78	0.83	6.31	13.72	0.000213	0.00318
ENSGMOG00000013903		CLTC	cltca	clathrin heavy chain 1-like [Source:NCBI gene (formerly Entrezgene);Acc:115561405]	ENSDARG00000043493	1.7	0.76	6.37	19.04	1.28e-05	0.000429
ENSGMOG00000026674	ENSG00000074054	CLASP1		cytoplasmic linker associated protein 1 [Source:HGNC Symbol;Acc:HGNC:17088]		1.66	0.73	6.28	17.66	2.64e-05	0.000684
ENSGMOG00000014743	ENSG00000091157	WDR7	CABZ01073424.1	WD repeat domain 7 [Source:NCBI gene (formerly Entrezgene);Acc:115532014]	ENSDARG00000107858	1.65	0.72	6.35	18.9	1.38e-05	0.00045
ENSGMOG00000026862	ENSG00000116539	ASH1L	ash1l	ash1 (absent, small, or homeotic)-like (Drosophila) [Source:ZFIN;Acc:ZDB-GENE-030131-6101]	ENSDARG00000070981	1.6	0.68	6.23	30.41	3.49e-08	5.25e-06
ENSGMOG00000009803	ENSG00000143248	RGS5	rgs5a	regulator of G protein signaling 5a [Source:NCBI gene (formerly Entrezgene);Acc:115555757]	ENSDARG00000002644	0.39	-1.35	6.65	15.17	9.84e-05	0.00181
ENSGMOG00000020191	ENSG00000171155	C1GALT1C1	c1galt1c1	C1GALT1-specific chaperone 1 [Source:NCBI gene (formerly Entrezgene);Acc:115552324]	ENSDARG00000036335	0.65	-0.63	5.74	28.72	8.35e-08	1.03e-05
ENSGMOG00000003848	ENSG00000288701	PRRC2B	PRRC2B		ENSDARG00000079639	1.61	0.69	6.37	23.66	1.15e-06	8.45e-05
ENSGMOG00000019554	ENSG00000118939	UCHL3	uchl3		ENSDARG00000030177	0.63	-0.66	5.82	22.61	1.98e-06	0.000119
ENSGMOG00000017702	ENSG00000089154	GCN1	gcn1	GCN1 activator of EIF2AK4 [Source:ZFIN;Acc:ZDB-GENE-040724-264]	ENSDARG00000058419	1.57	0.65	6.31	12.42	0.000425	0.00527
ENSGMOG00000010496	ENSG00000219200	RNASEK				0.55	-0.86	5.84	22.8	1.8e-06	0.000113
ENSGMOG00000008743	ENSG00000188186	LAMTOR4	lamtor4	late endosomal/lysosomal adaptor, MAPK and MTOR activator 4 [Source:NCBI gene;Acc:561019]	ENSDARG00000045542	0.66	-0.59	5.83	17.86	2.38e-05	0.000633
ENSGMOG00000033486	ENSG00000118200	CAMSAP2	camsap2b	calmodulin regulated spectrin-associated protein family, member 2b [Source:ZFIN;Acc:ZDB-GENE-070912-80]	ENSDARG00000059965	2.1	1.07	6.56	37.36	9.8e-10	3.17e-07
ENSGMOG00000019009			zgc:171480		ENSDARG00000043402	0.63	-0.66	5.75	18.3	1.88e-05	0.000548
ENSGMOG00000012719	ENSG00000197386	HTT	htt	huntingtin [Source:ZFIN;Acc:ZDB-GENE-990415-131]	ENSDARG00000052866	1.63	0.7	6.12	31.69	1.81e-08	3.33e-06
ENSGMOG00000002649	ENSG00000127616	SMARCA4	smarca4a	SWI/SNF related, matrix associated, actin dependent regulator of chromatin, subfamily a, member 4a [Source:ZFIN;Acc:ZDB-GENE-030605-1]	ENSDARG00000077226	1.53	0.61	6.24	9.6	0.00194	0.0161
ENSGMOG00000015695	ENSG00000134709	HOOK1	hook1	hook microtubule-tethering protein 1 [Source:NCBI gene;Acc:570393]	ENSDARG00000042946	1.75	0.81	6.26	31.06	2.5e-08	4.15e-06
ENSGMOG00000017340	ENSG00000127084	FGD3	CABZ01079663.1	faciogenital dysplasia [Source:NCBI gene (formerly Entrezgene);Acc:115533903]	ENSDARG00000099650	1.59	0.67	6.24	25.79	3.8e-07	3.69e-05
ENSGMOG00000013567	ENSG00000102879	CORO1A	coro1a	coronin, actin binding protein, 1A [Source:ZFIN;Acc:ZDB-GENE-030131-9512]	ENSDARG00000054610	0.56	-0.83	5.69	8.8	0.00301	0.0221
ENSGMOG00000011854			pde9al	phosphodiesterase 9A like [Source:NCBI gene (formerly Entrezgene);Acc:115528887]	ENSDARG00000076650	9.37	3.23	8.01	12.32	0.000449	0.00547
ENSGMOG00000005683	ENSG00000121691	CAT	cat	catalase [Source:NCBI gene (formerly Entrezgene);Acc:115550587]	ENSDARG00000104702	0.58	-0.79	5.58	10.43	0.00124	0.0116
ENSGMOG00000010004	ENSG00000283988	TAF11L9	taf11	TAF11 RNA polymerase II, TATA box binding protein (TBP)-associated factor [Source:NCBI gene (formerly Entrezgene);Acc:115547726]	ENSDARG00000037855	0.66	-0.61	5.65	23.48	1.26e-06	8.92e-05
ENSGMOG00000024536				comitin-like [Source:NCBI gene (formerly Entrezgene);Acc:115547994]		0.48	-1.07	5.67	17.38	3.06e-05	0.000761
ENSGMOG00000012529	ENSG00000005206	SPPL2B	sppl2	signal peptide peptidase-like 2 [Source:NCBI gene (formerly Entrezgene);Acc:115548922]	ENSDARG00000030448	1.52	0.6	6.26	10.62	0.00112	0.0108
ENSGMOG00000011708	ENSG00000149218	ENDOD1	si:ch211-133n4.4		ENSDARG00000071224	0.52	-0.94	6.87	8.46	0.00362	0.0255
ENSGMOG00000014823	ENSG00000148700	ADD3	add3a	adducin 3 (gamma) a [Source:NCBI gene (formerly Entrezgene);Acc:115540685]	ENSDARG00000040874	1.67	0.74	6.04	20.19	7.02e-06	0.000279
ENSGMOG00000025621		TCF20	tcf20	transcription factor 20 [Source:NCBI gene (formerly Entrezgene);Acc:115529273]	ENSDARG00000078348	1.55	0.63	6.37	18.53	1.67e-05	0.000509
ENSGMOG00000002315	ENSG00000135094	SDS		L-serine dehydratase/L-threonine deaminase-like [Source:NCBI gene (formerly Entrezgene);Acc:115553406]		0.22	-2.19	5.18	15.12	0.000101	0.00184
ENSGMOG00000010360	ENSG00000130300	PLVAP	plvapa	plasmalemma vesicle-associated protein-like [Source:NCBI gene (formerly Entrezgene);Acc:115549036]	ENSDARG00000076972	1.53	0.62	6.36	14	0.000183	0.00283
ENSGMOG00000015607	ENSG00000167088	SNRPD1	snrpd1	small nuclear ribonucleoprotein D1 polypeptide [Source:NCBI gene (formerly Entrezgene);Acc:115535653]	ENSDARG00000011648	0.63	-0.66	5.46	17.86	2.38e-05	0.000633
ENSGMOG00000032844	ENSG00000141446	ESCO1	esco1	mucin-17-like [Source:NCBI gene (formerly Entrezgene);Acc:115537092]	ENSDARG00000077057	1.5	0.59	6.14	22.6	1.99e-06	0.000119
ENSGMOG00000011739			zgc:162944	type 1 glutamine amidotransferase [Source:NCBI gene (formerly Entrezgene);Acc:115532900]	ENSDARG00000069846	0.66	-0.59	5.79	10.33	0.00131	0.0121
ENSGMOG00000010730		BSN	bsnb	bassoon (presynaptic cytomatrix protein) b [Source:ZFIN;Acc:ZDB-GENE-120628-1]	ENSDARG00000079161	1.58	0.66	6.09	22.28	2.35e-06	0.000133
ENSGMOG00000030843	ENSG00000134982	APC	apc		ENSDARG00000058868	1.69	0.76	6.2	25.92	3.55e-07	3.5e-05
ENSGMOG00000002457		DNAJA2	dnaja2b	DnaJ heat shock protein family (Hsp40) member A2b [Source:NCBI gene (formerly Entrezgene);Acc:115550258]	ENSDARG00000010745	2.44	1.29	6.66	101.55	6.98e-24	6.43e-20
ENSGMOG00000011700	ENSG00000042062	RIPOR3	ripor3		ENSDARG00000020979	0.62	-0.68	5.43	14.71	0.000125	0.00214
ENSGMOG00000018622	ENSG00000164050	PLXNB1	plxnb1b	plexin b1b [Source:ZFIN;Acc:ZDB-GENE-090812-4]	ENSDARG00000017211	1.55	0.63	6.01	22.4	2.22e-06	0.000128
ENSGMOG00000002341	ENSG00000173064	HECTD4	HECTD4		ENSDARG00000101079	3	1.59	6.6	12.67	0.000371	0.00478
ENSGMOG00000007972			zgc:56585	SDR family oxidoreductase [Source:NCBI gene (formerly Entrezgene);Acc:115546627]	ENSDARG00000026236	0.55	-0.87	5.52	18.87	1.4e-05	0.000451
ENSGMOG00000011626	ENSG00000072310	SREBF1	srebf1	sterol regulatory element binding transcription factor 1 [Source:NCBI gene (formerly Entrezgene);Acc:115557506]	ENSDARG00000067607	1.62	0.7	6.04	16.31	5.37e-05	0.00117
ENSGMOG00000010224	ENSG00000169418	NPR1	npr2	atrial natriuretic peptide receptor 2-like [Source:NCBI gene (formerly Entrezgene);Acc:115541575]	ENSDARG00000104393	2.38	1.25	6.5	47.44	5.66e-12	3.26e-09
ENSGMOG00000030152	ENSG00000087088	BAX	baxa	BCL2 associated X, apoptosis regulator a [Source:ZFIN;Acc:ZDB-GENE-000511-6]	ENSDARG00000020623	0.63	-0.66	5.47	33.17	8.43e-09	1.81e-06
ENSGMOG00000031984	ENSG00000131019	ULBP3	mhc1zka		ENSDARG00000104293	0.47	-1.09	6.09	12.54	0.000398	0.00501
ENSGMOG00000012338	ENSG00000074370	ATP2A3	atp2a3	ATPase sarcoplasmic/endoplasmic reticulum Ca2+ transporting 3 [Source:NCBI gene (formerly Entrezgene);Acc:115546815]	ENSDARG00000060978	3.82	1.94	6.83	15.58	7.92e-05	0.00155
ENSGMOG00000001260	ENSG00000112212	TSPO2	tspo	translocator protein [Source:NCBI gene (formerly Entrezgene);Acc:115547545]	ENSDARG00000026655	0.63	-0.67	5.15	10.99	0.000914	0.00924
ENSGMOG00000001406	ENSG00000167515	TRAPPC2L	trappc2l	trafficking protein particle complex 2-like [Source:NCBI gene (formerly Entrezgene);Acc:115558611]	ENSDARG00000111785	0.64	-0.65	5.44	27.09	1.94e-07	2.09e-05
ENSGMOG00000009747	ENSG00000109572	CLCN3	clcn3	chloride channel 3 [Source:NCBI gene (formerly Entrezgene);Acc:115529774]	ENSDARG00000003269	1.55	0.63	6.25	31.73	1.77e-08	3.3e-06
ENSGMOG00000013967	ENSG00000047597	XK	xk	X-linked Kx blood group (McLeod syndrome) [Source:NCBI gene (formerly Entrezgene);Acc:115533102]	ENSDARG00000056618	0.51	-0.98	4.93	10	0.00157	0.0137
ENSGMOG00000006733	ENSG00000213977	TAX1BP3	tax1bp3	Tax1 (human T-cell leukemia virus type I) binding protein 3 [Source:NCBI gene (formerly Entrezgene);Acc:115555753]	ENSDARG00000059177	0.53	-0.93	5.56	20.68	5.44e-06	0.000236
ENSGMOG00000000812	ENSG00000018236	CNTN1		contactin 1a [Source:NCBI gene (formerly Entrezgene);Acc:115550758]		1.63	0.7	6.32	10.84	0.000996	0.00992
ENSGMOG00000000273	ENSG00000108179	PPIF	ppifb	peptidyl-prolyl cis-trans isomerase A-like [Source:NCBI gene (formerly Entrezgene);Acc:115530678]	ENSDARG00000052842	0.64	-0.65	5.41	21.99	2.74e-06	0.000146
ENSGMOG00000026300	ENSG00000170906	NDUFA3	ndufa3	NADH:ubiquinone oxidoreductase subunit A3 [Source:ZFIN;Acc:ZDB-GENE-040801-18]	ENSDARG00000041400	0.6	-0.73	5.67	19.15	1.21e-05	0.000415
ENSGMOG00000011724			kmt2a	lysine (K)-specific methyltransferase 2A [Source:ZFIN;Acc:ZDB-GENE-080521-3]	ENSDARG00000004537	1.65	0.73	5.88	17.43	2.98e-05	0.000747
ENSGMOG00000000525	ENSG00000153250	RBMS1	rbms1a	RNA binding motif, single stranded interacting protein 1a [Source:ZFIN;Acc:ZDB-GENE-030131-4967]	ENSDARG00000074023	1.53	0.62	6.23	18.52	1.68e-05	0.000509
ENSGMOG00000000688	ENSG00000171603	CLSTN1	clstn1	calsyntenin 1 [Source:ZFIN;Acc:ZDB-GENE-040426-1064]	ENSDARG00000031720	1.83	0.87	6.17	16.18	5.77e-05	0.00123
ENSGMOG00000014073				calcium/calmodulin-dependent serine protein kinase a [Source:ZFIN;Acc:ZDB-GENE-020802-4]		1.73	0.79	6.09	36.61	1.44e-09	4.29e-07
ENSGMOG00000005767	ENSG00000096092	TMEM14A	zgc:163080	TMEM14 family protein [Source:NCBI gene (formerly Entrezgene);Acc:115559882]	ENSDARG00000095157	0.65	-0.62	5.75	13.56	0.000232	0.00337
ENSGMOG00000016971	ENSG00000105429	MEGF8	megf8		ENSDARG00000079751	1.53	0.61	5.96	25.27	5e-07	4.47e-05
ENSGMOG00000007612	ENSG00000198258	UBL5		ubiquitin like 5 [Source:NCBI gene (formerly Entrezgene);Acc:115540758]		0.63	-0.66	5.63	15.96	6.48e-05	0.00134
ENSGMOG00000009684	ENSG00000112159	MDN1	mdn1	midasin AAA ATPase 1 [Source:HGNC Symbol;Acc:HGNC:18302]	ENSDARG00000008976	1.56	0.64	5.79	20.2	6.98e-06	0.000279
ENSGMOG00000019456	ENSG00000125347	IRF1	irf1b	interferon regulatory factor 1b [Source:NCBI gene (formerly Entrezgene);Acc:115547403]	ENSDARG00000043249	0.46	-1.13	4.7	18.23	1.96e-05	0.000561
ENSGMOG00000003775	ENSG00000133026	MYH10		myosin-10-like [Source:NCBI gene (formerly Entrezgene);Acc:115560902]		1.68	0.75	6.31	15.18	9.76e-05	0.0018
ENSGMOG00000029362			txk	TXK tyrosine kinase [Source:NCBI gene (formerly Entrezgene);Acc:115529152]	ENSDARG00000015068	0.61	-0.72	5.11	12.4	0.00043	0.00532
ENSGMOG00000010918	ENSG00000143553	SNAPIN	snapin	SNAP associated protein [Source:NCBI gene (formerly Entrezgene);Acc:115535626]	ENSDARG00000062382	0.66	-0.61	5.53	14.97	0.000109	0.00196
ENSGMOG00000032093	ENSG00000177700	POLR2L	polr2l	RNA polymerase II, I and III subunit L [Source:NCBI gene (formerly Entrezgene);Acc:115558365]	ENSDARG00000058349	0.61	-0.71	5.69	17.35	3.11e-05	0.00077
ENSGMOG00000033407	ENSG00000172350	ABCG4	abcg4b	ATP-binding cassette sub-family G member 4-like [Source:NCBI gene (formerly Entrezgene);Acc:115561144]	ENSDARG00000078068	0.44	-1.17	5.41	24.78	6.44e-07	5.56e-05
ENSGMOG00000032113						0.23	-2.11	3.87	10.5	0.0012	0.0113
ENSGMOG00000024743	ENSG00000160888	IER2	ier2b	immediate early response 2b [Source:ZFIN;Acc:ZDB-GENE-030131-8244]	ENSDARG00000086881	0.34	-1.54	5.45	34.74	3.77e-09	9.93e-07
ENSGMOG00000008715		NCCRP1	nccrp1	P1, F-box associated domain containing [Source:NCBI gene (formerly Entrezgene);Acc:115546682]	ENSDARG00000035326	0.36	-1.48	5.06	8.29	0.00399	0.0274
ENSGMOG00000003333	ENSG00000173402	DAG1	dag1		ENSDARG00000016153	1.58	0.66	5.84	13.66	0.000219	0.00325
ENSGMOG00000004537	ENSG00000152818	UTRN	CABZ01081535.1		ENSDARG00000110192	1.78	0.83	5.81	26.89	2.15e-07	2.27e-05
ENSGMOG00000016424	ENSG00000112992	NNT	nnt	nicotinamide nucleotide transhydrogenase [Source:ZFIN;Acc:ZDB-GENE-040426-2592]	ENSDARG00000023536	1.6	0.68	6.06	13.92	0.000191	0.00291
ENSGMOG00000012863	ENSG00000185615	PDIA2	zgc:136472	uncharacterized LOC115539971 [Source:NCBI gene (formerly Entrezgene);Acc:115539971]	ENSDARG00000058445	1.77	0.83	5.92	12.22	0.000473	0.00567
ENSGMOG00000016312	ENSG00000237190	CDKN2AIPNL	cdkn2aipnl	CDKN2A interacting protein N-terminal like [Source:ZFIN;Acc:ZDB-GENE-041010-154]	ENSDARG00000053395	0.65	-0.62	5.69	10.15	0.00145	0.013
ENSGMOG00000004536	ENSG00000196961	AP2A1	ap2a1	adaptor related protein complex 2 subunit alpha 1 [Source:ZFIN;Acc:ZDB-GENE-090302-2]	ENSDARG00000054320	1.59	0.67	6.01	22.61	1.98e-06	0.000119
ENSGMOG00000028064	ENSG00000151612	ZNF827	znf827	zinc finger protein 827 [Source:NCBI gene (formerly Entrezgene);Acc:115540909]	ENSDARG00000076171	1.63	0.7	5.98	42.42	7.35e-11	3.3e-08
ENSGMOG00000035988						0.58	-0.79	5.27	11.68	0.000633	0.00703
ENSGMOG00000008239	ENSG00000137965	IFI44	si:dkeyp-9d4.2	interferon-induced protein 44-like [Source:NCBI gene (formerly Entrezgene);Acc:115560265]	ENSDARG00000029720	0.39	-1.37	6.49	15.48	8.33e-05	0.00161
ENSGMOG00000002909	ENSG00000140836	ZFHX3	zfhx3	zinc finger homeobox 3 [Source:ZFIN;Acc:ZDB-GENE-030131-7577]	ENSDARG00000103057	1.52	0.61	6.09	19.5	1.01e-05	0.000366
ENSGMOG00000009798	ENSG00000074964	ARHGEF10L	arhgef10la	Rho guanine nucleotide exchange factor (GEF) 10-like a [Source:ZFIN;Acc:ZDB-GENE-120814-1]	ENSDARG00000088630	1.51	0.6	5.87	15.44	8.5e-05	0.00163
ENSGMOG00000023026	ENSG00000189283	FHIT	fhit	fragile histidine triad diadenosine triphosphatase [Source:NCBI gene (formerly Entrezgene);Acc:115556594]	ENSDARG00000078195	0.63	-0.68	5.51	21.8	3.02e-06	0.000157
ENSGMOG00000006874	ENSG00000183495	EP400	ep400	E1A binding protein p400 [Source:ZFIN;Acc:ZDB-GENE-081104-186]	ENSDARG00000100965	1.54	0.62	5.92	17.93	2.29e-05	0.000617
ENSGMOG00000034963	ENSG00000106070	GRB10	grb10a	growth factor receptor-bound protein 10-like [Source:NCBI gene (formerly Entrezgene);Acc:115535365]	ENSDARG00000002013	2.02	1.01	6.37	23.14	1.51e-06	0.0001
ENSGMOG00000013890	ENSG00000187244	BCAM	CABZ01024501.1	basal cell adhesion molecule (Lutheran blood group) [Source:NCBI gene (formerly Entrezgene);Acc:115553430]	ENSDARG00000109267	1.61	0.69	5.98	17.87	2.37e-05	0.000633
ENSGMOG00000031323						0.67	-0.58	5.68	17.99	2.22e-05	0.000604
ENSGMOG00000011858	ENSG00000119630	PGF	CABZ01077555.1	snake venom vascular endothelial growth factor toxin ICPP-like [Source:NCBI gene (formerly Entrezgene);Acc:115534078]	ENSDARG00000115359	0.29	-1.81	6.86	15.36	8.87e-05	0.00169
ENSGMOG00000019972	ENSG00000169976	SF3B5	sf3b5	splicing factor 3b, subunit 5 [Source:NCBI gene (formerly Entrezgene);Acc:115559995]	ENSDARG00000016855	0.62	-0.69	5.49	20.77	5.17e-06	0.000228
ENSGMOG00000030441	ENSG00000205423	CNEP1R1	cnep1r1	CTD nuclear envelope phosphatase 1 regulatory subunit 1 [Source:HGNC Symbol;Acc:HGNC:26759]	ENSDARG00000036064	0.63	-0.67	5.57	20.19	7.01e-06	0.000279
ENSGMOG00000026676						0.48	-1.06	5.76	26.92	2.12e-07	2.25e-05
ENSGMOG00000035643	ENSG00000108557	RAI1	rai1	retinoic acid induced 1 [Source:ZFIN;Acc:ZDB-GENE-101203-2]	ENSDARG00000076679	1.63	0.71	6.04	24.71	6.66e-07	5.65e-05
ENSGMOG00000019446				protein S100-A6-like [Source:NCBI gene (formerly Entrezgene);Acc:115535334]		0.4	-1.32	5.7	52.07	5.35e-13	3.65e-10
ENSGMOG00000018235	ENSG00000106355	LSM5	lsm5	LSM5 homolog, U6 small nuclear RNA and mRNA degradation associated [Source:NCBI gene (formerly Entrezgene);Acc:115537407]	ENSDARG00000071573	0.6	-0.74	5.51	21.63	3.3e-06	0.000168
ENSGMOG00000000589	ENSG00000132541	RIDA	rida	reactive intermediate imine deaminase A homolog [Source:NCBI gene (formerly Entrezgene);Acc:115553902]	ENSDARG00000035882	0.61	-0.71	5.34	15.33	9.02e-05	0.00171
ENSGMOG00000004126	ENSG00000256591	SDHAF2	sdhaf2	succinate dehydrogenase complex assembly factor 2 [Source:NCBI gene (formerly Entrezgene);Acc:115558957]	ENSDARG00000062971	0.64	-0.65	5.52	23.32	1.37e-06	9.4e-05
ENSGMOG00000009086	ENSG00000160551	TAOK1	taok1b	serine/threonine-protein kinase TAO1-B-like [Source:NCBI gene (formerly Entrezgene);Acc:115546915]	ENSDARG00000098304	1.88	0.91	5.99	38.09	6.75e-10	2.35e-07
ENSGMOG00000018011	ENSG00000172534	HCFC1				1.64	0.72	5.98	18	2.21e-05	0.000601
ENSGMOG00000009111	ENSG00000163634	THOC7	thoc7	THO complex 7 [Source:NCBI gene;Acc:445035]	ENSDARG00000015394	0.65	-0.63	5.45	25.18	5.23e-07	4.65e-05
ENSGMOG00000016879	ENSG00000167702	KIFC2	si:ch211-257p13.3	kinesin-like protein KIFC3 [Source:NCBI gene (formerly Entrezgene);Acc:115554434]	ENSDARG00000053431	1.51	0.6	5.97	9.46	0.0021	0.017
ENSGMOG00000008827	ENSG00000173113	TRMT112	trmt112	tRNA methyltransferase subunit 11-2 [Source:NCBI gene (formerly Entrezgene);Acc:115552824]	ENSDARG00000071878	0.65	-0.62	5.34	24.21	8.66e-07	6.73e-05
ENSGMOG00000023656	ENSG00000163463	KRTCAP2	krtcap2		ENSDARG00000070386	0.67	-0.59	5.17	22.22	2.43e-06	0.000135
ENSGMOG00000003829	ENSG00000132703	APCS	si:ch211-270n8.1	serum amyloid P-component-like [Source:NCBI gene (formerly Entrezgene);Acc:115553696]	ENSDARG00000045089	0.41	-1.3	5.53	28.78	8.11e-08	1.02e-05
ENSGMOG00000008866	ENSG00000175449	RFESD	rfesd	Rieske (Fe-S) domain containing [Source:NCBI gene (formerly Entrezgene);Acc:115556767]	ENSDARG00000058725	0.3	-1.73	4.54	34.16	5.08e-09	1.25e-06
ENSGMOG00000031842	ENSG00000205133	TRIQK	triqk	triple QxxK/R motif containing [Source:NCBI gene;Acc:100147776]	ENSDARG00000076296	0.64	-0.65	5.38	17.84	2.4e-05	0.000636
ENSGMOG00000033366	ENSG00000174695	TMEM167A	tmem167a	transmembrane protein 167A [Source:NCBI gene (formerly Entrezgene);Acc:115545458]	ENSDARG00000035914	0.64	-0.65	5.5	13.5	0.000239	0.00345
ENSGMOG00000027864	ENSG00000076662	ICAM3				0.52	-0.94	5.04	9.51	0.00204	0.0166
ENSGMOG00000014210	ENSG00000108828	VAT1	vat1	vesicle amine transport 1 [Source:NCBI gene (formerly Entrezgene);Acc:115531193]	ENSDARG00000056481	1.52	0.61	6.07	7.97	0.00474	0.031
ENSGMOG00000019258	ENSG00000168781	PPIP5K1	ppip5k1b	diphosphoinositol pentakisphosphate kinase 1b [Source:ZFIN;Acc:ZDB-GENE-100426-5]	ENSDARG00000073909	1.51	0.6	5.49	9.75	0.00179	0.0151
ENSGMOG00000027109			mrps21	mitochondrial ribosomal protein S21 [Source:NCBI gene (formerly Entrezgene);Acc:115535529]	ENSDARG00000070985	0.61	-0.71	5.33	16.66	4.46e-05	0.00102
ENSGMOG00000008260	ENSG00000066084	DIP2B	dip2ba	disco-interacting protein 2 homolog Ba [Source:NCBI gene;Acc:405899]	ENSDARG00000005350	1.81	0.86	5.97	7.22	0.00719	0.0414
ENSGMOG00000015756	ENSG00000176731	RBIS	si:ch211-282b22.1	ribosomal biogenesis factor [Source:NCBI gene (formerly Entrezgene);Acc:115537547]	ENSDARG00000097630	0.56	-0.85	5.35	28.82	7.95e-08	1.01e-05
ENSGMOG00000007920	ENSG00000183914	DNAH2	dnah2	dynein, axonemal, heavy chain 2 [Source:ZFIN;Acc:ZDB-GENE-130530-910]	ENSDARG00000087352	1.52	0.6	5.65	16.04	6.2e-05	0.0013
ENSGMOG00000002367	ENSG00000137364	TPMT	tpmt.1	thiopurine S-methyltransferase [Source:NCBI gene (formerly Entrezgene);Acc:115535869]	ENSDARG00000055974	0.67	-0.58	5.46	21.54	3.47e-06	0.000174
ENSGMOG00000013243	ENSG00000131941	RHPN2	rhpn2	rhophilin, Rho GTPase binding protein 2 [Source:NCBI gene (formerly Entrezgene);Acc:115558497]	ENSDARG00000014577	1.54	0.62	5.86	14.7	0.000126	0.00215
ENSGMOG00000023284	ENSG00000101193	GID8	gid8b	GID complex subunit 8 homolog b (S, cerevisiae) [Source:NCBI gene;Acc:566067]	ENSDARG00000037589	0.64	-0.65	5.42	21.31	3.91e-06	0.000186
ENSGMOG00000005164	ENSG00000083642	PDS5B	pds5b	PDS5 cohesin associated factor B [Source:NCBI gene (formerly Entrezgene);Acc:115547275]	ENSDARG00000098897	1.79	0.84	5.95	17.32	3.16e-05	0.000777
ENSGMOG00000031208	ENSG00000143119	CD53	zgc:64051	zgc:64051 [Source:ZFIN;Acc:ZDB-GENE-040426-1349]	ENSDARG00000068233	0.35	-1.53	4.67	31.75	1.75e-08	3.3e-06
ENSGMOG00000005856	ENSG00000162367	TAL1	tal1	T-cell acute lymphocytic leukemia 1 [Source:NCBI gene (formerly Entrezgene);Acc:115548881]	ENSDARG00000019930	0.27	-1.91	4.44	23.99	9.68e-07	7.37e-05
ENSGMOG00000009129	ENSG00000074181	NOTCH3	notch3	notch receptor 3 [Source:NCBI gene (formerly Entrezgene);Acc:115529889]	ENSDARG00000052139	2	1	5.84	44.82	2.16e-11	1.11e-08
ENSGMOG00000008463	ENSG00000137872	SEMA6D	sema6dl	sema domain, transmembrane domain (TM), and cytoplasmic domain, (semaphorin) 6D, like [Source:NCBI gene (formerly Entrezgene);Acc:115558676]	ENSDARG00000011533	1.54	0.62	5.64	17.91	2.32e-05	0.000622
ENSGMOG00000032401	ENSG00000023516	AKAP11	akap11	A kinase (PRKA) anchor protein 11 [Source:NCBI gene (formerly Entrezgene);Acc:115533228]	ENSDARG00000075435	1.83	0.87	6.04	21.04	4.49e-06	0.000205
ENSGMOG00000008152	ENSG00000188641	DPYD	dpydb		ENSDARG00000010267	0.52	-0.95	5.24	30.22	3.85e-08	5.66e-06
ENSGMOG00000017705	ENSG00000095794	CREM		cAMP responsive element modulator [Source:HGNC Symbol;Acc:HGNC:2352]		0.49	-1.03	5.41	7.54	0.00603	0.0365
ENSGMOG00000005611	ENSG00000085231	AK6	AK6	adenylate kinase 6 [Source:NCBI gene (formerly Entrezgene);Acc:115545235]	ENSDARG00000035573	0.67	-0.58	5.21	19.79	8.66e-06	0.000326
ENSGMOG00000029261	ENSG00000091656	ZFHX4	zfhx4	zinc finger homeobox 4 [Source:NCBI gene (formerly Entrezgene);Acc:115537287]	ENSDARG00000075542	1.67	0.74	5.8	23.46	1.27e-06	8.92e-05
ENSGMOG00000001009		ASTN1	astn1		ENSDARG00000068323	1.56	0.65	5.93	11.24	0.000802	0.00837
ENSGMOG00000035238	ENSG00000213931	HBE1	hbbe1.2	hemoglobin subunit beta-like [Source:NCBI gene (formerly Entrezgene);Acc:115560875]	ENSDARG00000115405	0.26	-1.95	4.31	23.28	1.4e-06	9.48e-05
ENSGMOG00000002202			tspan4b	tetraspanin 4b [Source:NCBI gene (formerly Entrezgene);Acc:115539036]	ENSDARG00000070391	0.66	-0.6	5.44	16.31	5.38e-05	0.00117
ENSGMOG00000002470	ENSG00000198931	APRT	aprt	adenine phosphoribosyltransferase [Source:ZFIN;Acc:ZDB-GENE-040426-1492]	ENSDARG00000003519	0.53	-0.93	5.45	17.57	2.77e-05	0.00071
ENSGMOG00000010656	ENSG00000196547	MAN2A2	man2a2	mannosidase, alpha, class 2A, member 2 [Source:ZFIN;Acc:ZDB-GENE-110331-1]	ENSDARG00000063101	1.83	0.87	5.93	21.58	3.39e-06	0.000172
ENSGMOG00000008328	ENSG00000140365	COMMD4	commd4	COMM domain containing 4 [Source:NCBI gene (formerly Entrezgene);Acc:115550419]	ENSDARG00000061946	0.67	-0.59	5.47	14.02	0.000181	0.00281
ENSGMOG00000033056	ENSG00000129055	ANAPC13	anapc13	anaphase promoting complex subunit 13 [Source:NCBI gene (formerly Entrezgene);Acc:115551311]	ENSDARG00000078435	0.6	-0.73	5.5	19.69	9.12e-06	0.000337
ENSGMOG00000001559	ENSG00000145384	FABP2				0.34	-1.54	4.54	13.63	0.000222	0.00329
ENSGMOG00000031884	ENSG00000132549	VPS13B		vacuolar protein sorting 13 homolog B [Source:HGNC Symbol;Acc:HGNC:2183]		1.64	0.72	5.64	24.64	6.91e-07	5.8e-05
ENSGMOG00000008041	ENSG00000144214	LYG1	zgc:162941		ENSDARG00000071701	0.28	-1.83	4.35	39.05	4.13e-10	1.49e-07
ENSGMOG00000011824	ENSG00000162961	DPY30	dpy30		ENSDARG00000004427	0.62	-0.7	5.09	37.15	1.09e-09	3.36e-07
ENSGMOG00000001660	ENSG00000112379	ARFGEF3	arfgef3		ENSDARG00000077656	1.59	0.67	5.86	20.99	4.61e-06	0.000209
ENSGMOG00000010720	ENSG00000142684	ZNF593	znf593	zinc finger protein 593 [Source:NCBI gene (formerly Entrezgene);Acc:115544331]	ENSDARG00000044102	0.58	-0.8	5.35	19.13	1.22e-05	0.000417
ENSGMOG00000029217				S100 calcium binding protein A10b [Source:NCBI gene (formerly Entrezgene);Acc:115554072]		0.26	-1.96	6.39	21.3	3.93e-06	0.000186
ENSGMOG00000030505	ENSG00000206172	HBA1	zgc:163057	zgc:163057 [Source:ZFIN;Acc:ZDB-GENE-070410-131]	ENSDARG00000045144	0.33	-1.58	4.73	18.24	1.94e-05	0.00056
ENSGMOG00000029974	ENSG00000130921	C12orf65	C5H12orf65	chromosome 6 C12orf65 homolog [Source:NCBI gene (formerly Entrezgene);Acc:115545141]	ENSDARG00000097803	0.59	-0.75	5.33	23.35	1.35e-06	9.33e-05
ENSGMOG00000004298	ENSG00000214655	ZSWIM8	zswim8	zinc finger, SWIM-type containing 8 [Source:ZFIN;Acc:ZDB-GENE-050320-59]	ENSDARG00000069397	1.64	0.72	5.82	23.12	1.52e-06	0.0001
ENSGMOG00000032296	ENSG00000132313	MRPL35	mrpl35	mitochondrial ribosomal protein L35 [Source:NCBI gene (formerly Entrezgene);Acc:115544010]	ENSDARG00000070589	0.63	-0.66	5.19	19.48	1.02e-05	0.000368
ENSGMOG00000002759	ENSG00000106868	SUSD1	susd1	sushi domain containing 1 [Source:NCBI gene (formerly Entrezgene);Acc:115546027]	ENSDARG00000058839	0.37	-1.42	4.63	12.97	0.000317	0.00425
ENSGMOG00000020479	ENSG00000180332	KCTD4	kctd4	potassium channel tetramerization domain containing 4 [Source:NCBI gene (formerly Entrezgene);Acc:115533654]	ENSDARG00000068691	0.35	-1.53	5.03	33.45	7.31e-09	1.64e-06
ENSGMOG00000008520	ENSG00000126756	UXT	uxt	ubiquitously-expressed, prefoldin-like chaperone [Source:NCBI gene (formerly Entrezgene);Acc:115551533]	ENSDARG00000019339	0.59	-0.75	5.2	15.61	7.77e-05	0.00153
ENSGMOG00000011051						1.93	0.95	6.04	53.67	2.37e-13	1.82e-10
ENSGMOG00000005318	ENSG00000215045	GRID2IP	grid2ipb	glutamate receptor, ionotropic, delta 2 (Grid2) interacting protein, b [Source:NCBI gene;Acc:559717]	ENSDARG00000095603	1.78	0.83	5.4	9.11	0.00255	0.0196
ENSGMOG00000001294				sodium- and chloride-dependent GABA transporter 2-like [Source:NCBI gene (formerly Entrezgene);Acc:115545085]		0.5	-1.01	4.66	11.01	0.000907	0.0092
ENSGMOG00000010420	ENSG00000146247	PHIP	phip	pleckstrin homology domain interacting protein [Source:NCBI gene (formerly Entrezgene);Acc:115534031]	ENSDARG00000015970	1.59	0.67	5.76	18.57	1.63e-05	0.000503
ENSGMOG00000031167	ENSG00000111639	MRPL51	mrpl51	mitochondrial ribosomal protein L51 [Source:NCBI gene (formerly Entrezgene);Acc:115554471]	ENSDARG00000041340	0.65	-0.61	5.24	17.14	3.48e-05	0.000844
ENSGMOG00000036345	ENSG00000148572	NRBF2	nrbf2b	nuclear receptor binding factor 2b [Source:NCBI gene (formerly Entrezgene);Acc:115530970]	ENSDARG00000023591	0.6	-0.74	5.07	13.9	0.000193	0.00293
ENSGMOG00000016634	ENSG00000096968	JAK2	jak2a	Janus kinase 2a [Source:ZFIN;Acc:ZDB-GENE-980526-481]	ENSDARG00000104808	0.58	-0.78	4.91	11.7	0.000626	0.00698
ENSGMOG00000031333	ENSG00000071082	RPL31	rpl31	60S ribosomal protein L31 [Source:NCBI gene (formerly Entrezgene);Acc:115539041]	ENSDARG00000053365	0.53	-0.92	5.01	17.09	3.57e-05	0.000864
ENSGMOG00000036481	ENSG00000036448	MYOM2	myom2a	myomesin 2a [Source:NCBI gene (formerly Entrezgene);Acc:115540288]	ENSDARG00000075433	1.7	0.77	5.61	10.63	0.00111	0.0107
ENSGMOG00000012103	ENSG00000165323	FAT3	fat3a	FAT atypical cadherin 3a [Source:NCBI gene (formerly Entrezgene);Acc:115561496]	ENSDARG00000033840	1.62	0.7	5.54	27.61	1.48e-07	1.74e-05
ENSGMOG00000000936	ENSG00000100526	CDKN3	cdkn3	cyclin-dependent kinase inhibitor 3 [Source:ZFIN;Acc:ZDB-GENE-060427-2]	ENSDARG00000039130	0.46	-1.13	5.27	13.39	0.000253	0.00362
ENSGMOG00000012516	ENSG00000099331	MYO9B	myo9b	myosin IXb [Source:ZFIN;Acc:ZDB-GENE-030131-938]	ENSDARG00000077410	2.25	1.17	6	6.76	0.00931	0.0499
ENSGMOG00000013300	ENSG00000160789	LMNA		lamin-A-like [Source:NCBI gene (formerly Entrezgene);Acc:115535752]		0.61	-0.72	5.41	12.36	0.000439	0.00539
ENSGMOG00000014650	ENSG00000173599	PC	pcxb	pyruvate carboxylase [Source:NCBI gene (formerly Entrezgene);Acc:115529545]	ENSDARG00000051939	1.62	0.7	5.84	13.27	0.00027	0.0038
ENSGMOG00000014776	ENSG00000180329	CCDC43	ccdc43	coiled-coil domain containing 43 [Source:NCBI gene (formerly Entrezgene);Acc:115535445]	ENSDARG00000054446	0.64	-0.65	5.28	22.8	1.8e-06	0.000113
ENSGMOG00000013926	ENSG00000158856	DMTN	dmtn		ENSDARG00000013110	0.58	-0.8	4.96	10.79	0.00102	0.0101
ENSGMOG00000009624	ENSG00000114383	TUSC2	tusc2b	tumor suppressor 2, mitochondrial calcium regulator b [Source:NCBI gene (formerly Entrezgene);Acc:115539709]	ENSDARG00000025340	0.66	-0.61	5.18	20.3	6.62e-06	0.00027
ENSGMOG00000004370	ENSG00000150995	ITPR1	itpr1a	inositol 1,4,5-trisphosphate receptor, type 1a [Source:NCBI gene (formerly Entrezgene);Acc:115557784]	ENSDARG00000014655	2.06	1.04	5.73	6.8	0.00911	0.0491
ENSGMOG00000011410	ENSG00000141449	GREB1L	greb1l	GREB1 like retinoic acid receptor coactivator [Source:NCBI gene (formerly Entrezgene);Acc:115548907]	ENSDARG00000039196	1.85	0.89	5.65	21.29	3.94e-06	0.000187
ENSGMOG00000000473	ENSG00000205981	DNAJC19	dnajc19	DnaJ (Hsp40) homolog, subfamily C, member 19 [Source:NCBI gene (formerly Entrezgene);Acc:115555455]	ENSDARG00000044420	0.63	-0.68	5.26	22.81	1.79e-06	0.000113
ENSGMOG00000031069			c2cd4a	C2 calcium dependent domain containing 4A [Source:NCBI gene (formerly Entrezgene);Acc:115551428]	ENSDARG00000061416	0.62	-0.7	5.48	12.54	0.000399	0.00501
ENSGMOG00000002835	ENSG00000047578	KATNIP	si:dkey-161j23.7		ENSDARG00000092882	1.51	0.59	5.39	7.88	0.00499	0.0322
ENSGMOG00000007202	ENSG00000166313	APBB1	apbb1		ENSDARG00000076560	1.52	0.6	5.76	9.35	0.00223	0.0178
ENSGMOG00000020118	ENSG00000179085	DPM3	dpm3	dolichyl-phosphate mannosyltransferase subunit 3, regulatory [Source:NCBI gene (formerly Entrezgene);Acc:115536132]	ENSDARG00000058650	0.65	-0.63	5.21	15.93	6.56e-05	0.00135
ENSGMOG00000015447	ENSG00000101333	PLCB4	PLCB4	phospholipase C beta 4 [Source:NCBI gene (formerly Entrezgene);Acc:115534513]	ENSDARG00000100786	1.91	0.93	5.69	7.33	0.00678	0.0396
ENSGMOG00000036292						0.65	-0.62	5.02	7.54	0.00604	0.0366
ENSGMOG00000000331	ENSG00000106348	IMPDH1				4.19	2.07	6.88	8.13	0.00435	0.0292
ENSGMOG00000034665	ENSG00000198937	CCDC167	ccdc167	coiled-coil domain containing 167 [Source:NCBI gene (formerly Entrezgene);Acc:115534703]	ENSDARG00000045850	0.63	-0.66	5.12	17.2	3.37e-05	0.000822
ENSGMOG00000007725	ENSG00000181222	POLR2A	polr2a	RNA polymerase II subunit A [Source:NCBI gene (formerly Entrezgene);Acc:115529363]	ENSDARG00000099966	1.57	0.65	5.57	19.17	1.19e-05	0.000413
ENSGMOG00000012673		ADO	adoa	2-aminoethanethiol dioxygenase [Source:HGNC Symbol;Acc:HGNC:23506]	ENSDARG00000042827	0.66	-0.59	5.15	25.97	3.46e-07	3.43e-05
ENSGMOG00000030207	ENSG00000130559	CAMSAP1	camsap1b	calmodulin regulated spectrin-associated protein 1b [Source:NCBI gene (formerly Entrezgene);Acc:115553450]	ENSDARG00000035122	1.56	0.64	5.64	17.59	2.74e-05	0.000703
ENSGMOG00000004941	ENSG00000164880	INTS1	ints1	integrator complex subunit 1 [Source:NCBI gene (formerly Entrezgene);Acc:115539064]	ENSDARG00000100419	1.53	0.62	5.65	24.36	7.99e-07	6.34e-05
ENSGMOG00000035841	ENSG00000158825	CDA	cdab	cytidine deaminase b [Source:NCBI gene (formerly Entrezgene);Acc:115556955]	ENSDARG00000038199	0.29	-1.8	5.95	8.37	0.00382	0.0265
ENSGMOG00000001409	ENSG00000198498	TMA16	tma16	translation machinery associated 16 homolog [Source:NCBI gene (formerly Entrezgene);Acc:115539718]	ENSDARG00000008068	0.64	-0.65	5.13	23.12	1.52e-06	0.0001
ENSGMOG00000022427				zinc finger homeobox protein 3-like [Source:NCBI gene (formerly Entrezgene);Acc:115550561]		1.52	0.6	5.46	15.57	7.96e-05	0.00155
ENSGMOG00000000047			arhgap35b	Rho GTPase activating protein 35b [Source:NCBI gene (formerly Entrezgene);Acc:115547310]	ENSDARG00000060297	1.53	0.62	5.58	13.32	0.000263	0.00372
ENSGMOG00000004563	ENSG00000165704	HPRT1	hprt1	hypoxanthine phosphoribosyltransferase 1 [Source:ZFIN;Acc:ZDB-GENE-040426-1918]	ENSDARG00000008884	0.66	-0.6	5.09	22.57	2.03e-06	0.00012
ENSGMOG00000013350	ENSG00000087085	ACHE	ache	acetylcholinesterase [Source:NCBI gene (formerly Entrezgene);Acc:115529722]	ENSDARG00000031796	1.78	0.83	5.67	13.68	0.000216	0.00321
ENSGMOG00000011644	ENSG00000165175	MID1IP1	mid1ip1a	MID1 interacting protein 1 [Source:HGNC Symbol;Acc:HGNC:20715]	ENSDARG00000041051	0.51	-0.97	4.75	22.94	1.67e-06	0.000107
ENSGMOG00000023348	ENSG00000111850	SMIM8	smim8	small integral membrane protein 8 [Source:NCBI gene (formerly Entrezgene);Acc:115534139]	ENSDARG00000071040	0.67	-0.58	5.03	16.7	4.37e-05	0.00101
ENSGMOG00000025500	ENSG00000166295	ANAPC16	anapc16	anaphase promoting complex subunit 16 [Source:NCBI gene (formerly Entrezgene);Acc:115530924]	ENSDARG00000013822	0.64	-0.64	5.19	12.76	0.000353	0.0046
ENSGMOG00000005086	ENSG00000106268	NUDT1	nudt1	nudix (nucleoside diphosphate linked moiety X)-type motif 1 [Source:NCBI gene (formerly Entrezgene);Acc:115535971]	ENSDARG00000030573	0.59	-0.75	4.93	17.72	2.56e-05	0.000667
ENSGMOG00000015066	ENSG00000030582	GRN	grnb		ENSDARG00000025081	1.56	0.65	5.7	13.29	0.000267	0.00376
ENSGMOG00000016729	ENSG00000184220	CMSS1	cmss1	cms1 ribosomal small subunit homolog [Source:NCBI gene (formerly Entrezgene);Acc:115532726]	ENSDARG00000112579	0.59	-0.75	5.01	34.02	5.46e-09	1.32e-06
ENSGMOG00000005291	ENSG00000101577	LPIN2	lpin2	lipin 2 [Source:NCBI gene (formerly Entrezgene);Acc:115549506]	ENSDARG00000061214	0.66	-0.6	4.89	7.52	0.0061	0.0369
ENSGMOG00000030062						0.55	-0.87	4.9	12.58	0.000389	0.00493
ENSGMOG00000025120	ENSG00000181610	MRPS23	mrps23	mitochondrial ribosomal protein S23 [Source:NCBI gene (formerly Entrezgene);Acc:115561148]	ENSDARG00000033973	0.62	-0.69	5.06	23.16	1.49e-06	9.95e-05
ENSGMOG00000019129	ENSG00000163964	PIGX	pigx	phosphatidylinositol glycan anchor biosynthesis, class X [Source:ZFIN;Acc:ZDB-GENE-070705-212]	ENSDARG00000063559	0.59	-0.77	5.15	24.73	6.6e-07	5.63e-05
ENSGMOG00000005916	ENSG00000170619	COMMD5	commd5	COMM domain containing 5 [Source:NCBI gene (formerly Entrezgene);Acc:115552285]	ENSDARG00000029660	0.66	-0.59	5.05	24.27	8.36e-07	6.56e-05
ENSGMOG00000026882	ENSG00000243147	MRPL33	mrpl33	mitochondrial ribosomal protein L33 [Source:ZFIN;Acc:ZDB-GENE-040914-42]	ENSDARG00000104031	0.66	-0.61	5.22	14.78	0.000121	0.00209
ENSGMOG00000023978	ENSG00000114120	SLC25A36	slc25a36a	solute carrier family 25 member 36-A [Source:NCBI gene (formerly Entrezgene);Acc:115548869]	ENSDARG00000038731	1.9	0.92	5.77	9.99	0.00157	0.0137
ENSGMOG00000030779	ENSG00000175324	LSM1	lsm1	LSM1, U6 small nuclear RNA associated [Source:NCBI gene (formerly Entrezgene);Acc:115553733]	ENSDARG00000043177	0.6	-0.75	5.13	19.81	8.55e-06	0.000326
ENSGMOG00000010113	ENSG00000124596	OARD1	oard1	O-acyl-ADP-ribose deacylase 1 [Source:NCBI gene (formerly Entrezgene);Acc:115552068]	ENSDARG00000057426	0.64	-0.64	4.96	22.78	1.81e-06	0.000113
ENSGMOG00000018389	ENSG00000196935	SRGAP1	srgap1a	SLIT-ROBO Rho GTPase activating protein 1a [Source:ZFIN;Acc:ZDB-GENE-050420-284]	ENSDARG00000007461	1.64	0.71	5.77	11.7	0.000624	0.00698
ENSGMOG00000009080	ENSG00000145220	LYAR	lyar	Ly1 antibody reactive homolog (mouse) [Source:NCBI gene (formerly Entrezgene);Acc:115557869]	ENSDARG00000098507	0.58	-0.77	4.96	23.29	1.39e-06	9.46e-05
ENSGMOG00000035184	ENSG00000132563	REEP2	reep2	receptor accessory protein 2 [Source:NCBI gene (formerly Entrezgene);Acc:115552605]	ENSDARG00000031382	1.5	0.59	5.96	10.55	0.00116	0.0111
ENSGMOG00000015194	ENSG00000171960	PPIH	ppih	peptidylprolyl isomerase H (cyclophilin H) [Source:ZFIN;Acc:ZDB-GENE-040625-127]	ENSDARG00000041530	0.63	-0.67	5.1	21.3	3.93e-06	0.000186
ENSGMOG00000013016	ENSG00000095596	CYP26A1	cyp26a1	cytochrome P450 26A1 [Source:NCBI gene (formerly Entrezgene);Acc:115531485]	ENSDARG00000033999	1.78	0.83	5.92	7.1	0.0077	0.0436
ENSGMOG00000004015	ENSG00000137193	PIM1	pim1	Pim-1 proto-oncogene, serine/threonine kinase [Source:NCBI gene (formerly Entrezgene);Acc:115541512]	ENSDARG00000100020	0.63	-0.67	4.93	14.1	0.000173	0.00273
ENSGMOG00000034043	ENSG00000026103	FAS				0.64	-0.64	4.79	15.09	0.000102	0.00186
ENSGMOG00000001903	ENSG00000186827	TNFRSF4	hdr	tumor necrosis factor receptor superfamily member 10B-like [Source:NCBI gene (formerly Entrezgene);Acc:115554521]	ENSDARG00000004392	0.39	-1.36	4.36	16.93	3.89e-05	0.000923
ENSGMOG00000007742	ENSG00000042493	CAPG	capgb	capping actin protein, gelsolin like [Source:NCBI gene (formerly Entrezgene);Acc:115529446]	ENSDARG00000099672	0.66	-0.61	4.82	7.78	0.0053	0.0336
ENSGMOG00000014791	ENSG00000138166	DUSP5	dusp5	dual specificity phosphatase 5 [Source:NCBI gene (formerly Entrezgene);Acc:115540826]	ENSDARG00000019307	0.43	-1.2	5.15	14.91	0.000113	0.00201
ENSGMOG00000027999			tmeff1a	transmembrane protein with EGF-like and two follistatin-like domains 1a [Source:NCBI gene (formerly Entrezgene);Acc:115548220]	ENSDARG00000008191	1.5	0.59	5.36	7.59	0.00588	0.036
ENSGMOG00000008727			rnaseh2c		ENSDARG00000089637	0.62	-0.69	5.05	21.69	3.2e-06	0.000165
ENSGMOG00000001265	ENSG00000075275	CELSR1	celsr1a	cadherin EGF LAG seven-pass G-type receptor 1a [Source:ZFIN;Acc:ZDB-GENE-030616-78]	ENSDARG00000069185	1.61	0.69	5.23	21.09	4.38e-06	0.000203
ENSGMOG00000018634	ENSG00000143669	LYST	lyst	lysosomal trafficking regulator [Source:NCBI gene (formerly Entrezgene);Acc:115559801]	ENSDARG00000008575	1.54	0.63	5.35	11.89	0.000566	0.0065
ENSGMOG00000028396	ENSG00000183337	BCOR	bcor	BCL6 corepressor [Source:NCBI gene (formerly Entrezgene);Acc:115533156]	ENSDARG00000017798	1.58	0.66	5.37	21.49	3.55e-06	0.000176
ENSGMOG00000005766	ENSG00000108176	DNAJC12	dnajc12	DnaJ (Hsp40) homolog, subfamily C, member 12 [Source:ZFIN;Acc:ZDB-GENE-070801-3]	ENSDARG00000086691	0.61	-0.72	5.19	11.55	0.000678	0.00742
ENSGMOG00000023638	ENSG00000164898	FMC1	si:ch1073-314i13.4	formation of mitochondrial complex V assembly factor 1 homolog [Source:NCBI gene (formerly Entrezgene);Acc:115559724]	ENSDARG00000074266	0.65	-0.62	4.94	19.43	1.04e-05	0.000374
ENSGMOG00000030479						1.63	0.71	5.29	20.36	6.43e-06	0.000266
ENSGMOG00000015075	ENSG00000100888	CHD8	chd8	chromodomain helicase DNA binding protein 8 [Source:NCBI gene (formerly Entrezgene);Acc:115549485]	ENSDARG00000075543	1.53	0.61	5.39	14.85	0.000116	0.00203
ENSGMOG00000034966				gamma-glutamylcyclotransferase-like [Source:NCBI gene (formerly Entrezgene);Acc:115545208]		0.54	-0.88	5	10.77	0.00103	0.0101
ENSGMOG00000037137						0.67	-0.58	4.53	9.79	0.00176	0.0149
ENSGMOG00000022891	ENSG00000143514	TP53BP2	tp53bp2a	tumor protein p53 binding protein, 2a [Source:NCBI gene (formerly Entrezgene);Acc:115559950]	ENSDARG00000009136	1.93	0.95	5.64	47.01	7.05e-12	3.93e-09
ENSGMOG00000008357			zgc:171775	STKc_p38 domain-containing protein [Source:NCBI gene (formerly Entrezgene);Acc:115547514]	ENSDARG00000058381	0.23	-2.14	4.28	50.37	1.27e-12	8.39e-10
ENSGMOG00000016873	ENSG00000148400	NOTCH1	notch1a	notch receptor 1a [Source:NCBI gene (formerly Entrezgene);Acc:115532212]	ENSDARG00000103554	1.51	0.59	5.41	19.07	1.26e-05	0.000425
ENSGMOG00000011207	ENSG00000123609	NMI		N-myc (and STAT) interactor [Source:NCBI gene (formerly Entrezgene);Acc:115533078]		0.62	-0.68	4.85	11.02	0.000902	0.00918
ENSGMOG00000009843	ENSG00000141759	TXNL4A	txnl4a	thioredoxin-like 4A [Source:NCBI gene (formerly Entrezgene);Acc:115536153]	ENSDARG00000036190	0.58	-0.78	4.88	27.02	2.02e-07	2.16e-05
ENSGMOG00000034558	ENSG00000099625	CBARP	cbarpb	CACN subunit beta associated regulatory protein b [Source:NCBI gene (formerly Entrezgene);Acc:115555967]	ENSDARG00000071325	2.12	1.08	5.18	9.25	0.00235	0.0185
ENSGMOG00000028201	ENSG00000134248	LAMTOR5	lamtor5	late endosomal/lysosomal adaptor, MAPK and MTOR activator 5 [Source:NCBI gene (formerly Entrezgene);Acc:115546873]	ENSDARG00000090194	0.61	-0.71	5.14	16.11	5.98e-05	0.00126
ENSGMOG00000005606	ENSG00000197416	FABP12	fabp11a		ENSDARG00000017299	0.5	-1	4.47	8.78	0.00305	0.0224
ENSGMOG00000027925						0.59	-0.76	4.85	20.43	6.19e-06	0.000258
ENSGMOG00000015596			cntn2	contactin 2 [Source:NCBI gene (formerly Entrezgene);Acc:115549032]	ENSDARG00000000472	2.53	1.34	6.07	37.26	1.03e-09	3.24e-07
ENSGMOG00000014017	ENSG00000186687	LYRM7	lyrm7	LYR motif containing 7 [Source:NCBI gene (formerly Entrezgene);Acc:115560001]	ENSDARG00000079815	0.63	-0.66	5.1	10.56	0.00116	0.011
ENSGMOG00000008132	ENSG00000058453	CROCC		ciliary rootlet coiled-coil, rootletin [Source:HGNC Symbol;Acc:HGNC:21299]		1.82	0.86	5.51	10.36	0.00129	0.012
ENSGMOG00000000670	ENSG00000072954	TMEM38A	tmem38a	transmembrane protein 38A [Source:NCBI gene (formerly Entrezgene);Acc:115555666]	ENSDARG00000024047	0.56	-0.85	4.81	12.33	0.000446	0.00544
ENSGMOG00000010845	ENSG00000144426	NBEAL1	nbeal1	neurobeachin-like 1 [Source:NCBI gene (formerly Entrezgene);Acc:115543053]	ENSDARG00000099547	1.52	0.61	5.15	19.09	1.25e-05	0.000421
ENSGMOG00000018112	ENSG00000160191	PDE9A	pde9a	phosphodiesterase 9A [Source:NCBI gene (formerly Entrezgene);Acc:115533119]	ENSDARG00000060280	13.73	3.78	8.39	13.47	0.000243	0.00349
ENSGMOG00000005371	ENSG00000132470	ITGB4	itgb4		ENSDARG00000028507	1.66	0.73	5.53	11.78	0.000599	0.00678
ENSGMOG00000005950	ENSG00000150787	PTS	pts	6-pyruvoyltetrahydropterin synthase [Source:NCBI gene (formerly Entrezgene);Acc:115531564]	ENSDARG00000045269	0.66	-0.61	4.75	13.18	0.000283	0.00394
ENSGMOG00000014100	ENSG00000033627	ATP6V0A1	atp6v0a1b	V-type proton ATPase 116 kDa subunit a-like [Source:NCBI gene (formerly Entrezgene);Acc:115531499]	ENSDARG00000015174	2.1	1.07	5.86	9.54	0.00201	0.0164
ENSGMOG00000009325	ENSG00000135049	AGTPBP1	agtpbp1	ATP/GTP binding protein 1 [Source:NCBI gene;Acc:554164]	ENSDARG00000105214	1.94	0.96	5.66	30.51	3.33e-08	5.11e-06
ENSGMOG00000031487	ENSG00000126464	PRR12	prr12a	proline rich 12a [Source:ZFIN;Acc:ZDB-GENE-041111-223]	ENSDARG00000074229	1.61	0.69	5.44	22.58	2.01e-06	0.00012
ENSGMOG00000000811	ENSG00000083857	FAT1	fat1a	FAT atypical cadherin 1a [Source:NCBI gene (formerly Entrezgene);Acc:115539974]	ENSDARG00000017591	1.94	0.95	5.59	42.91	5.74e-11	2.64e-08
ENSGMOG00000030600						0.45	-1.16	5.16	7.37	0.00663	0.039
ENSGMOG00000036756						0.14	-2.89	5.36	7.06	0.0079	0.0444
ENSGMOG00000035399	ENSG00000151575	TEX9	tex9	testis expressed 9 [Source:NCBI gene (formerly Entrezgene);Acc:115559092]	ENSDARG00000010586	2.5	1.32	5.96	46.57	8.84e-12	4.79e-09
ENSGMOG00000008696	ENSG00000149781	FERMT3	fermt3b	fermitin family member 3b [Source:NCBI gene (formerly Entrezgene);Acc:115552368]	ENSDARG00000030938	0.58	-0.79	4.47	8.05	0.00456	0.0302
ENSGMOG00000018523	ENSG00000081237	PTPRC		protein tyrosine phosphatase receptor type C [Source:NCBI gene (formerly Entrezgene);Acc:115555214]		0.58	-0.79	4.81	10.85	0.00099	0.00989
ENSGMOG00000018831	ENSG00000152133	GPATCH11	gpatch11	G patch domain containing 11 [Source:NCBI gene (formerly Entrezgene);Acc:115560252]	ENSDARG00000026892	0.63	-0.66	4.74	32.83	1.01e-08	2.08e-06
ENSGMOG00000032084						0.53	-0.92	4.66	31.32	2.19e-08	3.77e-06
ENSGMOG00000006097			si:dkey-165n16.1	thiosulfate sulfurtransferase like domain containing 3 [Source:NCBI gene (formerly Entrezgene);Acc:115554498]	ENSDARG00000087048	0.62	-0.69	4.93	13.2	0.00028	0.00391
ENSGMOG00000008001	ENSG00000116337	AMPD2	ampd2a	AMP deaminase 2-like [Source:NCBI gene (formerly Entrezgene);Acc:115556696]	ENSDARG00000104491	8.83	3.14	7.39	14.54	0.000137	0.0023
ENSGMOG00000002270	ENSG00000147419	CCDC25	ccdc25	coiled-coil domain containing 25 [Source:NCBI gene (formerly Entrezgene);Acc:115534174]	ENSDARG00000021753	0.63	-0.67	4.77	29.87	4.62e-08	6.6e-06
ENSGMOG00000016948	ENSG00000119705	SLIRP	slirp	SRA stem-loop interacting RNA binding protein [Source:NCBI gene (formerly Entrezgene);Acc:115543458]	ENSDARG00000097753	0.63	-0.66	4.99	17.38	3.05e-05	0.00076
ENSGMOG00000020192	ENSG00000050030	NEXMIF	nexmifb	neurite extension and migration factor b [Source:ZFIN;Acc:ZDB-GENE-140106-18]	ENSDARG00000029296	1.61	0.69	5.45	10.42	0.00124	0.0116
ENSGMOG00000011701	ENSG00000176261	ZBTB8OS	zbtb8os	zinc finger and BTB domain containing 8 opposite strand [Source:NCBI gene (formerly Entrezgene);Acc:115544565]	ENSDARG00000016368	0.62	-0.68	4.95	15.33	9.03e-05	0.00171
ENSGMOG00000027298	ENSG00000182117	NOP10	nop10	NOP10 ribonucleoprotein homolog (yeast) [Source:NCBI gene (formerly Entrezgene);Acc:115529234]	ENSDARG00000104227	0.61	-0.7	4.55	16.69	4.41e-05	0.00101
ENSGMOG00000003503	ENSG00000184508	HDDC3	hddc3	HD domain containing 3 [Source:NCBI gene (formerly Entrezgene);Acc:115559259]	ENSDARG00000020473	0.65	-0.62	4.91	16	6.34e-05	0.00132
ENSGMOG00000011540	ENSG00000242259	C22orf39	si:ch211-51h9.6	si:ch211-51h9,6 [Source:NCBI gene;Acc:563100]	ENSDARG00000092360	0.58	-0.78	4.87	20.25	6.81e-06	0.000276
ENSGMOG00000011210			arhgef4	Rho guanine nucleotide exchange factor (GEF) 4 [Source:NCBI gene (formerly Entrezgene);Acc:115537231]	ENSDARG00000012914	1.55	0.63	5.59	13.01	0.00031	0.00419
ENSGMOG00000016332		ITGB1	itgb1b.2		ENSDARG00000022689	1.7	0.76	5.59	8.54	0.00347	0.0246
ENSGMOG00000017524	ENSG00000145555	MYO10	myo10	myosin X [Source:ZFIN;Acc:ZDB-GENE-070912-277]	ENSDARG00000017004	1.52	0.6	5.01	10.01	0.00156	0.0137
ENSGMOG00000032775	ENSG00000103326	CAPN15	capn15	calpain 15 [Source:NCBI gene (formerly Entrezgene);Acc:115531244]	ENSDARG00000060600	1.54	0.62	5.25	16.27	5.5e-05	0.00119
ENSGMOG00000028914			jac6		ENSDARG00000076530	0.41	-1.3	4.67	7.94	0.00483	0.0315
ENSGMOG00000005643	ENSG00000113552	GNPDA1	gnpda1	glucosamine-6-phosphate deaminase 1 [Source:NCBI gene (formerly Entrezgene);Acc:115552215]	ENSDARG00000037307	0.66	-0.59	5.12	11.2	0.000819	0.00851
ENSGMOG00000036330	ENSG00000196549	MME	kel	Kell metallo-endopeptidase (Kell blood group) [Source:NCBI gene (formerly Entrezgene);Acc:115553385]	ENSDARG00000076950	0.32	-1.65	4.32	20.45	6.12e-06	0.000256
ENSGMOG00000001995	ENSG00000072952	IRAG1	mrvi1	murine retrovirus integration site 1 homolog [Source:ZFIN;Acc:ZDB-GENE-120221-4]	ENSDARG00000074602	3.38	1.76	6.08	9.24	0.00237	0.0186
ENSGMOG00000013506	ENSG00000158966	CACHD1	cachd1	cache domain containing 1 [Source:NCBI gene (formerly Entrezgene);Acc:115555755]	ENSDARG00000061590	1.66	0.73	5.24	14.37	0.00015	0.00245
ENSGMOG00000029187		GATA1	gata1a	GATA binding protein 1a [Source:NCBI gene (formerly Entrezgene);Acc:115557546]	ENSDARG00000013477	0.33	-1.59	4.36	18.92	1.36e-05	0.000448
ENSGMOG00000012571	ENSG00000241962			mitochondrial ribosomal protein L30 [Source:NCBI gene (formerly Entrezgene);Acc:115533033]		0.67	-0.58	4.92	15.09	0.000103	0.00186
ENSGMOG00000017332	ENSG00000136522	MRPL47	mrpl47	mitochondrial ribosomal protein L47 [Source:NCBI gene (formerly Entrezgene);Acc:115555711]	ENSDARG00000075743	0.61	-0.72	4.78	27.67	1.44e-07	1.7e-05
ENSGMOG00000015780	ENSG00000111679	PTPN6	ptpn6	protein tyrosine phosphatase non-receptor type 6 [Source:NCBI gene (formerly Entrezgene);Acc:115553946]	ENSDARG00000089043	0.65	-0.62	4.55	6.85	0.00886	0.0482
ENSGMOG00000028518	ENSG00000198771	RCSD1	zgc:153184	uncharacterized LOC115561295 [Source:NCBI gene (formerly Entrezgene);Acc:115561295]	ENSDARG00000099645	0.55	-0.87	4.51	41.46	1.21e-10	5.05e-08
ENSGMOG00000030884			fbp1a	fructose-1,6-bisphosphatase 1-like [Source:NCBI gene (formerly Entrezgene);Acc:115545948]	ENSDARG00000021366	0.4	-1.31	4.16	7.62	0.00577	0.0356
ENSGMOG00000003047				sarcoplasmic/endoplasmic reticulum calcium ATPase 2-like [Source:NCBI gene (formerly Entrezgene);Acc:115545608]		13.61	3.77	7.8	15.66	7.57e-05	0.0015
ENSGMOG00000015646	ENSG00000119616	FCF1	fcf1	FCF1 rRNA-processing protein [Source:NCBI gene (formerly Entrezgene);Acc:115539046]	ENSDARG00000102333	0.65	-0.63	4.82	13.28	0.000268	0.00378
ENSGMOG00000004450	ENSG00000064393	HIPK2	hipk2	homeodomain interacting protein kinase 2 [Source:NCBI gene (formerly Entrezgene);Acc:115550303]	ENSDARG00000042518	1.69	0.75	5.17	7.88	0.005	0.0322
ENSGMOG00000015526	ENSG00000139182	CLSTN3	clstn3	calsyntenin 3 [Source:ZFIN;Acc:ZDB-GENE-100921-73]	ENSDARG00000073883	2.71	1.44	5.9	31.59	1.9e-08	3.47e-06
ENSGMOG00000017814	ENSG00000120008	WDR11	wdr11		ENSDARG00000075245	1.55	0.63	5.28	25.46	4.52e-07	4.13e-05
ENSGMOG00000013939	ENSG00000120533	ENY2	eny2	ENY2 transcription and export complex 2 subunit [Source:NCBI gene (formerly Entrezgene);Acc:115554630]	ENSDARG00000070046	0.61	-0.71	4.7	15.79	7.07e-05	0.00142
ENSGMOG00000003247	ENSG00000125652	ALKBH7	alkbh7	alkB homolog 7 [Source:NCBI gene (formerly Entrezgene);Acc:115535256]	ENSDARG00000037906	0.66	-0.59	4.87	15.94	6.53e-05	0.00135
ENSGMOG00000018930	ENSG00000158246	TENT5B	tent5bb	terminal nucleotidyltransferase 5Bb [Source:ZFIN;Acc:ZDB-GENE-060503-431]	ENSDARG00000011797	2.21	1.14	5.56	41.49	1.18e-10	5.05e-08
ENSGMOG00000003716	ENSG00000196367	TRRAP	trrap	transformation/transcription domain-associated protein [Source:ZFIN;Acc:ZDB-GENE-050809-47]	ENSDARG00000100623	1.65	0.72	4.94	17.08	3.58e-05	0.000864
ENSGMOG00000002593	ENSG00000149256	TENM4	tenm4	teneurin transmembrane protein 4 [Source:NCBI gene;Acc:30156]	ENSDARG00000105088	1.79	0.84	4.99	13.62	0.000224	0.0033
ENSGMOG00000007050						0.61	-0.72	4.79	17.03	3.68e-05	0.000883
ENSGMOG00000009974	ENSG00000171208	NETO2	neto2b	neuropilin (NRP) and tolloid (TLL)-like 2b [Source:ZFIN;Acc:ZDB-GENE-060503-638]	ENSDARG00000112100	1.67	0.74	5.54	15.61	7.77e-05	0.00153
ENSGMOG00000009017	ENSG00000050165	DKK3	dkk3b	dickkopf WNT signaling pathway inhibitor 3b [Source:ZFIN;Acc:ZDB-GENE-061207-74]	ENSDARG00000070683	0.43	-1.21	5	17.69	2.6e-05	0.000676
ENSGMOG00000006638	ENSG00000169230	PRELID1	prelid1a	PRELI domain containing 1a [Source:NCBI gene (formerly Entrezgene);Acc:115552911]	ENSDARG00000098671	0.65	-0.61	4.7	21.35	3.83e-06	0.000185
ENSGMOG00000001897	ENSG00000151623	NR3C2	nr3c2	nuclear receptor subfamily 3, group C, member 2 [Source:NCBI gene (formerly Entrezgene);Acc:115540023]	ENSDARG00000102082	1.63	0.71	5.32	21.49	3.56e-06	0.000176
ENSGMOG00000005707	ENSG00000152380	FAM151B	fam151b		ENSDARG00000020024	0.65	-0.62	4.65	20.21	6.93e-06	0.000279
ENSGMOG00000004317	ENSG00000107833	NPM3	npm3	nucleophosmin/nucleoplasmin, 3 [Source:NCBI gene (formerly Entrezgene);Acc:115559544]	ENSDARG00000103594	0.6	-0.74	4.78	17.96	2.25e-05	0.00061
ENSGMOG00000014710		PTPRZ1	ptprz1b	protein tyrosine phosphatase receptor type Z1b [Source:ZFIN;Acc:ZDB-GENE-050506-100]	ENSDARG00000020871	1.54	0.62	5.17	15.02	0.000106	0.00191
ENSGMOG00000025794	ENSG00000155893	PXYLP1	pxylp1	2-phosphoxylose phosphatase 1 [Source:NCBI gene (formerly Entrezgene);Acc:115561558]	ENSDARG00000040644	1.61	0.69	5.54	15.75	7.22e-05	0.00145
ENSGMOG00000034805						0.43	-1.21	4.37	18.54	1.66e-05	0.000507
ENSGMOG00000012373	ENSG00000100075	SLC25A1	slc25a1b	slc25a1 solute carrier family 25 member 1b [Source:NCBI gene;Acc:795332]	ENSDARG00000076381	0.57	-0.82	4.68	15.93	6.56e-05	0.00135
ENSGMOG00000004473	ENSG00000163328	GPR155	gpr155a	G protein-coupled receptor 155a [Source:ZFIN;Acc:ZDB-GENE-100922-89]	ENSDARG00000090804	0.64	-0.64	5.26	8.27	0.00402	0.0275
ENSGMOG00000025591				cytochrome c-like [Source:NCBI gene (formerly Entrezgene);Acc:115533447]		0.62	-0.69	4.41	19.68	9.16e-06	0.000338
ENSGMOG00000022354	ENSG00000156928	MALSU1	si:zfos-1192g2.3		ENSDARG00000091079	0.61	-0.7	4.74	25.59	4.23e-07	3.93e-05
ENSGMOG00000006950	ENSG00000183891	TTC32	ttc32	tetratricopeptide repeat domain 32 [Source:NCBI gene (formerly Entrezgene);Acc:115534753]	ENSDARG00000069241	0.66	-0.61	4.68	10.11	0.00147	0.0131
ENSGMOG00000025619	ENSG00000128340	RAC2	rac2	Rac family small GTPase 2 [Source:NCBI gene (formerly Entrezgene);Acc:115532154]	ENSDARG00000038010	0.61	-0.72	4.72	11.18	0.000826	0.00857
ENSGMOG00000023450	ENSG00000154229	PRKCA	prkcaa	protein kinase C alpha [Source:NCBI gene (formerly Entrezgene);Acc:115540414]	ENSDARG00000115657	1.95	0.96	5.51	9.9	0.00165	0.0143
ENSGMOG00000012576	ENSG00000168209	DDIT4				0.56	-0.83	4.88	19.22	1.17e-05	0.000408
ENSGMOG00000006374	ENSG00000073670	ADAM11	adam11	disintegrin and metalloproteinase domain-containing protein 11-like [Source:NCBI gene (formerly Entrezgene);Acc:115531497]	ENSDARG00000079204	2.13	1.09	5.74	50	1.54e-12	9.76e-10
ENSGMOG00000019264	ENSG00000167306	MYO5B	myo5b	myosin VB [Source:NCBI gene (formerly Entrezgene);Acc:115542147]	ENSDARG00000062003	1.59	0.67	5.14	12.49	0.00041	0.00512
ENSGMOG00000035010						0.66	-0.6	4.46	10.79	0.00102	0.0101
ENSGMOG00000012220	ENSG00000130477	UNC13A				2.13	1.09	5.38	15.72	7.36e-05	0.00147
ENSGMOG00000016078	ENSG00000111344	RASAL1	rasal1b		ENSDARG00000041515	1.81	0.85	4.94	25.35	4.78e-07	4.32e-05
ENSGMOG00000004452	ENSG00000176853	FAM91A1	fam91a1	family with sequence similarity 91 member A1 [Source:NCBI gene (formerly Entrezgene);Acc:115535693]	ENSDARG00000003320	1.63	0.7	5.35	19.09	1.25e-05	0.000421
ENSGMOG00000007330	ENSG00000134160	TRPM1	trpm1a	transient receptor potential cation channel, subfamily M, member 1a [Source:ZFIN;Acc:ZDB-GENE-070112-1372]	ENSDARG00000011259	0.66	-0.6	4.55	11.14	0.000844	0.00869
ENSGMOG00000016831	ENSG00000164327	RICTOR	rictora	RPTOR independent companion of MTOR complex 2 [Source:NCBI gene (formerly Entrezgene);Acc:115553531]	ENSDARG00000100867	1.54	0.63	5.13	23.47	1.27e-06	8.92e-05
ENSGMOG00000030625						0.48	-1.07	4.27	20.32	6.54e-06	0.000268
ENSGMOG00000009357	ENSG00000145354	CISD2	cisd2	CDGSH iron sulfur domain 2 [Source:NCBI gene (formerly Entrezgene);Acc:115539956]	ENSDARG00000052703	0.57	-0.8	4.75	31.15	2.39e-08	4e-06
ENSGMOG00000014605			soul5l	heme-binding protein soul5, like [Source:NCBI gene (formerly Entrezgene);Acc:115539867]	ENSDARG00000089879	5.69	2.51	7.27	12.26	0.000462	0.00558
ENSGMOG00000014619	ENSG00000213246	SUPT4H1	supt4h1	SPT4 homolog, DSIF elongation factor subunit [Source:NCBI gene (formerly Entrezgene);Acc:115547749]	ENSDARG00000113969	0.66	-0.59	4.46	23.48	1.26e-06	8.92e-05
ENSGMOG00000019873			pycard		ENSDARG00000040076	0.63	-0.67	4.61	11.6	0.000659	0.00727
ENSGMOG00000025736	ENSG00000164713	BRI3	bri3	brain protein I3 [Source:ZFIN;Acc:ZDB-GENE-030131-3038]	ENSDARG00000086332	0.64	-0.64	4.66	23.69	1.13e-06	8.36e-05
ENSGMOG00000034746						0.42	-1.26	4.69	12.08	0.000509	0.006
ENSGMOG00000036902	ENSG00000257520	SFTA3	nkx2.1	NK2 homeobox 1 [Source:NCBI gene (formerly Entrezgene);Acc:115543443]	ENSDARG00000019835	1.7	0.77	5.18	6.83	0.00896	0.0486
ENSGMOG00000001235	ENSG00000166311	SMPD1	smpd1	sphingomyelin phosphodiesterase 1 [Source:NCBI gene (formerly Entrezgene);Acc:115546539]	ENSDARG00000076121	1.68	0.75	5.53	23.06	1.57e-06	0.000102
ENSGMOG00000025232	ENSG00000133731	IMPA1		inositol monophosphatase 1-like [Source:NCBI gene (formerly Entrezgene);Acc:115537452]		0.22	-2.21	3.66	9.53	0.00202	0.0165
ENSGMOG00000002950	ENSG00000165895	ARHGAP42	arhgap42b	rho GTPase-activating protein 42-like [Source:NCBI gene (formerly Entrezgene);Acc:115560824]	ENSDARG00000010654	1.76	0.81	5.3	27.09	1.94e-07	2.09e-05
ENSGMOG00000017474	ENSG00000110200	ANAPC15	anapc15	anaphase promoting complex subunit 15 [Source:NCBI gene (formerly Entrezgene);Acc:115561633]	ENSDARG00000101285	0.64	-0.65	4.57	24.35	8.03e-07	6.35e-05
ENSGMOG00000017632	ENSG00000177697	CD151	cd151	CD151 molecule [Source:NCBI gene (formerly Entrezgene);Acc:115551202]	ENSDARG00000038288	0.45	-1.16	5.25	10.33	0.00131	0.0121
ENSGMOG00000007060	ENSG00000102763	VWA8	vwa8	von Willebrand factor A domain containing 8 [Source:NCBI gene;Acc:561317]	ENSDARG00000078593	1.51	0.59	5.16	19.64	9.34e-06	0.000344
ENSGMOG00000008061	ENSG00000112578	BYSL	bysl	bystin-like [Source:NCBI gene (formerly Entrezgene);Acc:115557443]	ENSDARG00000001057	0.64	-0.64	4.41	30.52	3.31e-08	5.11e-06
ENSGMOG00000026814	ENSG00000183513	COA5	coa5	cytochrome c oxidase assembly factor 5 [Source:NCBI gene (formerly Entrezgene);Acc:115533034]	ENSDARG00000094833	0.64	-0.64	4.73	14.3	0.000156	0.00252
ENSGMOG00000020263	ENSG00000180185	FAHD1	fahd1	fumarylacetoacetate hydrolase domain containing 1 [Source:NCBI gene (formerly Entrezgene);Acc:115530708]	ENSDARG00000031657	0.61	-0.72	4.67	36.97	1.2e-09	3.63e-07
ENSGMOG00000000815	ENSG00000124191	TOX2	tox2	TOX high mobility group box family member 2 [Source:NCBI gene (formerly Entrezgene);Acc:115556938]	ENSDARG00000100055	1.57	0.65	5.14	31.87	1.65e-08	3.2e-06
ENSGMOG00000011228	ENSG00000110660	SLC35F2	slc35f2	solute carrier family 35 member F2 [Source:NCBI gene (formerly Entrezgene);Acc:115547836]	ENSDARG00000069745	0.41	-1.3	6.32	7.42	0.00646	0.0383
ENSGMOG00000010505	ENSG00000135336	ORC3	orc3	origin recognition complex, subunit 3 [Source:ZFIN;Acc:ZDB-GENE-030131-6247]	ENSDARG00000008805	1.54	0.62	5.03	14.72	0.000125	0.00213
ENSGMOG00000025278			si:dkey-93h22.7		ENSDARG00000099600	0.32	-1.63	4.03	30.84	2.8e-08	4.53e-06
ENSGMOG00000027137	ENSG00000134313	KIDINS220	kidins220b		ENSDARG00000017338	1.89	0.92	5.31	11.29	0.000778	0.00816
ENSGMOG00000034316	ENSG00000164620	RELL2	rell2	RELT like 2 [Source:NCBI gene (formerly Entrezgene);Acc:115552133]	ENSDARG00000071876	0.63	-0.67	4.6	7.04	0.00797	0.0448
ENSGMOG00000014077	ENSG00000135655	USP15	CABZ01074307.2	ubiquitin specific peptidase 15 [Source:NCBI gene (formerly Entrezgene);Acc:115532121]	ENSDARG00000113364	1.56	0.64	5.16	11.49	0.000701	0.0076
ENSGMOG00000025370			lamb2l	laminin, beta 2-like [Source:ZFIN;Acc:ZDB-GENE-030131-4205]	ENSDARG00000033950	1.82	0.87	5.25	11.83	0.000584	0.00665
ENSGMOG00000009010	ENSG00000266202	LYRM9	lyrm9		ENSDARG00000075528	0.63	-0.67	4.69	12.39	0.000431	0.00533
ENSGMOG00000009707	ENSG00000116604	MEF2D	mef2d	myocyte enhancer factor 2d [Source:NCBI gene (formerly Entrezgene);Acc:115553363]	ENSDARG00000040237	1.96	0.97	5.14	9.5	0.00206	0.0167
ENSGMOG00000017670	ENSG00000122966	CIT	cita		ENSDARG00000089856	1.51	0.6	5.16	10.16	0.00144	0.0129
ENSGMOG00000030340				angiopoietin-4-like [Source:NCBI gene (formerly Entrezgene);Acc:115542474]		0.32	-1.66	3.7	7.69	0.00556	0.0348
ENSGMOG00000003713	ENSG00000051523	CYBA	cyba	cytochrome b-245 light chain [Source:NCBI gene (formerly Entrezgene);Acc:115558271]	ENSDARG00000018283	0.45	-1.15	3.93	12.33	0.000445	0.00544
ENSGMOG00000011282	ENSG00000134909	ARHGAP32	arhgap32b		ENSDARG00000074184	1.63	0.7	5.01	10.21	0.0014	0.0127
ENSGMOG00000023368			pycard	apoptosis-associated speck-like protein containing a CARD [Source:NCBI gene (formerly Entrezgene);Acc:115553999]	ENSDARG00000040076	0.47	-1.09	4.25	22.9	1.71e-06	0.000109
ENSGMOG00000016588			gstt1b	glutathione S-transferase theta 1b [Source:NCBI gene (formerly Entrezgene);Acc:115540497]	ENSDARG00000017388	0.65	-0.63	4.92	20.42	6.22e-06	0.000259
ENSGMOG00000019204	ENSG00000115956	PLEK	plek	pleckstrin [Source:ZFIN;Acc:ZDB-GENE-040426-1506]	ENSDARG00000104325	0.34	-1.56	3.67	11.3	0.000775	0.00815
ENSGMOG00000031121		MBD5	mbd5	methyl-CpG-binding domain protein 5-like [Source:NCBI gene (formerly Entrezgene);Acc:115542220]	ENSDARG00000059581	1.54	0.62	4.88	14.03	0.00018	0.00281
ENSGMOG00000006628	ENSG00000171132	PRKCE	prkceb	protein kinase C, epsilon a [Source:NCBI gene (formerly Entrezgene);Acc:115530647]	ENSDARG00000069928	1.61	0.69	5.18	18.65	1.57e-05	0.00049
ENSGMOG00000028436	ENSG00000125266	EFNB2	efnb2a	ephrin-B2a [Source:NCBI gene (formerly Entrezgene);Acc:115533220]	ENSDARG00000020164	1.82	0.86	5.03	8.62	0.00332	0.0239
ENSGMOG00000015971	ENSG00000187240	DYNC2H1	DYNC2H1		ENSDARG00000113761	1.53	0.62	5.08	13.52	0.000235	0.00342
ENSGMOG00000001316		LIMCH1	limch1a	LIM and calponin homology domains-containing protein 1-like [Source:NCBI gene (formerly Entrezgene);Acc:115540066]	ENSDARG00000074275	1.67	0.74	5.28	15.28	9.26e-05	0.00174
ENSGMOG00000004519	ENSG00000144306	SCRN3	scrn3	secernin 3 [Source:NCBI gene (formerly Entrezgene);Acc:115532874]	ENSDARG00000016611	0.66	-0.6	4.5	26.1	3.24e-07	3.26e-05
ENSGMOG00000032192	ENSG00000162729	IGSF8	igsf8	immunoglobulin superfamily, member 8 [Source:NCBI gene (formerly Entrezgene);Acc:115557399]	ENSDARG00000038467	1.54	0.62	5.01	17.27	3.24e-05	0.000793
ENSGMOG00000025638	ENSG00000116991	SIPA1L2	sipa1l2	signal-induced proliferation-associated 1-like protein 2 [Source:NCBI gene (formerly Entrezgene);Acc:115540071]	ENSDARG00000061640	1.61	0.69	4.9	18.99	1.31e-05	0.000436
ENSGMOG00000002886	ENSG00000082175	PGR	pgr	progesterone receptor [Source:NCBI gene (formerly Entrezgene);Acc:115560826]	ENSDARG00000035966	4.25	2.09	6.15	74.06	7.57e-18	1.74e-14
ENSGMOG00000004958	ENSG00000112167	SAYSD1	si:ch211-59d15.9		ENSDARG00000043687	0.65	-0.62	4.53	18.5	1.7e-05	0.000512
ENSGMOG00000014595	ENSG00000177239	MAN1B1	man1b1b	mannosidase, alpha, class 1B, member 1b [Source:NCBI gene (formerly Entrezgene);Acc:115545195]	ENSDARG00000076592	1.82	0.86	5.41	18.67	1.55e-05	0.000488
ENSGMOG00000025635	ENSG00000099800	TIMM13	timm13	translocase of inner mitochondrial membrane 13 homolog (yeast) [Source:NCBI gene (formerly Entrezgene);Acc:115555572]	ENSDARG00000058297	0.64	-0.64	4.34	19.34	1.09e-05	0.000388
ENSGMOG00000029882						2.17	1.12	5.3	12.9	0.000328	0.00434
ENSGMOG00000002770	ENSG00000138735	PDE5A	pde5ab	phosphodiesterase 5A, cGMP-specific, b [Source:ZFIN;Acc:ZDB-GENE-060824-4]	ENSDARG00000051915	5.64	2.5	6.23	9.7	0.00184	0.0154
ENSGMOG00000031813						1.52	0.6	4.97	14.52	0.000139	0.00232
ENSGMOG00000005230	ENSG00000165995	CACNB2	cacnb2a	calcium channel, voltage-dependent, beta 2a [Source:NCBI gene (formerly Entrezgene);Acc:115537117]	ENSDARG00000099045	1.53	0.61	4.93	14.16	0.000168	0.00266
ENSGMOG00000011250	ENSG00000270316	BORCS7-ASMT	borcs7	BLOC-1 related complex subunit 7 [Source:NCBI gene (formerly Entrezgene);Acc:115559782]	ENSDARG00000055070	0.62	-0.7	4.25	28.33	1.02e-07	1.25e-05
ENSGMOG00000033215	ENSG00000122224	LY9	si:cabz01074946.1	SLAM family member 9-like [Source:NCBI gene (formerly Entrezgene);Acc:115529338]	ENSDARG00000090396	0.39	-1.36	3.92	19.98	7.84e-06	0.000305
ENSGMOG00000009549	ENSG00000007402	CACNA2D2	cacna2d2b		ENSDARG00000078169	1.56	0.64	4.81	6.95	0.00838	0.0464
ENSGMOG00000012372				carnitine palmitoyltransferase 1Cb [Source:ZFIN;Acc:ZDB-GENE-050417-155]		2.54	1.35	5.41	77.15	1.58e-18	4.86e-15
ENSGMOG00000030821	ENSG00000182580	EPHB3	EPHB3		ENSDARG00000103576	1.68	0.75	4.99	12.11	0.000502	0.00593
ENSGMOG00000028538				chemokine (C-C motif) ligand 36, duplicate 1 [Source:NCBI gene (formerly Entrezgene);Acc:115529242]		0.4	-1.32	4.37	40.06	2.47e-10	9.68e-08
ENSGMOG00000018723	ENSG00000129219	PLD2	pld2	phospholipase D2 [Source:NCBI gene (formerly Entrezgene);Acc:115547294]	ENSDARG00000034262	1.64	0.71	5.19	33.59	6.8e-09	1.58e-06
ENSGMOG00000007429	ENSG00000114541	FRMD4B	frmd4ba	FERM domain containing 4Ba [Source:ZFIN;Acc:ZDB-GENE-130412-1]	ENSDARG00000074599	2.25	1.17	5.4	79.55	4.7e-19	1.73e-15
ENSGMOG00000027407	ENSG00000186184	POLR1D	polr1d	RNA polymerase I and III subunit D [Source:NCBI gene (formerly Entrezgene);Acc:115552800]	ENSDARG00000037570	0.65	-0.62	4.55	12.64	0.000378	0.00482
ENSGMOG00000001239	ENSG00000148803	FUOM	fuom	fucose mutarotase [Source:NCBI gene;Acc:447896]	ENSDARG00000039422	0.65	-0.61	4.44	10.17	0.00143	0.0129
ENSGMOG00000014468	ENSG00000143514	TP53BP2	tp53bp2b		ENSDARG00000054858	1.61	0.68	4.78	20.32	6.54e-06	0.000268
ENSGMOG00000013738	ENSG00000181631	P2RY13	p2ry13	P2Y purinoceptor 13-like [Source:NCBI gene (formerly Entrezgene);Acc:115528763]	ENSDARG00000069944	0.52	-0.93	4.31	34.97	3.35e-09	9.09e-07
ENSGMOG00000022260	ENSG00000066336	SPI1	spi1b	Spi-1 proto-oncogene b [Source:NCBI gene (formerly Entrezgene);Acc:115558635]	ENSDARG00000000767	0.57	-0.82	4.24	13.15	0.000288	0.00398
ENSGMOG00000031463						0.67	-0.58	4.51	10.72	0.00106	0.0104
ENSGMOG00000032095	ENSG00000176386	CDC26	cdc26	cell division cycle 26 homolog [Source:NCBI gene (formerly Entrezgene);Acc:115531989]	ENSDARG00000077815	0.61	-0.72	4.37	24.19	8.73e-07	6.73e-05
ENSGMOG00000008910	ENSG00000196576	PLXNB2	plxnb2b	plexin b2b [Source:NCBI gene (formerly Entrezgene);Acc:115550895]	ENSDARG00000036985	1.55	0.63	4.67	18.35	1.83e-05	0.000538
ENSGMOG00000037197	ENSG00000114279	FGF12	fgf12b	fibroblast growth factor 12 [Source:NCBI gene (formerly Entrezgene);Acc:115528856]	ENSDARG00000113525	1.57	0.65	5.16	14.65	0.000129	0.00219
ENSGMOG00000028874			zgc:162780	putative methyltransferase DDB_G0268948 [Source:NCBI gene (formerly Entrezgene);Acc:115533387]	ENSDARG00000069548	0.54	-0.9	5.35	9.87	0.00168	0.0145
ENSGMOG00000018342	ENSG00000101336	HCK	hck	HCK proto-oncogene, Src family tyrosine kinase [Source:NCBI gene (formerly Entrezgene);Acc:115548397]	ENSDARG00000058647	0.57	-0.8	4.24	12.24	0.000468	0.00563
ENSGMOG00000032108	ENSG00000144460	NYAP2	nyap2b	neuronal tyrosine-phosphorylated phosphoinositide-3-kinase adaptor 2b [Source:NCBI gene (formerly Entrezgene);Acc:115548348]	ENSDARG00000093357	1.71	0.78	5.17	19.2	1.18e-05	0.000411
ENSGMOG00000029000	ENSG00000109103	UNC119		unc-119 homolog a (C, elegans) [Source:NCBI gene (formerly Entrezgene);Acc:115561778]		3.47	1.79	6.02	7.33	0.00679	0.0396
ENSGMOG00000004463	ENSG00000145782	ATG12	atg12	ATG12 autophagy related 12 homolog (S, cerevisiae) [Source:NCBI gene (formerly Entrezgene);Acc:115554153]	ENSDARG00000069545	0.64	-0.63	4.54	15.71	7.37e-05	0.00147
ENSGMOG00000008505	ENSG00000128951	DUT	CABZ01074745.1	deoxyuridine triphosphatase [Source:NCBI gene (formerly Entrezgene);Acc:115559060]	ENSDARG00000102748	0.61	-0.7	4.51	20.97	4.67e-06	0.000211
ENSGMOG00000016013	ENSG00000189079	ARID2	arid2		ENSDARG00000007413	1.57	0.65	4.98	15.33	9.02e-05	0.00171
ENSGMOG00000010171	ENSG00000285382	COMMD7	commd7	COMM domain containing 7 [Source:NCBI gene (formerly Entrezgene);Acc:115546947]	ENSDARG00000036784	0.62	-0.7	4.45	25.82	3.75e-07	3.65e-05
ENSGMOG00000022641						0.32	-1.66	3.65	12.64	0.000377	0.00482
ENSGMOG00000029489	ENSG00000134809	TIMM10	timm10	translocase of inner mitochondrial membrane 10 homolog (yeast) [Source:NCBI gene (formerly Entrezgene);Acc:115540559]	ENSDARG00000069116	0.6	-0.74	4.38	22.51	2.09e-06	0.000123
ENSGMOG00000007593	ENSG00000141968	VAV1	CABZ01114581.1	vav guanine nucleotide exchange factor 1 [Source:NCBI gene (formerly Entrezgene);Acc:115540755]	ENSDARG00000112526	0.55	-0.85	4.28	11.27	0.000788	0.00825
ENSGMOG00000017873	ENSG00000136295	TTYH3	ttyh3b	protein tweety homolog 3-like [Source:NCBI gene (formerly Entrezgene);Acc:115539884]	ENSDARG00000007678	1.63	0.7	5.15	8.5	0.00356	0.0252
ENSGMOG00000029279	ENSG00000185608	MRPL40	mrpl40	mitochondrial ribosomal protein L40 [Source:NCBI gene (formerly Entrezgene);Acc:115545640]	ENSDARG00000043554	0.65	-0.62	4.55	18.04	2.17e-05	0.000592
ENSGMOG00000032480	ENSG00000008324	SS18L2	ss18l2	ss18, like 2 [Source:ZFIN;Acc:ZDB-GENE-050417-268]	ENSDARG00000101085	0.6	-0.74	4.28	15.48	8.35e-05	0.00161
ENSGMOG00000005747	ENSG00000131495	NDUFA2	ndufa2	NADH:ubiquinone oxidoreductase subunit A2 [Source:NCBI gene (formerly Entrezgene);Acc:115547050]	ENSDARG00000021984	0.53	-0.91	4.14	29.19	6.56e-08	8.82e-06
ENSGMOG00000032567	ENSG00000110925	CSRNP2	csrnp2	cysteine-serine-rich nuclear protein 2 [Source:NCBI gene (formerly Entrezgene);Acc:115541981]	ENSDARG00000075972	2.12	1.09	5.34	8.51	0.00353	0.0251
ENSGMOG00000015135	ENSG00000110031	LPXN	lpxn	leupaxin [Source:NCBI gene (formerly Entrezgene);Acc:115555361]	ENSDARG00000079315	0.39	-1.35	3.77	10.09	0.00149	0.0132
ENSGMOG00000029107						0.44	-1.2	4.19	52.18	5.05e-13	3.58e-10
ENSGMOG00000003139	ENSG00000081479	LRP2	lrp2a	low density lipoprotein receptor-related protein 2a [Source:ZFIN;Acc:ZDB-GENE-050119-2]	ENSDARG00000102506	1.95	0.96	5.02	8.05	0.00454	0.03
ENSGMOG00000015790	ENSG00000145087	STXBP5L	stxbp5l	syntaxin binding protein 5 like [Source:HGNC Symbol;Acc:HGNC:30757]	ENSDARG00000006383	2.53	1.34	5.32	45.99	1.19e-11	6.26e-09
ENSGMOG00000003578	ENSG00000144118	RALB	ralbb	v-ral simian leukemia viral oncogene homolog Ba (ras related) [Source:NCBI gene (formerly Entrezgene);Acc:115532736]	ENSDARG00000113643	0.66	-0.59	4.53	11.77	0.000601	0.0068
ENSGMOG00000009598	ENSG00000153107	ANAPC1	anapc1		ENSDARG00000075687	1.53	0.61	4.76	10.73	0.00105	0.0103
ENSGMOG00000009569			si:dkey-51e6.1	si:dkey-51e6,1 [Source:ZFIN;Acc:ZDB-GENE-041014-198]	ENSDARG00000042133	0.62	-0.7	4.47	7.3	0.00689	0.0401
ENSGMOG00000018325	ENSG00000198860	TSEN15	tsen15	TSEN15 tRNA splicing endonuclease subunit [Source:NCBI gene (formerly Entrezgene);Acc:115549640]	ENSDARG00000069280	0.62	-0.68	4.27	13.64	0.000221	0.00328
ENSGMOG00000007056	ENSG00000239789	MRPS17	mrps17	mitochondrial ribosomal protein S17 [Source:NCBI gene (formerly Entrezgene);Acc:115547773]	ENSDARG00000054164	0.56	-0.84	4.39	20.9	4.84e-06	0.000216
ENSGMOG00000036369				cytochrome b-c1 complex subunit 10 [Source:NCBI gene (formerly Entrezgene);Acc:115556314]		0.55	-0.85	4.28	22.2	2.46e-06	0.000136
ENSGMOG00000011706	ENSG00000135218	CD36	cd36		ENSDARG00000032639	0.44	-1.19	4.18	23.11	1.53e-06	0.0001
ENSGMOG00000026909	ENSG00000010818	HIVEP2	hivep2a	HIVEP zinc finger 2a [Source:NCBI gene (formerly Entrezgene);Acc:115533990]	ENSDARG00000039987	1.82	0.87	4.97	10.59	0.00114	0.0109
ENSGMOG00000029170			pbxip1b		ENSDARG00000011824	1.51	0.6	4.73	22.76	1.84e-06	0.000114
ENSGMOG00000028096	ENSG00000168275	COA6	coa6	cytochrome c oxidase assembly factor 6 homolog [Source:NCBI gene (formerly Entrezgene);Acc:115542871]	ENSDARG00000092677	0.65	-0.62	4.48	17.62	2.69e-05	0.000694
ENSGMOG00000020491	ENSG00000173141	MRPL57	mrpl57	mitochondrial ribosomal protein L57 [Source:NCBI gene (formerly Entrezgene);Acc:115560208]	ENSDARG00000007285	0.58	-0.78	4.42	29.53	5.49e-08	7.64e-06
ENSGMOG00000024871	ENSG00000178695	KCTD12	kctd12.2	potassium channel tetramerisation domain containing 12,2 [Source:ZFIN;Acc:ZDB-GENE-060117-4]	ENSDARG00000053542	0.61	-0.72	4.57	17.99	2.22e-05	0.000604
ENSGMOG00000032708			s100w	S100 calcium binding protein W [Source:NCBI gene (formerly Entrezgene);Acc:115554103]	ENSDARG00000101181	0.56	-0.84	4.97	10.77	0.00103	0.0101
ENSGMOG00000012658				otoraplin [Source:NCBI gene (formerly Entrezgene);Acc:115559554]		0.52	-0.95	4.18	21.94	2.82e-06	0.000148
ENSGMOG00000019289	ENSG00000008300	CELSR3	celsr3	cadherin, EGF LAG seven-pass G-type receptor 3 [Source:ZFIN;Acc:ZDB-GENE-070122-3]	ENSDARG00000055825	1.58	0.66	4.56	12.21	0.000476	0.0057
ENSGMOG00000007767	ENSG00000185920	PTCH1	ptch1	patched 1 [Source:NCBI gene (formerly Entrezgene);Acc:115545602]	ENSDARG00000095859	1.62	0.7	4.7	17.91	2.31e-05	0.000621
ENSGMOG00000023934	ENSG00000163820	FYCO1	fyco1b	FYVE and coiled-coil domain-containing protein 1-like [Source:NCBI gene (formerly Entrezgene);Acc:115549502]	ENSDARG00000078022	1.66	0.73	4.86	9.35	0.00224	0.0178
ENSGMOG00000031890	ENSG00000160753	RUSC1	rusc1	RUN and SH3 domain containing 1 [Source:NCBI gene (formerly Entrezgene);Acc:115553374]	ENSDARG00000078125	1.52	0.61	4.97	14	0.000183	0.00283
ENSGMOG00000030185	ENSG00000256537	SMIM10L1	SMIM10	small integral membrane protein 10-like protein 2A [Source:NCBI gene (formerly Entrezgene);Acc:115558597]	ENSDARG00000100331	0.63	-0.66	4.41	12.98	0.000315	0.00423
ENSGMOG00000013192	ENSG00000136261	BZW2	bzw2	basic leucine zipper and W2 domains 2 [Source:NCBI gene (formerly Entrezgene);Acc:115536272]	ENSDARG00000035918	0.29	-1.8	4.01	29.21	6.49e-08	8.79e-06
ENSGMOG00000029874	ENSG00000132718	SYT11	syt11b	synaptotagmin 11 [Source:NCBI gene (formerly Entrezgene);Acc:115545117]	ENSDARG00000056105	1.63	0.71	5.01	15.29	9.23e-05	0.00173
ENSGMOG00000013318	ENSG00000100410	PHF5A	phf5a	PHD finger protein 5A [Source:NCBI gene (formerly Entrezgene);Acc:115531420]	ENSDARG00000045155	0.6	-0.73	4.09	15.51	8.19e-05	0.00159
ENSGMOG00000019809	ENSG00000180992	MRPL14	mrpl14	mitochondrial ribosomal protein L14 [Source:NCBI gene (formerly Entrezgene);Acc:115559501]	ENSDARG00000068886	0.64	-0.65	4.31	13.91	0.000191	0.00292
ENSGMOG00000008490	ENSG00000112304	ACOT13	acot13	acyl-CoA thioesterase 13 [Source:ZFIN;Acc:ZDB-GENE-060503-437]	ENSDARG00000061728	0.66	-0.6	4.52	16.36	5.24e-05	0.00115
ENSGMOG00000004887	ENSG00000198010	DLGAP2	dlgap2b		ENSDARG00000076070	1.61	0.69	4.76	17.53	2.83e-05	0.00072
ENSGMOG00000001948	ENSG00000125257	ABCC4		multidrug resistance-associated protein 4-like [Source:NCBI gene (formerly Entrezgene);Acc:115533068]		2.69	1.43	5.01	56.26	6.34e-14	5.56e-11
ENSGMOG00000005213	ENSG00000088812	ATRN	atrn	attractin [Source:ZFIN;Acc:ZDB-GENE-090312-21]	ENSDARG00000062164	1.67	0.74	4.77	21.17	4.2e-06	0.000196
ENSGMOG00000000265			slc6a1l	solute carrier family 6 member 1, like [Source:NCBI gene (formerly Entrezgene);Acc:115532546]	ENSDARG00000041205	4.08	2.03	5.95	52.43	4.46e-13	3.29e-10
ENSGMOG00000030829	ENSG00000138623	SEMA7A	CABZ01111959.1	semaphorin-7A-like [Source:NCBI gene (formerly Entrezgene);Acc:115558566]	ENSDARG00000098508	0.32	-1.63	3.85	17.08	3.59e-05	0.000864
ENSGMOG00000005079	ENSG00000143387	CTSK	ctsk	cathepsin K [Source:NCBI gene (formerly Entrezgene);Acc:115553582]	ENSDARG00000040251	0.51	-0.97	4.12	6.87	0.00876	0.0479
ENSGMOG00000018059	ENSG00000170017	ALCAM	alcama	activated leukocyte cell adhesion molecule a [Source:NCBI gene (formerly Entrezgene);Acc:115547367]	ENSDARG00000026531	1.77	0.82	4.88	13.83	0.0002	0.00302
ENSGMOG00000030966	ENSG00000130312	MRPL34	mrpl34	mitochondrial ribosomal protein L34 [Source:ZFIN;Acc:ZDB-GENE-070912-582]	ENSDARG00000092954	0.6	-0.75	4.37	29.06	7.01e-08	9.22e-06
ENSGMOG00000035355	ENSG00000156869	FRRS1	frrs1b	ferric-chelate reductase 1b [Source:ZFIN;Acc:ZDB-GENE-080917-44]	ENSDARG00000077605	0.63	-0.67	3.8	9.58	0.00197	0.0162
ENSGMOG00000036656	ENSG00000113360	DROSHA	drosha	drosha ribonuclease III [Source:HGNC Symbol;Acc:HGNC:17904]	ENSDARG00000055563	1.69	0.76	4.67	19.44	1.04e-05	0.000372
ENSGMOG00000036028	ENSG00000121989	ACVR2A	acvr2aa	activin A receptor type 2Aa [Source:ZFIN;Acc:ZDB-GENE-980526-227]	ENSDARG00000011188	1.81	0.86	4.83	61.84	3.72e-15	4.89e-12
ENSGMOG00000028788						0.59	-0.75	4.31	14.45	0.000144	0.00238
ENSGMOG00000037037			aste1a		ENSDARG00000070132	0.4	-1.3	3.34	7.84	0.00511	0.0327
ENSGMOG00000001472	ENSG00000112419	PHACTR2	phactr2	phosphatase and actin regulator 2 [Source:ZFIN;Acc:ZDB-GENE-040724-11]	ENSDARG00000027172	0.54	-0.88	4.19	11.85	0.000578	0.0066
ENSGMOG00000001765	ENSG00000141424	SLC39A6	slc39a6	solute carrier family 39 member 6 [Source:NCBI gene (formerly Entrezgene);Acc:115548199]	ENSDARG00000068143	1.9	0.93	5.62	7.2	0.00729	0.0419
ENSGMOG00000036019						0.64	-0.65	4.41	7.54	0.00605	0.0366
ENSGMOG00000008354			dennd4a	DENN/MADD domain containing 4A [Source:NCBI gene (formerly Entrezgene);Acc:115550979]	ENSDARG00000062721	1.77	0.83	4.82	15.22	9.56e-05	0.00177
ENSGMOG00000027363						0.29	-1.76	4.04	36.56	1.48e-09	4.32e-07
ENSGMOG00000015244						0.61	-0.7	4.22	15.13	0.0001	0.00183
ENSGMOG00000013290	ENSG00000204291	COL15A1	col16a1		ENSDARG00000009194	1.57	0.65	4.86	9.88	0.00167	0.0144
ENSGMOG00000007611	ENSG00000182870	GALNT9	galnt9	polypeptide N-acetylgalactosaminyltransferase 9 [Source:NCBI gene (formerly Entrezgene);Acc:115545994]	ENSDARG00000006832	2.89	1.53	5.49	90.8	1.59e-21	9.74e-18
ENSGMOG00000023889	ENSG00000128567	PODXL	podxl	podocalyxin-like [Source:NCBI gene (formerly Entrezgene);Acc:115542844]	ENSDARG00000031228	2.41	1.27	5.43	14.29	0.000157	0.00252
ENSGMOG00000001182			si:dkey-27j5.5	GTP-binding protein Rhes-like [Source:NCBI gene (formerly Entrezgene);Acc:115540842]	ENSDARG00000026383	0.45	-1.17	4.45	8.77	0.00306	0.0224
ENSGMOG00000034463	ENSG00000183853	KIRREL1	kirrel1a	kin of IRRE-like protein 1 [Source:NCBI gene (formerly Entrezgene);Acc:115529991]	ENSDARG00000001634	1.53	0.61	4.88	8.99	0.00271	0.0206
ENSGMOG00000002870		PNP	pnp5a	purine nucleoside phosphorylase 5a [Source:ZFIN;Acc:ZDB-GENE-040426-2553]	ENSDARG00000078619	0.58	-0.78	4.13	23.08	1.55e-06	0.000102
ENSGMOG00000025283	ENSG00000028137	TNFRSF1B	tnfrsf1b		ENSDARG00000070165	0.51	-0.98	3.81	24	9.63e-07	7.36e-05
ENSGMOG00000003600			si:ch211-261n11.7		ENSDARG00000068966	0.59	-0.77	4.92	7.38	0.00661	0.039
ENSGMOG00000010990	ENSG00000134198	TSPAN2	tspan2b	tetraspanin-2-like [Source:NCBI gene (formerly Entrezgene);Acc:115546694]	ENSDARG00000059202	3.83	1.94	5.44	8.21	0.00417	0.0283
ENSGMOG00000017026	ENSG00000119328	ABITRAM	abitram	actin binding transcription modulator [Source:NCBI gene (formerly Entrezgene);Acc:115535537]	ENSDARG00000070407	0.66	-0.59	4.12	14.32	0.000154	0.0025
ENSGMOG00000009210	ENSG00000076826	CAMSAP3	camsap3	calmodulin regulated spectrin-associated protein family, member 3 [Source:NCBI gene (formerly Entrezgene);Acc:115538522]	ENSDARG00000059475	1.63	0.7	4.71	11.63	0.000648	0.00718
ENSGMOG00000000969	ENSG00000065675	PRKCQ	prkcq	protein kinase C, theta [Source:NCBI gene (formerly Entrezgene);Acc:115532456]	ENSDARG00000034173	0.66	-0.59	4.25	6.8	0.00912	0.0492
ENSGMOG00000006083			atp2b3a	ATPase plasma membrane Ca2+ transporting 3a [Source:NCBI gene (formerly Entrezgene);Acc:115561758]	ENSDARG00000043474	1.7	0.77	4.68	14.65	0.00013	0.00219
ENSGMOG00000032234	ENSG00000147669	POLR2K	polr2k	RNA polymerase II, I and III subunit K [Source:NCBI gene (formerly Entrezgene);Acc:115536279]	ENSDARG00000075616	0.58	-0.78	4.31	17.52	2.85e-05	0.000722
ENSGMOG00000022468	ENSG00000105650	PDE4C				4.74	2.24	5.78	11.26	0.000792	0.00828
ENSGMOG00000006217	ENSG00000133083	DCLK1	dclk1a	doublecortin-like kinase 1a [Source:ZFIN;Acc:ZDB-GENE-061013-124]	ENSDARG00000018856	1.59	0.67	4.89	7.89	0.00497	0.0321
ENSGMOG00000000029	ENSG00000213648	SULT1A4	sult2st2		ENSDARG00000103785	0.65	-0.63	4.12	11.48	0.000703	0.00761
ENSGMOG00000010312	ENSG00000066735	KIF26A	kif26ab	kinesin family member 26Ab [Source:ZFIN;Acc:ZDB-GENE-100716-6]	ENSDARG00000015016	1.61	0.68	4.69	14.85	0.000117	0.00204
ENSGMOG00000026550	ENSG00000146950	SHROOM2	shroom2a		ENSDARG00000076416	1.52	0.6	4.77	21.52	3.5e-06	0.000175
ENSGMOG00000030354				immunoglobulin domain-containing protein [Source:NCBI gene (formerly Entrezgene);Acc:115553329]		0.46	-1.11	3.94	19.86	8.31e-06	0.000318
ENSGMOG00000018316						0.54	-0.88	3.99	34.5	4.26e-09	1.09e-06
ENSGMOG00000025173	ENSG00000132703	APCS	si:ch211-270n8.1		ENSDARG00000045089	0.26	-1.96	3.2	27.27	1.77e-07	1.96e-05
ENSGMOG00000006699	ENSG00000115350	POLE4	pole4	polymerase (DNA-directed), epsilon 4, accessory subunit [Source:NCBI gene (formerly Entrezgene);Acc:115555086]	ENSDARG00000013016	0.66	-0.6	4.21	24.44	7.68e-07	6.21e-05
ENSGMOG00000002351	ENSG00000136153	LMO7	lmo7a	LIM domain 7b [Source:NCBI gene (formerly Entrezgene);Acc:115558721]	ENSDARG00000004930	0.53	-0.91	4.49	9.42	0.00215	0.0173
ENSGMOG00000010270	ENSG00000144550	CPNE9		copine family member 9 [Source:HGNC Symbol;Acc:HGNC:24336]		0.45	-1.16	3.57	10.76	0.00104	0.0102
ENSGMOG00000014026	ENSG00000146232	NFKBIE	nfkbie	nuclear factor of kappa light polypeptide gene enhancer in B-cells inhibitor, epsilon [Source:NCBI gene (formerly Entrezgene);Acc:115533967]	ENSDARG00000068367	0.65	-0.63	4.08	14.41	0.000147	0.00241
ENSGMOG00000013424	ENSG00000125816	NKX2-4	nkx2.4b	NK2 homeobox 4b [Source:NCBI gene (formerly Entrezgene);Acc:115534312]	ENSDARG00000104107	2.94	1.55	5.37	8.26	0.00406	0.0277
ENSGMOG00000005781	ENSG00000164219	PGGT1B	pggt1b	protein geranylgeranyltransferase type I, beta subunit [Source:NCBI gene (formerly Entrezgene);Acc:115545592]	ENSDARG00000103464	1.53	0.62	4.76	9.25	0.00235	0.0185
ENSGMOG00000012135	ENSG00000150977	RILPL2	rilpl2	Rab interacting lysosomal protein-like 2 [Source:NCBI gene;Acc:100004718]	ENSDARG00000024818	0.64	-0.64	4.24	15.97	6.45e-05	0.00134
ENSGMOG00000016119	ENSG00000144130	NT5DC4	nt5c2l1	5'-nucleotidase, cytosolic II, like 1 [Source:NCBI gene (formerly Entrezgene);Acc:115541690]	ENSDARG00000034852	0.37	-1.45	3.56	60.4	7.72e-15	8.89e-12
ENSGMOG00000026105						0.51	-0.97	3.54	8.36	0.00383	0.0265
ENSGMOG00000006093	ENSG00000151490	PTPRO	ptpro	protein tyrosine phosphatase receptor type O [Source:NCBI gene (formerly Entrezgene);Acc:115541414]	ENSDARG00000100422	1.62	0.69	4.56	33.43	7.38e-09	1.64e-06
ENSGMOG00000000137	ENSG00000148204	CRB2	crb2b		ENSDARG00000060081	1.75	0.81	4.34	14.75	0.000123	0.00211
ENSGMOG00000026059			si:ch211-212k18.15		ENSDARG00000089432	0.5	-1	3.77	19.49	1.01e-05	0.000367
ENSGMOG00000005413	ENSG00000152219	ARL14EP	arl14ep		ENSDARG00000001210	0.63	-0.66	4.18	8.28	0.00401	0.0275
ENSGMOG00000034985	ENSG00000182551	ADI1	adi1	acireductone dioxygenase 1 [Source:NCBI gene (formerly Entrezgene);Acc:115543664]	ENSDARG00000020448	0.63	-0.66	3.85	11.55	0.000678	0.00742
ENSGMOG00000017185	ENSG00000123739	PLA2G12A	pla2g12a	phospholipase A2, group XIIA [Source:NCBI gene (formerly Entrezgene);Acc:115540461]	ENSDARG00000070454	0.64	-0.65	4.26	18.18	2.01e-05	0.000567
ENSGMOG00000018582	ENSG00000149970	CNKSR2	cnksr2b	connector enhancer of kinase suppressor of ras 2-like [Source:NCBI gene (formerly Entrezgene);Acc:115547880]	ENSDARG00000073707	1.58	0.66	4.45	14.68	0.000127	0.00216
ENSGMOG00000010476	ENSG00000140470	ADAMTS17	adamts17	ADAM metallopeptidase with thrombospondin type 1 motif, 17 [Source:ZFIN;Acc:ZDB-GENE-121030-7]	ENSDARG00000075555	2.41	1.27	4.68	12.31	0.000451	0.00548
ENSGMOG00000016961			CABZ01115113.1	proteasome (prosome, macropain) assembly chaperone 4 [Source:NCBI gene (formerly Entrezgene);Acc:115556306]	ENSDARG00000110608	0.59	-0.76	4.17	31.47	2.03e-08	3.59e-06
ENSGMOG00000000209	ENSG00000165650	PDZD8	pdzd8	PDZ domain containing 8 [Source:NCBI gene (formerly Entrezgene);Acc:115559774]	ENSDARG00000088699	1.54	0.63	4.7	17.86	2.38e-05	0.000633
ENSGMOG00000029150	ENSG00000113732	ATP6V0E1	atp6v0e1	ATPase H+ transporting V0 subunit e1 [Source:NCBI gene (formerly Entrezgene);Acc:115552118]	ENSDARG00000101794	0.57	-0.8	4.02	14.25	0.00016	0.00256
ENSGMOG00000002668			gcshb	glycine cleavage system protein H (aminomethyl carrier), b [Source:NCBI gene (formerly Entrezgene);Acc:115558439]	ENSDARG00000105187	0.6	-0.73	4.18	11.33	0.000763	0.00806
ENSGMOG00000012984	ENSG00000147324	MFHAS1	mfhas1	malignant fibrous histiocytoma amplified sequence 1 [Source:NCBI gene (formerly Entrezgene);Acc:115543043]	ENSDARG00000079104	1.6	0.67	4.85	10.7	0.00107	0.0104
ENSGMOG00000029700						2.45	1.29	5.46	7.26	0.00705	0.0408
ENSGMOG00000032228	ENSG00000123094	RASSF8	rassf8b		ENSDARG00000045485	2.12	1.09	4.79	7.58	0.0059	0.036
ENSGMOG00000002972			mrpl42	mitochondrial ribosomal protein L42 [Source:NCBI gene (formerly Entrezgene);Acc:115532587]	ENSDARG00000079391	0.63	-0.66	4.03	14.15	0.000169	0.00267
ENSGMOG00000002428		RASGEF1B	rasgef1bb	RasGEF domain family, member 1Bb [Source:NCBI gene;Acc:445085]	ENSDARG00000044251	1.98	0.99	4.95	67.89	1.73e-16	2.89e-13
ENSGMOG00000036092			BX323087.1		ENSDARG00000117155	0.65	-0.63	4.54	7.57	0.00595	0.0362
ENSGMOG00000011031	ENSG00000101098	RIMS4	rims4	regulating synaptic membrane exocytosis 4 [Source:NCBI gene (formerly Entrezgene);Acc:115557722]	ENSDARG00000059523	1.99	1	4.62	16.67	4.45e-05	0.00102
ENSGMOG00000009140	ENSG00000153551	CMTM7	cmtm7	CKLF-like MARVEL transmembrane domain containing 7 [Source:NCBI gene (formerly Entrezgene);Acc:115545540]	ENSDARG00000010032	7.4	2.89	6.52	11.59	0.000664	0.00731
ENSGMOG00000012320	ENSG00000167740	CYB5D2	cyb5d2	neuferricin [Source:NCBI gene (formerly Entrezgene);Acc:115546960]	ENSDARG00000061006	0.59	-0.77	3.99	29.43	5.79e-08	7.96e-06
ENSGMOG00000031326	ENSG00000072062	PRKACA		cGMP-dependent protein kinase 2-like [Source:NCBI gene (formerly Entrezgene);Acc:115560277]		4.32	2.11	5.98	7.85	0.00508	0.0326
ENSGMOG00000020559	ENSG00000182154	MRPL41	mrpl41	mitochondrial ribosomal protein L41 [Source:NCBI gene (formerly Entrezgene);Acc:115546070]	ENSDARG00000002264	0.66	-0.6	3.97	14.02	0.000181	0.00281
ENSGMOG00000028285	ENSG00000176542	USF3	usf3	upstream transcription factor family member 3 [Source:ZFIN;Acc:ZDB-GENE-111109-1]	ENSDARG00000077431	1.54	0.62	4.67	23.13	1.51e-06	0.0001
ENSGMOG00000003958	ENSG00000171612	SLC25A33	slc25a33	solute carrier family 25 member 33 [Source:NCBI gene (formerly Entrezgene);Acc:115553524]	ENSDARG00000039931	0.63	-0.66	3.98	15.14	0.0001	0.00183
ENSGMOG00000015903	ENSG00000069020	MAST4		microtubule associated serine/threonine kinase family member 4 [Source:HGNC Symbol;Acc:HGNC:19037]		1.72	0.78	4.83	8.54	0.00347	0.0247
ENSGMOG00000001154	ENSG00000143028	SYPL2	sypl2b	synaptophysin like 2 [Source:HGNC Symbol;Acc:HGNC:27638]	ENSDARG00000000690	0.49	-1.02	4.15	24.96	5.84e-07	5.07e-05
ENSGMOG00000019190	ENSG00000168918	INPP5D	inpp5d	inositol polyphosphate-5-phosphatase D [Source:NCBI gene (formerly Entrezgene);Acc:115555371]	ENSDARG00000074283	0.64	-0.65	4.08	7.47	0.00628	0.0375
ENSGMOG00000004300	ENSG00000179044	EXOC3L1	exoc3l1	exocyst complex component 3-like 1 [Source:NCBI gene;Acc:567832]	ENSDARG00000051899	0.53	-0.92	4.32	8.72	0.00315	0.0229
ENSGMOG00000004227	ENSG00000197943	PLCG2	si:ch211-260p9.3	phospholipase C, gamma 2 [Source:NCBI gene (formerly Entrezgene);Acc:115550847]	ENSDARG00000092862	0.57	-0.82	3.73	8.31	0.00395	0.0271
ENSGMOG00000008457	ENSG00000180357	ZNF609	znf609b	zinc finger protein 609-like [Source:NCBI gene (formerly Entrezgene);Acc:115558355]	ENSDARG00000104530	1.99	1	4.8	10.28	0.00134	0.0123
ENSGMOG00000006756	ENSG00000060709	RIMBP2	rimbp2	RIMS binding protein 2 [Source:HGNC Symbol;Acc:HGNC:30339]	ENSDARG00000001154	1.91	0.93	4.36	18.25	1.94e-05	0.00056
ENSGMOG00000011058			arhgef3l	Rho guanine nucleotide exchange factor (GEF) 3, like [Source:NCBI gene (formerly Entrezgene);Acc:115529314]	ENSDARG00000037554	0.41	-1.3	3.75	15.23	9.51e-05	0.00177
ENSGMOG00000010857	ENSG00000110237	ARHGEF17	ARHGEF17	Rho guanine nucleotide exchange factor 17 [Source:NCBI gene (formerly Entrezgene);Acc:115561339]	ENSDARG00000101644	1.63	0.7	4.49	7.19	0.00732	0.042
ENSGMOG00000006081	ENSG00000136997	MYC	myca	MYC proto-oncogene, bHLH transcription factor a [Source:NCBI gene;Acc:30686]	ENSDARG00000045695	0.64	-0.64	4.08	7.57	0.00594	0.0361
ENSGMOG00000019201	ENSG00000110076	NRXN2		neurexin-2-like [Source:NCBI gene (formerly Entrezgene);Acc:115546740]		3.33	1.74	5.72	8.56	0.00343	0.0245
ENSGMOG00000004658	ENSG00000125445	MRPS7	mrps7	mitochondrial ribosomal protein S7 [Source:HGNC Symbol;Acc:HGNC:14499]	ENSDARG00000101622	0.64	-0.64	4.02	17.37	3.07e-05	0.000761
ENSGMOG00000005160	ENSG00000171385	KCND3	kcnd3	potassium voltage-gated channel, Shal-related subfamily, member 3 [Source:ZFIN;Acc:ZDB-GENE-030131-5626]	ENSDARG00000056101	1.62	0.7	4.51	18.58	1.63e-05	0.000502
ENSGMOG00000002596	ENSG00000171223	JUNB	junbb	JunB proto-oncogene, AP-1 transcription factor subunit b [Source:NCBI gene (formerly Entrezgene);Acc:115535721]	ENSDARG00000104773	0.57	-0.81	4.37	13.94	0.000188	0.00289
ENSGMOG00000013978	ENSG00000144214	LYG1	zgc:162941		ENSDARG00000071701	0.53	-0.91	4.96	7.62	0.00576	0.0355
ENSGMOG00000028247	ENSG00000148737	TCF7L2	tcf7l2	transcription factor 7 like 2 [Source:NCBI gene (formerly Entrezgene);Acc:115531013]	ENSDARG00000004415	1.52	0.6	4.41	14.59	0.000134	0.00226
ENSGMOG00000027123	ENSG00000224877	NDUFAF8	NDUFAF8	NADH:ubiquinone oxidoreductase complex assembly factor 8 [Source:NCBI gene (formerly Entrezgene);Acc:115531289]	ENSDARG00000096749	0.6	-0.75	4.11	13.56	0.000232	0.00337
ENSGMOG00000030333	ENSG00000143919	CAMKMT	si:ch73-54n14.2	calmodulin-lysine N-methyltransferase [Source:NCBI gene (formerly Entrezgene);Acc:115559541]	ENSDARG00000091900	1.53	0.62	4.42	9.53	0.00202	0.0165
ENSGMOG00000016967	ENSG00000164199	ADGRV1	adgrv1	adhesion G protein-coupled receptor V1 [Source:NCBI gene;Acc:415105]	ENSDARG00000021137	2.27	1.18	4.79	9	0.00269	0.0205
ENSGMOG00000008121	ENSG00000080493	SLC4A4	slc4a4b	electrogenic sodium bicarbonate cotransporter 1-like [Source:NCBI gene (formerly Entrezgene);Acc:115541395]	ENSDARG00000044808	3.85	1.94	5.24	72.72	1.49e-17	3.06e-14
ENSGMOG00000031245						0.54	-0.89	3.67	7.25	0.0071	0.041
ENSGMOG00000019225	ENSG00000140526	ABHD2	abhd2b	abhydrolase domain containing 2b [Source:NCBI gene;Acc:559290]	ENSDARG00000045804	2.95	1.56	5.2	8.88	0.00289	0.0216
ENSGMOG00000007543	ENSG00000076356	PLXNA2	plxna2	plexin A2 [Source:NCBI gene (formerly Entrezgene);Acc:115552763]	ENSDARG00000060372	1.58	0.66	4.16	19.95	7.94e-06	0.000308
ENSGMOG00000013930	ENSG00000060656	PTPRU	ptprua	protein tyrosine phosphatase receptor type Ua [Source:ZFIN;Acc:ZDB-GENE-060503-232]	ENSDARG00000092638	2.14	1.1	4.88	11.23	0.000806	0.0084
ENSGMOG00000031405	ENSG00000141552	ANAPC11	anapc11	APC11 anaphase promoting complex subunit 11 homolog (yeast) [Source:NCBI gene (formerly Entrezgene);Acc:115540445]	ENSDARG00000102531	0.61	-0.71	4.1	15.61	7.8e-05	0.00153
ENSGMOG00000008058	ENSG00000124641	MED20	med20	mediator complex subunit 20 [Source:NCBI gene (formerly Entrezgene);Acc:115557460]	ENSDARG00000046006	0.65	-0.62	3.73	14.36	0.000151	0.00246
ENSGMOG00000006705	ENSG00000101425	BPI		bactericidal permeability-increasing protein-like [Source:NCBI gene (formerly Entrezgene);Acc:115556843]		0.25	-2.02	3.17	9.47	0.00209	0.0169
ENSGMOG00000006905	ENSG00000148335	NTMT1	ntmt1	N-terminal Xaa-Pro-Lys N-methyltransferase 1 [Source:NCBI gene (formerly Entrezgene);Acc:115542127]	ENSDARG00000022399	0.66	-0.6	4.14	18.32	1.87e-05	0.000546
ENSGMOG00000004016	ENSG00000149591	TAGLN	tagln	transgelin [Source:NCBI gene (formerly Entrezgene);Acc:115560935]	ENSDARG00000045408	0.52	-0.93	4.28	10.37	0.00128	0.0119
ENSGMOG00000034970				complement C1q and tumor necrosis factor-related protein 9-like [Source:NCBI gene (formerly Entrezgene);Acc:115556822]		0.46	-1.12	4.89	12.4	0.000429	0.00531
ENSGMOG00000005017	ENSG00000099954	CECR2	cecr2	cat eye syndrome critical region protein 2 [Source:NCBI gene (formerly Entrezgene);Acc:115550427]	ENSDARG00000078310	1.56	0.64	4.06	12.65	0.000375	0.00479
ENSGMOG00000013554	ENSG00000021645	NRXN3	nrxn3a	neurexin 3a [Source:NCBI gene;Acc:563598]	ENSDARG00000043746	2.18	1.12	4.4	9.34	0.00224	0.0178
ENSGMOG00000037116	ENSG00000176058	TPRN	tprn	taperin [Source:NCBI gene (formerly Entrezgene);Acc:115541998]	ENSDARG00000101102	1.52	0.6	4.46	21.56	3.43e-06	0.000173
ENSGMOG00000020589	ENSG00000141378	PTRH2	ptrh2	peptidyl-tRNA hydrolase 2 [Source:NCBI gene (formerly Entrezgene);Acc:115546586]	ENSDARG00000077339	0.62	-0.69	3.98	18.51	1.69e-05	0.000511
ENSGMOG00000002443	ENSG00000163170	BOLA3	bola3	bolA family member 3 [Source:NCBI gene (formerly Entrezgene);Acc:115559077]	ENSDARG00000098130	0.62	-0.7	4.02	16.1	6e-05	0.00127
ENSGMOG00000033513	ENSG00000076641	PAG1	pag1	phosphoprotein membrane anchor with glycosphingolipid microdomains 1 [Source:NCBI gene (formerly Entrezgene);Acc:115535394]	ENSDARG00000055875	1.65	0.72	4.94	7.9	0.00494	0.032
ENSGMOG00000017094	ENSG00000116717	GADD45A	gadd45aa	growth arrest and DNA-damage-inducible, alpha, a [Source:NCBI gene (formerly Entrezgene);Acc:115549260]	ENSDARG00000043581	0.64	-0.64	3.62	8.95	0.00277	0.0209
ENSGMOG00000035266						1.55	0.64	4.39	27.55	1.53e-07	1.78e-05
ENSGMOG00000033208						1.83	0.88	4.41	30.42	3.48e-08	5.25e-06
ENSGMOG00000034779		BSN			ENSDARG00000111110	1.63	0.7	4.23	18.19	2e-05	0.000566
ENSGMOG00000027317						0.56	-0.84	3.62	7.81	0.00518	0.0331
ENSGMOG00000005632	ENSG00000135698	MPHOSPH6	mphosph6	M-phase phosphoprotein 6 [Source:NCBI gene (formerly Entrezgene);Acc:115550675]	ENSDARG00000093007	0.57	-0.8	3.84	21.42	3.69e-06	0.000182
ENSGMOG00000019810	ENSG00000243927	MRPS6	mrps6	mitochondrial ribosomal protein S6 [Source:ZFIN;Acc:ZDB-GENE-060825-59]	ENSDARG00000039543	0.66	-0.59	3.52	12.33	0.000445	0.00544
ENSGMOG00000022208	ENSG00000159784	FAM131B	fam131ba	family with sequence similarity 131 member Ba [Source:ZFIN;Acc:ZDB-GENE-060503-616]	ENSDARG00000070952	1.79	0.84	4.43	19.6	9.57e-06	0.000351
ENSGMOG00000015116	ENSG00000107518	ATRNL1	atrnl1a	attractin-like 1a [Source:NCBI gene (formerly Entrezgene);Acc:115560201]	ENSDARG00000077188	1.68	0.75	4.48	23.58	1.2e-06	8.71e-05
ENSGMOG00000018708	ENSG00000151468	CCDC3	ccdc3a	coiled-coil domain containing 3a [Source:NCBI gene (formerly Entrezgene);Acc:115542861]	ENSDARG00000026052	0.58	-0.77	4.24	16.46	4.96e-05	0.0011
ENSGMOG00000011257	ENSG00000077984	CST7	CABZ01117840.1	cystatin-like [Source:NCBI gene (formerly Entrezgene);Acc:115560229]	ENSDARG00000101340	0.26	-1.96	2.75	8.44	0.00367	0.0258
ENSGMOG00000001110	ENSG00000118579	MED28	med28	mediator complex subunit 28 [Source:HGNC Symbol;Acc:HGNC:24628]	ENSDARG00000037410	0.65	-0.63	4.12	17.02	3.69e-05	0.000884
ENSGMOG00000019224		KCNJ3	kcnj3a	potassium inwardly rectifying channel subfamily J member 3a [Source:NCBI gene (formerly Entrezgene);Acc:115533648]	ENSDARG00000077165	1.59	0.67	4.42	21.18	4.19e-06	0.000196
ENSGMOG00000015099	ENSG00000104164	BLOC1S6	bloc1s6	biogenesis of lysosomal organelles complex-1, subunit 6, pallidin [Source:NCBI gene (formerly Entrezgene);Acc:115558297]	ENSDARG00000042933	0.64	-0.63	3.81	16.32	5.36e-05	0.00117
ENSGMOG00000023463	ENSG00000122012	SV2C		synaptic vesicle glycoprotein 2C-like [Source:NCBI gene (formerly Entrezgene);Acc:115542910]		1.55	0.63	4.27	7.76	0.00534	0.0337
ENSGMOG00000034003	ENSG00000184895	SRY	sox19b	SRY-box transcription factor 19b [Source:NCBI gene (formerly Entrezgene);Acc:115529458]	ENSDARG00000040266	2	1	4.53	8.95	0.00277	0.0209
ENSGMOG00000002955	ENSG00000160471	COX6B2	cox6b1	cytochrome c oxidase subunit 6B1 [Source:ZFIN;Acc:ZDB-GENE-040718-448]	ENSDARG00000045230	0.54	-0.88	3.25	9.21	0.00241	0.0188
ENSGMOG00000035456		tshb	tshbb	thyroid stimulating hormone subunit beta b		8.33	3.06	6.76	55.84	7.84e-14	6.57e-11
ENSGMOG00000025779	ENSG00000173889	PHC3	phc2b	polyhomeotic-like protein 2 [Source:NCBI gene (formerly Entrezgene);Acc:115556800]	ENSDARG00000013224	1.56	0.65	4.25	22.33	2.3e-06	0.000131
ENSGMOG00000034240	ENSG00000101096	NFATC2	nfatc2a	nuclear factor of activated T cells 2a [Source:NCBI gene (formerly Entrezgene);Acc:115544318]	ENSDARG00000100927	1.58	0.66	4.23	14.09	0.000175	0.00274
ENSGMOG00000030552			si:dkey-206d17.15	zinc finger protein RFP-like [Source:NCBI gene (formerly Entrezgene);Acc:115542760]	ENSDARG00000100046	0.54	-0.88	3.91	17.76	2.5e-05	0.000656
ENSGMOG00000016160	ENSG00000179915	NRXN1	nrxn1b	neurexin 1 [Source:HGNC Symbol;Acc:HGNC:8008]	ENSDARG00000063635	1.75	0.81	4.38	9.35	0.00223	0.0178
ENSGMOG00000011234	ENSG00000167641	PPP1R14A	ppp1r14aa	protein phosphatase 1, regulatory (inhibitor) subunit 14Aa [Source:NCBI gene (formerly Entrezgene);Acc:115547801]	ENSDARG00000011239	0.59	-0.75	3.98	10.31	0.00132	0.0121
ENSGMOG00000031317	ENSG00000139725	RHOF	rhof	ras homolog family member F [Source:NCBI gene (formerly Entrezgene);Acc:115542245]	ENSDARG00000054389	0.45	-1.16	3.25	13.02	0.000308	0.00417
ENSGMOG00000005779	ENSG00000118946	PCDH17	pcdh17	protocadherin 17 [Source:NCBI gene (formerly Entrezgene);Acc:115558790]	ENSDARG00000027041	1.54	0.62	4.45	12.81	0.000346	0.00452
ENSGMOG00000017191	ENSG00000179242	CDH4	cdh4	cadherin 4 [Source:HGNC Symbol;Acc:HGNC:1763]	ENSDARG00000015002	1.56	0.65	4.04	10.35	0.00129	0.012
ENSGMOG00000006762	ENSG00000120800	UTP20	utp20	UTP20 small subunit processome component [Source:ZFIN;Acc:ZDB-GENE-080225-38]	ENSDARG00000099280	1.54	0.62	4.12	14.14	0.00017	0.00268
ENSGMOG00000025570						0.34	-1.54	2.69	7.26	0.00705	0.0408
ENSGMOG00000025808	ENSG00000102996	MMP15	mmp15a	matrix metallopeptidase 15a [Source:ZFIN;Acc:ZDB-GENE-070817-4]	ENSDARG00000051962	1.52	0.61	4.35	14.22	0.000163	0.00259
ENSGMOG00000011853	ENSG00000118473	SGIP1		nuclear autoantigenic sperm protein-like [Source:NCBI gene (formerly Entrezgene);Acc:115548341]		1.57	0.65	4.46	16.31	5.37e-05	0.00117
ENSGMOG00000011142	ENSG00000134775	FHOD3	fhod3a	formin homology 2 domain containing 3a [Source:NCBI gene (formerly Entrezgene);Acc:115535895]	ENSDARG00000063682	1.67	0.74	4.24	11.08	0.000874	0.00894
ENSGMOG00000004625	ENSG00000187498	COL4A1	col4a5	collagen, type IV, alpha 5 (Alport syndrome) [Source:ZFIN;Acc:ZDB-GENE-030131-2281]	ENSDARG00000052063	1.57	0.65	4.26	18.2	1.99e-05	0.000566
ENSGMOG00000023053	ENSG00000176381	PRR18	prr18	proline rich 18 [Source:NCBI gene (formerly Entrezgene);Acc:115559926]	ENSDARG00000093768	0.36	-1.47	3.13	18.91	1.37e-05	0.000448
ENSGMOG00000035239	ENSG00000184162	NR2C2AP	nr2c2ap	nuclear receptor 2C2-associated protein [Source:NCBI gene (formerly Entrezgene);Acc:115555579]	ENSDARG00000056162	0.61	-0.71	3.9	24.45	7.61e-07	6.18e-05
ENSGMOG00000017707	ENSG00000107140	TESK1	TESK1	testis associated actin remodelling kinase 1 [Source:NCBI gene (formerly Entrezgene);Acc:115529250]	ENSDARG00000079281	1.92	0.94	4.45	7.98	0.00473	0.031
ENSGMOG00000013832	ENSG00000127329	PTPRB				2.09	1.06	4.92	20.63	5.57e-06	0.000239
ENSGMOG00000032590			mrps18c	mitochondrial ribosomal protein S18C [Source:NCBI gene (formerly Entrezgene);Acc:115541979]	ENSDARG00000069624	0.66	-0.6	3.99	11.76	0.000604	0.00682
ENSGMOG00000002737			irf10	interferon regulatory factor 10 [Source:NCBI gene (formerly Entrezgene);Acc:115544192]	ENSDARG00000027658	0.44	-1.18	3.44	27.96	1.24e-07	1.48e-05
ENSGMOG00000036650						0.59	-0.77	3.57	18.53	1.67e-05	0.000509
ENSGMOG00000026193	ENSG00000170075	GPR37L1	gpr37l1a	G protein-coupled receptor 37 like 1a [Source:NCBI gene (formerly Entrezgene);Acc:115557802]	ENSDARG00000006079	1.74	0.8	4.4	10.12	0.00147	0.0131
ENSGMOG00000003046			mrpl53	mitochondrial ribosomal protein L53 [Source:NCBI gene (formerly Entrezgene);Acc:115536168]	ENSDARG00000008920	0.6	-0.75	3.85	13.21	0.000278	0.00389
ENSGMOG00000008419	ENSG00000152413	HOMER1		homer scaffold protein 1 [Source:NCBI gene (formerly Entrezgene);Acc:115541664]		3.56	1.83	5.32	7.44	0.00638	0.038
ENSGMOG00000016538	ENSG00000127252	PLAAT1	zgc:194275	phospholipase A and acyltransferase 1-like [Source:NCBI gene (formerly Entrezgene);Acc:115546516]	ENSDARG00000074014	0.22	-2.16	2.3	10.83	0.001	0.00993
ENSGMOG00000009828	ENSG00000196159	FAT4	FAT4	FAT atypical cadherin 4 [Source:NCBI gene (formerly Entrezgene);Acc:115552125]	ENSDARG00000105285	1.52	0.61	4.21	8.57	0.00342	0.0244
ENSGMOG00000016334				mitochondrial uncoupling protein 2-like [Source:NCBI gene (formerly Entrezgene);Acc:115561720]		0.53	-0.93	3.41	8.29	0.00399	0.0274
ENSGMOG00000035001	ENSG00000155329	ZCCHC10	zcchc10	zinc finger, CCHC domain containing 10 [Source:NCBI gene (formerly Entrezgene);Acc:115546756]	ENSDARG00000091092	0.64	-0.64	3.72	13.73	0.000211	0.00315
ENSGMOG00000019228	ENSG00000144278	GALNT13	galnt13	UDP-N-acetyl-alpha-D-galactosamine:polypeptide N-acetylgalactosaminyltransferase 13 [Source:NCBI gene (formerly Entrezgene);Acc:115533421]	ENSDARG00000099227	1.52	0.6	4.33	9.93	0.00162	0.0141
ENSGMOG00000004115	ENSG00000147065	MSN	msnb	moesin-like [Source:NCBI gene (formerly Entrezgene);Acc:115552234]	ENSDARG00000028740	0.36	-1.48	3.23	14.06	0.000177	0.00276
ENSGMOG00000012713	ENSG00000096433	ITPR3	itpr3		ENSDARG00000061741	1.97	0.98	4.07	14.08	0.000175	0.00274
ENSGMOG00000035488			cgref1	cell growth regulator with EF-hand domain 1 [Source:NCBI gene (formerly Entrezgene);Acc:115559170]	ENSDARG00000075444	0.57	-0.82	3.66	11.46	0.000711	0.00767
ENSGMOG00000030719	ENSG00000125257	ABCC4	abcc4		ENSDARG00000058953	0.53	-0.92	3.8	25.6	4.2e-07	3.93e-05
ENSGMOG00000006363	ENSG00000060656	PTPRU	ptprub	protein tyrosine phosphatase receptor type Ub [Source:NCBI gene;Acc:335096]	ENSDARG00000101081	1.99	0.99	4.72	9.94	0.00162	0.0141
ENSGMOG00000003113	ENSG00000176894	PXMP2	pxmp2		ENSDARG00000003144	0.66	-0.59	3.42	12.84	0.00034	0.00445
ENSGMOG00000006027			fras1	Fraser extracellular matrix complex subunit 1 [Source:ZFIN;Acc:ZDB-GENE-060526-68]	ENSDARG00000054619	1.8	0.84	4.13	32.88	9.82e-09	2.06e-06
ENSGMOG00000017004	ENSG00000072736	NFATC3	nfatc3a	nuclear factor of activated T cells 3a [Source:NCBI gene (formerly Entrezgene);Acc:115558319]	ENSDARG00000076297	1.52	0.6	4.06	13.09	0.000297	0.00407
ENSGMOG00000029093	ENSG00000124203	ZNF831	znf831		ENSDARG00000074906	1.68	0.75	3.97	14.91	0.000113	0.00201
ENSGMOG00000010815	ENSG00000172543	CTSW	ctsbb	cathepsin B-like [Source:NCBI gene (formerly Entrezgene);Acc:115534018]	ENSDARG00000101051	0.41	-1.28	3.63	15.1	0.000102	0.00185
ENSGMOG00000032998	ENSG00000188729	OSTN	ostn	osteocrin [Source:HGNC Symbol;Acc:HGNC:29961]	ENSDARG00000054055	2.6	1.38	5.9	19.09	1.25e-05	0.000421
ENSGMOG00000015170	ENSG00000140526	ABHD2	abhd2a	abhydrolase domain containing 2, acylglycerol lipase [Source:HGNC Symbol;Acc:HGNC:18717]	ENSDARG00000025797	1.88	0.91	4.49	31.16	2.37e-08	4e-06
ENSGMOG00000004680			BX571715.1	UNC93-like protein MFSD11 [Source:NCBI gene (formerly Entrezgene);Acc:115533664]	ENSDARG00000104568	0.48	-1.05	3.15	18.42	1.77e-05	0.000528
ENSGMOG00000006106	ENSG00000100055	CYTH4	cyth4b	cytohesin 4b [Source:ZFIN;Acc:ZDB-GENE-080219-45]	ENSDARG00000103984	0.51	-0.96	3.4	12.54	0.000399	0.00501
ENSGMOG00000017931	ENSG00000166347	CYB5A	cyb5a	cytochrome b5 type A (microsomal) [Source:ZFIN;Acc:ZDB-GENE-040426-2148]	ENSDARG00000098589	0.64	-0.64	3.65	19.31	1.11e-05	0.000394
ENSGMOG00000008332	ENSG00000129009	ISLR	islr2	immunoglobulin superfamily containing leucine-rich repeat 2 [Source:ZFIN;Acc:ZDB-GENE-050320-95]	ENSDARG00000051875	1.82	0.86	4.72	8.63	0.00331	0.0238
ENSGMOG00000019196		CKMT1A	ckmt1	creatine kinase U-type, mitochondrial-like [Source:NCBI gene (formerly Entrezgene);Acc:115551044]	ENSDARG00000016598	2.32	1.21	4.99	7.11	0.00765	0.0434
ENSGMOG00000036475						2.35	1.23	4.49	12.34	0.000442	0.00542
ENSGMOG00000026428	ENSG00000181827	RFX7	rfx7a	regulatory factor X7 [Source:NCBI gene (formerly Entrezgene);Acc:115559091]	ENSDARG00000077237	2.24	1.16	4.45	11.91	0.000558	0.00643
ENSGMOG00000011502	ENSG00000185565	LSAMP	CABZ01099795.1	limbic system associated membrane protein [Source:NCBI gene (formerly Entrezgene);Acc:115561417]	ENSDARG00000103069	1.71	0.78	4.38	8.81	0.003	0.0221
ENSGMOG00000001937	ENSG00000164120	HPGD	hpgd	15-hydroxyprostaglandin dehydrogenase [Source:NCBI gene (formerly Entrezgene);Acc:115541037]	ENSDARG00000012016	0.54	-0.88	3.2	7.69	0.00556	0.0347
ENSGMOG00000003022	ENSG00000099814	CEP170B	CEP170B		ENSDARG00000078327	1.52	0.6	4.37	7.35	0.00669	0.0392
ENSGMOG00000019679	ENSG00000015285	WAS	wasa	wiskott-Aldrich syndrome protein-like [Source:NCBI gene (formerly Entrezgene);Acc:115545051]	ENSDARG00000015149	0.62	-0.69	3.64	6.85	0.00889	0.0483
ENSGMOG00000023840	ENSG00000100079	LGALS2	lgals1l1	beta-galactoside-binding lectin-like [Source:NCBI gene (formerly Entrezgene);Acc:115545324]	ENSDARG00000088711	0.18	-2.46	2.95	10.44	0.00123	0.0116
ENSGMOG00000030910	ENSG00000168135	KCNJ4		ATP-sensitive inward rectifier potassium channel 12-like [Source:NCBI gene (formerly Entrezgene);Acc:115541081]		1.55	0.63	3.97	7.59	0.00585	0.0359
ENSGMOG00000005279	ENSG00000123191	ATP7B	atp7b	copper-transporting ATPase 2-like [Source:NCBI gene (formerly Entrezgene);Acc:115541566]	ENSDARG00000058145	3.12	1.64	4.64	14.38	0.00015	0.00245
ENSGMOG00000022865			ank3b		ENSDARG00000077582	1.93	0.95	4.12	20.54	5.85e-06	0.000246
ENSGMOG00000003531	ENSG00000166501	PRKCB	prkcbb	protein kinase C beta [Source:NCBI gene (formerly Entrezgene);Acc:115559555]	ENSDARG00000022254	1.71	0.77	4.49	15.25	9.43e-05	0.00176
ENSGMOG00000035247						1.98	0.99	4.33	12.61	0.000384	0.00488
ENSGMOG00000025821	ENSG00000229833	PET100	pet100	PET100 cytochrome c oxidase chaperone [Source:ZFIN;Acc:ZDB-GENE-131121-608]	ENSDARG00000098017	0.63	-0.66	3.4	10.59	0.00114	0.0109
ENSGMOG00000013076	ENSG00000138650	PCDH10	pcdh10b	protocadherin 10 [Source:NCBI gene (formerly Entrezgene);Acc:115552503]	ENSDARG00000102824	1.64	0.72	4.09	8.47	0.00361	0.0255
ENSGMOG00000005239	ENSG00000163154	TNFAIP8L2	tnfaip8l2b	tumor necrosis factor, alpha-induced protein 8-like 2b [Source:NCBI gene (formerly Entrezgene);Acc:115554783]	ENSDARG00000046148	0.52	-0.94	3.43	13.86	0.000197	0.00299
ENSGMOG00000025121	ENSG00000125878	TCF15		transcription factor 15-like [Source:NCBI gene (formerly Entrezgene);Acc:115552145]		0.55	-0.87	3.27	17.94	2.28e-05	0.000615
ENSGMOG00000001892	ENSG00000160094	ZNF362	znf362a	zinc finger protein 362a [Source:NCBI gene (formerly Entrezgene);Acc:115557280]	ENSDARG00000060900	1.51	0.6	4.17	17.19	3.39e-05	0.000825
ENSGMOG00000018806	ENSG00000172543	CTSW	ctsl.1	cathepsin L,1 [Source:NCBI gene (formerly Entrezgene);Acc:115544206]	ENSDARG00000003902	0.28	-1.84	2.38	8.68	0.00321	0.0233
ENSGMOG00000030971	ENSG00000270170	NCBP2AS2				0.64	-0.64	3.51	10.95	0.000934	0.00943
ENSGMOG00000005434	ENSG00000155962	CLIC2	clic2	chloride intracellular channel 2 [Source:NCBI gene (formerly Entrezgene);Acc:115552520]	ENSDARG00000010625	0.37	-1.45	3.22	18.22	1.97e-05	0.000563
ENSGMOG00000015009	ENSG00000182957	SPATA13	spata13	spermatogenesis associated 13 [Source:ZFIN;Acc:ZDB-GENE-091116-25]	ENSDARG00000062837	1.62	0.7	4.04	7.75	0.00538	0.0339
ENSGMOG00000026611	ENSG00000179583	CIITA				0.55	-0.87	3.3	14.34	0.000152	0.00248
ENSGMOG00000022957			zgc:174906	CARD and Death domain-containing protein [Source:NCBI gene (formerly Entrezgene);Acc:115542168]	ENSDARG00000075314	0.51	-0.97	3.49	20.74	5.27e-06	0.000231
ENSGMOG00000016215	ENSG00000048052	HDAC9	hdac9b	histone deacetylase 9b [Source:NCBI gene (formerly Entrezgene);Acc:115553798]	ENSDARG00000056642	1.62	0.7	4.33	11.24	0.0008	0.00835
ENSGMOG00000012158			smtnb	smoothelin b [Source:NCBI gene (formerly Entrezgene);Acc:115545131]	ENSDARG00000059442	2.6	1.38	4	19.69	9.12e-06	0.000337
ENSGMOG00000026594	ENSG00000131019	ULBP3	mhc1zka		ENSDARG00000104293	0.28	-1.85	4.44	10.22	0.00139	0.0126
ENSGMOG00000019176	ENSG00000187010	RHD	rhd	Rh blood group, D antigen [Source:ZFIN;Acc:ZDB-GENE-051213-1]	ENSDARG00000002194	0.49	-1.03	3.45	14.5	0.00014	0.00234
ENSGMOG00000028470	ENSG00000146950	SHROOM2				1.58	0.66	4.3	14.46	0.000143	0.00237
ENSGMOG00000014796	ENSG00000130045	NXNL2	nxnl2		ENSDARG00000003934	0.66	-0.59	3.53	7.77	0.0053	0.0336
ENSGMOG00000031652						0.51	-0.97	3.07	9.05	0.00262	0.0201
ENSGMOG00000030745			zgc:195173		ENSDARG00000077138	0.53	-0.92	3.26	13.91	0.000192	0.00292
ENSGMOG00000017464	ENSG00000053108	FSTL4	fstl4	follistatin-like 4 [Source:NCBI gene (formerly Entrezgene);Acc:115547877]	ENSDARG00000044319	1.62	0.7	3.79	7.69	0.00554	0.0346
ENSGMOG00000015635	ENSG00000196449	YRDC	yrdc	yrdC N(6)-threonylcarbamoyltransferase domain containing [Source:ZFIN;Acc:ZDB-GENE-070410-65]	ENSDARG00000041428	0.67	-0.58	3.63	13.49	0.00024	0.00347
ENSGMOG00000027494						2.59	1.38	4.46	14.11	0.000173	0.00272
ENSGMOG00000010291	ENSG00000134321	RSAD2	rsad2	radical S-adenosyl methionine domain containing 2 [Source:NCBI gene (formerly Entrezgene);Acc:115543717]	ENSDARG00000004952	0.63	-0.66	3.19	11.87	0.000569	0.00653
ENSGMOG00000000871	ENSG00000163815	CLEC3B	clec3ba	C-type lectin domain family 3, member Ba [Source:NCBI gene (formerly Entrezgene);Acc:115545979]	ENSDARG00000076541	0.57	-0.81	3.75	13	0.000312	0.0042
ENSGMOG00000017626	ENSG00000130349	MTRES1	mtres1	mitochondrial transcription rescue factor 1 [Source:ZFIN;Acc:ZDB-GENE-030131-2912]	ENSDARG00000077614	0.64	-0.65	3.55	14.94	0.000111	0.00198
ENSGMOG00000030178	ENSG00000173320	STOX2	stox2b	storkhead box 2 [Source:NCBI gene (formerly Entrezgene);Acc:115552134]	ENSDARG00000078572	1.58	0.66	3.91	13.11	0.000294	0.00404
ENSGMOG00000006843	ENSG00000184811	TRARG1	trarg1b	trafficking regulator of GLUT4 (SLC2A4) 1b [Source:ZFIN;Acc:ZDB-GENE-091204-45]	ENSDARG00000094675	0.33	-1.6	3	31	2.58e-08	4.24e-06
ENSGMOG00000034975	ENSG00000141026	MED9	MED9	mediator complex subunit 9 [Source:NCBI gene (formerly Entrezgene);Acc:115535713]	ENSDARG00000096631	0.63	-0.67	3.7	10.07	0.00151	0.0133
ENSGMOG00000013454	ENSG00000138650	PCDH10	pcdh10a	protocadherin 10a [Source:NCBI gene (formerly Entrezgene);Acc:115540513]	ENSDARG00000099729	1.61	0.69	4.07	6.87	0.00878	0.0479
ENSGMOG00000002374	ENSG00000123600	METTL8	mettl8	methyltransferase like 8 [Source:NCBI gene (formerly Entrezgene);Acc:115532824]	ENSDARG00000017359	0.61	-0.7	3.66	7.95	0.00481	0.0314
ENSGMOG00000003167	ENSG00000154928	EPHB1	FQ377603.1	EPH receptor B1 [Source:ZFIN;Acc:ZDB-GENE-070912-219]	ENSDARG00000109215	1.53	0.61	4.13	10.77	0.00103	0.0101
ENSGMOG00000019937	ENSG00000175701	MTLN				0.58	-0.79	3.63	14.9	0.000113	0.00201
ENSGMOG00000013270	ENSG00000110080	ST3GAL4	st3gal4	ST3 beta-galactoside alpha-2,3-sialyltransferase 4 [Source:NCBI gene (formerly Entrezgene);Acc:115560839]	ENSDARG00000041006	0.58	-0.79	3.11	14.87	0.000115	0.00202
ENSGMOG00000031284	ENSG00000126882	FAM78A	fam78ab	family with sequence similarity 78 member Ab [Source:NCBI gene (formerly Entrezgene);Acc:115532081]	ENSDARG00000088222	0.44	-1.17	3.05	14.44	0.000144	0.00238
ENSGMOG00000035901	ENSG00000109099	PMP22	pmp22b	peripheral myelin protein 22b [Source:NCBI gene (formerly Entrezgene);Acc:115531093]	ENSDARG00000060457	0.44	-1.19	3.43	8.88	0.00288	0.0215
ENSGMOG00000018536	ENSG00000129197	RPAIN	rpain	RPA interacting protein [Source:NCBI gene (formerly Entrezgene);Acc:115533955]	ENSDARG00000063021	0.62	-0.68	3.56	8.61	0.00334	0.024
ENSGMOG00000013566			mibp	muscle-specific beta 1 integrin binding protein [Source:ZFIN;Acc:ZDB-GENE-030404-1]	ENSDARG00000101362	0.48	-1.07	3.07	14.36	0.000151	0.00246
ENSGMOG00000033203	ENSG00000184613	NELL2	nell2b	neural EGFL like 2b [Source:ZFIN;Acc:ZDB-GENE-030131-8026]	ENSDARG00000062797	2.35	1.23	3.77	7.06	0.00786	0.0443
ENSGMOG00000026424			cacna1ha	calcium channel, voltage-dependent, T type, alpha 1H subunit a [Source:ZFIN;Acc:ZDB-GENE-130103-1]	ENSDARG00000060496	1.83	0.87	3.83	12.34	0.000443	0.00542
ENSGMOG00000029998	ENSG00000068079	IFI35	ifi35	interferon-induced protein 35 [Source:NCBI gene (formerly Entrezgene);Acc:115530918]	ENSDARG00000075643	0.58	-0.79	3.63	18.7	1.53e-05	0.000485
ENSGMOG00000036136			si:dkey-211g8.4	uncharacterized LOC115546977 [Source:NCBI gene (formerly Entrezgene);Acc:115546977]	ENSDARG00000094230	0.1	-3.32	2.15	14.82	0.000118	0.00205
ENSGMOG00000015768	ENSG00000175029	CTBP2	ctbp2a	C-terminal binding protein 2 [Source:HGNC Symbol;Acc:HGNC:2495]	ENSDARG00000044062	1.52	0.61	4.16	8.23	0.00412	0.028
ENSGMOG00000031672	ENSG00000161980	POLR3K	polr3k	polymerase (RNA) III (DNA directed) polypeptide K [Source:NCBI gene (formerly Entrezgene);Acc:115534012]	ENSDARG00000037835	0.63	-0.67	3.42	15.05	0.000105	0.00189
ENSGMOG00000004891	ENSG00000065054	SLC9A3R2	CU138547.1	Na(+)/H(+) exchange regulatory cofactor NHE-RF2-like [Source:NCBI gene (formerly Entrezgene);Acc:115529950]	ENSDARG00000074231	0.63	-0.68	3.57	14.81	0.000119	0.00207
ENSGMOG00000004996	ENSG00000138964	PARVG	parvg	parvin, gamma [Source:NCBI gene (formerly Entrezgene);Acc:115550279]	ENSDARG00000067711	0.64	-0.64	3.53	11.15	0.000839	0.00866
ENSGMOG00000016965	ENSG00000137274	BPHL	bphl		ENSDARG00000102877	0.54	-0.88	4.11	9.92	0.00164	0.0142
ENSGMOG00000018755	ENSG00000118503	TNFAIP3	tnfaip3	tumor necrosis factor, alpha-induced protein 3 [Source:NCBI gene (formerly Entrezgene);Acc:115559843]	ENSDARG00000027777	1.64	0.72	3.46	9.68	0.00186	0.0156
ENSGMOG00000009772	ENSG00000187955	COL14A1	col14a1a		ENSDARG00000005762	2.07	1.05	4.39	25.55	4.31e-07	3.99e-05
ENSGMOG00000005032	ENSG00000144214	LYG1	zgc:162941	lysozyme g-like [Source:NCBI gene (formerly Entrezgene);Acc:115540608]	ENSDARG00000071701	0.44	-1.19	3.1	23.73	1.11e-06	8.22e-05
ENSGMOG00000018409	ENSG00000181649	PHLDA2	phlda2	pleckstrin homology-like domain, family A, member 2 [Source:NCBI gene (formerly Entrezgene);Acc:115551375]	ENSDARG00000042874	0.25	-2.02	3.69	34.69	3.87e-09	1e-06
ENSGMOG00000018109	ENSG00000184489	PTP4A3	ptp4a3a	protein tyrosine phosphatase type IVA 3-like [Source:NCBI gene (formerly Entrezgene);Acc:115553404]	ENSDARG00000039997	11.16	3.48	6.68	12.39	0.000432	0.00533
ENSGMOG00000004862	ENSG00000161677	JOSD2	josd2	Josephin domain containing 2 [Source:NCBI gene (formerly Entrezgene);Acc:115553990]	ENSDARG00000057626	0.64	-0.65	3.34	7.01	0.0081	0.0452
ENSGMOG00000032042			nptxrb	neuronal pentraxin receptor b [Source:ZFIN;Acc:ZDB-GENE-050208-595]	ENSDARG00000053375	1.64	0.72	4.15	9.35	0.00223	0.0178
ENSGMOG00000037251						1.73	0.79	3.91	21.63	3.3e-06	0.000168
ENSGMOG00000011470	ENSG00000010671	BTK	btk	Bruton agammaglobulinemia tyrosine kinase [Source:NCBI gene (formerly Entrezgene);Acc:115552105]	ENSDARG00000004433	0.55	-0.86	2.87	8.69	0.0032	0.0232
ENSGMOG00000029681						0.35	-1.53	3.03	15.32	9.08e-05	0.00171
ENSGMOG00000010719	ENSG00000081277	PKP1	pkp1a	plakophilin 1 [Source:HGNC Symbol;Acc:HGNC:9023]	ENSDARG00000090598	1.8	0.85	3.8	12.92	0.000325	0.00431
ENSGMOG00000018466	ENSG00000139687	RB1	rb1	retinoblastoma 1 [Source:NCBI gene (formerly Entrezgene);Acc:115547552]	ENSDARG00000006782	1.51	0.59	3.91	9.99	0.00157	0.0137
ENSGMOG00000006738	ENSG00000148204	CRB2		crumbs cell polarity complex component 2a [Source:NCBI gene (formerly Entrezgene);Acc:115541910]		2.62	1.39	4.23	11.73	0.000615	0.00691
ENSGMOG00000014232	ENSG00000197603	CPLANE1		ciliogenesis and planar polarity effector 1 [Source:NCBI gene (formerly Entrezgene);Acc:115541260]		3.06	1.61	4.45	11.58	0.000668	0.00734
ENSGMOG00000029300			si:ch211-194m7.3	si:ch211-194m7,5 [Source:ZFIN;Acc:ZDB-GENE-120709-88]	ENSDARG00000074322	0.15	-2.78	2.53	15.21	9.63e-05	0.00178
ENSGMOG00000026327	ENSG00000128045	RASL11B	rasl11b	RAS-like, family 11, member B [Source:NCBI gene (formerly Entrezgene);Acc:115556340]	ENSDARG00000015611	3.99	2	5.3	60.94	5.88e-15	7.22e-12
ENSGMOG00000036063	ENSG00000211899	IGHM				0.13	-2.95	2.9	13.05	0.000303	0.00412
ENSGMOG00000010893			myo10l1	myosin X, like 1 [Source:ZFIN;Acc:ZDB-GENE-080425-1]	ENSDARG00000074723	1.61	0.69	3.85	7.05	0.00794	0.0447
ENSGMOG00000035140	ENSG00000185291	IL3RA	il2rga	cytokine receptor common subunit gamma-like [Source:NCBI gene (formerly Entrezgene);Acc:115543851]	ENSDARG00000068858	0.42	-1.24	2.75	18.17	2.02e-05	0.000569
ENSGMOG00000017038	ENSG00000155926	SLA	sla1a	Src like adaptor 1a [Source:NCBI gene (formerly Entrezgene);Acc:115535538]	ENSDARG00000054340	0.51	-0.97	3.29	14.45	0.000144	0.00237
ENSGMOG00000033980	ENSG00000196976	LAGE3	CABZ01063556.1	L antigen family member 3 [Source:NCBI gene (formerly Entrezgene);Acc:115542589]	ENSDARG00000116344	0.67	-0.58	3.38	13.16	0.000286	0.00397
ENSGMOG00000024968			zgc:153921		ENSDARG00000038405	0.3	-1.75	2.2	7.11	0.00768	0.0435
ENSGMOG00000034579	ENSG00000118473	SGIP1	sgip1b		ENSDARG00000101215	1.57	0.65	3.93	11.35	0.000756	0.00804
ENSGMOG00000033554	ENSG00000164877	MICALL2	micall2a	mical-like 2a [Source:NCBI gene (formerly Entrezgene);Acc:115533073]	ENSDARG00000102366	0.52	-0.96	3.3	26.3	2.92e-07	2.97e-05
ENSGMOG00000025918						0.58	-0.79	3.06	7.9	0.00494	0.032
ENSGMOG00000035412	ENSG00000171204	TMEM126B	tmem126a		ENSDARG00000014506	0.63	-0.66	3.48	11.76	0.000604	0.00682
ENSGMOG00000008469	ENSG00000286070	SNRPD3	snrpd3	small nuclear ribonucleoprotein Sm D3 [Source:NCBI gene (formerly Entrezgene);Acc:115542187]	ENSDARG00000013800	0.59	-0.76	3.3	21.4	3.72e-06	0.000182
ENSGMOG00000026056	ENSG00000152217	SETBP1	setbp1	SET binding protein 1 [Source:NCBI gene (formerly Entrezgene);Acc:115544956]	ENSDARG00000093799	1.9	0.92	4.1	13.05	0.000303	0.00412
ENSGMOG00000004713	ENSG00000144724	PTPRG	ptprga	protein tyrosine phosphatase receptor type Ga [Source:NCBI gene (formerly Entrezgene);Acc:115557227]	ENSDARG00000045006	1.55	0.63	3.72	9.2	0.00243	0.0189
ENSGMOG00000001900	ENSG00000128578	STRIP2	strip2		ENSDARG00000059003	0.54	-0.89	3.83	11.99	0.000535	0.00623
ENSGMOG00000007745	ENSG00000130948	HSD17B3	hsd17b3	hydroxysteroid (17-beta) dehydrogenase 3 [Source:NCBI gene (formerly Entrezgene);Acc:115545963]	ENSDARG00000023287	0.49	-1.03	3.44	9.92	0.00163	0.0142
ENSGMOG00000012400	ENSG00000075073	TACR2	tacr2	tachykinin receptor 2 [Source:NCBI gene (formerly Entrezgene);Acc:115558190]	ENSDARG00000074509	1.55	0.63	3.8	12.61	0.000383	0.00487
ENSGMOG00000008227	ENSG00000023892	DEF6	def6a	DEF6 guanine nucleotide exchange factor [Source:NCBI gene (formerly Entrezgene);Acc:115540625]	ENSDARG00000012247	0.6	-0.74	3.24	12.88	0.000332	0.00439
ENSGMOG00000010814	ENSG00000205744	DENND1C	si:dkey-76b14.2	DENN domain-containing protein 1B-like [Source:NCBI gene (formerly Entrezgene);Acc:115540172]	ENSDARG00000078503	0.59	-0.77	3.21	8.01	0.00464	0.0305
ENSGMOG00000032204	ENSG00000164588	HCN1	hcn1	potassium/sodium hyperpolarization-activated cyclic nucleotide-gated channel 1-like [Source:NCBI gene (formerly Entrezgene);Acc:115532484]	ENSDARG00000104480	1.66	0.73	4.17	13.47	0.000242	0.00349
ENSGMOG00000004912						0.64	-0.65	3.22	14.05	0.000178	0.00277
ENSGMOG00000028023						0.41	-1.3	2.94	17.81	2.45e-05	0.000646
ENSGMOG00000013360	ENSG00000104880	ARHGEF18	arhgef18b	rho/rac guanine nucleotide exchange factor (GEF) 18b [Source:ZFIN;Acc:ZDB-GENE-070705-462]	ENSDARG00000042308	1.7	0.76	3.91	18.65	1.57e-05	0.00049
ENSGMOG00000031427	ENSG00000175899	A2M				0.49	-1.02	3.3	11.99	0.000535	0.00623
ENSGMOG00000009005			il12rb2l	interleukin 12 receptor, beta 2a, like [Source:NCBI gene (formerly Entrezgene);Acc:115560662]	ENSDARG00000074850	0.59	-0.75	3.42	21.51	3.52e-06	0.000175
ENSGMOG00000007909	ENSG00000101166	PRELID3B	prelid3b	PRELI domain containing 3 [Source:NCBI gene (formerly Entrezgene);Acc:115557485]	ENSDARG00000009505	0.66	-0.61	3.28	7.72	0.00545	0.0342
ENSGMOG00000004344	ENSG00000161981	SNRNP25	snrnp25	small nuclear ribonucleoprotein 25 [Source:NCBI gene (formerly Entrezgene);Acc:115529228]	ENSDARG00000020363	0.59	-0.76	3.27	14.58	0.000134	0.00226
ENSGMOG00000019635						1.66	0.73	3.64	22.07	2.62e-06	0.000141
ENSGMOG00000001446	ENSG00000115155	OTOF	otofa	otoferlin a [Source:NCBI gene;Acc:557476]	ENSDARG00000030832	2.03	1.02	3.83	7.35	0.00672	0.0393
ENSGMOG00000011241	ENSG00000119185	ITGB1BP1	itgb1bp1	integrin beta 1 binding protein 1 [Source:NCBI gene (formerly Entrezgene);Acc:115543656]	ENSDARG00000007169	0.64	-0.64	3.04	13.88	0.000195	0.00295
ENSGMOG00000036306	ENSG00000178965	ERICH3	erich3	glutamate-rich 3 [Source:ZFIN;Acc:ZDB-GENE-070209-295]	ENSDARG00000069262	5.24	2.39	4.97	13.14	0.00029	0.00399
ENSGMOG00000011587	ENSG00000143190	POU2F1	pou2f1b	POU class 2 homeobox 1b [Source:ZFIN;Acc:ZDB-GENE-030131-2422]	ENSDARG00000007996	1.54	0.62	3.79	19.19	1.18e-05	0.000411
ENSGMOG00000028760		CSMD3	csmd3a	CUB and Sushi multiple domains 3a [Source:ZFIN;Acc:ZDB-GENE-050419-118]	ENSDARG00000077905	1.92	0.94	3.79	17.76	2.5e-05	0.000656
ENSGMOG00000004165	ENSG00000131089	ARHGEF9	arhgef9b	Cdc42 guanine nucleotide exchange factor (GEF) 9a [Source:NCBI gene (formerly Entrezgene);Acc:115552136]	ENSDARG00000078624	1.58	0.66	4.04	9.66	0.00189	0.0157
ENSGMOG00000026232		CCDC85C	ccdc85cb	coiled-coil domain containing 85C, b [Source:NCBI gene (formerly Entrezgene);Acc:115533937]	ENSDARG00000079555	1.6	0.68	3.57	8.08	0.00447	0.0297
ENSGMOG00000035289	ENSG00000157895	C12orf43	zgc:162025		ENSDARG00000046141	0.66	-0.61	3.29	11.68	0.000631	0.00702
ENSGMOG00000017583	ENSG00000177675	CD163L1				4.44	2.15	5.3	56.38	5.98e-14	5.51e-11
ENSGMOG00000036179	ENSG00000139211	AMIGO2				1.7	0.77	3.88	13.07	0.0003	0.0041
ENSGMOG00000023270				RNA-binding motif, single-stranded-interacting protein 1-like [Source:NCBI gene (formerly Entrezgene);Acc:115533002]		0.6	-0.73	3.07	12.23	0.000471	0.00565
ENSGMOG00000019993	ENSG00000187037	GPR141	GPR141		ENSDARG00000077026	0.45	-1.16	2.77	9.33	0.00225	0.0179
ENSGMOG00000022674			mhc1uma		ENSDARG00000039164	0.54	-0.9	3.72	6.88	0.00869	0.0476
ENSGMOG00000002916	ENSG00000133612	AGAP3	agap3	ArfGAP with GTPase domain, ankyrin repeat and PH domain 3 [Source:ZFIN;Acc:ZDB-GENE-110927-1]	ENSDARG00000087822	1.52	0.61	3.57	8.06	0.00451	0.03
ENSGMOG00000000843	ENSG00000188921	HACD4	HACD4	3-hydroxyacyl-CoA dehydratase 4 [Source:HGNC Symbol;Acc:HGNC:20920]	ENSDARG00000102221	0.34	-1.57	2.2	8.36	0.00383	0.0265
ENSGMOG00000029620	ENSG00000110536	PTPMT1	ptpmt1	protein tyrosine phosphatase mitochondrial 1 [Source:NCBI gene (formerly Entrezgene);Acc:115559258]	ENSDARG00000013860	0.67	-0.58	3.26	8.3	0.00397	0.0273
ENSGMOG00000004240	ENSG00000120899	PTK2B	ptk2ba	protein-tyrosine kinase 2-beta-like [Source:NCBI gene (formerly Entrezgene);Acc:115542272]	ENSDARG00000022841	0.6	-0.74	3.02	9.3	0.00229	0.0182
ENSGMOG00000008476	ENSG00000066379	POLR1H	znrd1	zinc ribbon domain containing 1 [Source:ZFIN;Acc:ZDB-GENE-050320-131]	ENSDARG00000036070	0.63	-0.66	3.06	7.45	0.00634	0.0378
ENSGMOG00000033484			gabpb2a	GA-binding protein subunit beta-2-like [Source:NCBI gene (formerly Entrezgene);Acc:115554584]	ENSDARG00000007943	1.6	0.68	3.72	7.38	0.0066	0.039
ENSGMOG00000014085	ENSG00000167536	DHRS13	dhrs13b.1	dehydrogenase/reductase SDR family member 13-like [Source:NCBI gene (formerly Entrezgene);Acc:115561294]	ENSDARG00000031814	0.58	-0.8	2.84	10.15	0.00145	0.013
ENSGMOG00000016413	ENSG00000171877	FRMD5		FERM domain-containing protein 5-like [Source:NCBI gene (formerly Entrezgene);Acc:115550701]		1.61	0.69	3.67	11.23	0.000804	0.00838
ENSGMOG00000004804	ENSG00000155052	CNTNAP5	cntnap5a		ENSDARG00000073920	2.46	1.3	4.1	22.24	2.41e-06	0.000134
ENSGMOG00000034946	ENSG00000166801	FAM111A	FP102192.1	protein FAM111A-like [Source:NCBI gene (formerly Entrezgene);Acc:115546867]	ENSDARG00000101104	0.66	-0.6	3.19	9.66	0.00188	0.0157
ENSGMOG00000026204						1.72	0.78	3.59	16.01	6.31e-05	0.00131
ENSGMOG00000008638	ENSG00000141179	PCTP	pctp	phosphatidylcholine transfer protein [Source:NCBI gene (formerly Entrezgene);Acc:115535474]	ENSDARG00000073985	0.67	-0.58	3.79	8.58	0.00339	0.0243
ENSGMOG00000017601	ENSG00000129657	SEC14L1	SEC14L1	SEC14-like protein 1 [Source:NCBI gene (formerly Entrezgene);Acc:115539992]	ENSDARG00000101792	1.52	0.61	3.46	7.53	0.00606	0.0366
ENSGMOG00000032995						0.66	-0.6	3.16	7.5	0.00618	0.0371
ENSGMOG00000015664			si:ch211-263k4.2		ENSDARG00000078324	1.91	0.93	3.77	9.39	0.00218	0.0175
ENSGMOG00000023341	ENSG00000127418	FGFRL1	fgfrl1a	fibroblast growth factor receptor like 1a [Source:NCBI gene (formerly Entrezgene);Acc:115552018]	ENSDARG00000032617	1.51	0.6	3.62	15.96	6.49e-05	0.00134
ENSGMOG00000030096	ENSG00000133816	MICAL2	mical2b	microtubule associated monooxygenase, calponin and LIM domain containing 2b [Source:NCBI gene;Acc:569564]	ENSDARG00000020395	0.52	-0.93	2.64	9.74	0.00181	0.0152
ENSGMOG00000027146	ENSG00000139910	NOVA1	nova2		ENSDARG00000017673	1.75	0.81	3.69	9.52	0.00203	0.0165
ENSGMOG00000012819	ENSG00000101868	POLA1	pola1	polymerase (DNA directed), alpha 1 [Source:NCBI gene (formerly Entrezgene);Acc:115537237]	ENSDARG00000045308	1.52	0.6	3.78	9.17	0.00247	0.0191
ENSGMOG00000000148	ENSG00000154813	DPH3	dph3	diphthamide biosynthesis 3 [Source:NCBI gene (formerly Entrezgene);Acc:115541968]	ENSDARG00000043360	0.56	-0.83	3.2	18.33	1.85e-05	0.000542
ENSGMOG00000030384			si:dkey-206d17.15	E3 ubiquitin-protein ligase TRIM39-like [Source:NCBI gene (formerly Entrezgene);Acc:115542318]	ENSDARG00000100046	0.57	-0.81	3.18	14.59	0.000134	0.00226
ENSGMOG00000023163			crip1	cysteine-rich protein 1 [Source:ZFIN;Acc:ZDB-GENE-041111-1]	ENSDARG00000053858	0.34	-1.56	3.29	23.46	1.27e-06	8.92e-05
ENSGMOG00000036581	ENSG00000203618	GP1BB	gp1bb	glycoprotein Ib platelet subunit beta [Source:ZFIN;Acc:ZDB-GENE-081104-406]	ENSDARG00000074441	0.34	-1.55	1.79	12.36	0.000439	0.00539
ENSGMOG00000006076	ENSG00000172209	GPR22	gpr22a	G-protein coupled receptor 22-like [Source:NCBI gene (formerly Entrezgene);Acc:115542461]	ENSDARG00000004592	2.24	1.17	3.77	13	0.000312	0.0042
ENSGMOG00000032927	ENSG00000147443	DOK2	dok2		ENSDARG00000075818	0.55	-0.87	2.75	7.02	0.00805	0.0451
ENSGMOG00000031015						0.46	-1.14	3.04	10.62	0.00112	0.0107
ENSGMOG00000018917	ENSG00000117600	PLPPR4	plppr4a		ENSDARG00000079671	1.71	0.77	3.87	7.32	0.00684	0.0398
ENSGMOG00000012534	ENSG00000136603	SKIL	skilb	SKI-like proto-oncogene a [Source:NCBI gene (formerly Entrezgene);Acc:115548781]	ENSDARG00000022904	1.74	0.8	3.65	20.86	4.94e-06	0.000219
ENSGMOG00000035790				uncharacterized LOC115533981 [Source:NCBI gene (formerly Entrezgene);Acc:115533981]		0.62	-0.69	3.02	11.56	0.000675	0.00739
ENSGMOG00000028635	ENSG00000143185	XCL2				0.47	-1.09	3.21	21.26	4.01e-06	0.000189
ENSGMOG00000024255						0.27	-1.9	2.81	7.54	0.00602	0.0365
ENSGMOG00000034114	ENSG00000133106	EPSTI1	epsti1	epithelial stromal interaction 1 [Source:NCBI gene (formerly Entrezgene);Acc:115532937]	ENSDARG00000094578	0.54	-0.88	2.9	18.87	1.4e-05	0.000452
ENSGMOG00000035773	ENSG00000048405	ZNF800	znf800a	zinc finger protein 800b [Source:NCBI gene (formerly Entrezgene);Acc:115532214]	ENSDARG00000004594	1.62	0.7	3.74	13.51	0.000237	0.00343
ENSGMOG00000024885	ENSG00000155621	C9orf85	C5H9orf85	chromosome 9 open reading frame 85 [Source:HGNC Symbol;Acc:HGNC:28784]	ENSDARG00000035570	0.64	-0.65	2.8	8.03	0.00461	0.0303
ENSGMOG00000007136	ENSG00000162951	LRRTM1	lrrtm1	leucine rich repeat transmembrane neuronal 1 [Source:NCBI gene (formerly Entrezgene);Acc:115540477]	ENSDARG00000052713	1.68	0.75	3.86	7.15	0.00749	0.0427
ENSGMOG00000035805						0.42	-1.26	2.43	13.58	0.000228	0.00334
ENSGMOG00000007700	ENSG00000172380	GNG12	GNG12	guanine nucleotide-binding protein G(I)/G(S)/G(O) subunit gamma-12-like [Source:NCBI gene (formerly Entrezgene);Acc:115556241]	ENSDARG00000098123	0.6	-0.73	2.78	13.15	0.000288	0.00398
ENSGMOG00000008742	ENSG00000111780	GATC	gatc	glutamyl-tRNA amidotransferase subunit C [Source:NCBI gene (formerly Entrezgene);Acc:115545461]	ENSDARG00000056855	0.61	-0.71	3.03	14.88	0.000114	0.00202
ENSGMOG00000004181	ENSG00000086205	FOLH1	naalad2	N-acetylated alpha-linked acidic dipeptidase 2 [Source:ZFIN;Acc:ZDB-GENE-040426-1025]	ENSDARG00000021383	0.46	-1.11	3.53	16.68	4.42e-05	0.00102
ENSGMOG00000007956	ENSG00000113361	CDH6		cadherin-6-like [Source:NCBI gene (formerly Entrezgene);Acc:115537035]		1.55	0.63	3.66	7.3	0.00691	0.0401
ENSGMOG00000014831	ENSG00000204475	NCR3	si:ch73-22o12.1	nectin cell adhesion molecule 2 [Source:NCBI gene (formerly Entrezgene);Acc:115553438]	ENSDARG00000062831	1.66	0.73	3.79	10.52	0.00118	0.0112
ENSGMOG00000005306	ENSG00000122122	SASH3	sash3	SAM and SH3 domain containing 3 [Source:NCBI gene (formerly Entrezgene);Acc:115552090]	ENSDARG00000016541	0.49	-1.02	2.89	16.84	4.07e-05	0.000955
ENSGMOG00000023214						0.56	-0.84	3.26	8.41	0.00373	0.026
ENSGMOG00000026511	ENSG00000169704	GP9	gp9	glycoprotein IX (platelet) [Source:ZFIN;Acc:ZDB-GENE-090313-5]	ENSDARG00000090638	0.31	-1.71	2.51	20.75	5.24e-06	0.00023
ENSGMOG00000026662				solute carrier family 25 member 5 [Source:NCBI gene (formerly Entrezgene);Acc:115552070]		0.6	-0.74	3.18	7.16	0.00747	0.0426
ENSGMOG00000020127	ENSG00000181924	COA4	COA4		ENSDARG00000078974	0.63	-0.67	3.15	11.17	0.000832	0.00861
ENSGMOG00000031027	ENSG00000179588	ZFPM1	zfpm1	zinc finger protein, FOG family member 1 [Source:NCBI gene;Acc:407655]	ENSDARG00000041572	1.52	0.6	3.37	6.91	0.00858	0.0472
ENSGMOG00000001115	ENSG00000170412	GPRC5C	gprc5c	G protein-coupled receptor, class C, group 5, member C [Source:NCBI gene (formerly Entrezgene);Acc:115531362]	ENSDARG00000100862	4.05	2.02	4.36	21.76	3.09e-06	0.00016
ENSGMOG00000030960	ENSG00000161835	TAMALIN	grasp	trafficking regulator and scaffold protein tamalin [Source:NCBI gene (formerly Entrezgene);Acc:115546899]	ENSDARG00000000588	0.62	-0.7	2.87	12.23	0.000469	0.00564
ENSGMOG00000034138		OTOA	si:dkey-71b5.7	otoancorin [Source:NCBI gene (formerly Entrezgene);Acc:115554650]	ENSDARG00000080675	7.32	2.87	5.49	37.46	9.32e-10	3.13e-07
ENSGMOG00000031115		NFE2	nfe2	nuclear factor, erythroid 2 [Source:NCBI gene (formerly Entrezgene);Acc:115540731]	ENSDARG00000020606	0.41	-1.28	2.6	8.21	0.00418	0.0283
ENSGMOG00000007450						2.06	1.05	4.12	9.32	0.00227	0.018
ENSGMOG00000018680	ENSG00000129244	ATP1B2	atp1b2b	ATPase Na+/K+ transporting subunit beta 2b [Source:NCBI gene (formerly Entrezgene);Acc:115547642]	ENSDARG00000034424	2.77	1.47	4.43	8.99	0.00271	0.0206
ENSGMOG00000031123	ENSG00000186187	ZNRF1	znrf1	zinc and ring finger 1 [Source:NCBI gene (formerly Entrezgene);Acc:115551259]	ENSDARG00000020475	1.77	0.82	3.84	25.97	3.46e-07	3.43e-05
ENSGMOG00000031285	ENSG00000127533	F2RL3	F2RL3	proteinase-activated receptor 4-like [Source:NCBI gene (formerly Entrezgene);Acc:115552698]	ENSDARG00000079399	0.39	-1.34	2.09	12.38	0.000433	0.00534
ENSGMOG00000022213	ENSG00000179456	ZBTB18	zbtb18	zinc finger and BTB domain containing 18 [Source:NCBI gene (formerly Entrezgene);Acc:115560016]	ENSDARG00000028228	2.65	1.41	3.91	7.67	0.00562	0.035
ENSGMOG00000001267	ENSG00000116157	GPX7	gpx7	glutathione peroxidase 7 [Source:NCBI gene (formerly Entrezgene);Acc:115556172]	ENSDARG00000091511	0.46	-1.11	2.74	20.14	7.2e-06	0.000284
ENSGMOG00000033642	ENSG00000167191	GPRC5B	gprc5ba		ENSDARG00000077080	1.67	0.74	3.74	6.93	0.0085	0.0469
ENSGMOG00000017842	ENSG00000276231	PIK3R6		phosphoinositide-3-kinase regulatory subunit 6 [Source:NCBI gene (formerly Entrezgene);Acc:115540016]		0.57	-0.8	3.08	7.45	0.00634	0.0378
ENSGMOG00000029103	ENSG00000171872	KLF17	klf1	Kruppel-like factor 1 (erythroid) [Source:NCBI gene (formerly Entrezgene);Acc:115539798]	ENSDARG00000017400	0.41	-1.28	2.67	11.46	0.000713	0.00768
ENSGMOG00000013452	ENSG00000156453	PCDH1	pcdh1b	protocadherin 1b [Source:ZFIN;Acc:ZDB-GENE-091015-2]	ENSDARG00000036175	3.43	1.78	4.33	32.13	1.44e-08	2.85e-06
ENSGMOG00000032878	ENSG00000087494	PTHLH	pthlha	parathyroid hormone-like hormone a [Source:NCBI gene (formerly Entrezgene);Acc:115541475]	ENSDARG00000031737	0.55	-0.88	2.99	9.1	0.00256	0.0197
ENSGMOG00000036568			syne1a		ENSDARG00000009499	2.27	1.18	2.96	14.67	0.000128	0.00217
ENSGMOG00000004242	ENSG00000166188	ZNF319	znf319b	zinc finger protein 319b [Source:NCBI gene (formerly Entrezgene);Acc:115551341]	ENSDARG00000062401	1.54	0.62	3.63	11.72	0.000618	0.00693
ENSGMOG00000006498						0.2	-2.34	1.26	7.4	0.00654	0.0387
ENSGMOG00000014591	ENSG00000062582	MRPS24	mrps24	mitochondrial ribosomal protein S24 [Source:NCBI gene;Acc:553711]	ENSDARG00000100116	0.64	-0.64	2.85	10.86	0.000981	0.00982
ENSGMOG00000004040	ENSG00000009790	TRAF3IP3		centrosomal protein of 112 kDa-like [Source:NCBI gene (formerly Entrezgene);Acc:115553433]		0.47	-1.1	2.68	22.01	2.71e-06	0.000145
ENSGMOG00000006132		MGAT4D	zgc:101663	alpha-1,3-mannosyl-glycoprotein 4-beta-N-acetylglucosaminyltransferase C-like [Source:NCBI gene (formerly Entrezgene);Acc:115548411]	ENSDARG00000037852	0.5	-0.99	2.91	12.69	0.000367	0.00474
ENSGMOG00000001496	ENSG00000240230	COX19	cox19	cytochrome c oxidase assembly protein COX19 [Source:NCBI gene (formerly Entrezgene);Acc:115531358]	ENSDARG00000063882	0.61	-0.71	3.03	13.19	0.000282	0.00393
ENSGMOG00000003869	ENSG00000106927	AMBP	ambp	protein AMBP-like [Source:NCBI gene (formerly Entrezgene);Acc:115538969]	ENSDARG00000004296	0.62	-0.68	2.89	6.77	0.00928	0.0498
ENSGMOG00000013155	ENSG00000108950	FAM20A	CABZ01057057.1	FAM20A golgi associated secretory pathway pseudokinase [Source:HGNC Symbol;Acc:HGNC:23015]	ENSDARG00000111526	2.51	1.33	3.49	21.8	3.02e-06	0.000157
ENSGMOG00000035409	ENSG00000135083	CCNJL	ccnjl	cyclin J-like [Source:NCBI gene (formerly Entrezgene);Acc:115552304]	ENSDARG00000077116	1.66	0.73	3.49	7.67	0.00561	0.0349
ENSGMOG00000006942	ENSG00000132031	MATN3	matn3a	matrilin 3a [Source:NCBI gene (formerly Entrezgene);Acc:115534742]	ENSDARG00000069245	0.22	-2.19	2.59	12.31	0.000451	0.00548
ENSGMOG00000027552						0.32	-1.65	1.94	11.89	0.000565	0.00649
ENSGMOG00000002481	ENSG00000179242	CDH4		cadherin-4-like [Source:NCBI gene (formerly Entrezgene);Acc:115543285]		1.69	0.76	3.31	12.28	0.000458	0.00554
ENSGMOG00000028108				immunoglobulin lambda-1 light chain-like [Source:NCBI gene (formerly Entrezgene);Acc:115559330]		0.21	-2.26	2.25	11.9	0.000562	0.00647
ENSGMOG00000009299	ENSG00000144749	LRIG1	lrig1	leucine-rich repeats and immunoglobulin-like domains 1 [Source:NCBI gene (formerly Entrezgene);Acc:115556744]	ENSDARG00000075625	2.71	1.44	4.18	10.11	0.00147	0.0131
ENSGMOG00000036153	ENSG00000104290	FZD3	fzd3a	frizzled class receptor 3a [Source:NCBI gene (formerly Entrezgene);Acc:115533928]	ENSDARG00000021664	1.68	0.75	3.72	18.03	2.17e-05	0.000592
ENSGMOG00000020363			si:ch211-210c8.7	si:ch211-210c8,7 [Source:ZFIN;Acc:ZDB-GENE-090313-81]	ENSDARG00000092856	0.63	-0.67	2.92	12.64	0.000377	0.00481
ENSGMOG00000009295	ENSG00000204472	AIF1		allograft inflammatory factor 1-like [Source:NCBI gene (formerly Entrezgene);Acc:115545542]		0.52	-0.95	3.4	15.03	0.000106	0.0019
ENSGMOG00000012450				macrophage mannose receptor 1-like [Source:NCBI gene (formerly Entrezgene);Acc:115540409]		0.32	-1.62	2.78	9.23	0.00239	0.0187
ENSGMOG00000019513	ENSG00000173805	HAP1	si:dkey-28e7.3	si:dkey-28e7,3 [Source:ZFIN;Acc:ZDB-GENE-141215-28]	ENSDARG00000074508	1.56	0.64	3.38	12.97	0.000317	0.00425
ENSGMOG00000016779	ENSG00000184117	NIPSNAP1	nipsnap1	nipsnap homolog 1 (C, elegans) [Source:NCBI gene (formerly Entrezgene);Acc:115544945]	ENSDARG00000005320	0.61	-0.7	3.04	7.17	0.00741	0.0424
ENSGMOG00000013694	ENSG00000143324	XPR1	xpr1a	xenotropic and polytropic retrovirus receptor 1a [Source:NCBI gene (formerly Entrezgene);Acc:115555246]	ENSDARG00000062449	1.52	0.61	3.47	6.95	0.00838	0.0464
ENSGMOG00000017097	ENSG00000163689	CFAP20DC			ENSDARG00000026086	1.87	0.9	3.68	8.65	0.00327	0.0236
ENSGMOG00000007897	ENSG00000160716	CHRNB2	chrnb2	cholinergic receptor, nicotinic, beta 2 [Source:NCBI gene (formerly Entrezgene);Acc:115554765]	ENSDARG00000017790	2.04	1.03	3.57	13.71	0.000213	0.00318
ENSGMOG00000002667	ENSG00000070190	DAPP1	dapp1	dual adaptor of phosphotyrosine and 3-phosphoinositides [Source:NCBI gene (formerly Entrezgene);Acc:115543562]	ENSDARG00000039535	0.44	-1.19	2.5	28.46	9.56e-08	1.17e-05
ENSGMOG00000011448	ENSG00000136286	MYO1G	myo1g	myosin IG [Source:ZFIN;Acc:ZDB-GENE-060503-562]	ENSDARG00000036104	0.59	-0.77	2.54	6.85	0.00888	0.0483
ENSGMOG00000016715			tmem30c	transmembrane protein 30C [Source:NCBI gene (formerly Entrezgene);Acc:115532725]	ENSDARG00000009430	0.58	-0.8	2.96	13.23	0.000276	0.00387
ENSGMOG00000016262	ENSG00000151812	SLC35F4	slc35f4	solute carrier family 35 member F4 [Source:NCBI gene (formerly Entrezgene);Acc:115544304]	ENSDARG00000103124	2.36	1.24	3.45	6.91	0.00859	0.0472
ENSGMOG00000033803			si:ch211-218h8.3		ENSDARG00000095777	0.49	-1.03	2.47	11.61	0.000656	0.00725
ENSGMOG00000023907			znf219	zinc finger protein 219 [Source:NCBI gene (formerly Entrezgene);Acc:115529707]	ENSDARG00000079738	1.55	0.63	3.31	14.24	0.000161	0.00257
ENSGMOG00000033939		PRRG2	c1s		ENSDARG00000100599	0.43	-1.2	3.39	7.36	0.00667	0.0392
ENSGMOG00000004899	ENSG00000104722	NEFM		neurofilament heavy [Source:NCBI gene (formerly Entrezgene);Acc:115553752]		3.19	1.67	4.32	24.2	8.7e-07	6.73e-05
ENSGMOG00000011513	ENSG00000198759	EGFL6	egfl6	EGF-like-domain, multiple 6 [Source:NCBI gene (formerly Entrezgene);Acc:115533253]	ENSDARG00000045958	2.86	1.52	3.79	33.56	6.93e-09	1.58e-06
ENSGMOG00000035794	ENSG00000172590	MRPL52	mrpl52	mitochondrial ribosomal protein L52 [Source:ZFIN;Acc:ZDB-GENE-110325-1]	ENSDARG00000090568	0.67	-0.58	2.9	7	0.00813	0.0454
ENSGMOG00000010513	ENSG00000185028	LRRC14B	lrrc14b	leucine rich repeat containing 14B [Source:NCBI gene;Acc:566643]	ENSDARG00000060788	1.59	0.67	2.96	7.72	0.00546	0.0342
ENSGMOG00000005960	ENSG00000171433	GLOD5	glod5	glyoxalase domain containing 5 [Source:NCBI gene (formerly Entrezgene);Acc:115552365]	ENSDARG00000071871	0.58	-0.79	2.72	8.76	0.00309	0.0226
ENSGMOG00000016891	ENSG00000169435	RASSF6	rassf6	Ras association domain family member 6 [Source:NCBI gene (formerly Entrezgene);Acc:115532446]	ENSDARG00000000804	0.28	-1.86	2.23	11.46	0.00071	0.00767
ENSGMOG00000034698	ENSG00000163659	TIPARP	tiparp	TCDD-inducible poly(ADP-ribose) polymerase [Source:ZFIN;Acc:ZDB-GENE-031002-47]	ENSDARG00000061841	1.51	0.6	3.45	10.61	0.00113	0.0108
ENSGMOG00000025327	ENSG00000196632	WNK3	si:dkey-151g10.3		ENSDARG00000021611	1.89	0.92	3.32	24.37	7.97e-07	6.34e-05
ENSGMOG00000031773	ENSG00000154957	ZNF18	plagl2	pleiomorphic adenoma gene-like 2 [Source:NCBI gene (formerly Entrezgene);Acc:115548345]	ENSDARG00000076657	0.52	-0.95	2.42	13.83	0.000201	0.00303
ENSGMOG00000035036	ENSG00000211899	IGHM				0.21	-2.25	2.55	10.29	0.00133	0.0122
ENSGMOG00000005078	ENSG00000122687	MRM2	mrm2	mitochondrial rRNA methyltransferase 2 [Source:NCBI gene (formerly Entrezgene);Acc:115535964]	ENSDARG00000075368	0.61	-0.7	2.86	10.98	0.000919	0.00929
ENSGMOG00000015064	ENSG00000110799	VWF	vwf	von Willebrand factor [Source:NCBI gene (formerly Entrezgene);Acc:115550386]	ENSDARG00000077231	2.08	1.06	3.97	28.81	7.97e-08	1.01e-05
ENSGMOG00000034723						0.32	-1.64	2.11	12.95	0.00032	0.00427
ENSGMOG00000017199	ENSG00000134874	DZIP1	dzip1	DAZ interacting zinc finger protein 1 [Source:NCBI gene (formerly Entrezgene);Acc:115542620]	ENSDARG00000000943	1.72	0.78	3.52	7.71	0.0055	0.0344
ENSGMOG00000015976	ENSG00000177181	RIMKLA	rimkla	ribosomal modification protein rimK-like family member A [Source:NCBI gene (formerly Entrezgene);Acc:115542815]	ENSDARG00000016830	1.58	0.66	3.5	9.2	0.00242	0.0189
ENSGMOG00000016162	ENSG00000196358	NTNG2	ntng2b	netrin-G2-like [Source:NCBI gene (formerly Entrezgene);Acc:115531997]	ENSDARG00000087100	1.75	0.8	3.73	11.83	0.000582	0.00663
ENSGMOG00000015205		ADGRL2			ENSDARG00000075899	1.54	0.63	3.08	10.67	0.00109	0.0106
ENSGMOG00000012440			zgc:66313	amylase alpha 2A [Source:NCBI gene (formerly Entrezgene);Acc:115549134]	ENSDARG00000030357	0.22	-2.17	2.47	7.63	0.00573	0.0354
ENSGMOG00000030101	ENSG00000144868	TMEM108	tmem108		ENSDARG00000090230	1.61	0.69	3.41	15.61	7.79e-05	0.00153
ENSGMOG00000031920			si:dkey-206d17.15		ENSDARG00000100046	0.62	-0.7	2.63	12.61	0.000385	0.00488
ENSGMOG00000009947	ENSG00000214814	FER1L6	fer1l6		ENSDARG00000019316	0.27	-1.89	2.26	44.03	3.24e-11	1.61e-08
ENSGMOG00000036467						0.67	-0.59	2.7	8.78	0.00304	0.0223
ENSGMOG00000017109	ENSG00000153898	MCOLN2	mcoln2	mucolipin 2 [Source:ZFIN;Acc:ZDB-GENE-040426-692]	ENSDARG00000098918	0.45	-1.15	2.77	16.53	4.78e-05	0.00108
ENSGMOG00000034504	ENSG00000060237	WNK1	wnk1a		ENSDARG00000078992	1.64	0.71	3.19	8.92	0.00282	0.0212
ENSGMOG00000025071	ENSG00000150510	FAM124A	FAM124A	si:dkeyp-74a11,1 [Source:ZFIN;Acc:ZDB-GENE-081104-474]	ENSDARG00000075264	2.32	1.21	3.68	20.04	7.58e-06	0.000297
ENSGMOG00000003756			kdrl	kinase insert domain receptor like [Source:NCBI gene (formerly Entrezgene);Acc:115552087]	ENSDARG00000105215	2	1	3.81	20.94	4.74e-06	0.000214
ENSGMOG00000025359	ENSG00000155886	SLC24A2	SLC24A2	solute carrier family 24 member 2 [Source:NCBI gene (formerly Entrezgene);Acc:115529756]	ENSDARG00000063158	2.23	1.16	3.51	24.42	7.75e-07	6.24e-05
ENSGMOG00000030813						1.58	0.66	3.37	10.06	0.00151	0.0134
ENSGMOG00000017226	ENSG00000175471	MCTP1	mctp1b		ENSDARG00000060871	0.64	-0.65	2.7	8.79	0.00304	0.0223
ENSGMOG00000000139			slc8a4b	solute carrier family 8 member 4b [Source:ZFIN;Acc:ZDB-GENE-050809-103]	ENSDARG00000037145	1.88	0.91	3.73	20.1	7.34e-06	0.000289
ENSGMOG00000022926	ENSG00000132640	BTBD3	btbd3b	BTB (POZ) domain containing 3b [Source:NCBI gene (formerly Entrezgene);Acc:115560413]	ENSDARG00000087517	2.01	1.01	3.9	12.94	0.000321	0.00428
ENSGMOG00000022242						0.29	-1.8	3.52	12.76	0.000355	0.00461
ENSGMOG00000025253	ENSG00000105722	ERF		Ets2 repressor factor like 3 [Source:NCBI gene (formerly Entrezgene);Acc:115553725]		1.6	0.68	3.06	11.53	0.000687	0.00749
ENSGMOG00000017057						7.89	2.98	4.66	12.2	0.000477	0.0057
ENSGMOG00000037133				T-cell surface glycoprotein CD3 delta chain-like [Source:NCBI gene (formerly Entrezgene);Acc:115560938]		0.6	-0.74	2.33	7.08	0.00781	0.0441
ENSGMOG00000031731			pycard	PYD and CARD domain containing [Source:NCBI gene;Acc:57923]	ENSDARG00000040076	0.45	-1.14	2.4	12.62	0.000381	0.00485
ENSGMOG00000012368	ENSG00000198113	TOR4A	tor4aa	torsin family 4, member Aa [Source:NCBI gene (formerly Entrezgene);Acc:115531864]	ENSDARG00000010145	0.59	-0.75	3.2	10.33	0.00131	0.0121
ENSGMOG00000017712	ENSG00000108515	ENO3	eno3	enolase 3, (beta, muscle) [Source:NCBI gene (formerly Entrezgene);Acc:115529554]	ENSDARG00000039007	0.6	-0.73	2.92	8.25	0.00407	0.0278
ENSGMOG00000018227	ENSG00000142961	MOB3C	mob3c	MOB kinase activator 3C [Source:NCBI gene (formerly Entrezgene);Acc:115555502]	ENSDARG00000043705	0.61	-0.72	2.63	10.9	0.000962	0.00967
ENSGMOG00000014227	ENSG00000116106	EPHA4				3.93	1.97	4.07	9.82	0.00173	0.0147
ENSGMOG00000001032	ENSG00000077942	FBLN1	fbln1	fibulin 1 [Source:NCBI gene (formerly Entrezgene);Acc:115551074]	ENSDARG00000103311	5.82	2.54	5.06	174.69	6.99e-40	1.29e-35
ENSGMOG00000029564	ENSG00000285880	ADRB3	adrb3a	adrenoceptor beta 3a [Source:NCBI gene (formerly Entrezgene);Acc:115545653]	ENSDARG00000053646	0.39	-1.34	2.32	14.29	0.000157	0.00252
ENSGMOG00000016151	ENSG00000177098	SCN4B	scn4ba	sodium channel subunit beta-4-like [Source:NCBI gene (formerly Entrezgene);Acc:115560768]	ENSDARG00000099031	1.96	0.97	3.33	9.2	0.00242	0.0189
ENSGMOG00000009203	ENSG00000127074	RGS13	rgs13	regulator of G-protein signaling 8-like [Source:NCBI gene (formerly Entrezgene);Acc:115549307]	ENSDARG00000017653	0.4	-1.34	2.21	20.55	5.8e-06	0.000246
ENSGMOG00000027237	ENSG00000122507	BBS9	bbs9	Bardet-Biedl syndrome 9 [Source:NCBI gene (formerly Entrezgene);Acc:115554136]	ENSDARG00000079217	2.05	1.03	3.54	9	0.0027	0.0205
ENSGMOG00000009907	ENSG00000134138	MEIS2	meis2a	Meis homeobox 2a [Source:ZFIN;Acc:ZDB-GENE-020122-2]	ENSDARG00000098240	2.61	1.39	3.3	9.93	0.00163	0.0142
ENSGMOG00000015968	ENSG00000162377	COA7	coa7	cytochrome c oxidase assembly factor 7 [Source:NCBI gene (formerly Entrezgene);Acc:115555705]	ENSDARG00000019355	0.66	-0.59	2.66	10.24	0.00138	0.0125
ENSGMOG00000009969			blk	BLK proto-oncogene, Src family tyrosine kinase [Source:NCBI gene (formerly Entrezgene);Acc:115534626]	ENSDARG00000007783	0.24	-2.07	2.06	39.93	2.63e-10	1e-07
ENSGMOG00000022418						1.76	0.82	3.37	12.87	0.000335	0.0044
ENSGMOG00000036944	ENSG00000164418	GRIK2	GRIK2		ENSDARG00000113771	1.78	0.83	2.82	7.14	0.00753	0.0428
ENSGMOG00000027024	ENSG00000241370	RPP21	rpp21	ribonuclease P 21 subunit [Source:NCBI gene (formerly Entrezgene);Acc:115556033]	ENSDARG00000043404	0.66	-0.61	2.91	7.58	0.0059	0.036
ENSGMOG00000026709	ENSG00000112759	SLC29A1	slc29a1a	equilibrative nucleoside transporter 1-like [Source:NCBI gene (formerly Entrezgene);Acc:115560049]	ENSDARG00000101289	0.54	-0.9	3.89	7.48	0.00625	0.0374
ENSGMOG00000025897	ENSG00000101493	ZNF516		zinc finger protein 516 [Source:HGNC Symbol;Acc:HGNC:28990]		1.71	0.77	3.01	7.87	0.00504	0.0324
ENSGMOG00000025622						0.58	-0.79	2.31	12.94	0.000321	0.00428
ENSGMOG00000001912	ENSG00000156564	LRFN2	LRFN2	leucine-rich repeat and fibronectin type-III domain-containing protein 2-like [Source:NCBI gene (formerly Entrezgene);Acc:115544341]	ENSDARG00000106248	1.72	0.78	3.3	10.86	0.000983	0.00983
ENSGMOG00000031882	ENSG00000105464	GRIN2D	grin2da	glutamate receptor, ionotropic, N-methyl D-aspartate 2D, a [Source:ZFIN;Acc:ZDB-GENE-041008-124]	ENSDARG00000086207	2.47	1.31	3.17	25.5	4.42e-07	4.08e-05
ENSGMOG00000024848				23 kDa integral membrane protein-like [Source:NCBI gene (formerly Entrezgene);Acc:115542903]		0.27	-1.87	1.67	10.71	0.00106	0.0104
ENSGMOG00000014279	ENSG00000177144	NUDT4B	nudt4b		ENSDARG00000045878	1.64	0.71	3.31	12.07	0.000512	0.00603
ENSGMOG00000018800	ENSG00000162924	REL	rel	v-rel avian reticuloendotheliosis viral oncogene homolog [Source:NCBI gene (formerly Entrezgene);Acc:115559588]	ENSDARG00000055276	0.66	-0.61	2.75	8.87	0.00291	0.0217
ENSGMOG00000004657	ENSG00000065923	SLC9A7	slc9a7	solute carrier family 9 member 7 [Source:ZFIN;Acc:ZDB-GENE-050913-8]	ENSDARG00000076754	2.32	1.21	3.97	6.95	0.0084	0.0465
ENSGMOG00000016683	ENSG00000088992	TESC	tesca	tescalcin a [Source:NCBI gene (formerly Entrezgene);Acc:115545647]	ENSDARG00000028346	0.25	-2.02	1.41	10.7	0.00107	0.0105
ENSGMOG00000035678						0.51	-0.96	2.43	17.66	2.64e-05	0.000684
ENSGMOG00000012227	ENSG00000154640	BTG3	btg3	B-cell translocation gene 3 [Source:NCBI gene (formerly Entrezgene);Acc:115547772]	ENSDARG00000069065	0.62	-0.68	2.78	11.92	0.000555	0.00641
ENSGMOG00000011376	ENSG00000159398	CES5A	tg		ENSDARG00000020084	2.39	1.26	3.01	15.45	8.48e-05	0.00163
ENSGMOG00000002047			dchs1b	dachsous cadherin-related 1b [Source:ZFIN;Acc:ZDB-GENE-050208-41]	ENSDARG00000079850	2.04	1.03	2.97	11.91	0.000559	0.00644
ENSGMOG00000017143	ENSG00000163520	FBLN2		fibulin 2 [Source:HGNC Symbol;Acc:HGNC:3601]		1.68	0.75	3.32	11.36	0.000749	0.00799
ENSGMOG00000006091	ENSG00000103460	TOX3	tox3	TOX high mobility group box family member 3 [Source:ZFIN;Acc:ZDB-GENE-090312-209]	ENSDARG00000073957	1.79	0.84	3.24	12.86	0.000337	0.00442
ENSGMOG00000023266	ENSG00000185985	SLITRK2	slitrk2		ENSDARG00000006636	1.65	0.72	3.19	7.35	0.0067	0.0392
ENSGMOG00000003950	ENSG00000143196	DPT	dpt	dermatopontin [Source:NCBI gene (formerly Entrezgene);Acc:115556236]	ENSDARG00000056178	0.45	-1.15	2.96	9.33	0.00226	0.0179
ENSGMOG00000003645	ENSG00000102760	RGCC	rgcc	regulator of cell cycle [Source:ZFIN;Acc:ZDB-GENE-040704-31]	ENSDARG00000035810	0.44	-1.18	3.02	7.9	0.00495	0.032
ENSGMOG00000031262				uncharacterized LOC115545530 [Source:NCBI gene (formerly Entrezgene);Acc:115545530]		0.27	-1.92	1.04	7.07	0.00785	0.0443
ENSGMOG00000008045	ENSG00000124762	CDKN1A	cdkn1a	cyclin-dependent kinase inhibitor 1A [Source:ZFIN;Acc:ZDB-GENE-070705-7]	ENSDARG00000076554	0.64	-0.65	2.74	9.37	0.0022	0.0176
ENSGMOG00000002475	ENSG00000107968	MAP3K8	map3k8	mitogen-activated protein kinase kinase kinase 8 [Source:NCBI gene (formerly Entrezgene);Acc:115537293]	ENSDARG00000061710	0.64	-0.65	2.59	7.73	0.00542	0.0341
ENSGMOG00000036023						0.6	-0.74	2.44	7.77	0.0053	0.0336
ENSGMOG00000007150	ENSG00000158526	TSR2	tsr2	TSR2 ribosome maturation factor [Source:NCBI gene (formerly Entrezgene);Acc:115540407]	ENSDARG00000005772	0.54	-0.89	2.64	15.31	9.12e-05	0.00172
ENSGMOG00000026846	ENSG00000166446	CDYL2		chromodomain Y like 2 [Source:NCBI gene (formerly Entrezgene);Acc:115558747]		3.36	1.75	3.93	6.99	0.00819	0.0456
ENSGMOG00000001576	ENSG00000150893	FREM2	frem2b	FRAS1 related extracellular matrix 2b [Source:NCBI gene (formerly Entrezgene);Acc:115561258]	ENSDARG00000102626	1.92	0.94	3.14	8.06	0.00451	0.03
ENSGMOG00000026622	ENSG00000168273	SMIM4	smim4	small integral membrane protein 4 [Source:NCBI gene (formerly Entrezgene);Acc:115553614]	ENSDARG00000089921	0.62	-0.7	2.78	11.24	0.000799	0.00834
ENSGMOG00000017860			si:dkey-206d17.15	E3 ubiquitin-protein ligase TRIM39-like [Source:NCBI gene (formerly Entrezgene);Acc:115556078]	ENSDARG00000100046	0.54	-0.89	2.03	15.34	8.98e-05	0.0017
ENSGMOG00000009574	ENSG00000064309	CDON	cdon	cell adhesion associated, oncogene regulated [Source:ZFIN;Acc:ZDB-GENE-021115-4]	ENSDARG00000061328	0.58	-0.79	2.34	9.15	0.00248	0.0192
ENSGMOG00000008209	ENSG00000113555	PCDH12	pcdh12	protocadherin 12 [Source:NCBI gene (formerly Entrezgene);Acc:115552319]	ENSDARG00000076594	1.94	0.95	3.26	12.04	0.00052	0.00611
ENSGMOG00000013340	ENSG00000143473	KCNH1	kcnh1a		ENSDARG00000024167	1.54	0.63	2.88	8.66	0.00326	0.0235
ENSGMOG00000001883	ENSG00000155052	CNTNAP5	cntnap5a		ENSDARG00000073920	1.78	0.83	3.04	10.41	0.00126	0.0117
ENSGMOG00000004207						0.08	-3.6	0.89	9.72	0.00182	0.0153
ENSGMOG00000005824	ENSG00000171223	JUNB	junba	JunB proto-oncogene, AP-1 transcription factor subunit [Source:HGNC Symbol;Acc:HGNC:6205]	ENSDARG00000074378	0.51	-0.96	2.68	12.42	0.000424	0.00527
ENSGMOG00000031587			tmem176		ENSDARG00000078659	0.5	-1	2.25	16.72	4.33e-05	0.001
ENSGMOG00000030800						0.59	-0.77	2.42	8.38	0.0038	0.0264
ENSGMOG00000013835			ncam3	neural cell adhesion molecule 3 [Source:NCBI gene (formerly Entrezgene);Acc:115554478]	ENSDARG00000089586	2.21	1.14	2.43	8.38	0.00379	0.0264
ENSGMOG00000004395				NADPH oxidase 4 [Source:NCBI gene (formerly Entrezgene);Acc:115561796]		0.55	-0.87	2.39	16.33	5.31e-05	0.00116
ENSGMOG00000032477			si:ch211-194m7.8	olfactomedin-like [Source:NCBI gene (formerly Entrezgene);Acc:115550551]	ENSDARG00000104947	0.28	-1.86	2.58	10.6	0.00113	0.0108
ENSGMOG00000019300	ENSG00000114923	SLC4A3	slc4a3	solute carrier family 4 member 3 [Source:ZFIN;Acc:ZDB-GENE-141006-1]	ENSDARG00000104005	16.6	4.05	6.25	15.02	0.000107	0.00192
ENSGMOG00000004074	ENSG00000169083	AR		androgen receptor-like [Source:NCBI gene (formerly Entrezgene);Acc:115552233]		2.31	1.21	3.37	49.07	2.48e-12	1.52e-09
ENSGMOG00000027465	ENSG00000099204	ABLIM1	ablim1b		ENSDARG00000045064	5.35	2.42	4.07	11.32	0.000766	0.00808
ENSGMOG00000035627			zgc:77112	uncharacterized LOC115545222 [Source:NCBI gene (formerly Entrezgene);Acc:115545222]	ENSDARG00000015657	0.61	-0.72	2.43	10.83	0.000997	0.00992
ENSGMOG00000029443			si:ch211-117l17.7		ENSDARG00000100217	0.26	-1.92	1.11	7.58	0.00589	0.036
ENSGMOG00000035288	ENSG00000144369	FAM171B	39142	protein FAM171B-like [Source:NCBI gene (formerly Entrezgene);Acc:115542628]	ENSDARG00000096271	1.74	0.8	3.28	8.47	0.00361	0.0255
ENSGMOG00000030954				CD79b molecule, immunoglobulin-associated beta [Source:NCBI gene (formerly Entrezgene);Acc:115531259]		0.43	-1.23	1.94	8.43	0.0037	0.0259
ENSGMOG00000027550						0.43	-1.2	2.39	14.56	0.000136	0.00228
ENSGMOG00000000018	ENSG00000173083	HPSE	hpse	heparanase [Source:NCBI gene (formerly Entrezgene);Acc:115541973]	ENSDARG00000063634	1.53	0.61	2.68	9.06	0.00261	0.02
ENSGMOG00000006496	ENSG00000171680	PLEKHG5	plekhg5b	pleckstrin homology domain containing, family G (with RhoGef domain) member 5b [Source:NCBI gene (formerly Entrezgene);Acc:115543442]	ENSDARG00000101752	2.75	1.46	3.5	7.52	0.0061	0.0369
ENSGMOG00000004049	ENSG00000035664	DAPK2	dapk2a		ENSDARG00000061096	0.49	-1.04	1.48	7.28	0.00696	0.0404
ENSGMOG00000000924				napsin A aspartic peptidase [Source:NCBI gene (formerly Entrezgene);Acc:115538009]		2.06	1.05	3.18	17.49	2.89e-05	0.000729
ENSGMOG00000002518	ENSG00000172572	PDE3A	pde3a	cGMP-inhibited 3',5'-cyclic phosphodiesterase A-like [Source:NCBI gene (formerly Entrezgene);Acc:115561468]	ENSDARG00000004227	1.66	0.73	3.08	16.47	4.95e-05	0.0011
ENSGMOG00000019780	ENSG00000179958	DCTPP1	dctpp1	dCTP pyrophosphatase 1 [Source:ZFIN;Acc:ZDB-GENE-040426-1741]	ENSDARG00000054334	0.64	-0.65	2.52	9.31	0.00228	0.0181
ENSGMOG00000023811			CU499336.2	cornifelin-like [Source:NCBI gene (formerly Entrezgene);Acc:115545741]	ENSDARG00000114387	0.54	-0.88	1.88	9.02	0.00267	0.0204
ENSGMOG00000002863	ENSG00000137672	TRPC6	trpc6a	transient receptor potential cation channel, subfamily C, member 6b [Source:NCBI gene (formerly Entrezgene);Acc:115560825]	ENSDARG00000056625	1.56	0.65	2.9	10.52	0.00118	0.0112
ENSGMOG00000014421	ENSG00000152990	ADGRA3	adgra3	adhesion G protein-coupled receptor A3 [Source:HGNC Symbol;Acc:HGNC:13839]	ENSDARG00000073673	1.52	0.61	2.97	12.29	0.000456	0.00553
ENSGMOG00000031831			im:7136021		ENSDARG00000054128	0.67	-0.58	2.36	8.5	0.00354	0.0251
ENSGMOG00000028632				C-C motif chemokine 20-like [Source:NCBI gene (formerly Entrezgene);Acc:115537254]		0.36	-1.48	2.67	17.04	3.66e-05	0.000878
ENSGMOG00000015070	ENSG00000107831	FGF8	fgf8a	fibroblast growth factor 8a [Source:NCBI gene (formerly Entrezgene);Acc:115559474]	ENSDARG00000003399	0.5	-1	2.55	12.27	0.000461	0.00557
ENSGMOG00000035089	ENSG00000012124	CD22	si:dkey-4c23.5		ENSDARG00000115038	0.46	-1.13	1.92	9.79	0.00176	0.0149
ENSGMOG00000020281	ENSG00000135211	TMEM60		transmembrane protein 60-like [Source:NCBI gene (formerly Entrezgene);Acc:115551062]		0.61	-0.71	2.47	11.39	0.000738	0.0079
ENSGMOG00000012779	ENSG00000075884	ARHGAP15	arhgap15	Rho GTPase activating protein 15 [Source:NCBI gene (formerly Entrezgene);Acc:115532801]	ENSDARG00000062349	0.64	-0.65	2.45	7.29	0.00693	0.0402
ENSGMOG00000018609	ENSG00000137766	UNC13C	CR769778.1	protein unc-13 homolog C-like [Source:NCBI gene (formerly Entrezgene);Acc:115558815]	ENSDARG00000112435	2.6	1.38	3.58	8.74	0.00311	0.0227
ENSGMOG00000000412	ENSG00000132703	APCS	si:ch211-270n8.1		ENSDARG00000045089	0.5	-0.99	2.52	18.73	1.5e-05	0.000477
ENSGMOG00000035407						2.6	1.38	3.27	13.31	0.000264	0.00374
ENSGMOG00000027066				RNase MRP [Source:RFAM;Acc:RF00030]		0.62	-0.7	2.43	7.03	0.00802	0.045
ENSGMOG00000000450	ENSG00000090006	LTBP4	BX663503.3		ENSDARG00000099137	3.06	1.61	3.78	34.19	5e-09	1.24e-06
ENSGMOG00000035197	ENSG00000168743	NPNT	npnta	nephronectin a [Source:NCBI gene (formerly Entrezgene);Acc:115539894]	ENSDARG00000018721	3.37	1.75	3.7	15.25	9.4e-05	0.00176
ENSGMOG00000035593						0.25	-2.02	1.78	8.41	0.00374	0.0261
ENSGMOG00000027600						1.56	0.64	2.94	11.45	0.000714	0.00768
ENSGMOG00000011414	ENSG00000166106	ADAMTS15		ADAM metallopeptidase with thrombospondin type 1 motif 15 [Source:HGNC Symbol;Acc:HGNC:16305]		0.3	-1.72	1.44	16.45	4.99e-05	0.0011
ENSGMOG00000027859	ENSG00000151617	EDNRA	ednraa	endothelin receptor type Aa [Source:NCBI gene (formerly Entrezgene);Acc:115540400]	ENSDARG00000011876	2.82	1.5	3.79	7.62	0.00578	0.0356
ENSGMOG00000020934				small nucleolar RNA SNORA68 [Source:NCBI gene (formerly Entrezgene);Acc:115543156]		0.59	-0.76	2.15	8.97	0.00275	0.0208
ENSGMOG00000022505			pycard	PYD and CARD domain containing [Source:NCBI gene;Acc:57923]	ENSDARG00000040076	0.55	-0.87	2.01	13.37	0.000256	0.00366
ENSGMOG00000016503	ENSG00000100483	VCPKMT	vcpkmt	valosin containing protein lysine (K) methyltransferase [Source:NCBI gene (formerly Entrezgene);Acc:115544351]	ENSDARG00000060021	0.53	-0.91	2.26	20.3	6.62e-06	0.00027
ENSGMOG00000016739	ENSG00000131471	AOC3	aoc2	amine oxidase copper containing 2 [Source:NCBI gene (formerly Entrezgene);Acc:115559485]	ENSDARG00000014646	1.6	0.68	2.85	7.4	0.00654	0.0387
ENSGMOG00000032758	ENSG00000184845	DRD1	drd1b	dopamine receptor D1b [Source:NCBI gene (formerly Entrezgene);Acc:115546616]	ENSDARG00000038918	1.78	0.83	2.58	7.76	0.00534	0.0337
ENSGMOG00000028484	ENSG00000221890	NPTXR	cbx6a		ENSDARG00000071051	1.52	0.6	2.92	11.47	0.000707	0.00765
ENSGMOG00000031987						1.71	0.77	2.76	10.33	0.00131	0.0121
ENSGMOG00000006993	ENSG00000080224	EPHA6		EPH receptor A6 [Source:NCBI gene (formerly Entrezgene);Acc:115532815]		1.89	0.92	3.17	7.76	0.00534	0.0337
ENSGMOG00000019284	ENSG00000176845	METRNL	metrnla		ENSDARG00000101914	0.62	-0.7	2.55	7.37	0.00663	0.039
ENSGMOG00000009528	ENSG00000138193	PLCE1	plce1		ENSDARG00000087921	2.67	1.41	3.63	7.65	0.00569	0.0353
ENSGMOG00000023970	ENSG00000006016	CRLF1		colony stimulating factor 2 receptor subunit beta [Source:NCBI gene (formerly Entrezgene);Acc:115530351]		0.61	-0.71	2.13	6.85	0.00885	0.0482
ENSGMOG00000005918	ENSG00000185811	IKZF1	ikzf1	IKAROS family zinc finger 1 (Ikaros) [Source:ZFIN;Acc:ZDB-GENE-980526-304]	ENSDARG00000013539	0.44	-1.18	1.85	10.89	0.000966	0.0097
ENSGMOG00000027592	ENSG00000130287	NCAN	CU861477.1	neurocan core protein-like [Source:NCBI gene (formerly Entrezgene);Acc:115549427]	ENSDARG00000100128	8.86	3.15	5.42	10.16	0.00144	0.0129
ENSGMOG00000032641			dkk2	dickkopf WNT signaling pathway inhibitor 2 [Source:NCBI gene (formerly Entrezgene);Acc:115540955]	ENSDARG00000076420	2.4	1.27	2.91	13.78	0.000206	0.0031
ENSGMOG00000035545	ENSG00000139292	LGR5				2.42	1.27	2.95	25.86	3.67e-07	3.59e-05
ENSGMOG00000034570						0.3	-1.72	1.53	6.87	0.00875	0.0479
ENSGMOG00000034064	ENSG00000102524	TNFSF13B	tnfsf13b	TNF superfamily member 13b [Source:NCBI gene (formerly Entrezgene);Acc:115538429]	ENSDARG00000012945	0.41	-1.27	1.47	9.51	0.00204	0.0166
ENSGMOG00000035669	ENSG00000096996	IL12RB1	lifrb	leukemia inhibitory factor receptor-like [Source:NCBI gene (formerly Entrezgene);Acc:115532170]	ENSDARG00000039863	0.56	-0.84	1.79	7.65	0.00567	0.0352
ENSGMOG00000018219						2.14	1.1	2.78	19.99	7.78e-06	0.000303
ENSGMOG00000030363				uncharacterized LOC115558399 [Source:NCBI gene (formerly Entrezgene);Acc:115558399]		0.54	-0.88	1.79	10.01	0.00156	0.0137
ENSGMOG00000025368	ENSG00000148841	ITPRIP	itprip	inositol 1,4,5-trisphosphate receptor interacting protein [Source:NCBI gene (formerly Entrezgene);Acc:115559632]	ENSDARG00000015576	0.52	-0.96	1.67	9.97	0.00159	0.0138
ENSGMOG00000000972				transcription intermediary factor 1-alpha-like [Source:NCBI gene (formerly Entrezgene);Acc:115550948]		2.26	1.18	3.11	33.24	8.13e-09	1.76e-06
ENSGMOG00000018475	ENSG00000117280	RAB29		ras-related protein Rab-7L1-like [Source:NCBI gene (formerly Entrezgene);Acc:115560076]		0.64	-0.65	2.32	8.11	0.00441	0.0294
ENSGMOG00000006271			anos1b	anosmin 1b [Source:NCBI gene (formerly Entrezgene);Acc:115555285]	ENSDARG00000004932	2.29	1.19	3.58	11.34	0.000759	0.00805
ENSGMOG00000006133	ENSG00000100478	AP4S1	ap4s1	adaptor related protein complex 4 subunit sigma 1 [Source:ZFIN;Acc:ZDB-GENE-030616-404]	ENSDARG00000054220	0.67	-0.59	2.09	7.45	0.00636	0.0379
ENSGMOG00000009716	ENSG00000134775	FHOD3	fhod3b	formin homology 2 domain containing 3b [Source:ZFIN;Acc:ZDB-GENE-081028-61]	ENSDARG00000061904	2.32	1.22	3.03	7.68	0.00559	0.0348
ENSGMOG00000024759	ENSG00000132359	RAP1GAP2	rap1gap2b		ENSDARG00000074222	2.33	1.22	2.69	7.02	0.00805	0.0451
ENSGMOG00000013317	ENSG00000149571	KIRREL3		kirre like nephrin family adhesion molecule 3b [Source:NCBI gene (formerly Entrezgene);Acc:115560973]	ENSDARG00000113833	1.95	0.96	2.8	9.37	0.00221	0.0177
ENSGMOG00000010498	ENSG00000176720	BOK	bokb	bcl-2-related ovarian killer protein homolog B-like [Source:NCBI gene (formerly Entrezgene);Acc:115548439]	ENSDARG00000008807	0.45	-1.14	2.18	9.9	0.00165	0.0143
ENSGMOG00000007838	ENSG00000144554	FANCD2	fancd2	FA complementation group D2 [Source:ZFIN;Acc:ZDB-GENE-040116-5]	ENSDARG00000053574	1.59	0.67	2.75	8.3	0.00396	0.0272
ENSGMOG00000019855	ENSG00000166292	TMEM100		transmembrane protein 100 [Source:HGNC Symbol;Acc:HGNC:25607]		0.52	-0.94	2.67	8	0.00467	0.0307
ENSGMOG00000027615	ENSG00000185338	SOCS1	socs1a		ENSDARG00000038095	0.56	-0.83	1.77	7.77	0.00531	0.0336
ENSGMOG00000009207			ska1		ENSDARG00000039354	0.66	-0.61	2.28	7.92	0.00488	0.0318
ENSGMOG00000033925	ENSG00000076662	ICAM3				0.57	-0.81	1.72	7.18	0.00739	0.0423
ENSGMOG00000018773			sema3aa	sema domain, immunoglobulin domain (Ig), short basic domain, secreted, (semaphorin) 3Aa [Source:NCBI gene (formerly Entrezgene);Acc:115532230]	ENSDARG00000019235	2.18	1.12	2.95	10.48	0.0012	0.0113
ENSGMOG00000035853						0.6	-0.74	2.22	8.7	0.00318	0.0231
ENSGMOG00000024887						0.64	-0.65	2.29	8.39	0.00377	0.0262
ENSGMOG00000033054	ENSG00000145476	CYP4V2	cyp4v8	cytochrome P450 4V2-like [Source:NCBI gene (formerly Entrezgene);Acc:115540693]	ENSDARG00000062132	0.61	-0.72	2.28	11.52	0.000689	0.0075
ENSGMOG00000027157	ENSG00000139899	CBLN3		complement C1q-like protein 2 [Source:NCBI gene (formerly Entrezgene);Acc:115561759]		0.21	-2.23	1.29	15.49	8.3e-05	0.00161
ENSGMOG00000010664						0.44	-1.18	1.23	11.34	0.000758	0.00805
ENSGMOG00000001385				protein-glutamine gamma-glutamyltransferase 2-like [Source:NCBI gene (formerly Entrezgene);Acc:115550934]		2.96	1.57	2.99	21.3	3.92e-06	0.000186
ENSGMOG00000030856	ENSG00000154118	JPH3	JPH3		ENSDARG00000059534	1.65	0.72	2.73	14.02	0.00018	0.00281
ENSGMOG00000007067				amine sulfotransferase-like [Source:NCBI gene (formerly Entrezgene);Acc:115553475]		0.37	-1.45	2.13	10.62	0.00112	0.0107
ENSGMOG00000035196			actc1b	actin alpha 1, skeletal muscle b [Source:NCBI gene (formerly Entrezgene);Acc:115558390]	ENSDARG00000099197	2.61	1.38	3.58	23.75	1.1e-06	8.19e-05
ENSGMOG00000011493	ENSG00000166428	PLD4	LO018432.1	phospholipase D4-like [Source:NCBI gene (formerly Entrezgene);Acc:115543820]	ENSDARG00000113386	0.58	-0.79	2.51	11.42	0.000725	0.00777
ENSGMOG00000007191	ENSG00000167755	KLK6		granzyme B(G,H)-like [Source:NCBI gene (formerly Entrezgene);Acc:115555207]		0.12	-3.09	1.18	22.24	2.4e-06	0.000134
ENSGMOG00000008433	ENSG00000105976	MET	met	MET proto-oncogene, receptor tyrosine kinase [Source:ZFIN;Acc:ZDB-GENE-041014-1]	ENSDARG00000070903	1.7	0.77	3.04	18.56	1.64e-05	0.000504
ENSGMOG00000000575	ENSG00000161714	PLCD3	plcd3b	1-phosphatidylinositol 4,5-bisphosphate phosphodiesterase delta-3-A-like [Source:NCBI gene (formerly Entrezgene);Acc:115531145]	ENSDARG00000079572	2.52	1.34	3.46	37.25	1.04e-09	3.24e-07
ENSGMOG00000003107		GNRHR	gnrhr2a	putative gonadotropin-releasing hormone II receptor 2a		9.61	3.26	4.54	76.28	2.46e-18	6.48e-15
ENSGMOG00000036355	ENSG00000106991	ENG	CU927890.1	endoglin [Source:NCBI gene (formerly Entrezgene);Acc:115531995]	ENSDARG00000107130	1.57	0.65	2.73	8.35	0.00386	0.0267
ENSGMOG00000019232	ENSG00000140545	MFGE8	mfge8b	lactadherin-like [Source:NCBI gene (formerly Entrezgene);Acc:115551031]	ENSDARG00000045803	2.84	1.51	3.62	7.98	0.00472	0.0309
ENSGMOG00000019128	ENSG00000164327	RICTOR	rictorb		ENSDARG00000002020	0.37	-1.45	1.45	10.44	0.00124	0.0116
ENSGMOG00000022940						0.35	-1.53	1.34	11.97	0.000542	0.0063
ENSGMOG00000033798	ENSG00000171806	METTL18	METTL18		ENSDARG00000074588	0.64	-0.64	1.96	8.81	0.003	0.0221
ENSGMOG00000012740	ENSG00000072182	ASIC4	asic4b	acid-sensing (proton-gated) ion channel family member 4a [Source:NCBI gene (formerly Entrezgene);Acc:115533537]	ENSDARG00000004243	1.65	0.72	2.66	11.34	0.000757	0.00804
ENSGMOG00000027403			tlr22	toll-like receptor 13 [Source:NCBI gene (formerly Entrezgene);Acc:115537349]	ENSDARG00000104045	0.61	-0.7	2.33	6.79	0.00915	0.0493
ENSGMOG00000017669				bone morphogenetic protein 2-B-like [Source:NCBI gene (formerly Entrezgene);Acc:115531722]		0.22	-2.21	0.89	15.56	7.97e-05	0.00155
ENSGMOG00000004599	ENSG00000136448	NMT1	nmt1b	glycylpeptide N-tetradecanoyltransferase 1-like [Source:NCBI gene (formerly Entrezgene);Acc:115531108]	ENSDARG00000057206	0.55	-0.87	1.74	6.91	0.00859	0.0472
ENSGMOG00000007947	ENSG00000104814	MAP4K1	CABZ01099833.1	mitogen-activated protein kinase kinase kinase kinase 5-like [Source:NCBI gene (formerly Entrezgene);Acc:115560756]	ENSDARG00000114026	0.56	-0.84	2.3	9.35	0.00223	0.0178
ENSGMOG00000027295			zmp:0000001139		ENSDARG00000071261	0.53	-0.91	2.33	7.33	0.00679	0.0396
ENSGMOG00000029806						0.54	-0.88	2.71	8.73	0.00314	0.0228
ENSGMOG00000018935						0.24	-2.08	0.56	10.06	0.00152	0.0134
ENSGMOG00000014645	ENSG00000025708	TYMP	tymp	thymidine phosphorylase-like [Source:NCBI gene (formerly Entrezgene);Acc:115542463]	ENSDARG00000099821	0.48	-1.06	1.84	14.51	0.000139	0.00233
ENSGMOG00000030796	ENSG00000126821	SGPP1		sphingosine-1-phosphate phosphatase 1 [Source:NCBI gene (formerly Entrezgene);Acc:115543467]		1.94	0.95	2.77	28.25	1.07e-07	1.28e-05
ENSGMOG00000027484						0.45	-1.14	1.65	13.23	0.000276	0.00387
ENSGMOG00000022711			si:dkey-206d17.15		ENSDARG00000100046	0.54	-0.9	1.81	11.76	0.000606	0.00683
ENSGMOG00000016022	ENSG00000142227	EMP3	emp3b	epithelial membrane protein 3-like [Source:NCBI gene (formerly Entrezgene);Acc:115549262]	ENSDARG00000101461	0.52	-0.95	2.25	10.64	0.00111	0.0107
ENSGMOG00000026301						1.97	0.98	2.81	11.5	0.000695	0.00755
ENSGMOG00000001052	ENSG00000123243	ITIH5	itih5	inter-alpha-trypsin inhibitor heavy chain 5 [Source:ZFIN;Acc:ZDB-GENE-041210-193]	ENSDARG00000045517	0.06	-4.02	2.52	8.36	0.00383	0.0265
ENSGMOG00000014587	ENSG00000152229	PSTPIP2	pstpip2	proline-serine-threonine phosphatase interacting protein 2 [Source:NCBI gene (formerly Entrezgene);Acc:115542594]	ENSDARG00000089569	0.5	-1.01	1.6	7.81	0.00519	0.0331
ENSGMOG00000023765						1.57	0.65	2.28	7.31	0.00685	0.0399
ENSGMOG00000000679	ENSG00000186487	MYT1L	CABZ01067581.1	myelin transcription factor 1 like [Source:HGNC Symbol;Acc:HGNC:7623]	ENSDARG00000116393	1.69	0.76	2.4	6.91	0.00856	0.0471
ENSGMOG00000014716	ENSG00000149218	ENDOD1	si:dkey-243k1.3		ENSDARG00000102343	0.6	-0.75	2.01	9.44	0.00212	0.0171
ENSGMOG00000014387			FO818699.1	dynein, axonemal, heavy chain 9 [Source:NCBI gene (formerly Entrezgene);Acc:115530898]	ENSDARG00000112433	2.01	1.01	2.86	18.46	1.74e-05	0.000522
ENSGMOG00000018243	ENSG00000187140	FOXD3	foxd3	forkhead box D3 [Source:ZFIN;Acc:ZDB-GENE-980526-143]	ENSDARG00000021032	0	-8.39	1.84	12.62	0.000381	0.00485
ENSGMOG00000019123		GFI1B	gfi1b		ENSDARG00000079947	0.32	-1.66	1.51	12.19	0.000481	0.00574
ENSGMOG00000022985						0.35	-1.53	2.36	8.44	0.00367	0.0258
ENSGMOG00000030308		MGA	mgaa		ENSDARG00000078784	1.73	0.79	2.21	8.6	0.00336	0.0241
ENSGMOG00000013989	ENSG00000213085	CFAP45	cfap45	cilia and flagella associated protein 45 [Source:NCBI gene (formerly Entrezgene);Acc:115561407]	ENSDARG00000068103	1.75	0.81	2.28	7.06	0.00788	0.0444
ENSGMOG00000017239	ENSG00000012171	SEMA3B	sema3b		ENSDARG00000011672	2	1	2.87	7.1	0.00771	0.0437
ENSGMOG00000026037				C-C motif chemokine 4-like [Source:NCBI gene (formerly Entrezgene);Acc:115549400]		0.55	-0.87	1.88	8.1	0.00444	0.0296
ENSGMOG00000007051	ENSG00000178033	CALHM5	calhm5.2	calcium homeostasis modulator protein 5-like [Source:NCBI gene (formerly Entrezgene);Acc:115553907]	ENSDARG00000012726	0.59	-0.77	1.88	11.86	0.000573	0.00656
ENSGMOG00000029934			adgrg3		ENSDARG00000074782	0.61	-0.72	1.99	7.7	0.00553	0.0346
ENSGMOG00000023984	ENSG00000174197	MGA	mgaa		ENSDARG00000078784	1.56	0.64	2.24	6.82	0.009	0.0487
ENSGMOG00000000551	ENSG00000115221	ITGB6	itgb6	integrin, beta 6 [Source:NCBI gene (formerly Entrezgene);Acc:115558492]	ENSDARG00000002494	0.41	-1.3	2.02	12.18	0.000482	0.00574
ENSGMOG00000016828	ENSG00000072041	SLC6A15	slc6a15	solute carrier family 6 member 15 [Source:NCBI gene (formerly Entrezgene);Acc:115550325]	ENSDARG00000062821	2.24	1.16	3.34	7.12	0.00761	0.0432
ENSGMOG00000017965	ENSG00000050393	MCUR1	MCUR1		ENSDARG00000016964	0.66	-0.6	1.85	7.29	0.00695	0.0403
ENSGMOG00000002709	ENSG00000033327	GAB2	gab2	GRB2-associated binding protein 2 [Source:NCBI gene (formerly Entrezgene);Acc:115560877]	ENSDARG00000105120	1.75	0.8	2.63	7.91	0.00491	0.0319
ENSGMOG00000033558				alveolar macrophage chemotactic factor 2-like [Source:NCBI gene (formerly Entrezgene);Acc:115540894]		0.43	-1.21	2.52	13.15	0.000288	0.00398
ENSGMOG00000013720	ENSG00000041982	TNC	tnc		ENSDARG00000021948	2.52	1.33	3.36	8.87	0.0029	0.0216
ENSGMOG00000027185	ENSG00000168675	LDLRAD4	ldlrad4b	low density lipoprotein receptor class A domain containing 4b [Source:ZFIN;Acc:ZDB-GENE-091230-3]	ENSDARG00000054941	1.68	0.75	2.51	8.14	0.00433	0.0291
ENSGMOG00000016728						0.25	-2.01	1.11	9.56	0.00199	0.0163
ENSGMOG00000022376	ENSG00000266714	MYO15B	myo15b		ENSDARG00000074852	2.71	1.44	4.46	19.93	8.02e-06	0.00031
ENSGMOG00000016062	ENSG00000162618	ADGRL4	adgrl4	adhesion G protein-coupled receptor L4 [Source:NCBI gene;Acc:406676]	ENSDARG00000013653	1.72	0.79	2.45	12.67	0.000371	0.00478
ENSGMOG00000020578	ENSG00000198471	RTP2				0.52	-0.96	1.76	7.06	0.00787	0.0444
ENSGMOG00000024269						1.6	0.68	2.2	8.92	0.00282	0.0212
ENSGMOG00000015800	ENSG00000124767	GLO1	glo1		ENSDARG00000068978	0.53	-0.92	1.53	9.14	0.0025	0.0193
ENSGMOG00000029739						2.04	1.03	2.15	10.41	0.00125	0.0117
ENSGMOG00000015162	ENSG00000157782	CABP1	cabp1a	calcium binding protein 1a [Source:NCBI gene (formerly Entrezgene);Acc:115545755]	ENSDARG00000019990	4.4	2.14	3.38	65.3	6.44e-16	9.13e-13
ENSGMOG00000027310	ENSG00000175643	RMI2	rmi2	RecQ mediated genome instability 2 [Source:NCBI gene (formerly Entrezgene);Acc:115528804]	ENSDARG00000103137	0.56	-0.83	1.87	9.7	0.00184	0.0154
ENSGMOG00000027509			si:dkey-117a8.2	C3a anaphylatoxin chemotactic receptor-like [Source:NCBI gene (formerly Entrezgene);Acc:115553272]	ENSDARG00000097248	0.3	-1.74	1.08	13.39	0.000253	0.00361
ENSGMOG00000019638						1.57	0.65	2.35	9	0.00271	0.0206
ENSGMOG00000012040	ENSG00000105792	CFAP69				3.9	1.96	3.61	8.85	0.00293	0.0218
ENSGMOG00000029140	ENSG00000211641	IGLV11-55	si:ch211-137i24.12		ENSDARG00000094537	0.27	-1.89	0.75	7.28	0.00698	0.0405
ENSGMOG00000005417	ENSG00000131470	PSMC3IP	psmc3ip	PSMC3 interacting protein [Source:NCBI gene (formerly Entrezgene);Acc:115534619]	ENSDARG00000037892	0.59	-0.76	1.97	8.85	0.00294	0.0218
ENSGMOG00000035274			pcdh1g31		ENSDARG00000100670	2.29	1.19	1.81	9.24	0.00237	0.0186
ENSGMOG00000006661	ENSG00000179213	SIGLECL1	si:ch73-380l3.2	myelin-associated glycoprotein-like [Source:NCBI gene (formerly Entrezgene);Acc:115553271]	ENSDARG00000077745	0.6	-0.75	1.34	8.8	0.00302	0.0222
ENSGMOG00000018373				ral guanine nucleotide dissociation stimulator-like 1 [Source:NCBI gene (formerly Entrezgene);Acc:115561811]		1.62	0.7	2.31	11.1	0.000863	0.00884
ENSGMOG00000024772	ENSG00000213648	SULT1A4	sult1st2	cytosolic sulfotransferase 3-like [Source:NCBI gene (formerly Entrezgene);Acc:115558261]	ENSDARG00000041540	0.41	-1.29	2.22	7.04	0.00799	0.0449
ENSGMOG00000031484	ENSG00000100079	LGALS2		galectin-2-like [Source:NCBI gene (formerly Entrezgene);Acc:115537697]		0.23	-2.1	0.65	20.83	5.03e-06	0.000223
ENSGMOG00000016352	ENSG00000165588	OTX2		orthodenticle homeobox 2b [Source:NCBI gene (formerly Entrezgene);Acc:115544438]		4.51	2.17	3.17	8.91	0.00284	0.0213
ENSGMOG00000025376	ENSG00000111780	GATC	gatc		ENSDARG00000056855	0.64	-0.65	1.37	7.63	0.00575	0.0355
ENSGMOG00000005710	ENSG00000167792	NDUFV1				1.92	0.94	2.11	12.48	0.000411	0.00514
ENSGMOG00000035705						1.53	0.61	2.4	9.61	0.00194	0.016
ENSGMOG00000032874	ENSG00000133246	PRAM1				0.55	-0.88	1.79	6.93	0.00847	0.0468
ENSGMOG00000024417	ENSG00000173868	PHOSPHO1				0.52	-0.95	0.96	8.8	0.00302	0.0222
ENSGMOG00000005468	ENSG00000145451	GLRA3	glra3	glycine receptor, alpha 3 [Source:ZFIN;Acc:ZDB-GENE-020402-1]	ENSDARG00000011066	2.52	1.33	2.74	8.79	0.00302	0.0222
ENSGMOG00000010806	ENSG00000106278	PTPRZ1	ptprz1a	protein tyrosine phosphatase receptor type Z1a [Source:ZFIN;Acc:ZDB-GENE-090406-1]	ENSDARG00000051814	2.79	1.48	3.37	7.43	0.00642	0.0382
ENSGMOG00000027104	ENSG00000104415	CCN4	ccn4a	cellular communication network factor 4a [Source:NCBI gene (formerly Entrezgene);Acc:115535369]	ENSDARG00000054331	0.23	-2.09	3.66	13.62	0.000224	0.0033
ENSGMOG00000014463	ENSG00000206579	XKR4	XKR4	XK related 4 [Source:NCBI gene (formerly Entrezgene);Acc:115549578]	ENSDARG00000104264	2.11	1.07	2.38	7.16	0.00747	0.0426
ENSGMOG00000010428			kif28		ENSDARG00000091585	2.51	1.33	2	10.27	0.00135	0.0123
ENSGMOG00000029297	ENSG00000151320	AKAP6	akap6		ENSDARG00000077295	1.71	0.78	2.15	7.84	0.00512	0.0328
ENSGMOG00000032320						0.57	-0.82	1.62	8.92	0.00283	0.0212
ENSGMOG00000026049						0.4	-1.33	0.98	10.88	0.000971	0.00974
ENSGMOG00000010773	ENSG00000185291	IL3RA	il2rga	cytokine receptor common subunit gamma-like [Source:NCBI gene (formerly Entrezgene);Acc:115547905]	ENSDARG00000068858	0.54	-0.9	1.76	8.42	0.00371	0.026
ENSGMOG00000029589	ENSG00000159256	MORC3	morc3a		ENSDARG00000056679	0.64	-0.63	1.94	7.8	0.00522	0.0333
ENSGMOG00000025085			si:ch73-234b20.5	si:ch73-234b20,5 [Source:ZFIN;Acc:ZDB-GENE-041008-183]	ENSDARG00000086996	0.46	-1.13	1.88	11.24	0.000799	0.00834
ENSGMOG00000029241				uncharacterized LOC115537255 [Source:NCBI gene (formerly Entrezgene);Acc:115537255]		0.28	-1.84	2.18	6.89	0.00868	0.0476
ENSGMOG00000009286	ENSG00000081138	CDH7	cdh7b	cadherin 7 [Source:NCBI gene (formerly Entrezgene);Acc:115537608]	ENSDARG00000017649	2.84	1.51	2.52	14.34	0.000153	0.00248
ENSGMOG00000016834	ENSG00000106351	AGFG2	zgc:114045	zgc:114045 [Source:ZFIN;Acc:ZDB-GENE-050913-119]	ENSDARG00000069334	2.16	1.11	2.55	13.97	0.000185	0.00285
ENSGMOG00000029104	ENSG00000115568	ZNF142	znf142	zinc finger protein 142 [Source:ZFIN;Acc:ZDB-GENE-080512-2]	ENSDARG00000061373	1.56	0.64	2.02	10.17	0.00143	0.0129
ENSGMOG00000026719						1.57	0.65	2.18	7.45	0.00634	0.0378
ENSGMOG00000010761	ENSG00000197299	BLM	blm		ENSDARG00000077089	0.1	-3.36	0.5	12.33	0.000446	0.00544
ENSGMOG00000025553	ENSG00000171872	KLF17	klf17	Kruppel-like factor 17 [Source:NCBI gene (formerly Entrezgene);Acc:115548694]	ENSDARG00000038792	0.4	-1.33	0.34	9.1	0.00256	0.0197
ENSGMOG00000031185	ENSG00000187608	ISG15	isg15	polyubiquitin-like [Source:NCBI gene (formerly Entrezgene);Acc:115538246]	ENSDARG00000086374	0.43	-1.23	0.84	16.48	4.91e-05	0.0011
ENSGMOG00000005022	ENSG00000138944	SHISAL1	shisal1b	shisa like 1b [Source:NCBI gene (formerly Entrezgene);Acc:115550280]	ENSDARG00000067710	1.85	0.89	2.4	14.94	0.000111	0.00199
ENSGMOG00000005117	ENSG00000112208	BAG2	bag2	BCL2 associated athanogene 2 [Source:NCBI gene (formerly Entrezgene);Acc:115559623]	ENSDARG00000035005	0.52	-0.95	2.17	9.65	0.00189	0.0157
ENSGMOG00000012125	ENSG00000149328	GLB1L2	b3gat1b	beta-galactosidase-1-like protein 2 [Source:NCBI gene (formerly Entrezgene);Acc:115547013]	ENSDARG00000055279	0.42	-1.24	1.34	7.58	0.00589	0.036
ENSGMOG00000005719	ENSG00000179542	SLITRK4	slitrk4		ENSDARG00000079781	3.27	1.71	3.02	6.91	0.00858	0.0472
ENSGMOG00000009085			cox7a1	cytochrome c oxidase subunit 7A2, mitochondrial-like [Source:NCBI gene (formerly Entrezgene);Acc:115528863]	ENSDARG00000069464	0.45	-1.16	1.4	9.84	0.00171	0.0146
ENSGMOG00000028204	ENSG00000086300	SNX10	snx10b	sorting nexin 10b [Source:NCBI gene;Acc:569469]	ENSDARG00000040474	0.5	-0.99	1.27	14.47	0.000143	0.00237
ENSGMOG00000031338	ENSG00000137571	SLCO5A1	slco5a1a		ENSDARG00000071685	1.64	0.71	2.03	9.08	0.00258	0.0199
ENSGMOG00000025758			CABZ01109081.1		ENSDARG00000100598	0.04	-4.73	0.92	10.52	0.00118	0.0112
ENSGMOG00000007548	ENSG00000101405	OXT	oxt	isotocin-neurophysin IT 1-like [Source:NCBI gene (formerly Entrezgene);Acc:115545175]	ENSDARG00000042845	0.56	-0.83	1.9	7.27	0.00703	0.0407
ENSGMOG00000000420	ENSG00000127954	STEAP4	steap4	metalloreductase STEAP4-like [Source:NCBI gene (formerly Entrezgene);Acc:115553694]	ENSDARG00000055901	0.39	-1.35	3.19	7.16	0.00747	0.0426
ENSGMOG00000004760	ENSG00000120907	ADRA1A	adra1aa	adrenoceptor alpha 1Aa [Source:NCBI gene (formerly Entrezgene);Acc:115553360]	ENSDARG00000028725	0.48	-1.05	1.39	7.41	0.00647	0.0384
ENSGMOG00000007884	ENSG00000184922	FMNL1	CABZ01055365.1		ENSDARG00000104263	3.08	1.62	3.06	7.97	0.00475	0.0311
ENSGMOG00000035904			pcdh1g31	protocadherin gamma-C5-like [Source:NCBI gene (formerly Entrezgene);Acc:115552162]	ENSDARG00000100670	2.13	1.09	1.83	14.88	0.000115	0.00202
ENSGMOG00000030987	ENSG00000173261	PLAC8L1	plac8l1	PLAC8 like 1 [Source:NCBI gene (formerly Entrezgene);Acc:115546945]	ENSDARG00000069031	0.37	-1.45	1.02	22.71	1.88e-06	0.000116
ENSGMOG00000018053	ENSG00000162745	OLFML2B	olfml2ba		ENSDARG00000005716	2.07	1.05	2.45	20.21	6.94e-06	0.000279
ENSGMOG00000032283	ENSG00000060566	CREB3L3	creb3l3b	cyclic AMP-responsive element-binding protein 3-like protein 3-A [Source:NCBI gene (formerly Entrezgene);Acc:115549447]	ENSDARG00000090903	4.35	2.12	2.79	26.24	3.01e-07	3.05e-05
ENSGMOG00000030952				inositol-tetrakisphosphate 1-kinase-like [Source:NCBI gene (formerly Entrezgene);Acc:115561475]		9.05	3.18	4.82	11.12	0.000852	0.00875
ENSGMOG00000032439	ENSG00000224051	CPTP	gltpd2	glycolipid transfer protein domain containing 2 [Source:NCBI gene (formerly Entrezgene);Acc:115547765]	ENSDARG00000067889	0.29	-1.78	3.82	9.36	0.00222	0.0178
ENSGMOG00000016266	ENSG00000137976	DNASE2B	dnase2b	deoxyribonuclease II beta [Source:ZFIN;Acc:ZDB-GENE-090824-2]	ENSDARG00000077918	0.42	-1.24	1.26	13.41	0.00025	0.00358
ENSGMOG00000001291	ENSG00000163273	NPPC	nppc	natriuretic peptide C [Source:NCBI gene (formerly Entrezgene);Acc:115554996]	ENSDARG00000068126	0.51	-0.97	1.81	11.08	0.000871	0.00891
ENSGMOG00000022422			igl1c3		ENSDARG00000078975	0.26	-1.94	0.13	9.59	0.00196	0.0161
ENSGMOG00000007110	ENSG00000188342	GTF2F2	gtf2f2b		ENSDARG00000006816	0.47	-1.1	1.19	7.83	0.00514	0.0329
ENSGMOG00000027463	ENSG00000139899	CBLN3	cbln12	cerebellin 12 [Source:NCBI gene (formerly Entrezgene);Acc:115549489]	ENSDARG00000068232	4.17	2.06	3.13	8.15	0.00431	0.0289
ENSGMOG00000019347	ENSG00000076662	ICAM3		peroxidasin-like [Source:NCBI gene (formerly Entrezgene);Acc:115531256]		0.29	-1.76	0.79	9.86	0.00169	0.0145
ENSGMOG00000012315	ENSG00000152208	GRID2	grid2	glutamate receptor, ionotropic, delta 2 [Source:NCBI gene;Acc:448841]	ENSDARG00000055302	2.33	1.22	2.28	17.51	2.86e-05	0.000723
ENSGMOG00000002040				EF-hand and coiled-coil domain-containing protein 1-like [Source:NCBI gene (formerly Entrezgene);Acc:115539812]		0.42	-1.24	1.65	11.64	0.000644	0.00714
ENSGMOG00000007095	ENSG00000105650	PDE4C	si:dkey-219c10.4		ENSDARG00000075929	2.08	1.06	2.29	8.38	0.0038	0.0264
ENSGMOG00000023484						3.36	1.75	2.17	8.61	0.00334	0.024
ENSGMOG00000030171	ENSG00000169403	PTAFR	ptafr	platelet-activating factor receptor [Source:NCBI gene (formerly Entrezgene);Acc:115544019]	ENSDARG00000042370	0.47	-1.08	1.08	8.8	0.00301	0.0221
ENSGMOG00000036583			si:ch73-261i21.5	si:ch73-261i21,5 [Source:ZFIN;Acc:ZDB-GENE-110411-258]	ENSDARG00000105061	0.07	-3.85	2.55	35.38	2.72e-09	7.47e-07
ENSGMOG00000027405				uncharacterized LOC115529998 [Source:NCBI gene (formerly Entrezgene);Acc:115529998]		0.56	-0.85	1.27	7.39	0.00655	0.0387
ENSGMOG00000025205	ENSG00000092607	TBX15	tbx15	T-box transcription factor 15 [Source:NCBI gene (formerly Entrezgene);Acc:115533633]	ENSDARG00000002582	0.32	-1.64	3.03	8.46	0.00362	0.0255
ENSGMOG00000022388	ENSG00000135333	EPHA7				2.87	1.52	1.96	27.21	1.82e-07	2e-05
ENSGMOG00000006833				transmembrane protein 150A-like [Source:NCBI gene (formerly Entrezgene);Acc:115530690]		1.7	0.76	2.04	8.35	0.00385	0.0266
ENSGMOG00000025000						4.39	2.13	2.36	8.36	0.00383	0.0265
ENSGMOG00000026645			aste1a		ENSDARG00000070132	0.27	-1.88	0.78	21.88	2.9e-06	0.000152
ENSGMOG00000031379						2.08	1.05	1.8	15.81	6.99e-05	0.00142
ENSGMOG00000001137	ENSG00000100767	PAPLN	paplnb	papilin b, proteoglycan-like sulfated glycoprotein [Source:ZFIN;Acc:ZDB-GENE-030131-6023]	ENSDARG00000042186	0.29	-1.8	0.89	10.84	0.000994	0.00991
ENSGMOG00000023366						0.54	-0.9	1.44	8.88	0.00288	0.0215
ENSGMOG00000034378			si:ch211-212k18.5	si:ch211-212k18,5 [Source:ZFIN;Acc:ZDB-GENE-030131-379]	ENSDARG00000103316	2.29	1.19	1.92	9.69	0.00186	0.0155
ENSGMOG00000000097	ENSG00000145826	LECT2	lect2l	leukocyte cell-derived chemotaxin 2 like [Source:NCBI gene (formerly Entrezgene);Acc:115552695]	ENSDARG00000033227	0.42	-1.24	1.47	13.14	0.000289	0.00399
ENSGMOG00000022379		PARP14	si:ch211-219a4.3		ENSDARG00000040445	0.52	-0.95	1.64	7.32	0.00682	0.0397
ENSGMOG00000035490			tpbga	trophoblast glycoprotein a [Source:NCBI gene (formerly Entrezgene);Acc:115536324]	ENSDARG00000099609	2.81	1.49	2.29	9.92	0.00163	0.0142
ENSGMOG00000011962	ENSG00000008118	CAMK1G	camk1ga	calcium/calmodulin-dependent protein kinase type 1D-like [Source:NCBI gene (formerly Entrezgene);Acc:115557644]	ENSDARG00000044526	2.7	1.43	2.44	22.17	2.49e-06	0.000136
ENSGMOG00000034210						4.63	2.21	2.8	8.35	0.00386	0.0267
ENSGMOG00000019066	ENSG00000136573	BLK	lck	LCK proto-oncogene, Src family tyrosine kinase [Source:NCBI gene (formerly Entrezgene);Acc:115543582]	ENSDARG00000102525	0.5	-1	1.35	7.82	0.00516	0.033
ENSGMOG00000033880			si:ch73-343l4.6		ENSDARG00000095127	0.4	-1.31	1	18.88	1.39e-05	0.00045
ENSGMOG00000023738	ENSG00000185737	NRG3		pro-neuregulin-3, membrane-bound isoform-like [Source:NCBI gene (formerly Entrezgene);Acc:115559890]		2.07	1.05	2.01	7.11	0.00769	0.0436
ENSGMOG00000011831			caspbl		ENSDARG00000094433	0.39	-1.37	1.05	13.3	0.000265	0.00375
ENSGMOG00000013604	ENSG00000004864	SLC25A13	slc25a13	solute carrier family 25 member 13 [Source:ZFIN;Acc:ZDB-GENE-080319-2]	ENSDARG00000099353	2.69	1.43	2.35	7.64	0.00571	0.0354
ENSGMOG00000026568	ENSG00000185532	PRKG1		cGMP-dependent protein kinase 1-like [Source:NCBI gene (formerly Entrezgene);Acc:115542588]		6.79	2.76	4.14	13.17	0.000285	0.00395
ENSGMOG00000007201						2.25	1.17	2.1	11.53	0.000684	0.00747
ENSGMOG00000015052			si:dkeyp-77h1.4		ENSDARG00000058248	1.96	0.97	2.12	6.98	0.00825	0.0458
ENSGMOG00000025888	ENSG00000170891	CYTL1	CYTL1	cytokine like 1 [Source:NCBI gene (formerly Entrezgene);Acc:115556925]	ENSDARG00000110744	0.3	-1.72	2.75	12.11	0.000502	0.00593
ENSGMOG00000019973						0.34	-1.58	0.41	10.37	0.00128	0.0119
ENSGMOG00000008208			gcgra	glucagon receptor a [Source:NCBI gene (formerly Entrezgene);Acc:115533182]	ENSDARG00000104022	1.74	0.8	1.69	11.09	0.00087	0.00891
ENSGMOG00000032757						2.84	1.51	2.36	12.23	0.000471	0.00565
ENSGMOG00000019805			si:dkey-148a17.6	uncharacterized LOC115558372 [Source:NCBI gene (formerly Entrezgene);Acc:115558372]	ENSDARG00000053124	0.57	-0.82	1.36	8.11	0.0044	0.0294
ENSGMOG00000036540			gzm3.4		ENSDARG00000076814	0.34	-1.56	0.45	11.38	0.000743	0.00793
ENSGMOG00000025192	ENSG00000167971	CASKIN1	caskin1		ENSDARG00000046107	2.05	1.04	1.84	14.24	0.000161	0.00256
ENSGMOG00000002992	ENSG00000115457	IGFBP2	igfbp2b	insulin-like growth factor binding protein 2b [Source:NCBI gene;Acc:798920]	ENSDARG00000031422	1.99	0.99	1.98	18.14	2.05e-05	0.000575
ENSGMOG00000032812			si:dkey-206d17.15	E3 ubiquitin-protein ligase TRIM39-like [Source:NCBI gene (formerly Entrezgene);Acc:115541953]	ENSDARG00000100046	0.47	-1.1	1.19	12.27	0.000461	0.00557
ENSGMOG00000011531	ENSG00000160801	PTH1R	pth1r	parathyroid hormone 1 receptor [Source:NCBI gene (formerly Entrezgene);Acc:115549308]	ENSDARG00000020957	1.76	0.82	1.79	7.57	0.00593	0.0361
ENSGMOG00000002364	ENSG00000108255	CRYBA1	cryba1a	crystallin, beta A1a [Source:ZFIN;Acc:ZDB-GENE-040718-107]	ENSDARG00000041141	7.51	2.91	3.64	9.22	0.00239	0.0187
ENSGMOG00000006304						5.1	2.35	2.58	11.87	0.000572	0.00655
ENSGMOG00000000024	ENSG00000130300	PLVAP	plvapb	plasmalemma vesicle associated protein b [Source:NCBI gene (formerly Entrezgene);Acc:115556217]	ENSDARG00000045003	1.71	0.77	1.46	10.38	0.00128	0.0119
ENSGMOG00000002494	ENSG00000129221	AIPL1	aipl1	aryl hydrocarbon receptor interacting protein-like 1 [Source:NCBI gene (formerly Entrezgene);Acc:115561539]	ENSDARG00000075067	0.34	-1.57	1.64	8.78	0.00304	0.0223
ENSGMOG00000005911	ENSG00000116194	ANGPTL1	angptl1b	angiopoietin-related protein 3-like [Source:NCBI gene (formerly Entrezgene);Acc:115549126]	ENSDARG00000100159	0.38	-1.39	2	7.38	0.0066	0.039
ENSGMOG00000029785			igl1c3		ENSDARG00000078975	0.22	-2.15	-0.24	8.27	0.00402	0.0275
ENSGMOG00000005868	ENSG00000259316	PCLAF	pclaf		ENSDARG00000097691	0.61	-0.72	1.22	7.18	0.00738	0.0422
ENSGMOG00000011750	ENSG00000106018	VIPR2				2.81	1.49	1.75	18.39	1.8e-05	0.000533
ENSGMOG00000026901	ENSG00000125730	C3	c3a.2		ENSDARG00000087359	0.26	-1.96	3.34	8.16	0.00429	0.0289
ENSGMOG00000027851	ENSG00000006116	CACNG3	cacng3a	calcium channel, voltage-dependent, gamma subunit 3a [Source:ZFIN;Acc:ZDB-GENE-090312-124]	ENSDARG00000058460	1.93	0.95	1.25	9.11	0.00254	0.0196
ENSGMOG00000001091	ENSG00000166016	ABTB2	abtb2a	ankyrin repeat and BTB/POZ domain-containing protein 2-like [Source:NCBI gene (formerly Entrezgene);Acc:115559313]	ENSDARG00000059751	7.98	3	1.46	19.45	1.03e-05	0.000371
ENSGMOG00000034090				P2Y purinoceptor 3-like [Source:NCBI gene (formerly Entrezgene);Acc:115529724]		4.02	2.01	1.55	28.89	7.65e-08	9.82e-06
ENSGMOG00000019055	ENSG00000185053	SGCZ	SGCZ		ENSDARG00000106258	1.98	0.99	1.87	12.34	0.000443	0.00543
ENSGMOG00000004820		ERBB3	erbb3b	erb-b2 receptor tyrosine kinase 3b [Source:NCBI gene (formerly Entrezgene);Acc:115540506]	ENSDARG00000036993	0.08	-3.65	1.34	8.55	0.00346	0.0246
ENSGMOG00000014782			si:ch211-39a7.1	cholinergic receptor, nicotinic, alpha 11 [Source:NCBI gene (formerly Entrezgene);Acc:115536216]	ENSDARG00000037427	2.44	1.29	2.1	13.52	0.000237	0.00343
ENSGMOG00000029328			ccn1l2	cellular communication network factor 1, like 2 [Source:NCBI gene (formerly Entrezgene);Acc:115545841]	ENSDARG00000099985	2.37	1.24	2.15	9.68	0.00186	0.0156
ENSGMOG00000012789	ENSG00000115129	TP53I3	TP53I3		ENSDARG00000106158	0.62	-0.69	1.27	7.57	0.00593	0.0361
ENSGMOG00000027060	ENSG00000176597	B3GNT5	b3gnt5a	UDP-GlcNAc:betaGal beta-1,3-N-acetylglucosaminyltransferase 5a [Source:NCBI gene;Acc:336526]	ENSDARG00000018971	0.39	-1.34	0.82	13.07	0.000301	0.0041
ENSGMOG00000004281	ENSG00000106809	OGN	ognb	osteoglycin, paralog b [Source:NCBI gene (formerly Entrezgene);Acc:115553585]	ENSDARG00000031489	0.53	-0.93	1.47	7.09	0.00774	0.0438
ENSGMOG00000030636						0.54	-0.88	0.67	7.35	0.00671	0.0393
ENSGMOG00000019365			cyp2k16		ENSDARG00000102981	3.6	1.85	2.26	8.01	0.00466	0.0306
ENSGMOG00000021740				small nucleolar RNA SNORD88 [Source:NCBI gene (formerly Entrezgene);Acc:115539491]		0.57	-0.8	0.98	6.85	0.00888	0.0483
ENSGMOG00000001114	ENSG00000156959	LHFPL4	lhfpl4a	LHFPL tetraspan subfamily member 4 protein-like [Source:NCBI gene (formerly Entrezgene);Acc:115547528]	ENSDARG00000111810	2.28	1.19	2.37	14.68	0.000127	0.00216
ENSGMOG00000006012			si:ch211-153b23.4	uncharacterized LOC115551957 [Source:NCBI gene (formerly Entrezgene);Acc:115551957]	ENSDARG00000077169	0.28	-1.82	1.77	14.76	0.000122	0.0021
ENSGMOG00000015031			si:ch73-54f23.4	si:ch73-54f23,4 [Source:ZFIN;Acc:ZDB-GENE-160113-43]	ENSDARG00000105460	6.53	2.71	3.28	10.56	0.00115	0.011
ENSGMOG00000026867	ENSG00000207062	SNORA15B-1		small nucleolar RNA SNORA15 [Source:NCBI gene (formerly Entrezgene);Acc:115529005]		0.53	-0.92	0.59	7.5	0.00615	0.037
ENSGMOG00000018218			si:dkey-46i9.6	E3 ubiquitin-protein ligase TRIM39-like [Source:NCBI gene (formerly Entrezgene);Acc:115529220]	ENSDARG00000090371	0.51	-0.96	0.61	7.03	0.00801	0.0449
ENSGMOG00000028398	ENSG00000102755	FLT1	flt1	fms related receptor tyrosine kinase 1 [Source:NCBI gene (formerly Entrezgene);Acc:115537470]	ENSDARG00000019371	1.89	0.92	1.95	10.56	0.00115	0.011
ENSGMOG00000024370	ENSG00000183476	SH2D7	si:ch211-112g6.4	translation initiation factor IF-2-like [Source:NCBI gene (formerly Entrezgene);Acc:115551140]	ENSDARG00000088167	0.36	-1.47	0.08	8.1	0.00444	0.0296
ENSGMOG00000031080	ENSG00000134376	CRB1	crb1		ENSDARG00000100506	6.69	2.74	2.66	12.6	0.000385	0.00489
ENSGMOG00000035833						0.37	-1.42	0.08	9.14	0.0025	0.0194
ENSGMOG00000026060						0.44	-1.18	0.46	7.48	0.00625	0.0374
ENSGMOG00000023311				small nucleolar RNA SNORD99 [Source:NCBI gene (formerly Entrezgene);Acc:115536435]		0.55	-0.87	0.57	6.98	0.00822	0.0457
ENSGMOG00000026440						0.32	-1.65	0.39	10.12	0.00146	0.0131
ENSGMOG00000020324			aplnra	apelin receptor a [Source:NCBI gene (formerly Entrezgene);Acc:115545910]	ENSDARG00000002172	1.8	0.85	1.66	7.08	0.00781	0.0441
ENSGMOG00000015364	ENSG00000113739	STC2		stanniocalcin 2a [Source:NCBI gene (formerly Entrezgene);Acc:115552851]		1.59	0.67	1.7	8.45	0.00365	0.0257
ENSGMOG00000012629			meis2a	Meis homeobox 2a [Source:ZFIN;Acc:ZDB-GENE-020122-2]	ENSDARG00000077840	20.87	4.38	4.7	14.85	0.000116	0.00203
ENSGMOG00000028639	ENSG00000176020	AMIGO3	amigo3	adhesion molecule with Ig-like domain 3 [Source:NCBI gene (formerly Entrezgene);Acc:115557537]	ENSDARG00000074469	3.01	1.59	2.42	12.14	0.000494	0.00586
ENSGMOG00000024179						0.4	-1.3	0.23	9.06	0.00261	0.02
ENSGMOG00000017106	ENSG00000185697	MYBL1	mybl1	v-myb avian myeloblastosis viral oncogene homolog-like 1 [Source:ZFIN;Acc:ZDB-GENE-041111-281]	ENSDARG00000030999	6.63	2.73	2.8	10.74	0.00105	0.0103
ENSGMOG00000025245	ENSG00000130881	LRP3	lrp3	low density lipoprotein receptor-related protein 3 [Source:ZFIN;Acc:ZDB-GENE-080116-3]	ENSDARG00000008485	1.74	0.8	1.55	7.49	0.00619	0.0372
ENSGMOG00000032163						3.95	1.98	2.78	7.52	0.00611	0.0369
ENSGMOG00000014873			shc2	SHC (Src homology 2 domain containing) transforming protein 2 [Source:ZFIN;Acc:ZDB-GENE-050208-666]	ENSDARG00000062080	2.44	1.29	2.93	10.66	0.00109	0.0106
ENSGMOG00000022393			nitr3r.1l		ENSDARG00000103866	2.25	1.17	1.58	7.65	0.00566	0.0352
ENSGMOG00000037207				CD209 antigen-like protein C [Source:NCBI gene (formerly Entrezgene);Acc:115540876]		0.2	-2.32	0.43	11.46	0.000711	0.00767
ENSGMOG00000024930						0.46	-1.13	0.76	13.07	0.0003	0.0041
ENSGMOG00000031412				claudin-9-like [Source:NCBI gene (formerly Entrezgene);Acc:115540116]		0.01	-7.1	-0.48	9.17	0.00246	0.0191
ENSGMOG00000031658	ENSG00000134873	CLDN10	cldn10b	claudin-10-like [Source:NCBI gene (formerly Entrezgene);Acc:115532778]	ENSDARG00000104528	3.25	1.7	1.81	22.57	2.02e-06	0.00012
ENSGMOG00000025892						2.77	1.47	2.25	9.82	0.00173	0.0147
ENSGMOG00000003874	ENSG00000132702	HAPLN2	hapln2	hyaluronan and proteoglycan link protein 2 [Source:NCBI gene (formerly Entrezgene);Acc:115554758]	ENSDARG00000003903	0.24	-2.08	-0.39	8.05	0.00456	0.0302
ENSGMOG00000009929	ENSG00000186862	PDZD7	pdzd7a	PDZ domain containing 7 [Source:NCBI gene (formerly Entrezgene);Acc:115531243]	ENSDARG00000076974	2.56	1.36	1.48	13.73	0.000211	0.00316
ENSGMOG00000027169						5.25	2.39	3.24	8.42	0.00371	0.026
ENSGMOG00000033491				myeloid-associated differentiation marker homolog [Source:NCBI gene (formerly Entrezgene);Acc:115540018]		0.31	-1.67	-0.01	11.96	0.000545	0.00632
ENSGMOG00000010827	ENSG00000197299	BLM	blm		ENSDARG00000077089	0.09	-3.51	1.19	14.89	0.000114	0.00202
ENSGMOG00000023803	ENSG00000141934	PLPP2				3.94	1.98	3.29	6.97	0.00828	0.046
ENSGMOG00000026470	ENSG00000198523	PLN		phospholamban [Source:HGNC Symbol;Acc:HGNC:9080]		0.07	-3.84	1.14	32.06	1.49e-08	2.92e-06
ENSGMOG00000027302			rgs12a		ENSDARG00000009610	2.25	1.17	1.64	10.13	0.00146	0.013
ENSGMOG00000031271						0.39	-1.38	-0.12	12.27	0.000461	0.00557
ENSGMOG00000009671	ENSG00000182447	OTOL1	otol1b		ENSDARG00000058960	0.53	-0.92	0.48	8.06	0.00452	0.03
ENSGMOG00000008940						0.31	-1.68	0.36	8.04	0.00458	0.0302
ENSGMOG00000027802	ENSG00000116032	GRIN3B	grin3a		ENSDARG00000075802	0.35	-1.51	0.29	8.17	0.00426	0.0287
ENSGMOG00000010609	ENSG00000105642	KCNN1	kcnn1b	potassium calcium-activated channel subfamily N member 1 [Source:HGNC Symbol;Acc:HGNC:6290]	ENSDARG00000023546	5.4	2.43	2.39	9.48	0.00207	0.0168
ENSGMOG00000013737				endothelin receptor type B [Source:NCBI gene (formerly Entrezgene);Acc:115552797]		2.34	1.23	1.94	8.33	0.00391	0.0269
ENSGMOG00000026967	ENSG00000180549	FUT7				0.22	-2.18	0.2	8.03	0.0046	0.0303
ENSGMOG00000026302	ENSG00000144815	NXPE3	nxpe3		ENSDARG00000061690	0.37	-1.42	0.41	16.54	4.77e-05	0.00107
ENSGMOG00000000367	ENSG00000115607	IL18RAP		interleukin-18 receptor accessory protein-like [Source:NCBI gene (formerly Entrezgene);Acc:115558504]		0.56	-0.84	0.67	6.79	0.00917	0.0494
ENSGMOG00000033936	ENSG00000198842	STYXL2	dusp27	dual specificity phosphatase 27 [Source:NCBI gene (formerly Entrezgene);Acc:115546483]	ENSDARG00000099889	6.54	2.71	3.33	9.62	0.00193	0.016
ENSGMOG00000003862	ENSG00000092067	CEBPE	cebp1		ENSDARG00000101096	0.19	-2.41	-0.43	9.58	0.00196	0.0162
ENSGMOG00000028432	ENSG00000110427	KIAA1549L	kiaa1549la		ENSDARG00000062477	1.93	0.95	0.89	7.36	0.00669	0.0392
ENSGMOG00000013170			klhl33	kelch-like family member 33 [Source:ZFIN;Acc:ZDB-GENE-131016-4]	ENSDARG00000105343	4.76	2.25	1.46	16.7	4.38e-05	0.00101
ENSGMOG00000004988	ENSG00000237172	B3GNT9	b3gnt9	UDP-GlcNAc:betaGal beta-1,3-N-acetylglucosaminyltransferase 9 [Source:HGNC Symbol;Acc:HGNC:28714]	ENSDARG00000041616	0.38	-1.41	1.31	12.77	0.000353	0.0046
ENSGMOG00000024114	ENSG00000168743	NPNT	CABZ01076996.1		ENSDARG00000100797	1.87	0.9	1.36	7.14	0.00754	0.0429
ENSGMOG00000027183	ENSG00000171428	NAT1	zgc:101040	arylamine N-acetyltransferase, pineal gland isozyme NAT-10-like [Source:NCBI gene (formerly Entrezgene);Acc:115558426]	ENSDARG00000005176	0.49	-1.02	0.94	8.34	0.00387	0.0267
ENSGMOG00000032829				protocadherin alpha-3-like [Source:NCBI gene (formerly Entrezgene);Acc:115552458]		1.69	0.76	1.13	6.91	0.00855	0.0471
ENSGMOG00000024467	ENSG00000178732	GP5				0.43	-1.23	0.97	8.82	0.00298	0.022
ENSGMOG00000028267			tlr22	toll-like receptor 13 [Source:NCBI gene (formerly Entrezgene);Acc:115552074]	ENSDARG00000104045	0.37	-1.42	-0.23	9.3	0.00229	0.0181
ENSGMOG00000004784	ENSG00000130383	FUT5	fut7	alpha-(1,3)-fucosyltransferase 7-like [Source:NCBI gene (formerly Entrezgene);Acc:115542022]	ENSDARG00000044775	0.46	-1.13	1.4	8.58	0.0034	0.0244
ENSGMOG00000025186	ENSG00000166984	TCP10L2				2.32	1.21	1.73	6.98	0.00826	0.0459
ENSGMOG00000019194				photoreceptor-specific nuclear receptor-like [Source:NCBI gene (formerly Entrezgene);Acc:115559297]		1.98	0.98	1.77	7.42	0.00644	0.0382
ENSGMOG00000009988	ENSG00000076662	ICAM3	sc:d0202	vascular cell adhesion protein 1-like [Source:NCBI gene (formerly Entrezgene);Acc:115557550]	ENSDARG00000095312	0.37	-1.43	-0.07	8.62	0.00333	0.0239
ENSGMOG00000029491						0.28	-1.85	-0.13	18.06	2.14e-05	0.00059
ENSGMOG00000029961						0.29	-1.8	-0.08	10.58	0.00114	0.0109
ENSGMOG00000029272	ENSG00000197451	HNRNPAB				0.52	-0.94	0.93	6.82	0.00903	0.0488
ENSGMOG00000023872			si:ch73-250a16.5		ENSDARG00000097420	0.44	-1.19	0.94	11.99	0.000535	0.00623
ENSGMOG00000032212						1.95	0.97	0.71	13.23	0.000275	0.00386
ENSGMOG00000001663			si:ch73-29c22.1		ENSDARG00000090948	0.43	-1.22	0.17	7.24	0.00715	0.0412
ENSGMOG00000034995				uncharacterized LOC115552833 [Source:NCBI gene (formerly Entrezgene);Acc:115552833]		15.51	3.95	3.5	21.05	4.49e-06	0.000205
ENSGMOG00000026050						0.35	-1.53	-0.42	7.62	0.00577	0.0356
ENSGMOG00000032101						0.22	-2.16	2.79	10.81	0.00101	0.01
ENSGMOG00000026790	ENSG00000185634	SHC4		SHC adaptor protein 4 [Source:NCBI gene (formerly Entrezgene);Acc:115559155]		2.33	1.22	0.83	8.59	0.00338	0.0242
ENSGMOG00000028379						0.45	-1.17	0.09	7.18	0.00738	0.0423
ENSGMOG00000026310	ENSG00000146013	GFRA3	gfra3	GDNF family receptor alpha 3 [Source:ZFIN;Acc:ZDB-GENE-110512-1]	ENSDARG00000087704	1.8	0.85	0.98	7.65	0.00568	0.0352
ENSGMOG00000012671	ENSG00000122877	EGR2	egr2b	early growth response 2b [Source:NCBI gene;Acc:30190]	ENSDARG00000042826	0.24	-2.06	-0.39	9.18	0.00244	0.019
ENSGMOG00000004653	ENSG00000168329	CX3CR1	ccr11.1	chemokine (C-C motif) receptor 2 [Source:ZFIN;Acc:ZDB-GENE-151216-1]	ENSDARG00000070755	0.33	-1.6	0.2	7.56	0.00596	0.0362
ENSGMOG00000023370	ENSG00000145365	TIFA	si:ch211-15b10.6	TRAF interacting protein with forkhead associated domain [Source:NCBI gene (formerly Entrezgene);Acc:115530007]	ENSDARG00000091111	0.52	-0.93	0.6	7.04	0.00798	0.0448
ENSGMOG00000034568	ENSG00000135604	STX11	stx11a	syntaxin 11a [Source:ZFIN;Acc:ZDB-GENE-040426-2564]	ENSDARG00000044039	0.4	-1.32	-0.4	9.28	0.00231	0.0183
ENSGMOG00000025708						1.8	0.85	0.9	7.6	0.00584	0.0359
ENSGMOG00000034527	ENSG00000207181	SNORA14B	CU681839.1	small nucleolar RNA SNORA14 [Source:NCBI gene (formerly Entrezgene);Acc:115560552]	ENSDARG00000117034	0.54	-0.88	0.3	7.89	0.00498	0.0321
ENSGMOG00000029783	ENSG00000165506	DNAAF2	dnaaf2	dynein axonemal assembly factor 2 [Source:NCBI gene (formerly Entrezgene);Acc:115543961]	ENSDARG00000103132	1.82	0.87	0.72	7.21	0.00724	0.0416
ENSGMOG00000024711						0.17	-2.54	-0.9	14.73	0.000124	0.00213
ENSGMOG00000013247				pepsin A-like [Source:NCBI gene (formerly Entrezgene);Acc:115530722]		2.78	1.48	0.1	8.97	0.00274	0.0208
ENSGMOG00000009643	ENSG00000076706	MCAM	mcama	melanoma cell adhesion molecule a [Source:NCBI gene (formerly Entrezgene);Acc:115546790]	ENSDARG00000089643	7.36	2.88	2.12	13.35	0.000258	0.00368
ENSGMOG00000020521	ENSG00000146360	GPR6	gpr6	G protein-coupled receptor 6 [Source:HGNC Symbol;Acc:HGNC:4515]	ENSDARG00000052400	2.24	1.16	0.93	15.15	9.92e-05	0.00182
ENSGMOG00000025446	ENSG00000119147	ECRG4	ecrg4a	ECRG4 augurin precursor a [Source:NCBI gene;Acc:791762]	ENSDARG00000056087	0.2	-2.33	1.77	7.62	0.00577	0.0356
ENSGMOG00000025052						0.42	-1.25	0.86	6.84	0.00893	0.0484
ENSGMOG00000035776						0.47	-1.08	-0.18	7.73	0.00543	0.0342
ENSGMOG00000033094						0.33	-1.61	-0.28	10.99	0.000916	0.00926
ENSGMOG00000005296			ptpn22		ENSDARG00000104197	0.46	-1.13	-0.13	8.8	0.00301	0.0222
ENSGMOG00000023292	ENSG00000165474	GJB2				0.14	-2.84	0	8.98	0.00273	0.0207
ENSGMOG00000032071						0.42	-1.24	0.32	8.98	0.00273	0.0207
ENSGMOG00000007234	ENSG00000152582	SPEF2	spef2		ENSDARG00000098330	11.13	3.48	2.83	12.58	0.00039	0.00493
ENSGMOG00000003765	ENSG00000156313	RPGR	rpgra	retinitis pigmentosa GTPase regulator [Source:HGNC Symbol;Acc:HGNC:10295]	ENSDARG00000056617	0.32	-1.66	0.48	7.4	0.00653	0.0386
ENSGMOG00000033273						3.05	1.61	0.8	11.01	0.000904	0.00919
ENSGMOG00000036006						3.12	1.64	1.11	19.15	1.21e-05	0.000415
ENSGMOG00000024810				small nucleolar RNA SNORA15 [Source:NCBI gene (formerly Entrezgene);Acc:115529008]		0.46	-1.13	-0.09	7.56	0.00597	0.0362
ENSGMOG00000001598		PMEL	pmela	premelanosome protein a [Source:NCBI gene (formerly Entrezgene);Acc:115557714]	ENSDARG00000091298	31.67	4.99	4.29	16.02	6.27e-05	0.00131
ENSGMOG00000014864				carnosine synthase 1 [Source:NCBI gene (formerly Entrezgene);Acc:115552012]		36.54	5.19	5.08	16.06	6.15e-05	0.00129
ENSGMOG00000025246				coiled-coil domain-containing protein 177-like [Source:NCBI gene (formerly Entrezgene);Acc:115559491]		9.77	3.29	2.93	11.48	0.000703	0.00761
ENSGMOG00000014164			si:ch73-335l21.4	RING finger protein 227-like [Source:NCBI gene (formerly Entrezgene);Acc:115529810]	ENSDARG00000091234	0.49	-1.02	0.32	7.58	0.00589	0.036
ENSGMOG00000012248			rasl10a	RAS-like, family 10, member A [Source:ZFIN;Acc:ZDB-GENE-060526-273]	ENSDARG00000062314	26.93	4.75	4.45	16.18	5.75e-05	0.00123
ENSGMOG00000030395			tlr22	toll-like receptor 13 [Source:NCBI gene (formerly Entrezgene);Acc:115546935]	ENSDARG00000104045	0.53	-0.92	0.35	6.89	0.00866	0.0475
ENSGMOG00000012023	ENSG00000137965	IFI44	si:dkey-193b15.5	interferon-induced protein 44-like [Source:NCBI gene (formerly Entrezgene);Acc:115544032]	ENSDARG00000092883	0.43	-1.22	0.95	13.03	0.000306	0.00414
ENSGMOG00000030009	ENSG00000152670	DDX4	ddx4	DEAD (Asp-Glu-Ala-Asp) box polypeptide 4 [Source:NCBI gene (formerly Entrezgene);Acc:115547936]	ENSDARG00000014373	0.37	-1.45	-0.36	10.63	0.00111	0.0107
ENSGMOG00000032329	ENSG00000099814	CEP170B				2.17	1.12	1.09	13.05	0.000303	0.00412
ENSGMOG00000031227	ENSG00000177096	PHETA2	zgc:153733	zgc:153733 [Source:ZFIN;Acc:ZDB-GENE-060825-273]	ENSDARG00000110325	0.54	-0.9	0.25	6.89	0.00867	0.0475
ENSGMOG00000001692			si:dkey-206d17.15		ENSDARG00000100046	0.48	-1.06	-0.32	7.65	0.00566	0.0352
ENSGMOG00000023955						1.81	0.86	1.3	6.87	0.00878	0.0479
ENSGMOG00000033370						2.51	1.33	0.47	9.96	0.0016	0.014
ENSGMOG00000032714			si:dkey-206d17.15		ENSDARG00000100046	0.45	-1.17	-0.48	10.17	0.00143	0.0129
ENSGMOG00000000425			zgc:65851	Filament_head and Filament domain-containing protein [Source:NCBI gene (formerly Entrezgene);Acc:115554732]	ENSDARG00000012281	31.88	4.99	5.07	13.84	0.000199	0.00302
ENSGMOG00000009013						28.16	4.82	5.36	14.08	0.000175	0.00274
ENSGMOG00000002348			crybb1l3	crystallin, beta B1, like 3 [Source:NCBI gene (formerly Entrezgene);Acc:115561779]	ENSDARG00000007655	5.81	2.54	2.49	7.31	0.00684	0.0398
ENSGMOG00000018986						4.3	2.11	1.97	39.87	2.72e-10	1e-07
ENSGMOG00000006683			ccl25b	chemokine (C-C motif) ligand 25b [Source:ZFIN;Acc:ZDB-GENE-110222-2]	ENSDARG00000070873	0.25	-1.98	1.65	10.15	0.00144	0.013
ENSGMOG00000024384						1.85	0.89	0.3	8.26	0.00404	0.0276
ENSGMOG00000028149						2.17	1.12	0.6	9.43	0.00213	0.0171
ENSGMOG00000031996	ENSG00000198734	F5	f5	coagulation factor V [Source:ZFIN;Acc:ZDB-GENE-030131-5531]	ENSDARG00000055705	9.93	3.31	3.05	8.94	0.00279	0.021
ENSGMOG00000036660	ENSG00000155511	GRIA1	gria1b	glutamate receptor 1-like [Source:NCBI gene (formerly Entrezgene);Acc:115547812]	ENSDARG00000032714	2.86	1.52	1.88	6.81	0.00906	0.0489
ENSGMOG00000011677			dnase1l4.1	deoxyribonuclease 1 like 4, tandem duplicate 1 [Source:NCBI gene (formerly Entrezgene);Acc:115556818]	ENSDARG00000015123	0.44	-1.19	0.71	9.83	0.00171	0.0146
ENSGMOG00000034749						1.75	0.81	0.31	9.25	0.00235	0.0185
ENSGMOG00000023274						0.5	-0.99	-0.12	7.84	0.00511	0.0327
ENSGMOG00000021972				small nucleolar RNA SNORA16B/SNORA16A family [Source:NCBI gene (formerly Entrezgene);Acc:115536406]		0.47	-1.09	-0.02	7.36	0.00668	0.0392
ENSGMOG00000033075	ENSG00000170561	IRX2	irx2a	iroquois homeobox 2a [Source:NCBI gene (formerly Entrezgene);Acc:115553295]	ENSDARG00000001785	3.49	1.8	1.17	9.19	0.00244	0.019
ENSGMOG00000019592	ENSG00000147400	CETN2	cabp2b		ENSDARG00000052277	2.93	1.55	-0.13	11.82	0.000585	0.00665
ENSGMOG00000037060			krt15	keratin 15 [Source:ZFIN;Acc:ZDB-GENE-040426-2931]	ENSDARG00000036840	0.09	-3.55	1.88	8.6	0.00337	0.0242
ENSGMOG00000013185	ENSG00000116741	RGS2	rgs2	regulator of G-protein signaling 2-like [Source:NCBI gene (formerly Entrezgene);Acc:115555001]	ENSDARG00000098761	9.93	3.31	2.98	10.34	0.0013	0.012
ENSGMOG00000023721	ENSG00000213160	KLHL23	klhl23	kelch-like family member 23 [Source:NCBI gene (formerly Entrezgene);Acc:115533522]	ENSDARG00000078475	4.16	2.06	1.11	8.01	0.00466	0.0306
ENSGMOG00000005761			FO818743.1		ENSDARG00000102675	1.76	0.82	0.3	8.5	0.00356	0.0252
ENSGMOG00000033178						0.35	-1.5	0.54	8.39	0.00378	0.0263
ENSGMOG00000004354						2.59	1.37	0.42	18.4	1.79e-05	0.000531
ENSGMOG00000033893						0.04	-4.69	-0.9	24.6	7.06e-07	5.87e-05
ENSGMOG00000014286	ENSG00000143995	MEIS1	meis1a	Meis homeobox 1 [Source:NCBI gene (formerly Entrezgene);Acc:115540850]	ENSDARG00000002937	0.48	-1.04	-0.05	7.36	0.00667	0.0392
ENSGMOG00000003555	ENSG00000171522	PTGER4	ptger4b	prostaglandin E receptor 4 (subtype EP4) b [Source:NCBI gene (formerly Entrezgene);Acc:115542000]	ENSDARG00000035415	0.22	-2.17	1.2	7.89	0.00496	0.0321
ENSGMOG00000034886				homeobox protein MSH-C-like [Source:NCBI gene (formerly Entrezgene);Acc:115540890]		0.23	-2.13	1.55	10.3	0.00133	0.0122
ENSGMOG00000013625			prss59.2		ENSDARG00000073742	0.02	-5.57	0.11	17.79	2.47e-05	0.00065
ENSGMOG00000030107	ENSG00000161509	GRIN2C				4.1	2.03	0.42	7.48	0.00623	0.0373
ENSGMOG00000006708	ENSG00000118307	CFAP94	casc1	cilia and flagella associated protein 94 [Source:HGNC Symbol;Acc:HGNC:29599]	ENSDARG00000016815	3.43	1.78	0.67	8.77	0.00307	0.0225
ENSGMOG00000036073	ENSG00000165702	GFI1B				4.91	2.3	1.37	7.51	0.00615	0.037
ENSGMOG00000014166	ENSG00000184574	LPAR5	lpar5b	lysophosphatidic acid receptor 6-like [Source:NCBI gene (formerly Entrezgene);Acc:115560906]	ENSDARG00000068638	0.4	-1.34	-0.32	8.55	0.00346	0.0246
ENSGMOG00000023732			si:dkey-206d17.15	E3 ubiquitin-protein ligase TRIM39-like [Source:NCBI gene (formerly Entrezgene);Acc:115542298]	ENSDARG00000100046	0.41	-1.28	0.21	8.66	0.00325	0.0235
ENSGMOG00000010487			opn8b	opsin 8, group member b [Source:NCBI gene (formerly Entrezgene);Acc:115534433]	ENSDARG00000079045	5.46	2.45	2.53	7.89	0.00498	0.0321
ENSGMOG00000032035	ENSG00000161664	ASB16	asb16	ankyrin repeat and SOCS box containing 16 [Source:NCBI gene (formerly Entrezgene);Acc:115537007]	ENSDARG00000056468	0.16	-2.65	1.33	7.9	0.00495	0.0321
ENSGMOG00000020612						0.33	-1.59	-0.3	12.88	0.000332	0.00439
ENSGMOG00000024827				finTRIM family, member 84 [Source:NCBI gene (formerly Entrezgene);Acc:115540990]		2.78	1.47	0.34	18.98	1.32e-05	0.000439
ENSGMOG00000026554	ENSG00000164287	CDC20B		cell division cycle 20B [Source:HGNC Symbol;Acc:HGNC:24222]		6.77	2.76	1.65	9.76	0.00179	0.0151
ENSGMOG00000010863						0.43	-1.2	-0.54	6.86	0.00884	0.0482
ENSGMOG00000026316			pcdh2ab3	protocadherin 2 alpha b 5 [Source:ZFIN;Acc:ZDB-GENE-041118-4]	ENSDARG00000102719	2.02	1.02	-0.12	7.27	0.00701	0.0406
ENSGMOG00000030741	ENSG00000144681	STAC	stac	SH3 and cysteine rich domain [Source:NCBI gene (formerly Entrezgene);Acc:115543904]	ENSDARG00000074004	13.02	3.7	3.37	12.85	0.000338	0.00443
ENSGMOG00000001828	ENSG00000255346	NOX5	nox5	NADPH oxidase, EF-hand calcium binding domain 5 [Source:NCBI gene (formerly Entrezgene);Acc:115551500]	ENSDARG00000079773	27.25	4.77	5.65	14.51	0.00014	0.00233
ENSGMOG00000030617						0.3	-1.74	-0.51	11.97	0.00054	0.00628
ENSGMOG00000023375	ENSG00000006118	TMEM132A	si:dkey-1d7.3	transmembrane protein 132C-like [Source:NCBI gene (formerly Entrezgene);Acc:115543031]	ENSDARG00000075837	1.97	0.98	0.54	7.73	0.00542	0.0341
ENSGMOG00000030537						0.36	-1.49	-0.05	8.96	0.00276	0.0209
ENSGMOG00000017380	ENSG00000215704	CELA2B	ela3l	elastase 3 like [Source:NCBI gene (formerly Entrezgene);Acc:115545441]	ENSDARG00000007276	0.18	-2.47	0.18	12.2	0.000479	0.00572
ENSGMOG00000004585	ENSG00000106524	ANKMY2	ankmy2b	ankyrin repeat and MYND domain-containing protein 2-like [Source:NCBI gene (formerly Entrezgene);Acc:115535880]	ENSDARG00000093668	17.15	4.1	4.31	16.88	3.99e-05	0.000938
ENSGMOG00000032706						2.84	1.51	0.27	9.26	0.00235	0.0185
ENSGMOG00000029097	ENSG00000159713	TPPP3	tppp3	tubulin polymerization-promoting protein family member 3 [Source:NCBI gene (formerly Entrezgene);Acc:115558984]	ENSDARG00000030463	5.44	2.44	1.71	33.66	6.57e-09	1.55e-06
ENSGMOG00000030727						0.37	-1.44	-0.29	9.16	0.00247	0.0192
ENSGMOG00000024752	ENSG00000153266	FEZF2	fezf2	FEZ family zinc finger 2 [Source:NCBI gene (formerly Entrezgene);Acc:115556563]	ENSDARG00000070677	4.43	2.15	0.18	8.16	0.00429	0.0289
ENSGMOG00000012300	ENSG00000111837	MAK		male germ cell associated kinase [Source:HGNC Symbol;Acc:HGNC:6816]		2.59	1.37	-0.07	15.14	9.96e-05	0.00183
ENSGMOG00000031417						2.54	1.35	0.22	6.97	0.00831	0.0461
ENSGMOG00000015297						11.02	3.46	1.07	83.81	5.44e-20	2.51e-16
ENSGMOG00000029565			igl1c3		ENSDARG00000078975	0.19	-2.4	-0.53	10.36	0.00129	0.012
ENSGMOG00000028426						0.27	-1.89	-0.01	7.22	0.00722	0.0416
ENSGMOG00000004260	ENSG00000144191	CNGA3	cnga3a	cyclic nucleotide gated channel subunit alpha 3a [Source:ZFIN;Acc:ZDB-GENE-090611-2]	ENSDARG00000070726	6.74	2.75	2.97	9.25	0.00235	0.0185
ENSGMOG00000026951	ENSG00000211641	IGLV11-55				0.1	-3.28	1.23	14.43	0.000146	0.0024
ENSGMOG00000000955	ENSG00000122787	AKR1D1		aldo-keto reductase family 1 member D1 [Source:NCBI gene (formerly Entrezgene);Acc:115550949]		4.25	2.09	0.24	39.88	2.71e-10	1e-07
ENSGMOG00000018877	ENSG00000129255	MPDU1	mpdu1a	mannose-P-dolichol utilization defect 1 protein-like [Source:NCBI gene (formerly Entrezgene);Acc:115547563]	ENSDARG00000035562	3.66	1.87	0.21	16.3	5.42e-05	0.00117
ENSGMOG00000018265			si:dkey-190l8.2		ENSDARG00000091222	17.75	4.15	2.49	16.34	5.28e-05	0.00116
ENSGMOG00000024060						8.5	3.09	1.59	70.4	4.84e-17	8.92e-14
ENSGMOG00000024484						0.32	-1.65	-0.3	7.54	0.00604	0.0366
ENSGMOG00000029009	ENSG00000168418	KCNG4	kcng4a	potassium voltage-gated channel, subfamily G, member 4a [Source:NCBI gene (formerly Entrezgene);Acc:115551505]	ENSDARG00000062967	2.93	1.55	-0.48	11.98	0.000538	0.00626
ENSGMOG00000036542	ENSG00000117154	IGSF21	igsf21b	immunoglobin superfamily, member 21b [Source:NCBI gene (formerly Entrezgene);Acc:115540875]	ENSDARG00000056084	4.11	2.04	1.08	21.44	3.66e-06	0.000181
ENSGMOG00000015764	ENSG00000174343	CHRNA9	chrna9	cholinergic receptor, nicotinic, alpha 9a [Source:NCBI gene (formerly Entrezgene);Acc:115540165]	ENSDARG00000054680	4.29	2.1	0.63	22.09	2.6e-06	0.00014
ENSGMOG00000006779	ENSG00000214050	FBXO16	fbxo16	F-box protein 16 [Source:ZFIN;Acc:ZDB-GENE-041015-747]	ENSDARG00000033949	4.65	2.22	0.78	9.11	0.00254	0.0196
ENSGMOG00000031128						0.28	-1.84	-0.31	17.49	2.89e-05	0.000729
ENSGMOG00000035628			CR450824.2		ENSDARG00000103927	7.12	2.83	2.27	9.54	0.00201	0.0164
ENSGMOG00000002790				twist family bHLH transcription factor 1a [Source:ZFIN;Acc:ZDB-GENE-000210-6]		0.34	-1.56	0.65	7.47	0.00628	0.0375
ENSGMOG00000028074	ENSG00000143632	ACTA1		actin alpha 1, skeletal muscle a [Source:NCBI gene (formerly Entrezgene);Acc:115540435]		0.18	-2.47	0.9	10.85	0.00099	0.00989
ENSGMOG00000015466	ENSG00000170289	CNGB3	cngb3.2		ENSDARG00000101368	2.08	1.06	-0.22	7.58	0.00591	0.036
ENSGMOG00000035615			sb:cb81	mRNA decay activator protein ZFP36L1-like [Source:NCBI gene (formerly Entrezgene);Acc:115561731]	ENSDARG00000040503	3.6	1.85	0.39	18.03	2.17e-05	0.000592
ENSGMOG00000035191	ENSG00000106211	HSPB1	hspb1	heat shock protein, alpha-crystallin-related, 1 [Source:NCBI gene (formerly Entrezgene);Acc:115547290]	ENSDARG00000041065	0.31	-1.68	0.14	10.93	0.000947	0.00954
ENSGMOG00000019932			or108-3	olfactory receptor 6N1-like [Source:NCBI gene (formerly Entrezgene);Acc:115547162]	ENSDARG00000043142	5.52	2.47	0.32	26.95	2.09e-07	2.22e-05
ENSGMOG00000030793	ENSG00000254959	INMT-MINDY4	zgc:64002	uncharacterized LOC115548011 [Source:NCBI gene (formerly Entrezgene);Acc:115548011]	ENSDARG00000086998	3.31	1.73	0.01	9.84	0.00171	0.0146
ENSGMOG00000006543	ENSG00000177675	CD163L1	si:ch211-51a6.2	si:ch211-51a6,2 [Source:ZFIN;Acc:ZDB-GENE-090313-118]	ENSDARG00000030967	2.42	1.28	0.04	6.92	0.00851	0.0469
ENSGMOG00000006973	ENSG00000183960	KCNH8	kcnh8	potassium voltage-gated channel, subfamily H (eag-related), member 8 [Source:ZFIN;Acc:ZDB-GENE-060503-204]	ENSDARG00000062640	4.85	2.28	0.82	9.71	0.00183	0.0154
ENSGMOG00000017006	ENSG00000115592	PRKAG3	prkag3b	protein kinase, AMP-activated, gamma 3b non-catalytic subunit [Source:NCBI gene (formerly Entrezgene);Acc:115561761]	ENSDARG00000000369	9.35	3.23	1.82	28.99	7.29e-08	9.46e-06
ENSGMOG00000033100	ENSG00000152778	IFIT5	ifit16		ENSDARG00000056976	0.31	-1.71	-0.56	6.83	0.00897	0.0486
ENSGMOG00000004213		GZMA		granzyme A-like [Source:NCBI gene (formerly Entrezgene);Acc:115561403]		0.16	-2.63	-0.69	7.95	0.00482	0.0315
ENSGMOG00000005236	ENSG00000100665	SERPINA4	serpina1l		ENSDARG00000090850	0.21	-2.27	-0.21	12.67	0.000371	0.00478
ENSGMOG00000002805	ENSG00000023330	ALAS1				16.22	4.02	3.73	11.68	0.000632	0.00703
ENSGMOG00000032495		MIP	mipa	major intrinsic protein of lens fiber a [Source:ZFIN;Acc:ZDB-GENE-040801-41]	ENSDARG00000037285	62.32	5.96	5.91	14.93	0.000111	0.00199
ENSGMOG00000013208		RDH5	rdh5	retinol dehydrogenase 5 (11-cis/9-cis) [Source:NCBI gene (formerly Entrezgene);Acc:115556773]	ENSDARG00000008306	3.57	1.84	-0.73	8.55	0.00346	0.0246
ENSGMOG00000014071	ENSG00000196549	MME		membrane metalloendopeptidase [Source:NCBI gene (formerly Entrezgene);Acc:115560851]		4.86	2.28	0.33	10.24	0.00138	0.0125
ENSGMOG00000007073	ENSG00000106348	IMPDH1	impdh1a	IMP (inosine 5'-monophosphate) dehydrogenase 1a [Source:NCBI gene (formerly Entrezgene);Acc:115551122]	ENSDARG00000042336	40.12	5.33	6.18	16.22	5.64e-05	0.00121
ENSGMOG00000014183	ENSG00000168621	GDNF	gdnfa	glial cell derived neurotrophic factor a [Source:NCBI gene (formerly Entrezgene);Acc:115542215]	ENSDARG00000039959	10.01	3.32	0.44	66.96	2.77e-16	4.25e-13
ENSGMOG00000029970	ENSG00000135205	CCDC146	ccdc146	coiled-coil domain containing 146 [Source:HGNC Symbol;Acc:HGNC:29296]	ENSDARG00000004794	2.38	1.25	-0.5	9.72	0.00182	0.0153
ENSGMOG00000007498	ENSG00000164161	HHIP	hhip	hedgehog interacting protein [Source:HGNC Symbol;Acc:HGNC:14866]	ENSDARG00000060397	6.58	2.72	0.59	12.93	0.000324	0.00431
ENSGMOG00000011117	ENSG00000119715	ESRRB	esrrb	steroid hormone receptor ERR2-like [Source:NCBI gene (formerly Entrezgene);Acc:115534164]	ENSDARG00000100847	2.09	1.07	-0.44	6.97	0.00831	0.0461
ENSGMOG00000011440	ENSG00000149596	JPH2	jph2	junctophilin 2 [Source:NCBI gene (formerly Entrezgene);Acc:115558736]	ENSDARG00000028625	11.73	3.55	2.31	12.84	0.00034	0.00445
ENSGMOG00000006317	ENSG00000123454	DBH	dbh	dopamine beta-hydroxylase (dopamine beta-monooxygenase) [Source:ZFIN;Acc:ZDB-GENE-990621-3]	ENSDARG00000069446	0.01	-6.52	4.06	13.29	0.000266	0.00376
ENSGMOG00000002430	ENSG00000001617	SEMA3F	sema3fb	sema domain, immunoglobulin domain (Ig), short basic domain, secreted, (semaphorin) 3Fb [Source:ZFIN;Acc:ZDB-GENE-050513-2]	ENSDARG00000055373	26.86	4.75	5.43	11.94	0.000548	0.00635
ENSGMOG00000019632	ENSG00000069018	TRPC7	trpc7b		ENSDARG00000079469	4.19	2.07	1.83	8.71	0.00317	0.023
ENSGMOG00000025011						0.08	-3.67	0.03	8.17	0.00425	0.0287
ENSGMOG00000016018	ENSG00000187097	ENTPD5	entpd5a	ectonucleoside triphosphate diphosphohydrolase 5a [Source:ZFIN;Acc:ZDB-GENE-100419-1]	ENSDARG00000053481	9.88	3.3	0.66	11.85	0.000575	0.00658
ENSGMOG00000030129			prx		ENSDARG00000017246	3.21	1.68	-0.96	14.95	0.00011	0.00198
ENSGMOG00000017195	ENSG00000157131	C8A		complement component 8, alpha polypeptide [Source:NCBI gene (formerly Entrezgene);Acc:115548505]		4.77	2.25	-0.32	11.53	0.000684	0.00747
ENSGMOG00000027394						5.18	2.37	0.18	20.91	4.81e-06	0.000215
ENSGMOG00000013719	ENSG00000180209	MYLPF	mylpfa	myosin light chain, phosphorylatable, fast skeletal muscle a [Source:NCBI gene (formerly Entrezgene);Acc:115537202]	ENSDARG00000053254	0.06	-4.1	-0.33	16.23	5.61e-05	0.0012
ENSGMOG00000025005						0.23	-2.13	-0.11	8.83	0.00296	0.0219
ENSGMOG00000002466	ENSG00000115665	SLC5A7	slc5a7a	solute carrier family 5 member 7a [Source:NCBI gene (formerly Entrezgene);Acc:115558192]	ENSDARG00000074860	21.59	4.43	1.55	13.45	0.000245	0.00351
ENSGMOG00000034081						4.34	2.12	-0.31	7.25	0.00708	0.0409
ENSGMOG00000035324				histidine rich calcium binding protein [Source:NCBI gene (formerly Entrezgene);Acc:115531555]		15.41	3.95	1.34	12.37	0.000437	0.00538
ENSGMOG00000031753	ENSG00000155886	SLC24A2	SLC24A2		ENSDARG00000063158	9.49	3.25	-0.53	48.15	3.95e-12	2.35e-09
ENSGMOG00000011256			tlr9	toll-like receptor 9 [Source:NCBI gene (formerly Entrezgene);Acc:115528735]	ENSDARG00000044490	0.3	-1.74	-0.4	9.18	0.00245	0.019
ENSGMOG00000008782			slc6a4b	solute carrier family 6 member 4b [Source:NCBI gene (formerly Entrezgene);Acc:115546019]	ENSDARG00000057017	5.75	2.52	-0.11	9.85	0.00169	0.0145
ENSGMOG00000001144	ENSG00000180720	CHRM4	chrm4a	cholinergic receptor, muscarinic 4a [Source:ZFIN;Acc:ZDB-GENE-090410-6]	ENSDARG00000069254	3.71	1.89	-0.12	9.7	0.00185	0.0155
ENSGMOG00000017400	ENSG00000114757	PEX5L	pex5la	peroxisomal biogenesis factor 5-like a [Source:ZFIN;Acc:ZDB-GENE-070705-298]	ENSDARG00000022518	4.28	2.1	0.34	6.9	0.00862	0.0473
ENSGMOG00000033928	ENSG00000125813	PAX1	pax1b	paired box 1b [Source:NCBI gene (formerly Entrezgene);Acc:115534834]	ENSDARG00000073814	4.21	2.08	0.1	8.94	0.0028	0.021
ENSGMOG00000009502	ENSG00000168925	CTRB1	zgc:136461	chymotrypsin A [Source:NCBI gene (formerly Entrezgene);Acc:115558460]	ENSDARG00000093844	0.05	-4.47	-0.78	13.93	0.00019	0.0029
ENSGMOG00000016012			vtg3	vitellogenin 3, phosvitinless [Source:ZFIN;Acc:ZDB-GENE-991019-2]	ENSDARG00000016448	6.78	2.76	-0.07	14.86	0.000116	0.00203
ENSGMOG00000033791						12.9	3.69	1.3	31.73	1.77e-08	3.3e-06
ENSGMOG00000029940	ENSG00000147804	SLC39A4	slc39a4	solute carrier family 39 member 4 [Source:NCBI gene (formerly Entrezgene);Acc:115536303]	ENSDARG00000059361	25.91	4.7	2.78	14.04	0.000179	0.00279
ENSGMOG00000001972	ENSG00000164749	HNF4G	hnf4g	hepatocyte nuclear factor 4, gamma [Source:NCBI gene (formerly Entrezgene);Acc:115537615]	ENSDARG00000071565	0.08	-3.66	-0.44	7.48	0.00624	0.0374
ENSGMOG00000028363	ENSG00000125820	NKX2-2	nkx2.2b	homeobox protein Nkx-2,2-like [Source:NCBI gene (formerly Entrezgene);Acc:115534329]	ENSDARG00000101549	4.69	2.23	-0.21	8.76	0.00307	0.0225
ENSGMOG00000011456		PMEL	pmelb	premelanosome protein b [Source:NCBI gene (formerly Entrezgene);Acc:115541137]	ENSDARG00000033760	3.57	1.83	-0.1	11.06	0.000884	0.00903
ENSGMOG00000001440						0.08	-3.56	-1.18	9.83	0.00171	0.0146
ENSGMOG00000013734			zgc:171509		ENSDARG00000068303	0.03	-4.91	-0.76	15.82	6.95e-05	0.00141
ENSGMOG00000008778	ENSG00000104879	CKM	ckma	creatine kinase, muscle a [Source:ZFIN;Acc:ZDB-GENE-980526-109]	ENSDARG00000035327	0.07	-3.87	0.05	16.88	3.99e-05	0.000938
ENSGMOG00000011003			slc25a55b		ENSDARG00000013749	6.85	2.78	0.17	43.86	3.53e-11	1.71e-08
ENSGMOG00000006410	ENSG00000164236	ANKRD33B	ankrd33bb	ankyrin repeat domain 33Bb [Source:NCBI gene (formerly Entrezgene);Acc:115549178]	ENSDARG00000015589	11.11	3.47	0.1	58.82	1.73e-14	1.68e-11
ENSGMOG00000019198	ENSG00000137868	STRA6		receptor for retinol uptake stra6-like [Source:NCBI gene (formerly Entrezgene);Acc:115558200]		3.83	1.94	-0.89	8.58	0.00339	0.0243
ENSGMOG00000013043		GNRHR	gnrhr2b	gonadotropin releasing hormone receptor 2b	ENSDARG00000038116	3.66	1.87	-0.55	7.77	0.0053	0.0336
ENSGMOG00000029211	ENSG00000248483	POU5F2	pou3f3b	POU domain, class 3, transcription factor 3-B-like [Source:NCBI gene (formerly Entrezgene);Acc:115542884]	ENSDARG00000095896	5.06	2.34	0.24	6.99	0.0082	0.0456
ENSGMOG00000032312	ENSG00000149218	ENDOD1	si:ch211-133n4.4		ENSDARG00000071224	0.23	-2.12	-0.96	6.87	0.00878	0.0479
ENSGMOG00000005242				soluble guanylate cyclase 88E-like [Source:NCBI gene (formerly Entrezgene);Acc:115554658]		52.02	5.7	8.57	11.44	0.00072	0.00772
ENSGMOG00000007185	ENSG00000169933	FRMPD4		FERM and PDZ domain containing 4 [Source:HGNC Symbol;Acc:HGNC:29007]		13.9	3.8	0.27	9.16	0.00247	0.0192
ENSGMOG00000015740		CELA2B	ela2l	chymotrypsin-C-like [Source:NCBI gene (formerly Entrezgene);Acc:115544752]	ENSDARG00000056765	14.34	3.84	1.63	8.34	0.00388	0.0268
ENSGMOG00000016942	ENSG00000130595	TNNT3	tnnt3b	troponin T type 3a (skeletal, fast) [Source:NCBI gene (formerly Entrezgene);Acc:115550485]	ENSDARG00000068457	0.19	-2.41	-0.77	10.07	0.00151	0.0133
ENSGMOG00000003990				parvalbumin, thymic-like [Source:NCBI gene (formerly Entrezgene);Acc:115531721]		20.76	4.38	9.34	7.51	0.00615	0.037
ENSGMOG00000032693	ENSG00000168925	CTRB1	zgc:112160	chymotrypsin B-like [Source:NCBI gene (formerly Entrezgene);Acc:115558456]	ENSDARG00000039730	0	-8.12	-0.84	22.5	2.1e-06	0.000123
ENSGMOG00000027200						5.46	2.45	-0.94	11.56	0.000672	0.00737
ENSGMOG00000006669	ENSG00000170549	IRX1	irx1a	iroquois homeobox 1a [Source:NCBI gene (formerly Entrezgene);Acc:115554628]	ENSDARG00000101831	59.65	5.9	3.23	16.17	5.8e-05	0.00123
ENSGMOG00000031570	ENSG00000170370	EMX2	emx2	empty spiracles homeobox 2 [Source:NCBI gene (formerly Entrezgene);Acc:115560150]	ENSDARG00000039701	12.37	3.63	-0.79	9.87	0.00168	0.0144
ENSGMOG00000030576						48.55	5.6	0.73	17.65	2.66e-05	0.000688
ENSGMOG00000002901		IL1RAPL2	il1rapl2		ENSDARG00000037553	10.11	3.34	0.64	7.77	0.00532	0.0337
ENSGMOG00000030014	ENSG00000234965	SHISA8	shisa9b	shisa family member 9b [Source:NCBI gene (formerly Entrezgene);Acc:115539400]	ENSDARG00000052642	3.42	1.77	-0.01	7.06	0.0079	0.0444
ENSGMOG00000030799						13.98	3.8	-0.87	18.34	1.85e-05	0.000541
ENSGMOG00000000339	ENSG00000180817	PPA1	ppa1a	inorganic pyrophosphatase 1a [Source:ZFIN;Acc:ZDB-GENE-040426-1695]	ENSDARG00000099933	14.65	3.87	0.61	8.2	0.00418	0.0284
ENSGMOG00000036381						16.73	4.06	-1.05	21.94	2.81e-06	0.000148
ENSGMOG00000025665	ENSG00000167414	GNG8	gng8	guanine nucleotide binding protein (G protein), gamma 8 [Source:NCBI gene (formerly Entrezgene);Acc:115546753]	ENSDARG00000042970	37.07	5.21	0.73	58.9	1.66e-14	1.68e-11
ENSGMOG00000001405	ENSG00000234602	MCIDAS		multiciliate differentiation and DNA synthesis associated cell cycle protein [Source:NCBI gene (formerly Entrezgene);Acc:115554232]		23.78	4.57	0.88	8.75	0.00309	0.0226
ENSGMOG00000015180	ENSG00000119715	ESRRB		estrogen-related receptor beta [Source:NCBI gene (formerly Entrezgene);Acc:115544294]		8.46	3.08	-0.09	11.33	0.000762	0.00806
ENSGMOG00000025464						30.5	4.93	3.66	8.34	0.00388	0.0268
ENSGMOG00000013347	ENSG00000137809	ITGA11	itga11b	integrin, alpha 11b [Source:ZFIN;Acc:ZDB-GENE-071009-4]	ENSDARG00000007950	19.32	4.27	3.07	7.76	0.00533	0.0337
ENSGMOG00000019325	ENSG00000153956	CACNA2D1	CACNA2D1	calcium voltage-gated channel auxiliary subunit alpha2delta 1 [Source:HGNC Symbol;Acc:HGNC:1399]	ENSDARG00000073752	25.82	4.69	4.64	8.29	0.00399	0.0274
ENSGMOG00000006283						78.73	6.3	7.74	11.8	0.000592	0.00671
ENSGMOG00000024943						80.17	6.32	-0.39	59.58	1.17e-14	1.27e-11
ENSGMOG00000031860						66.01	6.04	3.18	10.06	0.00151	0.0134
ENSGMOG00000034506			si:dkey-34f9.3	si:dkey-34f9,3 [Source:ZFIN;Acc:ZDB-GENE-081104-410]	ENSDARG00000077813	43.5	5.44	5.22	8.2	0.0042	0.0284
ENSGMOG00000014895	ENSG00000184544	DHRS7C	dhrs7ca	dehydrogenase/reductase SDR family member 7C-B-like [Source:NCBI gene (formerly Entrezgene);Acc:115539363]	ENSDARG00000039453	35.89	5.17	2.07	9.26	0.00235	0.0185
ENSGMOG00000032864			otx2a	orthodenticle homeobox 1 [Source:NCBI gene (formerly Entrezgene);Acc:115539721]	ENSDARG00000030703	31.31	4.97	0.04	11.45	0.000713	0.00768
