# Supplementary material for: Transcriptome analysis reveals effects of ethynylestradiol and bisphenol A on multiple endocrine and metabolic pathways in the pituitary and liver of female Atlantic cod (Gadus morhua)
Source: Front Endocrinol (Lausanne). 2025 Jan 27;15:1491432. doi: 10.3389/fendo.2024.1491432 (PMC11808150; doi:10.3389/fendo.2024.1491432)
Supplement: Supplementary file 4 [file Table4.xlsx]

## Sheet: Table_S4A_liver_DEGs_BPA_40umol
Atlantic cod ENSEMBL Gene ID	Human gene stable ID	Human gene name	Zebrafish gene name	Zebrafish gene stable ID	Zebrafish gene name	FC	logFC	logCPM	LR	PValue	FDR
ENSGMOG00000025202						3.17012	1.66454	2.96468	12.0219	0.000525802	0.0297613
ENSGMOG00000035583						145.888	7.18872	-1.48494	15.2951	9.19541e-05	0.0101428
ENSGMOG00000009978	ENSG00000039537	C6	c6	ENSDARG00000093052	c6	0.556599	-0.845289	10.4958	15.1264	0.000100545	0.0107827
ENSGMOG00000019264	ENSG00000167306	MYO5B	myo5b	ENSDARG00000062003	myo5b	0.452773	-1.14314	3.82647	16.392	5.15017e-05	0.00701452
ENSGMOG00000000400	ENSG00000152767	FARP1	farp1	ENSDARG00000074381	farp1	0.607734	-0.718489	4.52254	16.6711	4.44527e-05	0.00644687
ENSGMOG00000001233			th2	ENSDARG00000038384	th2	9.36383	3.2271	1.2209	10.9285	0.000946978	0.0393026
ENSGMOG00000032922	ENSG00000100258	LMF2	lmf2b	ENSDARG00000025859	lmf2b	0.488578	-1.03334	6.46109	11.2697	0.00078784	0.0364502
ENSGMOG00000034911						9.8305	3.29727	-1.03388	13.4662	0.000242903	0.0201301
ENSGMOG00000016109			si:dkey-206d17.15	ENSDARG00000100046	si:dkey-206d17.15	0.329915	-1.59983	0.25842	11.854	0.000575388	0.0313977
ENSGMOG00000025263			si:dkey-206d17.15	ENSDARG00000100046	si:dkey-206d17.15	0.345119	-1.53483	2.28376	16.8527	4.03958e-05	0.00597106
ENSGMOG00000024755			si:dkey-206d17.15	ENSDARG00000100046	si:dkey-206d17.15	5.67022	2.5034	-0.145817	15.053	0.000104535	0.0109888
ENSGMOG00000004677	ENSG00000120158	RCL1	rcl1	ENSDARG00000038312	rcl1	2.09002	1.06351	4.85974	11.0533	0.000885302	0.038518
ENSGMOG00000014376	ENSG00000167037	SGSM1	sgsm1b	ENSDARG00000075376	sgsm1b	3.45429	1.78839	1.78998	16.0215	6.26266e-05	0.00804033
ENSGMOG00000030025			si:dkey-206d17.15	ENSDARG00000100046	si:dkey-206d17.15	0.39445	-1.34208	1.3607	10.5857	0.00113965	0.0417838
ENSGMOG00000009458	ENSG00000166226	CCT2	cct2	ENSDARG00000087206	cct2	1.64485	0.717952	7.96692	13.2931	0.000266391	0.0211948
ENSGMOG00000009446			nots	ENSDARG00000099824	nots	446.147	8.80138	8.81486	57.3599	3.62925e-14	8.12071e-11
ENSGMOG00000008745	ENSG00000102471	NDFIP2	ndfip2	ENSDARG00000033928	ndfip2	0.61305	-0.705923	5.29453	10.2367	0.00137672	0.0472536
ENSGMOG00000000720	ENSG00000127325	BEST3				35.8976	5.16582	0.234056	17.1785	3.40264e-05	0.00555162
ENSGMOG00000031465						3.52385	1.81715	0.630358	15.6141	7.76737e-05	0.00914739
ENSGMOG00000032875			si:ch73-252i11.1	ENSDARG00000100660	si:ch73-252i11.1	0.612088	-0.708188	4.95794	15.1142	0.000101197	0.0107827
ENSGMOG00000003076	ENSG00000154736	ADAMTS5	adamts5	ENSDARG00000100307	adamts5	2.10316	1.07256	1.61294	14.3499	0.000151789	0.0142363
ENSGMOG00000014907	ENSG00000138750	NUP54				0.499777	-1.00064	9.22457	19.6621	9.2414e-06	0.00222689
ENSGMOG00000016807	ENSG00000187840	EIF4EBP1	eif4ebp1	ENSDARG00000043608	eif4ebp1	1.87891	0.909898	4.63923	10.5563	0.00115791	0.0418855
ENSGMOG00000027946	ENSG00000164346	NSA2	nsa2	ENSDARG00000007708	nsa2	1.74927	0.806756	7.64051	11.8584	0.000574033	0.0313977
ENSGMOG00000012640	ENSG00000158125	XDH	xdh	ENSDARG00000055240	xdh	0.510102	-0.971141	6.06784	10.1635	0.00143249	0.0487763
ENSGMOG00000003625	ENSG00000139209	SLC38A4	slc38a4	ENSDARG00000018149	slc38a4	0.435559	-1.19906	5.93461	19.8641	8.31472e-06	0.00205617
ENSGMOG00000007933	ENSG00000092094	OSGEP	osgep	ENSDARG00000045846	osgep	1.66128	0.732291	3.76531	12.2448	0.000466558	0.0279875
ENSGMOG00000008399	ENSG00000171530	TBCA	tbca	ENSDARG00000016754	tbca	1.60901	0.686172	5.85935	10.9255	0.000948502	0.0393026
ENSGMOG00000011129	ENSG00000165030	NFIL3	nfil3	ENSDARG00000042977	nfil3	1.87623	0.90784	4.16526	12.6598	0.000373599	0.0247953
ENSGMOG00000022738	ENSG00000172318	B3GALT1	b3galt1a	ENSDARG00000079700	b3galt1a	28.1712	4.81615	-0.875092	13.8033	0.000202985	0.0174689
ENSGMOG00000006738	ENSG00000148204	CRB2				0.114247	-3.12978	5.18261	10.444	0.00123046	0.043505
ENSGMOG00000006711	ENSG00000136828	RALGPS1	ralgps1	ENSDARG00000068370	ralgps1	0.418114	-1.25803	4.36701	13.0476	0.000303666	0.0225418
ENSGMOG00000014596	ENSG00000115486	GGCX	ggcx	ENSDARG00000067805	ggcx	0.503941	-0.988674	8.70903	16.946	3.84573e-05	0.00597106
ENSGMOG00000015873	ENSG00000145675	PIK3R1	pik3r1	ENSDARG00000038524	pik3r1	0.377414	-1.40578	6.25544	14.8388	0.0001171	0.0120667
ENSGMOG00000014281	ENSG00000133121	STARD13	stard13b	ENSDARG00000098954	stard13b	0.559941	-0.836654	5.62551	17.0263	3.68661e-05	0.00589218
ENSGMOG00000007211	ENSG00000169855	ROBO1	robo1	ENSDARG00000026784	robo1	0.355341	-1.49272	3.01845	18.2638	1.92325e-05	0.00358617
ENSGMOG00000030985	ENSG00000175899	A2M				0.370534	-1.43232	8.84041	19.3359	1.09625e-05	0.00252509
ENSGMOG00000023525	ENSG00000175899	A2M				0.403468	-1.30947	7.84584	24.7331	6.5843e-07	0.000271394
ENSGMOG00000015403	ENSG00000166535	A2ML1				0.326576	-1.61451	7.72835	17.6518	2.65265e-05	0.0046165
ENSGMOG00000002187	ENSG00000114480	GBE1	gbe1a	ENSDARG00000029051	gbe1a	0.443368	-1.17342	6.21007	21.6529	3.26718e-06	0.00100434
ENSGMOG00000005777	ENSG00000150764	DIXDC1	dixdc1a	ENSDARG00000025302	dixdc1a	2.05712	1.04063	2.67726	11.594	0.000661664	0.0338681
ENSGMOG00000015865	ENSG00000077348	EXOSC5	exosc5	ENSDARG00000040557	exosc5	1.78524	0.836114	3.09641	11.3595	0.000750623	0.0355547
ENSGMOG00000002382	ENSG00000108582	CPD	cpda	ENSDARG00000055648	cpda	0.650178	-0.621093	6.05021	10.8975	0.000962964	0.039659
ENSGMOG00000002305	ENSG00000150907	FOXO1	foxo1a	ENSDARG00000099555	foxo1a	0.492324	-1.02232	3.34215	10.5387	0.001169	0.0421889
ENSGMOG00000020506	ENSG00000169860	P2RY1	p2ry1	ENSDARG00000105281	p2ry1	0.448229	-1.15769	3.57489	22.7688	1.82708e-06	0.000622121
ENSGMOG00000024470			thap3	ENSDARG00000041080	thap3	1.8833	0.913265	2.57935	18.5152	1.68553e-05	0.00330005
ENSGMOG00000027345	ENSG00000007168	PAFAH1B1	pafah1b1b	ENSDARG00000026595	pafah1b1b	0.502901	-0.991653	5.97602	23.2609	1.41445e-06	0.000515221
ENSGMOG00000024096			chrd	ENSDARG00000006110	chrd	0.161202	-2.63306	-0.98681	12.7601	0.000354083	0.0242795
ENSGMOG00000007941			eif3k	ENSDARG00000068289	eif3k	1.5251	0.608908	6.97012	10.919	0.000951806	0.0393355
ENSGMOG00000011724			kmt2a	ENSDARG00000004537	kmt2a	0.497233	-1.008	4.04943	10.9591	0.000931454	0.0390799
ENSGMOG00000013237	ENSG00000197798	FAM118B	fam118b	ENSDARG00000078983	fam118b	2.84743	1.50966	4.74936	17.4167	3.00184e-05	0.0050019
ENSGMOG00000028563	ENSG00000175899	A2M				0.443679	-1.17241	10.1581	15.4116	8.64543e-05	0.00974197
ENSGMOG00000001870	ENSG00000182899	RPL35A	rpl35a	ENSDARG00000088030	rpl35a	1.60664	0.684043	9.27204	10.1218	0.00146526	0.0495689
ENSGMOG00000011847	ENSG00000184232	OAF	oafa	ENSDARG00000075851	oafa	0.434496	-1.20258	4.87866	15.056	0.000104368	0.0109888
ENSGMOG00000008491	ENSG00000170145	SIK2	sik2b	ENSDARG00000062315	sik2b	0.535844	-0.900114	4.5381	11.2948	0.000777226	0.0363394
ENSGMOG00000014938	ENSG00000257743	MGAM2	CABZ01088484.1	ENSDARG00000104569	CABZ01088484.1	0.495908	-1.01185	7.85711	14.2303	0.000161746	0.0149026
ENSGMOG00000010857	ENSG00000110237	ARHGEF17	ARHGEF17	ENSDARG00000101644	ARHGEF17	0.524065	-0.932182	4.37291	12.0349	0.00052213	0.0297386
ENSGMOG00000014303	ENSG00000178795	GDPD4	gdpd4a	ENSDARG00000102447	gdpd4a	0.113796	-3.13548	0.0879926	17.5006	2.87213e-05	0.00492696
ENSGMOG00000010582						0.372089	-1.42628	2.77577	16.8521	4.04094e-05	0.00597106
ENSGMOG00000031509	ENSG00000115361	ACADL	acadl	ENSDARG00000088357	acadl	0.586482	-0.769841	5.54819	14.5745	0.000134725	0.0131887
ENSGMOG00000019362	ENSG00000183527	PSMG1	psmg1	ENSDARG00000040620	psmg1	1.733	0.793269	5.81794	10.5718	0.00114829	0.0417838
ENSGMOG00000023344						10.0814	3.33362	-0.235018	15.8591	6.82363e-05	0.00861924
ENSGMOG00000032940	ENSG00000203877	RIPPLY2	ripply1	ENSDARG00000054103	ripply1	6.95429	2.7979	1.31754	15.7319	7.29832e-05	0.00893075
ENSGMOG00000002047			dchs1b	ENSDARG00000079850	dchs1b	0.527366	-0.923123	2.70246	11.3577	0.000751364	0.0355547
ENSGMOG00000012290	ENSG00000162994	CLHC1	cltca	ENSDARG00000043493	cltca	0.605053	-0.724867	6.89746	10.797	0.00101666	0.0404136
ENSGMOG00000033332	ENSG00000102053	ZC3H12B	zc3h12b	ENSDARG00000062463	zc3h12b	0.384692	-1.37823	1.21868	11.6621	0.000637879	0.0332375
ENSGMOG00000036841	ENSG00000175175	PPM1E	ppm1e	ENSDARG00000026499	ppm1e	0.317251	-1.65631	-0.466936	11.0917	0.000867157	0.0379393
ENSGMOG00000009714	ENSG00000103507	BCKDK	bckdk	ENSDARG00000016904	bckdk	1.84976	0.887339	6.84276	11.1025	0.000862128	0.0378588
ENSGMOG00000017783	ENSG00000113580	NR3C1				0.504055	-0.988347	3.86486	10.2615	0.00135832	0.0467711
ENSGMOG00000028779	ENSG00000153944	MSI2	msi2b	ENSDARG00000032614	msi2b	0.434206	-1.20355	-0.0990685	10.3971	0.00126213	0.0441267
ENSGMOG00000001741	ENSG00000278540	ACACA	acaca	ENSDARG00000078512	acaca	0.210739	-2.24647	8.03905	12.9306	0.000323254	0.0231193
ENSGMOG00000002387	ENSG00000113068	PFDN1	pfdn1	ENSDARG00000014536	pfdn1	1.96203	0.972344	4.26815	25.105	5.42924e-07	0.000245846
ENSGMOG00000010854	ENSG00000254986	DPP3	dpp3	ENSDARG00000020676	dpp3	0.270507	-1.88626	2.54666	10.7114	0.00106475	0.0408754
ENSGMOG00000000916	ENSG00000109270	LAMTOR3	lamtor3	ENSDARG00000057075	lamtor3	1.5927	0.671478	4.88853	13.1211	0.000291982	0.0220486
ENSGMOG00000005232	ENSG00000157557	ETS2				0.272756	-1.87432	2.75547	10.6008	0.00113039	0.0417838
ENSGMOG00000010793	ENSG00000165349	SLC7A3	slc7a3a	ENSDARG00000020645	slc7a3a	0.517526	-0.950298	5.56034	12.1754	0.000484228	0.0285607
ENSGMOG00000003200			ucp3	ENSDARG00000091209	ucp3	2.79703	1.48389	2.89742	16.9743	3.78892e-05	0.00597106
ENSGMOG00000001181	ENSG00000150676	CCDC83	ccdc83	ENSDARG00000077179	ccdc83	2.88673	1.52944	0.113042	15.0159	0.00010661	0.0111323
ENSGMOG00000012308	ENSG00000185722	ANKFY1	ankfy1	ENSDARG00000061013	ankfy1	0.559678	-0.83733	5.00614	18.4293	1.76324e-05	0.00336801
ENSGMOG00000014619	ENSG00000213246	SUPT4H1	supt4h1	ENSDARG00000113969	supt4h1	1.73058	0.791259	2.9031	16.0684	6.10951e-05	0.00797444
ENSGMOG00000006084				ENSDARG00000091428		0.646648	-0.628948	4.46472	13.2843	0.000267644	0.0211948
ENSGMOG00000011162	ENSG00000167695	TLCD3A	tlcd3a	ENSDARG00000098860	tlcd3a	0.439724	-1.18533	1.03527	11.0257	0.000898554	0.038665
ENSGMOG00000005744	ENSG00000158769	F11R	f11r.1	ENSDARG00000017320	f11r.1	0.389423	-1.36059	6.58664	29.4213	5.82332e-08	4.14594e-05
ENSGMOG00000016606	ENSG00000250479	CHCHD10	chchd10	ENSDARG00000010717	chchd10	51.1297	5.67609	0.0533134	34.376	4.5428e-09	4.74359e-06
ENSGMOG00000009717			fam20cl	ENSDARG00000060325	fam20cl	17.6069	4.13807	8.02624	37.24	1.04451e-09	1.16858e-06
ENSGMOG00000036475						76.4164	6.25581	1.86117	19.8442	8.40166e-06	0.00205617
ENSGMOG00000009712	ENSG00000100362	PVALB	pvalb7	ENSDARG00000034705	pvalb7	31.5215	4.97826	-0.457531	11.8284	0.000583333	0.0313977
ENSGMOG00000020061	ENSG00000065320	NTN1	ntn1a	ENSDARG00000105112	ntn1a	0.579664	-0.786711	5.64118	11.0067	0.000907855	0.0388517
ENSGMOG00000010547			adgre5b.3	ENSDARG00000112943	adgre5b.3	0.459064	-1.12323	5.34934	19.8552	8.35366e-06	0.00205617
ENSGMOG00000016375	ENSG00000106789	CORO2A	coro2a	ENSDARG00000005210	coro2a	0.573344	-0.802528	4.04226	17.6555	2.64755e-05	0.0046165
ENSGMOG00000014928	ENSG00000006007	GDE1	gde1	ENSDARG00000055108	gde1	1.74938	0.806841	3.63986	11.4494	0.00071517	0.0352255
ENSGMOG00000014949	ENSG00000172366	MCRIP2	si:dkey-44g23.5	ENSDARG00000061256	si:dkey-44g23.5	2.27966	1.18882	2.01568	13.1725	0.00028408	0.0218505
ENSGMOG00000016403	ENSG00000136938	ANP32B	anp32b	ENSDARG00000023330	anp32b	1.50258	0.587444	4.9906	13.3432	0.000259359	0.021158
ENSGMOG00000010263	ENSG00000104957	CCDC130	ccdc130	ENSDARG00000041533	ccdc130	1.55061	0.632837	3.60213	11.0843	0.00087061	0.0379843
ENSGMOG00000012483	ENSG00000109610	SOD3	sod3b	ENSDARG00000079183	sod3b	2.2056	1.14117	9.50205	23.4185	1.30323e-06	0.000497864
ENSGMOG00000026901	ENSG00000125730	C3	c3a.2	ENSDARG00000087359	c3a.2	0.48373	-1.04773	14.0285	12.8072	0.000345295	0.0239308
ENSGMOG00000000206	ENSG00000132664	POLR3F	polr3f	ENSDARG00000012572	polr3f	1.65843	0.729821	2.88418	10.8748	0.000974826	0.039659
ENSGMOG00000011477	ENSG00000165029	ABCA1	abca1a	ENSDARG00000074635	abca1a	0.443314	-1.1736	8.50752	15.8306	6.92724e-05	0.00868011
ENSGMOG00000000811	ENSG00000083857	FAT1	fat1a	ENSDARG00000017591	fat1a	0.482043	-1.05277	6.3215	18.4303	1.76236e-05	0.00336801
ENSGMOG00000001715	ENSG00000198589	LRBA	lrba	ENSDARG00000031108	lrba	0.586542	-0.769693	5.45847	10.8893	0.000967237	0.039659
ENSGMOG00000011219	ENSG00000168028	RPSA	rpsa	ENSDARG00000019181	rpsa	1.67968	0.748189	5.94358	13.2418	0.000273779	0.0213344
ENSGMOG00000023747						0.137226	-2.86538	6.01541	16.2969	5.41524e-05	0.00731198
ENSGMOG00000026993						12.6789	3.66436	-0.432505	33.3698	7.61979e-09	7.02052e-06
ENSGMOG00000016012			vtg3	ENSDARG00000016448	vtg3	899.483	9.81295	11.0509	90.8546	1.54631e-21	1.21099e-17
ENSGMOG00000005391	ENSG00000170558	CDH2	cdh2	ENSDARG00000018693	cdh2	0.608468	-0.716747	4.94777	12.2461	0.000466228	0.0279875
ENSGMOG00000036023						2.74305	1.45578	2.03962	11.1008	0.000862899	0.0378588
ENSGMOG00000014618			gna11a	ENSDARG00000010002	gna11a	0.568205	-0.815518	3.66961	10.3684	0.0012819	0.0445752
ENSGMOG00000014259	ENSG00000175445	LPL	lpl	ENSDARG00000087697	lpl	0.379802	-1.39668	9.20965	33.9572	5.63381e-09	5.51515e-06
ENSGMOG00000014235	ENSG00000203837	PNLIPRP3	CABZ01090041.1	ENSDARG00000034667	CABZ01090041.1	0.219084	-2.19044	5.44475	18.6419	1.57718e-05	0.00312701
ENSGMOG00000003548	ENSG00000139985	ADAM21	si:ch1073-396h14.1	ENSDARG00000057590	si:ch1073-396h14.1	0.328794	-1.60475	-0.230815	11.693	0.000627352	0.0331429
ENSGMOG00000015439	ENSG00000162733	DDR2	ddr2a	ENSDARG00000100693	ddr2a	0.330579	-1.59693	2.28222	10.8336	0.000996735	0.0401333
ENSGMOG00000002561	ENSG00000157193	LRP8	lrp8	ENSDARG00000070074	lrp8	0.107629	-3.21586	0.240916	10.7377	0.00104974	0.0404979
ENSGMOG00000026573	ENSG00000117500	TMED5	tmed5	ENSDARG00000008765	tmed5	1.68612	0.753708	5.59398	17.8588	2.37911e-05	0.00433302
ENSGMOG00000017036	ENSG00000117155	SSX2IP	ssx2ipb	ENSDARG00000061602	ssx2ipb	26.2242	4.71283	5.45467	44.7359	2.25483e-11	2.71672e-08
ENSGMOG00000016966			vtg4	ENSDARG00000078429	vtg4	3020.4	11.5605	14.2359	105.292	1.05398e-24	1.65085e-20
ENSGMOG00000016366			vtg4	ENSDARG00000078429	vtg4	199.033	7.63686	13.7816	53.2104	2.99668e-13	5.21522e-10
ENSGMOG00000014203	ENSG00000057252	SOAT1	soat1	ENSDARG00000062297	soat1	4.42142	2.14451	6.95587	24.1662	8.83685e-07	0.000354901
ENSGMOG00000028158						3.55956	1.8317	4.10527	15.2163	9.58699e-05	0.0105008
ENSGMOG00000015874	ENSG00000185112	FAM43A	fam43a	ENSDARG00000043009	fam43a	1.78177	0.833313	3.33259	15.6671	7.55274e-05	0.00906426
ENSGMOG00000029882						19.7221	4.30174	0.899257	19.0826	1.25183e-05	0.00264965
ENSGMOG00000036306	ENSG00000178965	ERICH3	erich3	ENSDARG00000069262	erich3	19.8762	4.31297	4.25614	21.8597	2.93323e-06	0.000937617
ENSGMOG00000011015	ENSG00000185483	ROR1	ror1	ENSDARG00000015176	ror1	0.535555	-0.900894	2.93835	10.234	0.00137872	0.0472536
ENSGMOG00000025844						0.147859	-2.75771	0.0738471	15.7348	7.28703e-05	0.00893075
ENSGMOG00000019649						0.388879	-1.36261	11.3164	26.7496	2.31603e-07	0.00012509
ENSGMOG00000029324						0.418323	-1.25731	-0.0133021	13.3474	0.000258784	0.021158
ENSGMOG00000028470	ENSG00000146950	SHROOM2				0.488383	-1.03391	4.84785	14.6078	0.000132368	0.013122
ENSGMOG00000026550	ENSG00000146950	SHROOM2	shroom2a	ENSDARG00000076416	shroom2a	0.542832	-0.881423	5.53073	12.7554	0.000354977	0.0242795
ENSGMOG00000004999	ENSG00000154174	TOMM70	tomm70a	ENSDARG00000029639	tomm70a	0.43819	-1.19037	6.68429	13.964	0.000186343	0.0164897
ENSGMOG00000007542	ENSG00000064932	SBNO2	SBNO2	ENSDARG00000016188	SBNO2	0.551982	-0.857306	4.57298	13.8977	0.000193032	0.0168908
ENSGMOG00000034558	ENSG00000099625	CBARP	cbarpb	ENSDARG00000071325	cbarpb	0.30595	-1.70863	0.0205548	11.7613	0.000604741	0.0323279
ENSGMOG00000015680			cyp2n13	ENSDARG00000042953	cyp2n13	9.15479	3.19453	1.66108	19.1565	1.20425e-05	0.00258385
ENSGMOG00000009892	ENSG00000176720	BOK	boka	ENSDARG00000052129	boka	4.05616	2.02011	0.986042	11.2454	0.000798215	0.0364502
ENSGMOG00000016347			vtg4	ENSDARG00000078429	vtg4	782.556	9.61205	13.7459	83.1289	7.68739e-20	4.01358e-16
ENSGMOG00000011872	ENSG00000188266	HYKK	hykk.1	ENSDARG00000077610	hykk.1	0.439266	-1.18683	6.45248	13.1069	0.000294206	0.0220486
ENSGMOG00000006754	ENSG00000155363	MOV10	mov10b.1	ENSDARG00000061177	mov10b.1	0.529259	-0.917953	6.44423	20.6764	5.43828e-06	0.00154872
ENSGMOG00000007543	ENSG00000076356	PLXNA2	plxna2	ENSDARG00000060372	plxna2	0.366864	-1.44668	3.27636	13.7149	0.000212758	0.01821
ENSGMOG00000022899			b4galt5	ENSDARG00000037815	b4galt5	0.424842	-1.235	5.25834	29.1729	6.61982e-08	4.5081e-05
ENSGMOG00000018648	ENSG00000172828	CES3	ces2b	ENSDARG00000101726	ces2b	0.485804	-1.04155	6.76514	10.8163	0.00100611	0.0404071
ENSGMOG00000004684	ENSG00000139636	LMBR1L	lmbr1l	ENSDARG00000004745	lmbr1l	2.6856	1.42525	5.60753	33.1757	8.4194e-09	7.32629e-06
ENSGMOG00000016998	ENSG00000213648	SULT1A4	sult1st2	ENSDARG00000041540	sult1st2	0.380044	-1.39576	5.96841	10.7607	0.00103677	0.0404136
ENSGMOG00000017042	ENSG00000144711	IQSEC1	IQSEC1	ENSDARG00000073822	IQSEC1	0.395664	-1.33765	4.59197	31.9355	1.5938e-08	1.31388e-05
ENSGMOG00000034917	ENSG00000116285	ERRFI1				0.386563	-1.37123	4.80936	10.7774	0.00102747	0.0404136
ENSGMOG00000025838	ENSG00000116661	FBXO2	zgc:175088	ENSDARG00000099306	zgc:175088	2.33719	1.22478	3.24722	10.362	0.00128634	0.0445752
ENSGMOG00000014884	ENSG00000127481	UBR4	ubr4	ENSDARG00000009549	ubr4	0.596115	-0.746337	6.51347	12.9779	0.000315188	0.0230691
ENSGMOG00000028201	ENSG00000134248	LAMTOR5	lamtor5	ENSDARG00000090194	lamtor5	1.70721	0.771639	3.7372	13.6887	0.00021575	0.0183657
ENSGMOG00000001039	ENSG00000116337	AMPD2	ampd2b	ENSDARG00000029952	ampd2b	0.363067	-1.46169	4.42486	12.1506	0.000490722	0.0287872
ENSGMOG00000017239	ENSG00000012171	SEMA3B	sema3b	ENSDARG00000011672	sema3b	0.451692	-1.14659	2.27889	11.2563	0.00079354	0.0364502
ENSGMOG00000003013	ENSG00000114544	SLC41A3	BX294434.1	ENSDARG00000061272	BX294434.1	0.477634	-1.06602	1.36348	10.9748	0.000923596	0.0389927
ENSGMOG00000018875	ENSG00000187243	MAGED4B	ndnl2	ENSDARG00000058212	ndnl2	1.64645	0.719362	4.74414	12.7919	0.000348114	0.0240199
ENSGMOG00000025221						1.59766	0.67596	4.09063	15.5722	7.94124e-05	0.00926301
ENSGMOG00000001195	ENSG00000196531	NACA	naca	ENSDARG00000005513	naca	1.69342	0.759937	9.45206	10.38	0.00127388	0.0444384
ENSGMOG00000007426			si:dkey-193c22.2	ENSDARG00000076735	si:dkey-193c22.2	3.27863	1.71309	3.6137	11.5388	0.000681599	0.034017
ENSGMOG00000019142	ENSG00000169242	EFNA1	efna1b	ENSDARG00000018787	efna1b	1.70979	0.773819	3.78602	11.1677	0.000832332	0.0370364
ENSGMOG00000007960	ENSG00000161798	AQP5	aqp10a	ENSDARG00000007086	aqp10a	0.300273	-1.73565	3.20426	16.0264	6.24637e-05	0.00804033
ENSGMOG00000010920			zgc:92606	ENSDARG00000040971	zgc:92606	1.71628	0.779286	6.73785	11.5493	0.000677743	0.034017
ENSGMOG00000005838	ENSG00000186231	KLHL32	klhl32	ENSDARG00000003576	klhl32	0.311132	-1.6844	0.704411	12.4166	0.000425541	0.0267534
ENSGMOG00000006403	ENSG00000112773	TENT5A	TENT5A	ENSDARG00000116442	TENT5A	0.106769	-3.22744	4.70002	11.2497	0.000796347	0.0364502
ENSGMOG00000005521	ENSG00000063177	RPL18	rpl18	ENSDARG00000029533	rpl18	1.56453	0.645729	9.81588	10.5694	0.00114977	0.0417838
ENSGMOG00000009703	ENSG00000122643	NT5C3A	nt5c3a	ENSDARG00000058597	nt5c3a	1.83067	0.872373	5.64024	10.6735	0.00108679	0.0415179
ENSGMOG00000002341	ENSG00000173064	HECTD4	HECTD4	ENSDARG00000101079	HECTD4	0.530184	-0.915436	4.53925	18.1078	2.08749e-05	0.00384664
ENSGMOG00000004303	ENSG00000176907	TCIM	tcima	ENSDARG00000079497	tcima	4.36113	2.1247	5.43979	23.3028	1.38398e-06	0.000515221
ENSGMOG00000032107	ENSG00000106078	COBL	cobl	ENSDARG00000091006	cobl	0.519163	-0.945741	4.59125	10.6019	0.0011297	0.0417838
ENSGMOG00000004282	ENSG00000132437	DDC	ddc	ENSDARG00000016494	ddc	0.217291	-2.2023	3.41145	12.5846	0.000388943	0.0252781
ENSGMOG00000015915	ENSG00000114650	SCAP	scap	ENSDARG00000018096	scap	0.513219	-0.962354	5.46976	16.1146	5.96236e-05	0.00784777
ENSGMOG00000004765	ENSG00000089063	TMEM230	tmem230a	ENSDARG00000027687	tmem230a	1.74363	0.802096	4.62859	12.739	0.000358103	0.0242813
ENSGMOG00000018513			polr3glb	ENSDARG00000013734	polr3glb	1.91611	0.938179	2.74595	14.5931	0.000133399	0.013141
ENSGMOG00000027163	ENSG00000079432	CIC	cicb	ENSDARG00000055502	cicb	0.522117	-0.937554	5.82189	12.3968	0.000430078	0.0268379
ENSGMOG00000026394						2.11969	1.08385	2.97021	16.5711	4.68605e-05	0.00669677
ENSGMOG00000015055	ENSG00000152465	NMT2	nmt2	ENSDARG00000021808	nmt2	1.57548	0.655795	4.02001	14.3242	0.00015387	0.0142608
ENSGMOG00000024943						32.88	5.03914	2.75958	16.9167	3.9057e-05	0.00597106
ENSGMOG00000017469	ENSG00000105699	LSR	lsr	ENSDARG00000099291	lsr	0.551545	-0.85845	5.20792	10.6244	0.00111604	0.0417838
ENSGMOG00000014023	ENSG00000187848	P2RX2	p2rx2	ENSDARG00000002300	p2rx2	0.00678947	-7.20249	-0.487208	10.6156	0.00112138	0.0417838
ENSGMOG00000034489	ENSG00000117411	B4GALT2	b4galt2	ENSDARG00000077994	b4galt2	0.395885	-1.33685	3.81401	10.9935	0.000914324	0.0389796
ENSGMOG00000036206						0.236554	-2.07976	2.53984	13.6116	0.000224797	0.01893
ENSGMOG00000030177						1.87013	0.90314	2.40328	10.4572	0.00122175	0.0433745
ENSGMOG00000034364	ENSG00000171119	NRTN	FO834855.1	ENSDARG00000110877	FO834855.1	0.124253	-3.00864	-1.12012	11.652	0.000641326	0.0332375
ENSGMOG00000012471	ENSG00000142949	PTPRF	ptprfb	ENSDARG00000005754	ptprfb	0.542402	-0.882565	5.55359	11.2053	0.000815644	0.0367803
ENSGMOG00000024132						0.36593	-1.45036	0.793491	10.4215	0.0012456	0.043744
ENSGMOG00000012463	ENSG00000116212	LRRC42	lrrc42	ENSDARG00000030591	lrrc42	1.60419	0.681848	3.96741	15.1732	9.80873e-05	0.0105955
ENSGMOG00000018166	ENSG00000170786	SDR16C5	sdr16c5a	ENSDARG00000016233	sdr16c5a	0.560584	-0.834996	6.75838	10.4778	0.00120818	0.0432043
ENSGMOG00000013289	ENSG00000157077	ZFYVE9	zfyve9a	ENSDARG00000101903	zfyve9a	0.493531	-1.01879	3.25868	14.4554	0.000143516	0.0137907
ENSGMOG00000002171	ENSG00000092054	MYH7	myh7l	ENSDARG00000079782	myh7l	6.73343	2.75134	-0.424145	10.9856	0.000918245	0.0389796
ENSGMOG00000034479	ENSG00000124449	IRGC	irgf3	ENSDARG00000062820	irgf3	0.00243889	-8.67956	0.799571	11.2362	0.000802187	0.0365252
ENSGMOG00000016949	ENSG00000172456	FGGY	fggy	ENSDARG00000038667	fggy	0.56705	-0.818453	4.48387	12.5662	0.000392779	0.0253707
ENSGMOG00000010498	ENSG00000176720	BOK	bokb	ENSDARG00000008807	bokb	0.347497	-1.52493	2.71917	10.7683	0.00103251	0.0404136
ENSGMOG00000010283	ENSG00000233927	RPS28	rps28	ENSDARG00000035860	rps28	1.56726	0.648242	8.47465	10.5835	0.00114103	0.0417838
ENSGMOG00000004580			slc22a13a	ENSDARG00000056551	slc22a13a	1.88609	0.915402	6.91081	11.4328	0.000721575	0.0354296
ENSGMOG00000011316	ENSG00000146648	EGFR	egfra	ENSDARG00000013847	egfra	0.524758	-0.930276	4.46923	15.66	7.58103e-05	0.00906426
ENSGMOG00000016174	ENSG00000198522	GPN1	gpn1	ENSDARG00000043928	gpn1	2.68945	1.42731	4.4582	21.6511	3.27022e-06	0.00100434
ENSGMOG00000002217	ENSG00000187079	TEAD1	tead1b	ENSDARG00000059483	tead1b	0.49295	-1.02049	4.84022	11.361	0.000750015	0.0355547
ENSGMOG00000031798						0.30645	-1.70628	0.745075	13.8863	0.000194212	0.0168997
ENSGMOG00000001966	ENSG00000133800	LYVE1	lyve1a	ENSDARG00000075833	lyve1a	1.85667	0.892716	4.99856	11.189	0.000822834	0.0369285
ENSGMOG00000003526	ENSG00000242028	HYPK	hypk	ENSDARG00000059725	hypk	1.70498	0.769754	5.19909	13.2816	0.000268023	0.0211948
ENSGMOG00000012464	ENSG00000143641	GALNT2	galnt2	ENSDARG00000003829	galnt2	0.418117	-1.25802	5.54589	15.7329	7.29431e-05	0.00893075
ENSGMOG00000008364	ENSG00000166949	SMAD3				0.275345	-1.86069	3.97719	14.9556	0.000110071	0.0114175
ENSGMOG00000008457	ENSG00000180357	ZNF609	znf609b	ENSDARG00000104530	znf609b	0.628148	-0.670824	4.02487	15.3698	8.83888e-05	0.00988881
ENSGMOG00000032306						8.54552	3.09517	0.64583	12.9435	0.000321028	0.0231193
ENSGMOG00000002736	ENSG00000069974	RAB27A	rab27a	ENSDARG00000103935	rab27a	1.83844	0.878479	4.50067	10.6476	0.00110213	0.0417838
ENSGMOG00000012443	ENSG00000130024	PHF10	phf10	ENSDARG00000070084	phf10	0.608472	-0.716737	3.94561	11.1697	0.000831422	0.0370364
ENSGMOG00000025675	ENSG00000188038	NRN1L	nrn1lb	ENSDARG00000061149	nrn1lb	0.194471	-2.36237	1.21331	14.0908	0.000174195	0.0156031
ENSGMOG00000006103	ENSG00000103449	SALL1	sall1a	ENSDARG00000074319	sall1a	0.43053	-1.21581	5.78688	10.8457	0.000990255	0.0399752
ENSGMOG00000016052	ENSG00000137770	CTDSPL2	ctdspl2b	ENSDARG00000060586	ctdspl2b	0.586129	-0.770709	2.63246	12.9485	0.000320174	0.0231193
ENSGMOG00000014979	ENSG00000104047	DTWD1	dtwd1	ENSDARG00000111509	dtwd1	1.94111	0.956879	3.68981	10.8838	0.000970112	0.039659
ENSGMOG00000018660	ENSG00000177600	RPLP2	rplp2l	ENSDARG00000011201	rplp2l	1.55061	0.632836	7.49594	10.9335	0.00094441	0.0393026
ENSGMOG00000015115	ENSG00000077009	NMRK2	mibp2	ENSDARG00000101844	mibp2	1.81796	0.862318	7.2654	12.7047	0.000364739	0.0245189
ENSGMOG00000012267	ENSG00000110422	HIPK3	hipk3b	ENSDARG00000062082	hipk3b	0.655306	-0.60976	6.23175	12.067	0.000513233	0.0296473
ENSGMOG00000015170	ENSG00000140526	ABHD2	abhd2a	ENSDARG00000025797	abhd2a	2.4251	1.27804	5.48932	17.4765	2.9088e-05	0.00492696
ENSGMOG00000006378	ENSG00000197958	RPL12	rpl12	ENSDARG00000006691	rpl12	1.74733	0.805153	9.68105	14.5465	0.000136746	0.0133034
ENSGMOG00000025824			akap13	ENSDARG00000079994	akap13	0.430136	-1.21713	2.5578	20.2083	6.94512e-06	0.00184375
ENSGMOG00000031278	ENSG00000102908	NFAT5	nfat5b	ENSDARG00000102556	nfat5b	0.429736	-1.21848	4.70275	18.8035	1.44899e-05	0.00294748
ENSGMOG00000000335	ENSG00000105171	POP4	pop4	ENSDARG00000101472	pop4	1.62115	0.697015	4.36655	12.547	0.000396848	0.0253707
ENSGMOG00000013633	ENSG00000143653	SCCPDH	sccpdha.1	ENSDARG00000075766	sccpdha.1	0.457558	-1.12797	6.21556	11.6732	0.000634081	0.0332161
ENSGMOG00000005727	ENSG00000197991		pcdh20	ENSDARG00000036424	pcdh20	0.449409	-1.1539	0.88222	10.7667	0.00103342	0.0404136
ENSGMOG00000016429	ENSG00000049239	H6PD	h6pd	ENSDARG00000060153	h6pd	0.450333	-1.15094	7.27434	14.0158	0.000181277	0.0161327
ENSGMOG00000018691	ENSG00000124225	PMEPA1	pmepa1	ENSDARG00000039325	pmepa1	0.431384	-1.21296	0.771837	10.4849	0.00120351	0.0431364
ENSGMOG00000003330	ENSG00000136068	FLNB		ENSDARG00000098374		0.512347	-0.964806	6.72871	17.673	2.62329e-05	0.0046165
ENSGMOG00000028507	ENSG00000090097	PCBP4	pcbp4	ENSDARG00000024276	pcbp4	0.319643	-1.64547	1.78945	15.4146	8.63196e-05	0.00974197
ENSGMOG00000000422	ENSG00000235173	HGH1	hgh1	ENSDARG00000101259	hgh1	2.15856	1.11007	4.32959	16.8962	3.94802e-05	0.00597106
ENSGMOG00000024076	ENSG00000162267	ITIH3	itih3a	ENSDARG00000055036	itih3a	0.493922	-1.01765	8.87063	11.9227	0.000554535	0.0306914
ENSGMOG00000013130	ENSG00000167588	GPD1	gpd1b	ENSDARG00000043180	gpd1b	3.91074	1.96744	3.60204	10.8053	0.00101211	0.0404136
ENSGMOG00000009599	ENSG00000244005	NFS1	nfs1	ENSDARG00000062237	nfs1	1.7936	0.842855	5.47868	12.1723	0.000485037	0.0285607
ENSGMOG00000018085	ENSG00000130119	GNL3L	gnl3l	ENSDARG00000020595	gnl3l	1.57398	0.654413	6.52209	13.1439	0.000288464	0.0219331
ENSGMOG00000017894	ENSG00000174306	ZHX3	si:ch211-232b12.5	ENSDARG00000087186	si:ch211-232b12.5	0.581661	-0.78175	2.40324	11.034	0.000894552	0.038665
ENSGMOG00000003619	ENSG00000164086	DUSP7	dusp7	ENSDARG00000101413	dusp7	0.339226	-1.55968	4.13911	27.1011	1.93089e-07	0.000108013
ENSGMOG00000003626	ENSG00000162244	RPL29	rpl29	ENSDARG00000077717	rpl29	1.59311	0.671849	8.2382	11.5646	0.000672176	0.034017
ENSGMOG00000007958	ENSG00000185482	STAC3				6.4864	2.69742	-0.13038	19.849	8.3807e-06	0.00205617
ENSGMOG00000001764	ENSG00000198815	FOXJ3				0.408722	-1.29081	2.74499	16.4938	4.88086e-05	0.00676539
ENSGMOG00000018622	ENSG00000164050	PLXNB1	plxnb1b	ENSDARG00000017211	plxnb1b	0.558439	-0.840527	4.96502	10.4538	0.001224	0.0433745
ENSGMOG00000007454	ENSG00000144746	ARL6IP5	arl6ip5a	ENSDARG00000077044	arl6ip5a	1.94067	0.956556	2.75365	11.8326	0.000582039	0.0313977
ENSGMOG00000016282	ENSG00000188338	SLC38A3	slc38a3b	ENSDARG00000091061	slc38a3b	0.350112	-1.51411	6.24144	10.2636	0.00135679	0.0467711
ENSGMOG00000016372	ENSG00000164078	MST1R	mst1ra	ENSDARG00000060235	mst1ra	0.476827	-1.06846	4.71029	11.274	0.000785984	0.0364502
ENSGMOG00000016780	ENSG00000134108	ARL8B	arl8ba	ENSDARG00000006915	arl8ba	1.91781	0.939457	3.4332	10.5582	0.00115672	0.0418855
ENSGMOG00000004536	ENSG00000196961	AP2A1	ap2a1	ENSDARG00000054320	ap2a1	0.552958	-0.854759	6.33276	14.7426	0.00012323	0.0124526
ENSGMOG00000034221	ENSG00000180616	SSTR2	sstr2b	ENSDARG00000069806	sstr2b	0.506726	-0.980722	4.80098	14.3257	0.000153755	0.0142608
ENSGMOG00000034239			zgc:86896	ENSDARG00000090369	zgc:86896	2.31127	1.20869	4.49353	13.0045	0.000310747	0.0228509
ENSGMOG00000008208			gcgra	ENSDARG00000104022	gcgra	0.46177	-1.11475	4.05629	10.8782	0.000973054	0.039659
ENSGMOG00000023012	ENSG00000188229	TUBB4B				0.63024	-0.666026	2.70795	10.4257	0.00124276	0.0437425
ENSGMOG00000006745	ENSG00000167100	SAMD14	FO704786.1	ENSDARG00000101171	FO704786.1	0.191961	-2.38112	0.43036	18.7473	1.49235e-05	0.00299674
ENSGMOG00000029491						4.82796	2.27141	0.397901	16.91	3.91947e-05	0.00597106
ENSGMOG00000019928						19.3864	4.27697	-2.03875	12.0905	0.000506802	0.0295094
ENSGMOG00000015291						28.4065	4.82815	7.12508	55.9228	7.53733e-14	1.47572e-10
ENSGMOG00000005621	ENSG00000177706	FAM20C	fam20ca	ENSDARG00000074317	fam20ca	6.04578	2.59593	5.79349	25.6534	4.08567e-07	0.000206432
ENSGMOG00000014972	ENSG00000260342		arl6ip1	ENSDARG00000054578	arl6ip1	1.50025	0.585203	5.20532	10.6183	0.00111975	0.0417838
ENSGMOG00000011626	ENSG00000072310	SREBF1	srebf1	ENSDARG00000067607	srebf1	0.355717	-1.4912	6.00384	24.7793	6.42857e-07	0.000271394
ENSGMOG00000005094	ENSG00000106266	SNX8	snx8a	ENSDARG00000074842	snx8a	1.53211	0.615517	3.76467	12.6003	0.000385693	0.0251713
ENSGMOG00000015562	ENSG00000068137	PLEKHH3	PLEKHH3	ENSDARG00000070174	PLEKHH3	0.417661	-1.2596	4.20143	14.1069	0.000172707	0.0156031
ENSGMOG00000034997						2.63063	1.39541	1.15241	10.9854	0.000918309	0.0389796
ENSGMOG00000009290			brd4	ENSDARG00000078904	brd4	0.438838	-1.18824	4.57317	12.8092	0.000344923	0.0239308
ENSGMOG00000035298	ENSG00000105499	PLA2G4C				0.359199	-1.47714	3.18964	11.1242	0.000852097	0.0377017
ENSGMOG00000003353			fthl30	ENSDARG00000077360	fthl30	2.14896	1.10364	7.4657	13.9419	0.000188553	0.0165916
ENSGMOG00000014968	ENSG00000162104	ADCY9	CR339059.1	ENSDARG00000103847	CR339059.1	0.441309	-1.18014	3.43048	15.5438	8.06163e-05	0.00926301
ENSGMOG00000025650						0.195007	-2.3584	-0.335294	20.7754	5.16432e-06	0.00149794
ENSGMOG00000015040			si:ch211-210g13.5	ENSDARG00000062575	si:ch211-210g13.5	0.388871	-1.36264	2.95005	13.2634	0.000270635	0.0211948
ENSGMOG00000005695						0.549937	-0.862661	6.66713	11.5498	0.000677549	0.034017
ENSGMOG00000004477	ENSG00000161544	CYGB	cygb1	ENSDARG00000099371	cygb1	0.246806	-2.01855	-0.0500872	10.4382	0.00123438	0.0435453
ENSGMOG00000022808	ENSG00000008441	NFIX	nfixb	ENSDARG00000061836	nfixb	0.518238	-0.948314	4.92847	14.0893	0.00017433	0.0156031
ENSGMOG00000000077	ENSG00000131473	ACLY	aclya	ENSDARG00000099079	aclya	0.15654	-2.6754	5.52645	16.513	4.83179e-05	0.00676539
ENSGMOG00000000085	ENSG00000141698	NT5C3B				1.7919	0.841494	3.4164	11.6223	0.000651671	0.033466
ENSGMOG00000013626	ENSG00000103363	ELOB	elob	ENSDARG00000037980	elob	1.59406	0.672708	4.47829	11.3879	0.000739253	0.0355547
ENSGMOG00000009067			dhps	ENSDARG00000003270	dhps	1.71337	0.77684	4.11272	13.1625	0.000285604	0.0218505
ENSGMOG00000012595	ENSG00000138326	RPS24	rps24	ENSDARG00000039347	rps24	1.5888	0.66794	9.52736	10.9557	0.000933147	0.0390799
ENSGMOG00000012596	ENSG00000108175	ZMIZ1	zmiz1a	ENSDARG00000074502	zmiz1a	0.529945	-0.916085	2.60275	11.798	0.000592929	0.0318049
ENSGMOG00000008635	ENSG00000166595	CIAO2B	ciao2b	ENSDARG00000052010	ciao2b	1.52322	0.607125	6.14848	11.9672	0.000541438	0.0303271
ENSGMOG00000028886	ENSG00000180921	FAM83H	fam83ha	ENSDARG00000068849	fam83ha	0.52909	-0.918414	6.20056	11.2493	0.000796518	0.0364502
ENSGMOG00000018253						0.542094	-0.883384	2.59235	17.3145	3.16761e-05	0.00522255
ENSGMOG00000028939	ENSG00000151892	GFRA1	gfra1a	ENSDARG00000099732	gfra1a	0.263834	-1.9223	3.69822	13.2717	0.000269437	0.0211948
ENSGMOG00000027026						40.6576	5.34545	-1.34265	13.468	0.000242669	0.0201301
ENSGMOG00000032310			si:ch211-223a10.1	ENSDARG00000075225	si:ch211-223a10.1	1.63053	0.705339	2.55846	11.3707	0.000746109	0.0355547
ENSGMOG00000001448	ENSG00000115946	PNO1	pno1	ENSDARG00000008502	pno1	1.59446	0.673065	6.74676	14.3861	0.000148896	0.0141343
ENSGMOG00000013766	ENSG00000095539	SEMA4G	sema4ga	ENSDARG00000076595	sema4ga	0.431859	-1.21137	4.14752	11.3951	0.000736372	0.0355547
ENSGMOG00000020567	ENSG00000170340	B3GNT2	b3gnt2b	ENSDARG00000091902	b3gnt2b	0.64076	-0.642144	4.37729	18.2694	1.91766e-05	0.00358617
ENSGMOG00000018872	ENSG00000115808	STRN				0.653325	-0.614127	4.97069	12.2332	0.000469478	0.0279875
ENSGMOG00000007009	ENSG00000178882	RFLNA	rflna	ENSDARG00000023484	rflna	0.264227	-1.92015	2.26002	19.2113	1.17019e-05	0.0025815
ENSGMOG00000010897	ENSG00000122008	POLK	polk	ENSDARG00000059963	polk	1.91331	0.936071	3.19216	12.8532	0.000336904	0.02377
ENSGMOG00000010974	ENSG00000145703	IQGAP2	iqgap2	ENSDARG00000060010	iqgap2	0.618361	-0.69348	7.57318	10.1694	0.00142789	0.0487257
ENSGMOG00000030068	ENSG00000244731	C4A	c4b	ENSDARG00000038424	c4b	0.58845	-0.765008	10.5039	10.6227	0.00111709	0.0417838
ENSGMOG00000025435						0.553086	-0.854425	10.9792	12.5116	0.000404444	0.0257512
ENSGMOG00000007122	ENSG00000125482	TTF1	si:ch73-376l24.2	ENSDARG00000092508	si:ch73-376l24.2	1.62172	0.697526	4.39031	11.2244	0.000807272	0.0365442
ENSGMOG00000016590						20.9205	4.38684	-0.578772	19.3412	1.09323e-05	0.00252509
ENSGMOG00000034172	ENSG00000100079	LGALS2	lgals1l1	ENSDARG00000088711	lgals1l1	0.0989118	-3.33771	3.82352	11.0321	0.000895486	0.038665
ENSGMOG00000000889	ENSG00000158062	UBXN11	ubxn11	ENSDARG00000053828	ubxn11	0.159194	-2.65114	0.383189	17.6882	2.6024e-05	0.0046165
ENSGMOG00000007433	ENSG00000089022	MAPKAPK5	mapkapk5	ENSDARG00000028082	mapkapk5	0.305715	-1.70974	3.10126	11.2612	0.000791419	0.0364502
ENSGMOG00000019418	ENSG00000126070	AGO3	ago3a	ENSDARG00000059888	ago3a	0.441388	-1.17988	4.04872	12.8187	0.000343169	0.0239308
ENSGMOG00000007243				ENSDARG00000062538		0.151805	-2.71971	5.79061	10.6386	0.00110749	0.0417838
ENSGMOG00000027904	ENSG00000141639	MAPK4	mapk4	ENSDARG00000110581	mapk4	0.318127	-1.65232	3.40723	12.9357	0.000322368	0.0231193
ENSGMOG00000019298						3.95289	1.98291	4.38855	11.4002	0.000734366	0.0355547
ENSGMOG00000011652	ENSG00000100075	SLC25A1	SLC25A1	ENSDARG00000080000	SLC25A1	0.122116	-3.03368	2.94724	11.2809	0.000783104	0.0364502
ENSGMOG00000014031	ENSG00000100030	MAPK1	mapk1	ENSDARG00000027552	mapk1	0.631162	-0.663918	3.66343	12.6834	0.000368918	0.0246939
ENSGMOG00000005956			nfu1	ENSDARG00000068125	nfu1	1.79363	0.842881	4.4737	13.5014	0.000238383	0.0199668
ENSGMOG00000014420	ENSG00000076248	UNG	unga	ENSDARG00000042527	unga	1.61099	0.687945	4.13791	10.762	0.00103605	0.0404136
ENSGMOG00000008853	ENSG00000100263	RHBDD3	rhbdd3	ENSDARG00000079816	rhbdd3	1.5826	0.662296	3.2053	12.3079	0.000451043	0.0277443
ENSGMOG00000012017	ENSG00000163626	COX18	cox18	ENSDARG00000102463	cox18	0.6428	-0.637558	7.07913	10.133	0.00145636	0.0493743
ENSGMOG00000026293	ENSG00000120727	PAIP2				1.8133	0.858621	3.27461	12.255	0.000464019	0.0279875
ENSGMOG00000002534	ENSG00000076716	GPC4	gpc4	ENSDARG00000015472	gpc4	0.50363	-0.989562	5.19358	10.8579	0.000983759	0.0399187
ENSGMOG00000033012	ENSG00000161013	MGAT4B	mgat4b	ENSDARG00000004115	mgat4b	0.46785	-1.09588	6.69752	10.851	0.00098743	0.0399641
ENSGMOG00000006883	ENSG00000197043	ANXA6	anxa6	ENSDARG00000013335	anxa6	0.318208	-1.65196	5.30239	11.6835	0.000630568	0.0331429
ENSGMOG00000003756			kdrl	ENSDARG00000105215	kdrl	0.63295	-0.659837	5.97275	10.4679	0.00121466	0.0432392
ENSGMOG00000005031	ENSG00000086062	B4GALT1	b4galt1l	ENSDARG00000104404	b4galt1l	0.477026	-1.06786	6.24155	12.0556	0.00051636	0.0296473
ENSGMOG00000003130	ENSG00000068366	ACSL4	acsl4a	ENSDARG00000004078	acsl4a	0.432891	-1.20792	4.3533	11.5169	0.000689649	0.034292
ENSGMOG00000014755						10.7293	3.42348	-1.47508	16.4991	4.8672e-05	0.00676539
ENSGMOG00000012254	ENSG00000008735	MAPK8IP2	mapk8ip2	ENSDARG00000063157	mapk8ip2	60.8739	5.92775	-1.14556	16.8079	4.13601e-05	0.00605442
ENSGMOG00000012244	ENSG00000146707	POMZP3	zp3	ENSDARG00000114958	zp3	977.24	9.93257	12.7056	69.4661	7.77377e-17	2.43521e-13
ENSGMOG00000012239	ENSG00000205832	C16orf96	zp2.2	ENSDARG00000105346	zp2.2	908.468	9.82729	12.5666	77.5337	1.30479e-18	5.10921e-15
ENSGMOG00000012235	ENSG00000100288	CHKB	chkb	ENSDARG00000063167	chkb	5.95509	2.57412	7.49326	49.3128	2.18232e-12	3.41817e-09
ENSGMOG00000012229	ENSG00000205560	CPT1B	cpt1b	ENSDARG00000058285	cpt1b	6.93088	2.79304	5.3128	29.9424	4.45069e-08	3.31958e-05
ENSGMOG00000019174	ENSG00000103257	SLC7A5	slc7a5	ENSDARG00000099265	slc7a5	0.574007	-0.80086	4.18981	11.6263	0.000650247	0.033466
ENSGMOG00000004208	ENSG00000103066	PLA2G15	pla2g15	ENSDARG00000103271	pla2g15	2.65454	1.40846	4.83987	12.2672	0.000460987	0.0279875
ENSGMOG00000033624	ENSG00000126249	PDCD2L	pdcd2l	ENSDARG00000002754	pdcd2l	2.10765	1.07564	3.05511	14.692	0.00012658	0.0127091
ENSGMOG00000009177						2.21566	1.14773	2.02755	11.2287	0.00080543	0.0365442
ENSGMOG00000025808	ENSG00000102996	MMP15	mmp15a	ENSDARG00000051962	mmp15a	0.472078	-1.0829	3.40196	22.5296	2.06926e-06	0.00068959
ENSGMOG00000009184	ENSG00000136381	IREB2	ireb2	ENSDARG00000021466	ireb2	0.642208	-0.638887	5.87486	13.4031	0.000251214	0.0207093
ENSGMOG00000036760			si:ch211-256e16.11	ENSDARG00000100690	si:ch211-256e16.11	0.492733	-1.02112	8.55765	11.6523	0.000641229	0.0332375
ENSGMOG00000009259	ENSG00000169410	PTPN9	ptpn9a	ENSDARG00000077495	ptpn9a	0.608627	-0.716369	3.38659	11.3346	0.000760773	0.0358915
ENSGMOG00000015452	ENSG00000140382	HMG20A	hmg20a	ENSDARG00000031198	hmg20a	1.54548	0.628056	2.60804	12.4232	0.000424033	0.0267534
ENSGMOG00000034347						0.393175	-1.34676	5.47219	13.3178	0.000262898	0.0211948
ENSGMOG00000008144	ENSG00000157350	ST3GAL2	st3gal2	ENSDARG00000112898	st3gal2	0.479742	-1.05967	5.49174	11.4179	0.000727417	0.0354938
ENSGMOG00000009219	ENSG00000183655	KLHL25	enc2	ENSDARG00000102418	enc2	0.613282	-0.705378	3.23028	10.5959	0.00113336	0.0417838
ENSGMOG00000013538	ENSG00000157734	SNX22	snx22	ENSDARG00000053204	snx22	2.21604	1.14798	3.75557	20.5834	5.70879e-06	0.00156872
ENSGMOG00000004390	ENSG00000205832	C16orf96	zp2.2	ENSDARG00000105346	zp2.2	2146.02	11.0674	10.2981	66.8486	2.93187e-16	7.65366e-13
ENSGMOG00000022395	ENSG00000151135	TMEM263	tmem263	ENSDARG00000030465	tmem263	2.70307	1.4346	6.23083	20.2191	6.90592e-06	0.00184375
ENSGMOG00000001004	ENSG00000159792	PSKH1	pskh1	ENSDARG00000056713	pskh1	0.598667	-0.740173	4.42005	16.8568	4.03095e-05	0.00597106
ENSGMOG00000003652	ENSG00000187510	PLEKHG7	plekhg7	ENSDARG00000062855	plekhg7	2.70031	1.43313	4.68706	11.5378	0.000681947	0.034017
ENSGMOG00000033339						1.61589	0.692331	2.74551	11.6472	0.000642978	0.0332375
ENSGMOG00000019025	ENSG00000090621	PABPC4	pabpc4	ENSDARG00000059259	pabpc4	3.65852	1.87126	4.12458	10.5695	0.00114966	0.0417838
ENSGMOG00000028447	ENSG00000169504	CLIC4	clic4	ENSDARG00000022995	clic4	0.528389	-0.920328	6.12834	11.8582	0.000574093	0.0313977
ENSGMOG00000023984	ENSG00000174197	MGA	mgaa	ENSDARG00000078784	mgaa	0.455705	-1.13383	1.10012	11.38	0.000742409	0.0355547
ENSGMOG00000015246			mhc1uma	ENSDARG00000039164	mhc1uma	6.24584	2.6429	0.892391	12.9538	0.000319269	0.0231193
ENSGMOG00000015101	ENSG00000198208	RPS6KL1	rps6kl1	ENSDARG00000079024	rps6kl1	0.434709	-1.20188	2.33378	12.8571	0.000336201	0.02377
ENSGMOG00000010752	ENSG00000139970	RTN1	rtn1b	ENSDARG00000021143	rtn1b	2.77042	1.4701	9.06776	28.1706	1.11081e-07	6.95943e-05
ENSGMOG00000007539	ENSG00000100852	ARHGAP5	arhgap5	ENSDARG00000061294	arhgap5	0.665409	-0.587688	4.6015	14.6609	0.000128686	0.0128383
ENSGMOG00000007545	ENSG00000138688	KIAA1109	si:ch211-233a24.2	ENSDARG00000062330	si:ch211-233a24.2	0.606254	-0.722005	6.76777	13.8298	0.000200132	0.0173186
ENSGMOG00000025339						0.551176	-0.859416	6.34294	12.2313	0.000469942	0.0279875
ENSGMOG00000011649	ENSG00000100714	MTHFD1	mthfd1b	ENSDARG00000040492	mthfd1b	0.461117	-1.11679	7.61958	11.6851	0.000630015	0.0331429
ENSGMOG00000036983			igl1c3	ENSDARG00000078975	igl1c3	3.55106	1.82825	0.616054	10.5698	0.00114949	0.0417838
ENSGMOG00000013763	ENSG00000140092	FBLN5	fbln5	ENSDARG00000039273	fbln5	0.484705	-1.04482	4.84145	11.9467	0.000547444	0.0305146
ENSGMOG00000009788	ENSG00000112297	CRYBG1	crybg1a	ENSDARG00000031782	crybg1a	0.460291	-1.11938	6.00371	23.0452	1.58241e-06	0.000550782
ENSGMOG00000000644	ENSG00000130508	PXDN	pxdn	ENSDARG00000098733	pxdn	0.518551	-0.947443	3.55544	13.2908	0.000266705	0.0211948
ENSGMOG00000012801	ENSG00000203705	TATDN3	TATDN3	ENSDARG00000044072	TATDN3	1.65844	0.729828	3.30556	12.8136	0.000344116	0.0239308
ENSGMOG00000022422			igl1c3	ENSDARG00000078975	igl1c3	2.44288	1.28858	1.98469	11.938	0.000549991	0.0305479
ENSGMOG00000010720	ENSG00000142684	ZNF593	znf593	ENSDARG00000044102	znf593	1.70379	0.768749	5.13239	10.4736	0.00121092	0.0432043
ENSGMOG00000025718			cyp1c2	ENSDARG00000101789	cyp1c2	0.541955	-0.883755	9.02977	11.4499	0.000714966	0.0352255
ENSGMOG00000009103	ENSG00000166068	SPRED1	spred1	ENSDARG00000041449	spred1	0.510922	-0.968825	2.41694	11.8332	0.000581843	0.0313977
ENSGMOG00000002615	ENSG00000256053	COA8	coa8	ENSDARG00000092473	coa8	1.71951	0.781994	3.23852	10.6587	0.00109557	0.0417516
ENSGMOG00000035155	ENSG00000169641	LUZP1	luzp1	ENSDARG00000075556	luzp1	0.412369	-1.27799	2.06442	11.9982	0.000532522	0.0300032
ENSGMOG00000005428			stau2	ENSDARG00000026801	stau2	0.631497	-0.663151	3.75354	11.028	0.000897475	0.038665
ENSGMOG00000032841	ENSG00000140396	NCOA2	ncoa2	ENSDARG00000017929	ncoa2	0.55752	-0.842904	3.9497	12.8947	0.000329522	0.0234604
ENSGMOG00000003942						0.475354	-1.07293	1.40247	19.8743	8.27038e-06	0.00205617
ENSGMOG00000006464	ENSG00000180900	SCRIB	scrib	ENSDARG00000000861	scrib	0.542323	-0.882777	5.69262	15.6342	7.68526e-05	0.00911926
ENSGMOG00000030301			si:ch211-140b10.6	ENSDARG00000045342	si:ch211-140b10.6	1.55336	0.635397	3.54599	10.5773	0.00114482	0.0417838
ENSGMOG00000028398	ENSG00000102755	FLT1	flt1	ENSDARG00000019371	flt1	0.415949	-1.26552	0.618633	10.884	0.000969968	0.039659
ENSGMOG00000028504	ENSG00000177283	FZD8	fzd8b	ENSDARG00000038569	fzd8b	3.65066	1.86816	6.83367	47.5953	5.23926e-12	7.46023e-09
ENSGMOG00000012697						16.0505	4.00454	0.477448	25.0823	5.4936e-07	0.000245846
ENSGMOG00000032418	ENSG00000055609	KMT2C	kmt2ca	ENSDARG00000079312	kmt2ca	0.572007	-0.805894	6.52878	10.5195	0.00118122	0.0424346
ENSGMOG00000032336	ENSG00000130066	SAT1	sat1b	ENSDARG00000032272	sat1b	2.16039	1.11129	2.27023	14.7711	0.000121383	0.0123456
ENSGMOG00000029261	ENSG00000091656	ZFHX4	zfhx4	ENSDARG00000075542	zfhx4	0.361835	-1.4666	3.74957	25.4628	4.5099e-07	0.000214194
ENSGMOG00000006081	ENSG00000136997	MYC	myca	ENSDARG00000045695	myca	2.75343	1.46123	4.51863	17.1495	3.45498e-05	0.0055789
ENSGMOG00000023177	ENSG00000259040	BLOC1S5-TXNDC5	bloc1s5	ENSDARG00000111747	bloc1s5	1.69993	0.765473	4.12156	11.0194	0.000901614	0.0386903
ENSGMOG00000035521	ENSG00000106799	TGFBR1	tgfbr1b	ENSDARG00000042259	tgfbr1b	0.466008	-1.10157	5.06076	25.8393	3.71061e-07	0.000193731
ENSGMOG00000013155	ENSG00000108950	FAM20A	CABZ01057057.1	ENSDARG00000111526	CABZ01057057.1	1.90875	0.932631	7.98377	12.6183	0.000381984	0.0251326
ENSGMOG00000035501						0.272816	-1.874	5.60605	19.5705	9.69529e-06	0.00230087
ENSGMOG00000026112	ENSG00000107949	BCCIP	bccip	ENSDARG00000004948	bccip	1.76219	0.817374	4.53533	15.3251	9.05058e-05	0.0100538
ENSGMOG00000006587	ENSG00000171126	KCNG3	kcng3	ENSDARG00000061622	kcng3	0.257112	-1.95953	1.73638	11.1382	0.000845687	0.0375241
ENSGMOG00000012800			rasd1	ENSDARG00000019274	rasd1	1.88012	0.910822	2.69971	12.2483	0.00046567	0.0279875
ENSGMOG00000023245						0.0748205	-3.74042	-0.464322	11.1159	0.000855925	0.0377644
ENSGMOG00000018683	ENSG00000197142	ACSL5	acsl5	ENSDARG00000075931	acsl5	0.336267	-1.57232	2.98683	20.8395	4.99413e-06	0.00147591
ENSGMOG00000006520	ENSG00000008838	MED24	med24	ENSDARG00000099431	med24	0.614515	-0.702479	4.58521	12.6654	0.00037249	0.0247953
ENSGMOG00000000616			tap2t	ENSDARG00000033446	tap2t	0.485117	-1.0436	4.2967	16.1497	5.85266e-05	0.00776866
ENSGMOG00000000377	ENSG00000168209	DDIT4	ddit4	ENSDARG00000037618	ddit4	3.51404	1.81313	5.08993	11.1737	0.000829634	0.0370364
ENSGMOG00000034419	ENSG00000162040	HS3ST6	hs3st3b1b	ENSDARG00000086645	hs3st3b1b	0.535701	-0.9005	4.55777	29.0053	7.21804e-08	4.71067e-05
ENSGMOG00000000755	ENSG00000131473	ACLY	aclya	ENSDARG00000099079	aclya	0.474872	-1.07439	6.50703	10.7777	0.0010273	0.0404136
ENSGMOG00000005961	ENSG00000120054	CPN1	cpn1	ENSDARG00000005185	cpn1	2.08298	1.05865	9.23433	19.2379	1.15401e-05	0.0025815
ENSGMOG00000005697	ENSG00000169710	FASN	fasn	ENSDARG00000087657	fasn	0.122554	-3.02852	8.47063	11.4103	0.000730396	0.0355286
ENSGMOG00000011772						0.387881	-1.36632	1.82896	10.9276	0.00094742	0.0393026
ENSGMOG00000029788	ENSG00000108932	SLC16A6	slc16a6a	ENSDARG00000102793	slc16a6a	3.05679	1.61202	4.91857	14.4435	0.000144424	0.0137934
ENSGMOG00000000247	ENSG00000151208	DLG5	CABZ01103862.1	ENSDARG00000109235	CABZ01103862.1	0.528125	-0.921049	4.5485	13.0233	0.000307646	0.0227296
ENSGMOG00000013868	ENSG00000162998	FRZB	frzb	ENSDARG00000018383	frzb	0.451148	-1.14833	5.57326	11.4811	0.000703066	0.0348485
ENSGMOG00000012636	ENSG00000198130	HIBCH	hibch	ENSDARG00000054867	hibch	0.59673	-0.744851	3.82944	10.6172	0.00112039	0.0417838
ENSGMOG00000011587	ENSG00000143190	POU2F1	pou2f1b	ENSDARG00000007996	pou2f1b	0.424693	-1.23551	2.13892	12.0387	0.000521065	0.0297386
ENSGMOG00000019300	ENSG00000114923	SLC4A3	slc4a3	ENSDARG00000104005	slc4a3	0.173169	-2.52975	2.79196	10.7612	0.00103651	0.0404136
ENSGMOG00000022600	ENSG00000136147	PHF11	phf11	ENSDARG00000021677	phf11	0.630309	-0.66587	3.84031	11.3177	0.000767699	0.0361095
ENSGMOG00000012727	ENSG00000160216	AGPAT3	agpat3	ENSDARG00000036549	agpat3	0.577365	-0.792443	6.79522	10.1557	0.00143854	0.0488759
ENSGMOG00000001491	ENSG00000128641	MYO1B	myo1b	ENSDARG00000024694	myo1b	0.551263	-0.859186	6.42094	11.5757	0.000668189	0.03398
ENSGMOG00000015375	ENSG00000065485	PDIA5	pdia5	ENSDARG00000069242	pdia5	0.512725	-0.963743	5.36992	10.807	0.00101118	0.0404136
ENSGMOG00000002065			ppp1r9ala	ENSDARG00000063580	ppp1r9ala	0.61667	-0.69743	4.86725	10.7223	0.0010585	0.0407355
ENSGMOG00000036028	ENSG00000121989	ACVR2A	acvr2aa	ENSDARG00000011188	acvr2aa	0.570953	-0.808556	4.13567	12.6345	0.000378697	0.0250276
ENSGMOG00000030432	ENSG00000137674	MMP20	hpxa	ENSDARG00000012609	hpxa	0.374578	-1.41666	11.6425	15.192	9.7115e-05	0.0105633
ENSGMOG00000023721	ENSG00000213160	KLHL23	klhl23	ENSDARG00000078475	klhl23	3.86146	1.94915	0.251087	12.5578	0.000394566	0.0253707
ENSGMOG00000002719	ENSG00000092621	PHGDH	phgdh	ENSDARG00000001873	phgdh	7.90542	2.98284	3.81961	19.1715	1.19484e-05	0.00258385
ENSGMOG00000035329						0.543172	-0.880518	6.33993	17.4657	2.92541e-05	0.00492696
ENSGMOG00000027009						0.646001	-0.630391	4.57919	10.6333	0.00111067	0.0417838
ENSGMOG00000004939			cox17	ENSDARG00000069920	cox17	2.02815	1.02016	3.41363	16.4068	5.1101e-05	0.00701452
ENSGMOG00000037130						0.439348	-1.18657	2.84173	14.1069	0.000172706	0.0156031
ENSGMOG00000006982	ENSG00000138413	IDH1	idh1	ENSDARG00000025375	idh1	0.355331	-1.49276	7.36111	10.3632	0.00128552	0.0445752
ENSGMOG00000001949	ENSG00000135924	DNAJB2				0.561185	-0.833452	2.57132	11.8618	0.00057297	0.0313977
ENSGMOG00000030992			CU984600.2	ENSDARG00000098204	CU984600.2	0.247194	-2.01628	7.88707	23.9519	9.87753e-07	0.000386779
ENSGMOG00000029470			etv5a	ENSDARG00000069763	etv5a	0.341066	-1.55188	3.3102	28.0913	1.15728e-07	6.97171e-05
ENSGMOG00000032392	ENSG00000115386	REG1A				32.9184	5.04082	0.767259	10.9774	0.00092229	0.0389927
ENSGMOG00000024951			pbxip1a	ENSDARG00000071015	pbxip1a	0.652035	-0.616979	5.1923	11.2018	0.000817184	0.0367803
ENSGMOG00000026862	ENSG00000116539	ASH1L	ash1l	ENSDARG00000070981	ash1l	0.640833	-0.64198	5.36842	13.1607	0.000285888	0.0218505
ENSGMOG00000016956	ENSG00000143436	MRPL9	mrpl9	ENSDARG00000063249	mrpl9	1.56323	0.644526	3.49884	10.7677	0.00103287	0.0404136
ENSGMOG00000013822	ENSG00000116514	RNF19B	rnf19b	ENSDARG00000060926	rnf19b	0.534951	-0.902521	4.08376	15.5343	8.10211e-05	0.00926301
ENSGMOG00000004412	ENSG00000188343	CIBAR1	fam92a1	ENSDARG00000004436	fam92a1	1.6257	0.701062	2.52429	11.9648	0.000542143	0.0303271
ENSGMOG00000029694	ENSG00000173334	TRIB1	trib1	ENSDARG00000110963	trib1	0.29535	-1.7595	5.06111	20.6122	5.62376e-06	0.00156872
ENSGMOG00000027494						0.375094	-1.41468	6.82576	12.2326	0.000469619	0.0279875
ENSGMOG00000028648	ENSG00000116990	MYCL	myclb	ENSDARG00000034956	myclb	0.414425	-1.27082	1.92747	19.3073	1.11281e-05	0.00252607
ENSGMOG00000018930	ENSG00000158246	TENT5B	tent5bb	ENSDARG00000011797	tent5bb	4.55918	2.18877	4.32515	27.9015	1.27652e-07	7.40522e-05
ENSGMOG00000013450	ENSG00000112941	TENT4A	tent4a	ENSDARG00000062114	tent4a	0.458721	-1.12431	1.74499	10.9695	0.000926262	0.0390001
ENSGMOG00000014905			si:dkey-202e17.1	ENSDARG00000062278	si:dkey-202e17.1	0.129237	-2.95191	-0.912316	13.0886	0.000297093	0.0221589
ENSGMOG00000016926	ENSG00000104419	NDRG1	ndrg1a	ENSDARG00000032849	ndrg1a	0.452888	-1.14277	7.84531	12.4131	0.000426326	0.0267534
ENSGMOG00000001048	ENSG00000196586	MYO6	myo6a	ENSDARG00000044016	myo6a	0.644598	-0.633528	3.97545	10.5812	0.00114244	0.0417838
ENSGMOG00000006665	ENSG00000112297	CRYBG1	crybg1b	ENSDARG00000006060	crybg1b	0.662915	-0.593103	3.84208	10.2611	0.00135867	0.0467711
ENSGMOG00000006736	ENSG00000134318	ROCK2	si:dkey-65b13.9	ENSDARG00000105249	si:dkey-65b13.9	0.54541	-0.874586	4.45405	10.6206	0.00111837	0.0417838
ENSGMOG00000027629	ENSG00000084674	APOB	apobb.1	ENSDARG00000022767	apobb.1	0.502614	-0.992479	13.4218	18.975	1.32439e-05	0.00276587
ENSGMOG00000006351	ENSG00000079819	EPB41L2	EPB41L2	ENSDARG00000093374	EPB41L2	0.468911	-1.09262	7.2168	15.89	6.71318e-05	0.00854866
ENSGMOG00000013114	ENSG00000115234	SNX17	snx17	ENSDARG00000091418	snx17	0.540017	-0.888924	4.65055	16.164	5.80869e-05	0.00776866
ENSGMOG00000030148	ENSG00000143772	ITPKB	itpkb	ENSDARG00000010059	itpkb	0.577194	-0.792871	5.34441	10.5196	0.00118115	0.0424346
ENSGMOG00000014898	ENSG00000091831	ESR1	esr1	ENSDARG00000004111	esr1	12.423	3.63494	7.61263	46.4778	9.26604e-12	1.20945e-08
ENSGMOG00000010692	ENSG00000112715	VEGFA	vegfab	ENSDARG00000034700	vegfab	0.598441	-0.740719	4.57028	14.3568	0.000151233	0.0142363
ENSGMOG00000007087	ENSG00000165059	PRKACG	prkg3	ENSDARG00000014232	prkg3	3.86365	1.94996	6.26246	12.6109	0.000383495	0.0251326
ENSGMOG00000015325	ENSG00000108107	RPL28	rpl28	ENSDARG00000005791	rpl28	1.69389	0.760344	8.80837	12.5497	0.000396266	0.0253707
ENSGMOG00000006809	ENSG00000198355	PIM3	pim3	ENSDARG00000055129	pim3	4.34736	2.12014	4.99035	31.5799	1.91404e-08	1.49898e-05
ENSGMOG00000003447	ENSG00000288683		pex26	ENSDARG00000073858	pex26	2.40959	1.26879	2.4149	15.6859	7.47796e-05	0.00906426
ENSGMOG00000028944			llph	ENSDARG00000055360	llph	1.89419	0.921583	6.43583	11.3689	0.000746842	0.0355547
ENSGMOG00000028421						1.51211	0.596558	6.73603	10.2008	0.00140379	0.0480079
ENSGMOG00000028113						2.4671	1.30282	1.62496	11.5854	0.000664714	0.0339134
ENSGMOG00000001388	ENSG00000144034	TPRKB	tprkb	ENSDARG00000014941	tprkb	1.56971	0.650499	3.43077	12.0543	0.00051674	0.0296473
ENSGMOG00000007957	ENSG00000075240	GRAMD4	gramd4a	ENSDARG00000069171	gramd4a	0.438122	-1.1906	3.5726	23.0615	1.56897e-06	0.000550782
ENSGMOG00000006697	ENSG00000165568	AKR1E2	akr1b1.1	ENSDARG00000006215	akr1b1.1	1.75976	0.815379	3.99851	11.718	0.000618977	0.0328645
ENSGMOG00000018773			sema3aa	ENSDARG00000019235	sema3aa	0.562495	-0.830088	4.25447	12.7065	0.000364391	0.0245189
ENSGMOG00000016997	ENSG00000145592	RPL37	rpl37	ENSDARG00000034291	rpl37	1.67723	0.746081	8.7072	13.1136	0.000293164	0.0220486
ENSGMOG00000025366						0.169648	-2.55939	-0.52993	10.6994	0.00107172	0.0410425
ENSGMOG00000023481						0.204508	-2.28977	4.04314	13.6124	0.000224695	0.01893
ENSGMOG00000027925						2.18179	1.12551	3.74991	12.3052	0.000451688	0.0277443
ENSGMOG00000027845						2.09182	1.06476	2.15145	12.0625	0.000514451	0.0296473
ENSGMOG00000030446			si:dkey-172j4.3	ENSDARG00000074183	si:dkey-172j4.3	0.451313	-1.1478	4.04461	12.02	0.000526328	0.0297613
ENSGMOG00000023958	ENSG00000174327	SLC16A13	slc16a13	ENSDARG00000055342	slc16a13	2.94832	1.55989	4.09221	25.4616	4.51279e-07	0.000214194
ENSGMOG00000023354			si:dkey-261o4.9	ENSDARG00000102358	si:dkey-261o4.9	0.194913	-2.3591	-0.12195	10.7543	0.00104038	0.0404354
ENSGMOG00000027328			si:ch211-200p22.4	ENSDARG00000029170	si:ch211-200p22.4	0.523654	-0.933313	5.70958	18.825	1.43274e-05	0.00294748
ENSGMOG00000032935						0.0902224	-3.47037	-1.14713	12.4101	0.000427016	0.0267534
ENSGMOG00000003592	ENSG00000173327	MAP3K11	MAP3K11	ENSDARG00000091521	MAP3K11	0.458015	-1.12653	1.37711	15.5486	8.04132e-05	0.00926301
ENSGMOG00000015588	ENSG00000165124	SVEP1	svep1	ENSDARG00000013526	svep1	0.441204	-1.18048	5.40068	12.1011	0.00050391	0.0294506
ENSGMOG00000015871	ENSG00000157227	MMP14	mmp14a	ENSDARG00000002235	mmp14a	0.367187	-1.44541	4.51843	25.0078	5.7098e-07	0.000248424
ENSGMOG00000005514	ENSG00000122729	ACO1	aco1	ENSDARG00000026376	aco1	0.387135	-1.36909	6.38802	14.118	0.000171697	0.0156031
ENSGMOG00000035261			mhc1uma	ENSDARG00000039164	mhc1uma	1.98118	0.986362	7.60558	11.4187	0.00072709	0.0354938
ENSGMOG00000033136			mhc1uma	ENSDARG00000039164	mhc1uma	4.57359	2.19333	2.90137	14.5287	0.000138039	0.0133464
ENSGMOG00000024903	ENSG00000143674	MAP3K21				0.545083	-0.875453	4.57316	22.1255	2.55397e-06	0.000833391
ENSGMOG00000016648	ENSG00000110042	DTX4	dtx4a	ENSDARG00000076302	dtx4a	0.634495	-0.65632	3.11424	11.3091	0.000771264	0.0361686
ENSGMOG00000002376	ENSG00000165782	PIP4P1	pip4p1b	ENSDARG00000026387	pip4p1b	1.9108	0.934176	3.23722	14.8152	0.000118574	0.0121387
ENSGMOG00000034432	ENSG00000174282	ZBTB4	zbtb4	ENSDARG00000105255	zbtb4	0.506841	-0.980394	4.80185	21.0324	4.51578e-06	0.0013602
ENSGMOG00000004611	ENSG00000124003	MOGAT1	mogat3a	ENSDARG00000086481	mogat3a	0.521547	-0.939132	7.23697	12.3469	0.000441716	0.0274548
ENSGMOG00000003082						0.52375	-0.933048	3.74679	11.8358	0.000581024	0.0313977
ENSGMOG00000017868	ENSG00000170390	DCLK2	dclk2b	ENSDARG00000102845	dclk2b	0.28196	-1.82644	-0.537071	10.7435	0.00104645	0.0404845
ENSGMOG00000017677						0.288662	-1.79255	0.123052	12.3354	0.000444457	0.0275159
ENSGMOG00000028452						2.36136	1.23962	1.64338	13.16	0.000285983	0.0218505
ENSGMOG00000036038	ENSG00000179862	CITED4	cited4b	ENSDARG00000101009	cited4b	2.1525	1.10601	3.65859	16.5642	4.70308e-05	0.00669677

## Sheet: Table_S4B-live_DEGs_BPA_200umol
Atlantic cod ENSEMBL Gene ID	Human gene stable ID	Human gene name	Zebrafish gene name	Gene description	Zebrafish gene stable ID	FC	logFC	logCPM	LR	PValue	FDR
ENSGMOG00000016966			vtg4		ENSDARG00000078429	23475.7	14.5189	14.2359	138.426	5.88084e-32	9.21117e-28
ENSGMOG00000016012			vtg3	vitellogenin 3, phosvitinless [Source:ZFIN;Acc:ZDB-GENE-991019-2]	ENSDARG00000016448	8205.14	13.0023	11.0509	128.931	7.02017e-30	5.49785e-26
ENSGMOG00000006809	ENSG00000198355	PIM3	pim3	Pim-3 proto-oncogene, serine/threonine kinase [Source:NCBI gene (formerly Entrezgene);Acc:115532339]	ENSDARG00000055129	23.5591	4.55821	4.99035	125.21	4.57896e-29	2.39068e-25
ENSGMOG00000011129	ENSG00000165030	NFIL3	nfil3	nuclear factor, interleukin 3 regulated [Source:NCBI gene (formerly Entrezgene);Acc:115541813]	ENSDARG00000042977	7.48014	2.90306	4.16526	124.447	6.72413e-29	2.633e-25
ENSGMOG00000016347			vtg4	vitellogenin-2-like [Source:NCBI gene (formerly Entrezgene);Acc:115556237]	ENSDARG00000078429	4291.47	12.0673	13.7459	110.414	7.95092e-26	2.44242e-22
ENSGMOG00000002736	ENSG00000069974	RAB27A	rab27a	RAB27A, member RAS oncogene family [Source:NCBI gene (formerly Entrezgene);Acc:115558704]	ENSDARG00000103935	7.46172	2.89951	4.50067	110.092	9.35614e-26	2.44242e-22
ENSGMOG00000012239	ENSG00000205832	C16orf96	zp2.2	zona pellucida sperm-binding protein 4-like [Source:NCBI gene (formerly Entrezgene);Acc:115551343]	ENSDARG00000105346	7280.34	12.8298	12.5666	107.848	2.9027e-25	6.49499e-22
ENSGMOG00000012235	ENSG00000100288	CHKB	chkb	choline kinase beta [Source:NCBI gene (formerly Entrezgene);Acc:115551349]	ENSDARG00000063167	15.8519	3.98658	7.49326	107.245	3.93366e-25	7.70161e-22
ENSGMOG00000018930	ENSG00000158246	TENT5B	tent5bb	terminal nucleotidyltransferase 5Bb [Source:ZFIN;Acc:ZDB-GENE-060503-431]	ENSDARG00000011797	23.5818	4.5596	4.32515	104.859	1.31166e-24	2.28273e-21
ENSGMOG00000009019	ENSG00000109083	IFT20	ift20	intraflagellar transport 20 homolog (Chlamydomonas) [Source:NCBI gene (formerly Entrezgene);Acc:115561708]	ENSDARG00000040556	4.73543	2.2435	4.22584	103.983	2.04025e-24	3.19564e-21
ENSGMOG00000023958	ENSG00000174327	SLC16A13	slc16a13	solute carrier family 16 member 13 [Source:NCBI gene (formerly Entrezgene);Acc:115529702]	ENSDARG00000055342	9.44748	3.23993	4.09221	103.534	2.55909e-24	3.64392e-21
ENSGMOG00000010752	ENSG00000139970	RTN1	rtn1b	reticulon 1a [Source:NCBI gene (formerly Entrezgene);Acc:115543959]	ENSDARG00000021143	7.39285	2.88613	9.06776	101.786	6.18704e-24	8.07564e-21
ENSGMOG00000015291						142.791	7.15776	7.12508	100.979	9.29681e-24	1.12012e-20
ENSGMOG00000028504	ENSG00000177283	FZD8	fzd8b	frizzled class receptor 8a [Source:ZFIN;Acc:ZDB-GENE-000328-3]	ENSDARG00000038569	6.72807	2.75019	6.83367	98.9547	2.58346e-23	2.89034e-20
ENSGMOG00000012244	ENSG00000146707	POMZP3	zp3	zona pellucida sperm-binding protein 3-like [Source:NCBI gene (formerly Entrezgene);Acc:115551355]	ENSDARG00000114958	7722.88	12.9149	12.7056	96.0694	1.10925e-22	1.15828e-19
ENSGMOG00000012483	ENSG00000109610	SOD3	sod3b	superoxide dismutase 3, extracellular a [Source:NCBI gene (formerly Entrezgene);Acc:115540696]	ENSDARG00000079183	5.03947	2.33327	9.50205	94.1989	2.85353e-22	2.79343e-19
ENSGMOG00000013237	ENSG00000197798	FAM118B	fam118b	family with sequence similarity 118 member B [Source:NCBI gene (formerly Entrezgene);Acc:115560846]	ENSDARG00000078983	12.5235	3.64656	4.74936	91.6812	1.01826e-21	9.38179e-19
ENSGMOG00000005413	ENSG00000152219	ARL14EP	arl14ep		ENSDARG00000001210	2.72132	1.44431	3.23955	85.3179	2.5405e-20	2.21066e-17
ENSGMOG00000009446			nots		ENSDARG00000099824	3992.51	11.9631	8.81486	84.9457	3.06671e-20	2.5281e-17
ENSGMOG00000004390	ENSG00000205832	C16orf96	zp2.2		ENSDARG00000105346	10272.7	13.3265	10.2981	83.968	5.02837e-20	3.93797e-17
ENSGMOG00000017036	ENSG00000117155	SSX2IP	ssx2ipb	synovial sarcoma, X breakpoint 2 interacting protein b [Source:ZFIN;Acc:ZDB-GENE-050208-601]	ENSDARG00000061602	128.617	7.00694	5.45467	81.9365	1.40533e-19	1.04818e-16
ENSGMOG00000026573	ENSG00000117500	TMED5	tmed5	transmembrane p24 trafficking protein 5 [Source:NCBI gene (formerly Entrezgene);Acc:115555679]	ENSDARG00000008765	3.02392	1.59642	5.59398	79.9922	3.75883e-19	2.67612e-16
ENSGMOG00000014898	ENSG00000091831	ESR1	esr1	estrogen receptor 1 [Source:NCBI gene;Acc:259252]	ENSDARG00000004111	31.814	4.99159	7.61263	78.497	8.01185e-19	5.45607e-16
ENSGMOG00000015643	ENSG00000165898	ISCA2	isca2	iron-sulfur cluster assembly 2 [Source:NCBI gene (formerly Entrezgene);Acc:115544114]	ENSDARG00000038154	2.53586	1.34248	4.34986	78.0611	9.99011e-19	6.51979e-16
ENSGMOG00000022395	ENSG00000151135	TMEM263	tmem263	transmembrane protein 263 [Source:NCBI gene (formerly Entrezgene);Acc:115551166]	ENSDARG00000030465	7.47591	2.90225	6.23083	77.7927	1.14445e-18	7.17019e-16
ENSGMOG00000012229	ENSG00000205560	CPT1B	cpt1b	carnitine palmitoyltransferase 1B (muscle) [Source:ZFIN;Acc:ZDB-GENE-041010-9]	ENSDARG00000058285	28.8157	4.84878	5.3128	77.5846	1.27159e-18	7.66037e-16
ENSGMOG00000030343	ENSG00000004776	HSPB6	hspb6	heat shock protein, alpha-crystallin-related, b6 [Source:NCBI gene (formerly Entrezgene);Acc:115553286]	ENSDARG00000077236	66.3858	6.0528	2.76235	77.4673	1.34941e-18	7.82806e-16
ENSGMOG00000005621	ENSG00000177706	FAM20C	fam20ca	FAM20C golgi associated secretory pathway kinase a [Source:NCBI gene (formerly Entrezgene);Acc:115557541]	ENSDARG00000074317	29.6401	4.88948	5.79349	76.9096	1.78963e-18	1.0011e-15
ENSGMOG00000004303	ENSG00000176907	TCIM	tcima	transcriptional and immune response regulator a [Source:NCBI gene (formerly Entrezgene);Acc:115554414]	ENSDARG00000079497	17.008	4.08814	5.43979	76.0916	2.70812e-18	1.46266e-15
ENSGMOG00000016366			vtg4	vitellogenin-2-like [Source:NCBI gene (formerly Entrezgene);Acc:115555766]	ENSDARG00000078429	1013.64	9.98533	13.7816	75.745	3.22775e-18	1.68521e-15
ENSGMOG00000000018	ENSG00000173083	HPSE	hpse	heparanase [Source:NCBI gene (formerly Entrezgene);Acc:115541973]	ENSDARG00000063634	7.39001	2.88558	4.87337	73.9368	8.06566e-18	4.07524e-15
ENSGMOG00000020191	ENSG00000171155	C1GALT1C1	c1galt1c1	C1GALT1-specific chaperone 1 [Source:NCBI gene (formerly Entrezgene);Acc:115552324]	ENSDARG00000036335	2.6906	1.42793	5.7416	72.5028	1.66798e-17	8.16422e-15
ENSGMOG00000014281	ENSG00000133121	STARD13	stard13b	StAR-related lipid transfer (START) domain containing 13b [Source:ZFIN;Acc:ZDB-GENE-050506-146]	ENSDARG00000098954	0.289262	-1.78955	5.62551	72.0701	2.0769e-17	9.85771e-15
ENSGMOG00000015624	ENSG00000134255	CEPT1	cept1b	choline/ethanolamine phosphotransferase 1b [Source:NCBI gene (formerly Entrezgene);Acc:115557266]	ENSDARG00000021177	2.62286	1.39114	5.05421	71.6792	2.53187e-17	1.16637e-14
ENSGMOG00000005961	ENSG00000120054	CPN1	cpn1		ENSDARG00000005185	4.19596	2.069	9.23433	71.5283	2.73312e-17	1.22311e-14
ENSGMOG00000004684	ENSG00000139636	LMBR1L	lmbr1l	limb development membrane protein 1-like [Source:NCBI gene;Acc:321314]	ENSDARG00000004745	4.31435	2.10914	5.60753	71.3654	2.96828e-17	1.29145e-14
ENSGMOG00000009717			fam20cl	extracellular serine/threonine protein kinase FAM20C-like [Source:NCBI gene (formerly Entrezgene);Acc:115540447]	ENSDARG00000060325	73.8436	6.2064	8.02624	70.2494	5.22599e-17	2.21229e-14
ENSGMOG00000010203			zfand5b	AN1-type zinc finger protein 5-like [Source:NCBI gene (formerly Entrezgene);Acc:115541947]	ENSDARG00000002271	2.46912	1.304	3.97931	69.9763	6.00207e-17	2.47396e-14
ENSGMOG00000024470			thap3	THAP domain-containing protein 5-like [Source:NCBI gene (formerly Entrezgene);Acc:115561805]	ENSDARG00000041080	3.31152	1.72749	2.57935	69.195	8.91919e-17	3.58209e-14
ENSGMOG00000010974	ENSG00000145703	IQGAP2	iqgap2	IQ motif containing GTPase activating protein 2 [Source:NCBI gene (formerly Entrezgene);Acc:115546152]	ENSDARG00000060010	0.271745	-1.87967	7.57318	68.2583	1.43419e-16	5.61591e-14
ENSGMOG00000000335	ENSG00000105171	POP4	pop4	POP4 homolog, ribonuclease P/MRP subunit [Source:NCBI gene (formerly Entrezgene);Acc:115558895]	ENSDARG00000101472	3.04964	1.60864	4.36655	67.5565	2.0474e-16	7.82158e-14
ENSGMOG00000018970	ENSG00000117308	GALE	gale	UDP-galactose-4-epimerase [Source:NCBI gene (formerly Entrezgene);Acc:115543742]	ENSDARG00000002401	5.34286	2.41761	5.04773	67.3375	2.28792e-16	8.53231e-14
ENSGMOG00000018868			si:ch211-137i24.10	L6_membrane domain-containing protein [Source:NCBI gene (formerly Entrezgene);Acc:115547774]	ENSDARG00000057706	0.255464	-1.96881	7.10498	67.206	2.44573e-16	8.90872e-14
ENSGMOG00000026981	ENSG00000168906	MAT2A	mat2aa	methionine adenosyltransferase II, alpha a [Source:NCBI gene (formerly Entrezgene);Acc:115542745]	ENSDARG00000040334	10.7521	3.42655	4.09025	66.1982	4.07789e-16	1.45164e-13
ENSGMOG00000002403	ENSG00000113504	SLC12A7	slc12a7a		ENSDARG00000073756	5.88885	2.55798	3.19182	65.7794	5.04315e-16	1.75535e-13
ENSGMOG00000015170	ENSG00000140526	ABHD2	abhd2a	abhydrolase domain containing 2, acylglycerol lipase [Source:HGNC Symbol;Acc:HGNC:18717]	ENSDARG00000025797	5.73825	2.52061	5.48932	65.269	6.53398e-16	2.22482e-13
ENSGMOG00000014979	ENSG00000104047	DTWD1	dtwd1	DTW domain containing 1 [Source:NCBI gene (formerly Entrezgene);Acc:115558845]	ENSDARG00000111509	5.08855	2.34726	3.68981	64.2588	1.09102e-15	3.63589e-13
ENSGMOG00000007648	ENSG00000181038	METTL23	mettl23	methyltransferase like 23 [Source:NCBI gene (formerly Entrezgene);Acc:115530845]	ENSDARG00000099516	10.7407	3.42502	2.85348	63.9551	1.27286e-15	4.15352e-13
ENSGMOG00000003619	ENSG00000164086	DUSP7	dusp7	dual specificity phosphatase 7 [Source:NCBI gene (formerly Entrezgene);Acc:115556833]	ENSDARG00000101413	0.177815	-2.49155	4.13911	63.0897	1.97504e-15	6.31327e-13
ENSGMOG00000036008						0.2394	-2.06251	4.86365	62.5944	2.53977e-15	7.95608e-13
ENSGMOG00000013174	ENSG00000133422	MORC2	morc2		ENSDARG00000028539	3.00537	1.58754	5.25316	61.8399	3.72547e-15	1.14416e-12
ENSGMOG00000033012	ENSG00000161013	MGAT4B	mgat4b	alpha-1,3-mannosyl-glycoprotein 4-beta-N-acetylglucosaminyltransferase B [Source:NCBI gene;Acc:431727]	ENSDARG00000004115	0.141651	-2.81958	6.69752	61.535	4.34945e-15	1.3101e-12
ENSGMOG00000001702			ube2a	ubiquitin conjugating enzyme E2 A [Source:NCBI gene (formerly Entrezgene);Acc:115552479]	ENSDARG00000098466	2.72778	1.44773	6.60388	61.0321	5.6153e-15	1.6577e-12
ENSGMOG00000003882	ENSG00000241399	CD302	cd302	CD302 molecule [Source:NCBI gene (formerly Entrezgene);Acc:115533003]	ENSDARG00000086100	3.4106	1.77003	6.27961	60.9974	5.71512e-15	1.6577e-12
ENSGMOG00000016862	ENSG00000123178	SPRYD7	spryd7b	SPRY domain containing 7b [Source:NCBI gene (formerly Entrezgene);Acc:115532751]	ENSDARG00000069485	2.22024	1.15071	4.34676	60.5962	7.00699e-15	1.99546e-12
ENSGMOG00000005710	ENSG00000167792	NDUFV1				31.6587	4.98453	-0.549896	60.064	9.1824e-15	2.56829e-12
ENSGMOG00000004958	ENSG00000112167	SAYSD1	si:ch211-59d15.9		ENSDARG00000043687	2.69388	1.42968	3.55993	59.752	1.07598e-14	2.95667e-12
ENSGMOG00000013155	ENSG00000108950	FAM20A	CABZ01057057.1	FAM20A golgi associated secretory pathway pseudokinase [Source:HGNC Symbol;Acc:HGNC:23015]	ENSDARG00000111526	4.15587	2.05515	7.98377	59.6887	1.11114e-14	3.00065e-12
ENSGMOG00000027751			xrcc4		ENSDARG00000010732	2.13598	1.0949	3.58929	59.6326	1.14327e-14	3.03509e-12
ENSGMOG00000009703	ENSG00000122643	NT5C3A	nt5c3a	5'-nucleotidase, cytosolic IIIA [Source:NCBI gene (formerly Entrezgene);Acc:115553431]	ENSDARG00000058597	4.2035	2.07159	5.64024	58.8966	1.66178e-14	4.33807e-12
ENSGMOG00000022899			b4galt5	UDP-Gal:betaGlcNAc beta 1,4- galactosyltransferase, polypeptide 5 [Source:NCBI gene (formerly Entrezgene);Acc:115539874]	ENSDARG00000037815	0.291135	-1.78024	5.25834	57.8564	2.81969e-14	7.24013e-12
ENSGMOG00000018437	ENSG00000162390	ACOT11	acot11b	acyl-CoA thioesterase 11b [Source:NCBI gene (formerly Entrezgene);Acc:115555293]	ENSDARG00000042122	6.32448	2.66095	5.1777	57.3495	3.64855e-14	9.2173e-12
ENSGMOG00000009270	ENSG00000123240	OPTN	optn	optineurin [Source:NCBI gene (formerly Entrezgene);Acc:115532207]	ENSDARG00000002663	3.24762	1.69938	6.48915	56.637	5.2416e-14	1.30316e-11
ENSGMOG00000001491	ENSG00000128641	MYO1B	myo1b	myosin IB [Source:NCBI gene (formerly Entrezgene);Acc:115532819]	ENSDARG00000024694	0.252319	-1.98668	6.42094	56.5275	5.54179e-14	1.35627e-11
ENSGMOG00000019728	ENSG00000158246	TENT5B	tent5ba	terminal nucleotidyltransferase 5ba [Source:NCBI gene (formerly Entrezgene);Acc:115544973]	ENSDARG00000039943	17.0972	4.09569	3.17506	56.0703	6.9924e-14	1.68495e-11
ENSGMOG00000017226	ENSG00000175471	MCTP1	mctp1b		ENSDARG00000060871	6.93781	2.79448	2.66603	56.0182	7.18041e-14	1.70404e-11
ENSGMOG00000010575	ENSG00000151465	CDC123	cdc123	cell division cycle 123 homolog (S. cerevisiae) [Source:NCBI gene;Acc:393694]	ENSDARG00000075025	2.83418	1.50293	4.73083	55.406	9.80344e-14	2.29181e-11
ENSGMOG00000004142	ENSG00000110841	PPFIBP1	ppfibp1b	PPFIA binding protein 1b [Source:ZFIN;Acc:ZDB-GENE-060503-47]	ENSDARG00000100057	4.08258	2.02948	6.48214	55.3232	1.02257e-13	2.35536e-11
ENSGMOG00000026394						3.92336	1.97209	2.97021	55.2381	1.06777e-13	2.42383e-11
ENSGMOG00000034567						124.112	6.95549	0.0995232	54.9435	1.24045e-13	2.7756e-11
ENSGMOG00000012463	ENSG00000116212	LRRC42	lrrc42	leucine rich repeat containing 42 [Source:NCBI gene (formerly Entrezgene);Acc:115548566]	ENSDARG00000030591	2.41783	1.27371	3.96741	54.1235	1.88276e-13	4.15347e-11
ENSGMOG00000035329						0.332088	-1.59036	6.33993	53.9525	2.05392e-13	4.46813e-11
ENSGMOG00000014183	ENSG00000168621	GDNF	gdnfa	glial cell derived neurotrophic factor a [Source:NCBI gene (formerly Entrezgene);Acc:115542215]	ENSDARG00000039959	119.078	6.89576	-0.681943	53.3063	2.85397e-13	6.12352e-11
ENSGMOG00000035525	ENSG00000170271	FAXDC2	faxdc2	fatty acid hydroxylase domain containing 2 [Source:NCBI gene (formerly Entrezgene);Acc:115546619]	ENSDARG00000023820	0.124883	-3.00136	6.65875	53.2183	2.98468e-13	6.31744e-11
ENSGMOG00000014203	ENSG00000057252	SOAT1	soat1	sterol O-acyltransferase 1 [Source:ZFIN;Acc:ZDB-GENE-081105-177]	ENSDARG00000062297	9.78906	3.29117	6.95587	53.1858	3.03451e-13	6.33728e-11
ENSGMOG00000016653	ENSG00000175866	BAIAP2	baiap2a	BAR/IMD domain containing adaptor protein 2a [Source:NCBI gene (formerly Entrezgene);Acc:115559291]	ENSDARG00000062799	0.27069	-1.88529	4.49946	53.0343	3.27782e-13	6.75534e-11
ENSGMOG00000005179	ENSG00000147872	PLIN2	plin2	perilipin 2 [Source:NCBI gene (formerly Entrezgene);Acc:115529080]	ENSDARG00000042332	0.146359	-2.77242	8.41871	52.669	3.94779e-13	8.03042e-11
ENSGMOG00000016926	ENSG00000104419	NDRG1	ndrg1a	N-myc downstream regulated 1a [Source:ZFIN;Acc:ZDB-GENE-030826-34]	ENSDARG00000032849	0.177961	-2.49037	7.84531	52.4108	4.50234e-13	9.04105e-11
ENSGMOG00000031465						9.57863	3.25982	0.630358	52.2974	4.77004e-13	9.45735e-11
ENSGMOG00000001375	ENSG00000132170	PPARG		peroxisome proliferator-activated receptor gamma [Source:NCBI gene (formerly Entrezgene);Acc:115556951]		0.285408	-1.8089	4.56097	52.0107	5.51998e-13	1.0674e-10
ENSGMOG00000012697						59.7315	5.90042	0.477448	52.012	5.51627e-13	1.0674e-10
ENSGMOG00000007960	ENSG00000161798	AQP5	aqp10a	aquaporin 10a [Source:ZFIN;Acc:ZDB-GENE-040718-40]	ENSDARG00000007086	0.0934614	-3.41948	3.20426	51.8998	5.84062e-13	1.11563e-10
ENSGMOG00000030301			si:ch211-140b10.6	si:ch211-140b10.6 [Source:ZFIN;Acc:ZDB-GENE-091204-382]	ENSDARG00000045342	2.57119	1.36244	3.54599	50.1159	1.44925e-12	2.7349e-10
ENSGMOG00000007642	ENSG00000263465	SRSF8	srsf2b	serine and arginine rich splicing factor 2b [Source:NCBI gene (formerly Entrezgene);Acc:115530838]	ENSDARG00000103893	2.84155	1.50668	7.73932	49.497	1.9867e-12	3.70449e-10
ENSGMOG00000007738	ENSG00000139344	AMDHD1	AMDHD1	amidohydrolase domain containing 1 [Source:NCBI gene (formerly Entrezgene);Acc:115541461]	ENSDARG00000007366	0.232004	-2.10778	6.19974	49.1986	2.31312e-12	4.2624e-10
ENSGMOG00000011847	ENSG00000184232	OAF	oafa	OAF homolog a (Drosophila) [Source:NCBI gene (formerly Entrezgene);Acc:115561237]	ENSDARG00000075851	0.207951	-2.26568	4.87866	48.5995	3.13947e-12	5.71786e-10
ENSGMOG00000020567	ENSG00000170340	B3GNT2	b3gnt2b	UDP-GlcNAc:betaGal beta-1,3-N-acetylglucosaminyltransferase 2b [Source:ZFIN;Acc:ZDB-GENE-050913-158]	ENSDARG00000091902	0.477984	-1.06497	4.37729	48.533	3.24782e-12	5.84719e-10
ENSGMOG00000012486	ENSG00000181982	CCDC149	ccdc149b	coiled-coil domain-containing protein 149-B-like [Source:NCBI gene (formerly Entrezgene);Acc:115540695]	ENSDARG00000020857	5.72236	2.51661	5.56527	48.4681	3.35697e-12	5.97503e-10
ENSGMOG00000012461	ENSG00000058799	YIPF1	yipf1	Yip1 domain family, member 1 [Source:NCBI gene (formerly Entrezgene);Acc:115548567]	ENSDARG00000014474	2.31275	1.20961	5.71136	48.2278	3.79477e-12	6.67837e-10
ENSGMOG00000004611	ENSG00000124003	MOGAT1	mogat3a	monoacylglycerol O-acyltransferase 3a [Source:NCBI gene (formerly Entrezgene);Acc:115529891]	ENSDARG00000086481	0.262858	-1.92764	7.23697	48.0785	4.09498e-12	7.12663e-10
ENSGMOG00000011626	ENSG00000072310	SREBF1	srebf1	sterol regulatory element binding transcription factor 1 [Source:NCBI gene (formerly Entrezgene);Acc:115557506]	ENSDARG00000067607	0.228744	-2.12819	6.00384	47.6875	4.99867e-12	8.60376e-10
ENSGMOG00000022779	ENSG00000141540	TTYH2	ttyh2	tweety family member 2 [Source:NCBI gene (formerly Entrezgene);Acc:115530863]	ENSDARG00000016934	0.350735	-1.51155	5.41266	47.6356	5.13266e-12	8.73836e-10
ENSGMOG00000018134	ENSG00000180891	CUEDC1	cuedc1b	CUE domain containing 1b [Source:NCBI gene (formerly Entrezgene);Acc:115561394]	ENSDARG00000054748	2.26148	1.17727	4.80725	46.9408	7.3162e-12	1.22692e-09
ENSGMOG00000011872	ENSG00000188266	HYKK	hykk.1	hydroxylysine kinase, tandem duplicate 2 [Source:NCBI gene (formerly Entrezgene);Acc:115555782]	ENSDARG00000077610	0.194182	-2.36452	6.45248	46.9283	7.36325e-12	1.22692e-09
ENSGMOG00000006172	ENSG00000184530	C6orf58	C20H6orf58	chromosome 21 C6orf58 homolog [Source:NCBI gene (formerly Entrezgene);Acc:115534812]	ENSDARG00000090722	0.0650459	-3.9424	9.01411	46.6581	8.45153e-12	1.39344e-09
ENSGMOG00000017042	ENSG00000144711	IQSEC1	IQSEC1	IQ motif and Sec7 domain ArfGEF 1 [Source:HGNC Symbol;Acc:HGNC:29112]	ENSDARG00000073822	0.322965	-1.63055	4.59197	46.2791	1.02551e-11	1.67318e-09
ENSGMOG00000027727	ENSG00000215717	TMEM167B	tmem167b	transmembrane protein 167B [Source:NCBI gene (formerly Entrezgene);Acc:115556809]	ENSDARG00000059400	2.41816	1.27391	4.97828	46.1318	1.10557e-11	1.76699e-09
ENSGMOG00000002719	ENSG00000092621	PHGDH	phgdh	phosphoglycerate dehydrogenase [Source:NCBI gene (formerly Entrezgene);Acc:115533523]	ENSDARG00000001873	31.5511	4.97962	3.81961	46.1517	1.09443e-11	1.76699e-09
ENSGMOG00000004765	ENSG00000089063	TMEM230	tmem230a	transmembrane protein 230b [Source:NCBI gene (formerly Entrezgene);Acc:115554350]	ENSDARG00000027687	2.86386	1.51796	4.62859	45.7389	1.35113e-11	2.13766e-09
ENSGMOG00000029029	ENSG00000120370	GORAB	gorab		ENSDARG00000042031	2.62572	1.39271	2.66254	45.5596	1.48065e-11	2.31914e-09
ENSGMOG00000013757	ENSG00000163581	SLC2A2	slc2a2	solute carrier family 2 member 2 [Source:NCBI gene (formerly Entrezgene);Acc:115543529]	ENSDARG00000056196	0.214832	-2.21872	7.50828	45.5236	1.5081e-11	2.33875e-09
ENSGMOG00000015101	ENSG00000198208	RPS6KL1	rps6kl1	ribosomal protein S6 kinase-like 1 [Source:NCBI gene (formerly Entrezgene);Acc:115543909]	ENSDARG00000079024	0.187157	-2.41768	2.33378	45.3346	1.66092e-11	2.55048e-09
ENSGMOG00000001972	ENSG00000164749	HNF4G	hnf4g	hepatocyte nuclear factor 4, gamma [Source:NCBI gene (formerly Entrezgene);Acc:115537615]	ENSDARG00000071565	3.57831	1.83928	4.71754	45.2724	1.7145e-11	2.60721e-09
ENSGMOG00000026415			zgc:194887	fibrinogen-related domain-containing protein [Source:NCBI gene (formerly Entrezgene);Acc:115543736]	ENSDARG00000098586	0.0379461	-4.7199	3.06758	44.8659	2.11e-11	3.17778e-09
ENSGMOG00000027166	ENSG00000140743	CDR2	cdr2a	cerebellar degeneration-related protein 2a [Source:NCBI gene (formerly Entrezgene);Acc:115558808]	ENSDARG00000035952	3.36713	1.75152	2.67099	44.8188	2.16141e-11	3.22421e-09
ENSGMOG00000028158						9.5385	3.25376	4.10527	44.7632	2.22357e-11	3.28565e-09
ENSGMOG00000032306				C2 calcium-dependent domain-containing protein 4C-like [Source:NCBI gene (formerly Entrezgene);Acc:115558869]		66.1988	6.04873	0.64583	44.6995	2.29719e-11	3.3627e-09
ENSGMOG00000019303	ENSG00000149150	SLC43A1	slc43a1a	solute carrier family 43 member 1a [Source:NCBI gene (formerly Entrezgene);Acc:115552404]	ENSDARG00000037393	13.6853	3.77456	4.47349	44.5375	2.49535e-11	3.61896e-09
ENSGMOG00000023706			ppap2d	phosphatidic acid phosphatase type 2D [Source:NCBI gene (formerly Entrezgene);Acc:115529850]	ENSDARG00000069940	0.339909	-1.55678	5.34266	44.5168	2.52182e-11	3.62379e-09
ENSGMOG00000016372	ENSG00000164078	MST1R	mst1ra	macrophage-stimulating protein receptor-like [Source:NCBI gene (formerly Entrezgene);Acc:115557274]	ENSDARG00000060235	0.213393	-2.22841	4.71029	44.2735	2.85552e-11	4.03499e-09
ENSGMOG00000012120	ENSG00000288640		ifrd1	interferon-related developmental regulator 1 [Source:ZFIN;Acc:ZDB-GENE-030131-6132]	ENSDARG00000068708	3.25544	1.70285	7.03034	44.2708	2.8595e-11	4.03499e-09
ENSGMOG00000017094	ENSG00000116717	GADD45A	gadd45aa	growth arrest and DNA-damage-inducible, alpha, a [Source:NCBI gene (formerly Entrezgene);Acc:115549260]	ENSDARG00000043581	4.32888	2.11399	4.09193	44.0128	3.26234e-11	4.56232e-09
ENSGMOG00000028447	ENSG00000169504	CLIC4	clic4	chloride intracellular channel 4 [Source:NCBI gene (formerly Entrezgene);Acc:115544357]	ENSDARG00000022995	0.279822	-1.83742	6.12834	43.9246	3.41274e-11	4.73043e-09
ENSGMOG00000007426			si:dkey-193c22.2	si:dkey-193c22.2 [Source:ZFIN;Acc:ZDB-GENE-070705-337]	ENSDARG00000076735	11.2079	3.48644	3.6137	43.8769	3.49686e-11	4.76272e-09
ENSGMOG00000007732	ENSG00000166579	NDEL1	ndel1a	nudE neurodevelopment protein 1-like 1a [Source:NCBI gene (formerly Entrezgene);Acc:115531167]	ENSDARG00000010953	3.88672	1.95855	4.67321	43.8911	3.47166e-11	4.76272e-09
ENSGMOG00000008635	ENSG00000166595	CIAO2B	ciao2b	cytosolic iron-sulfur assembly component 2B [Source:NCBI gene (formerly Entrezgene);Acc:115559940]	ENSDARG00000052010	2.23127	1.15786	6.14848	43.6729	3.88116e-11	5.24057e-09
ENSGMOG00000006208	ENSG00000104635	SLC39A14	slc39a14	solute carrier family 39 member 14 [Source:NCBI gene (formerly Entrezgene);Acc:115546052]	ENSDARG00000102387	7.8118	2.96566	4.9974	43.5943	4.04008e-11	5.40852e-09
ENSGMOG00000014907	ENSG00000138750	NUP54		nucleoporin 54 [Source:NCBI gene (formerly Entrezgene);Acc:115542881]		0.349348	-1.51726	9.22457	43.4875	4.26672e-11	5.66353e-09
ENSGMOG00000028459				uncharacterized LOC115561004 [Source:NCBI gene (formerly Entrezgene);Acc:115561004]		5.70833	2.51307	2.00244	43.4701	4.30486e-11	5.66614e-09
ENSGMOG00000001292	ENSG00000115282	TTC31	si:dkey-33c12.4		ENSDARG00000057890	3.98528	1.99468	4.82602	43.3143	4.66172e-11	6.08471e-09
ENSGMOG00000011096	ENSG00000133433	GSTT2B	gstr	glutathione S-transferase A-like [Source:NCBI gene (formerly Entrezgene);Acc:115535745]	ENSDARG00000042620	0.178032	-2.48979	7.31667	43.2443	4.83149e-11	6.25419e-09
ENSGMOG00000009747	ENSG00000109572	CLCN3	clcn3	chloride channel 3 [Source:NCBI gene (formerly Entrezgene);Acc:115529774]	ENSDARG00000003269	0.451868	-1.14603	4.66277	43.2018	4.93746e-11	6.33897e-09
ENSGMOG00000034419	ENSG00000162040	HS3ST6	hs3st3b1b	heparan sulfate (glucosamine) 3-O-sulfotransferase 3B1b [Source:NCBI gene (formerly Entrezgene);Acc:115531148]	ENSDARG00000086645	0.465408	-1.10343	4.55777	42.8957	5.77371e-11	7.35233e-09
ENSGMOG00000029694	ENSG00000173334	TRIB1	trib1	tribbles pseudokinase 1 [Source:NCBI gene (formerly Entrezgene);Acc:115535766]	ENSDARG00000110963	0.159497	-2.64839	5.06111	42.8756	5.83337e-11	7.36839e-09
ENSGMOG00000003330	ENSG00000136068	FLNB		filamin B [Source:NCBI gene (formerly Entrezgene);Acc:115556814]	ENSDARG00000098374	0.344997	-1.53534	6.72871	42.846	5.92225e-11	7.42081e-09
ENSGMOG00000014235	ENSG00000203837	PNLIPRP3	CABZ01090041.1		ENSDARG00000034667	0.0852671	-3.55187	5.44475	42.6549	6.53016e-11	8.11762e-09
ENSGMOG00000023612	ENSG00000136908	DPM2	dpm2	dolichyl-phosphate mannosyltransferase subunit 2, regulatory [Source:NCBI gene (formerly Entrezgene);Acc:115542613]	ENSDARG00000095623	2.31221	1.20927	4.59774	42.5988	6.72005e-11	8.1903e-09
ENSGMOG00000008901	ENSG00000204344	STK19	stk19	serine/threonine kinase 19 [Source:NCBI gene (formerly Entrezgene);Acc:115558581]	ENSDARG00000086628	2.33829	1.22545	4.29758	42.5987	6.72037e-11	8.1903e-09
ENSGMOG00000018912			cx28.1	connexin 28.9 [Source:ZFIN;Acc:ZDB-GENE-041114-200]	ENSDARG00000041792	0.329229	-1.60284	5.45112	42.5914	6.74551e-11	8.1903e-09
ENSGMOG00000006464	ENSG00000180900	SCRIB	scrib	scribble planar cell polarity protein [Source:HGNC Symbol;Acc:HGNC:30377]	ENSDARG00000000861	0.355747	-1.49108	5.69262	42.5746	6.80389e-11	8.19764e-09
ENSGMOG00000010991	ENSG00000122042	UBL3	ubl3a	ubiquitin-like 3a [Source:ZFIN;Acc:ZDB-GENE-030131-3431]	ENSDARG00000099532	0.194592	-2.36148	3.47091	42.5495	6.89168e-11	8.24003e-09
ENSGMOG00000033570				FILIA-N KH-like domain-containing protein [Source:NCBI gene (formerly Entrezgene);Acc:115530777]		9.07309	3.18159	3.19046	42.5047	7.0511e-11	8.36678e-09
ENSGMOG00000012181	ENSG00000104886	PLEKHJ1	plekhj1	pleckstrin homology domain containing, family J member 1 [Source:NCBI gene (formerly Entrezgene);Acc:115549466]	ENSDARG00000025593	2.23491	1.16022	3.65177	42.2022	8.23063e-11	9.62062e-09
ENSGMOG00000028982	ENSG00000166833	NAV2	nav2a		ENSDARG00000073688	0.135702	-2.88148	5.2719	42.215	8.17716e-11	9.62062e-09
ENSGMOG00000000422	ENSG00000235173	HGH1	hgh1		ENSDARG00000101259	3.38354	1.75853	4.32959	42.1686	8.37333e-11	9.71493e-09
ENSGMOG00000032940	ENSG00000203877	RIPPLY2	ripply1	ripply transcriptional repressor 1 [Source:NCBI gene (formerly Entrezgene);Acc:115547934]	ENSDARG00000054103	28.1665	4.81591	1.31754	41.9998	9.1284e-11	1.05131e-08
ENSGMOG00000002453	ENSG00000108587	GOSR1	gosr1	golgi SNAP receptor complex member 1 [Source:NCBI gene (formerly Entrezgene);Acc:115561453]	ENSDARG00000026654	2.03012	1.02157	3.55359	41.8313	9.94976e-11	1.13754e-08
ENSGMOG00000010530	ENSG00000075651	PLD1	pld1b	phospholipase D1b [Source:NCBI gene (formerly Entrezgene);Acc:115537366]	ENSDARG00000057125	0.380492	-1.39406	4.35692	41.6424	1.0959e-10	1.24384e-08
ENSGMOG00000006587	ENSG00000171126	KCNG3	kcng3	potassium voltage-gated channel, subfamily G, member 3 [Source:ZFIN;Acc:ZDB-GENE-111111-9]	ENSDARG00000061622	0.048652	-4.36136	1.73638	41.5843	1.12894e-10	1.27213e-08
ENSGMOG00000034890	ENSG00000140009	ESR2	esr2b	estrogen receptor 2b [Source:ZFIN;Acc:ZDB-GENE-030116-1]	ENSDARG00000034181	0.249557	-2.00256	5.56639	41.5657	1.13975e-10	1.27514e-08
ENSGMOG00000013496	ENSG00000223802	CERS1	cers1	ceramide synthase 1 [Source:NCBI gene (formerly Entrezgene);Acc:115556054]	ENSDARG00000063412	0.240574	-2.05545	3.2689	41.4309	1.22112e-10	1.35649e-08
ENSGMOG00000032875			si:ch73-252i11.1	WWE and TCCD_inducible_PARP_like domain-containing protein [Source:NCBI gene (formerly Entrezgene);Acc:115542670]	ENSDARG00000100660	0.437478	-1.19272	4.95794	41.3844	1.25051e-10	1.37935e-08
ENSGMOG00000027494						0.147414	-2.76205	6.82576	41.1818	1.38706e-10	1.51927e-08
ENSGMOG00000029301	ENSG00000114353	GNAI2	gnai2a		ENSDARG00000018174	0.355372	-1.4926	6.59156	41.1245	1.42834e-10	1.55362e-08
ENSGMOG00000027629	ENSG00000084674	APOB	apobb.1	apolipoprotein Bb, tandem duplicate 1 [Source:ZFIN;Acc:ZDB-GENE-030131-9732]	ENSDARG00000022767	0.356704	-1.4872	13.4218	41.0713	1.46779e-10	1.58552e-08
ENSGMOG00000009869	ENSG00000125089	SH3TC1	SH3TC1	SH3 domain and tetratricopeptide repeats 1 [Source:NCBI gene (formerly Entrezgene);Acc:115529373]	ENSDARG00000077330	3.10482	1.63451	6.17475	41.0052	1.51828e-10	1.62882e-08
ENSGMOG00000018986						7.5544	2.91732	1.09796	40.9317	1.57645e-10	1.67972e-08
ENSGMOG00000003025	ENSG00000100626	GALNT16	galnt16	UDP-N-acetyl-alpha-D-galactosamine:polypeptide N-acetylgalactosaminyltransferase 16 [Source:NCBI gene (formerly Entrezgene);Acc:115544064]	ENSDARG00000053190	0.20872	-2.26036	4.62962	40.7308	1.74708e-10	1.84895e-08
ENSGMOG00000005421	ENSG00000107643	MAPK8	mapk8b	mitogen-activated protein kinase 8b [Source:NCBI gene (formerly Entrezgene);Acc:115530917]	ENSDARG00000009870	3.7226	1.89631	5.17048	40.6501	1.8208e-10	1.91404e-08
ENSGMOG00000012521	ENSG00000109736	MFSD10	hiat1a	major facilitator superfamily domain containing 14A2 [Source:NCBI gene (formerly Entrezgene);Acc:115548462]	ENSDARG00000013117	2.48234	1.3117	5.93536	40.6189	1.85011e-10	1.93189e-08
ENSGMOG00000018875	ENSG00000187243	MAGED4B	ndnl2	necdin-like 2 [Source:NCBI gene (formerly Entrezgene);Acc:115540302]	ENSDARG00000058212	2.42235	1.27641	4.74414	40.5904	1.87731e-10	1.94731e-08
ENSGMOG00000026747	ENSG00000112773	TENT5A	tent5ab	terminal nucleotidyltransferase 5A-like [Source:NCBI gene (formerly Entrezgene);Acc:115534605]	ENSDARG00000054641	0.259554	-1.94589	3.16548	40.5762	1.89095e-10	1.94855e-08
ENSGMOG00000009500	ENSG00000189376	C8orf76	zgc:101716	uncharacterized LOC115554675 [Source:NCBI gene (formerly Entrezgene);Acc:115554675]	ENSDARG00000010738	4.26197	2.09152	2.04425	40.5529	1.91363e-10	1.95903e-08
ENSGMOG00000006099	ENSG00000100564	PIGH	pigh	phosphatidylinositol glycan anchor biosynthesis, class H [Source:NCBI gene (formerly Entrezgene);Acc:115534822]	ENSDARG00000038348	2.52417	1.33581	5.02248	40.3788	2.09195e-10	2.12767e-08
ENSGMOG00000007972			zgc:56585	SDR family oxidoreductase [Source:NCBI gene (formerly Entrezgene);Acc:115546627]	ENSDARG00000026236	0.278973	-1.8418	9.68623	40.3331	2.14146e-10	2.16398e-08
ENSGMOG00000028093	ENSG00000105523	FAM83E	fam83e	family with sequence similarity 83 member E [Source:NCBI gene (formerly Entrezgene);Acc:115557069]	ENSDARG00000089489	0.123667	-3.01547	3.35194	40.2044	2.2873e-10	2.29653e-08
ENSGMOG00000007965	ENSG00000130733	YIPF2	yipf2	Yip1 domain family, member 2 [Source:NCBI gene (formerly Entrezgene);Acc:115534084]	ENSDARG00000021399	3.10066	1.63257	5.21597	40.185	2.31015e-10	2.3047e-08
ENSGMOG00000018467	ENSG00000157216	SSBP3	ssbp3b	single stranded DNA binding protein 3b [Source:NCBI gene (formerly Entrezgene);Acc:115555301]	ENSDARG00000030155	2.6341	1.39731	4.4086	39.9442	2.61317e-10	2.59051e-08
ENSGMOG00000036306	ENSG00000178965	ERICH3	erich3	glutamate-rich 3 [Source:ZFIN;Acc:ZDB-GENE-070209-295]	ENSDARG00000069262	80.6276	6.3332	4.25614	39.8954	2.67936e-10	2.63942e-08
ENSGMOG00000015340			zgc:162171	Rab32_Rab38 domain-containing protein [Source:NCBI gene (formerly Entrezgene);Acc:115529213]	ENSDARG00000036499	3.7116	1.89204	6.01947	39.8098	2.79935e-10	2.74039e-08
ENSGMOG00000006859	ENSG00000120805	ARL1	arl1	ADP-ribosylation factor-like 1 [Source:ZFIN;Acc:ZDB-GENE-040718-175]	ENSDARG00000101680	2.44462	1.28961	4.25511	39.7441	2.89516e-10	2.81658e-08
ENSGMOG00000001128	ENSG00000017260	ATP2C1	atp2c1	ATPase secretory pathway Ca2+ transporting 1 [Source:NCBI gene (formerly Entrezgene);Acc:115545490]	ENSDARG00000060197	2.88064	1.52639	4.90676	39.6883	2.97901e-10	2.88026e-08
ENSGMOG00000035263	ENSG00000117475	BLZF1	blzf1	basic leucine zipper nuclear factor 1 [Source:NCBI gene (formerly Entrezgene);Acc:115558734]	ENSDARG00000011299	2.55363	1.35255	3.00324	39.5568	3.18655e-10	3.06202e-08
ENSGMOG00000011424	ENSG00000103245	CIAO3	narfl	nuclear prelamin A recognition factor-like [Source:NCBI gene (formerly Entrezgene);Acc:115529606]	ENSDARG00000062216	3.22397	1.68884	5.43452	39.5061	3.27028e-10	3.12332e-08
ENSGMOG00000001004	ENSG00000159792	PSKH1	pskh1	protein serine kinase H1 [Source:NCBI gene (formerly Entrezgene);Acc:115550528]	ENSDARG00000056713	0.450424	-1.15064	4.42005	39.4588	3.35052e-10	3.18056e-08
ENSGMOG00000004033			si:dkey-79d12.5	si:dkey-79d12.5 [Source:ZFIN;Acc:ZDB-GENE-131127-429]	ENSDARG00000040284	5.17044	2.37029	3.72136	39.3493	3.54383e-10	3.3438e-08
ENSGMOG00000011785	ENSG00000130713	EXOSC2	exosc2	exosome component 2 [Source:NCBI gene (formerly Entrezgene);Acc:115541410]	ENSDARG00000028688	3.27274	1.7105	4.23149	39.3375	3.56532e-10	3.34393e-08
ENSGMOG00000004067	ENSG00000186318	BACE1	bace1	beta-secretase 1 [Source:NCBI gene (formerly Entrezgene);Acc:115560924]	ENSDARG00000101716	0.149468	-2.74209	3.72858	39.2038	3.81796e-10	3.55956e-08
ENSGMOG00000027898	ENSG00000180535	BHLHA15	bhlha15	basic helix-loop-helix family, member a15 [Source:ZFIN;Acc:ZDB-GENE-070803-3]	ENSDARG00000045166	15.73	3.97545	1.49911	39.1803	3.86414e-10	3.5813e-08
ENSGMOG00000033366	ENSG00000174695	TMEM167A	tmem167a	transmembrane protein 167A [Source:NCBI gene (formerly Entrezgene);Acc:115545458]	ENSDARG00000035914	3.11838	1.64079	5.14965	39.1533	3.91801e-10	3.60987e-08
ENSGMOG00000000504	ENSG00000166603	MC4R	mc4r		ENSDARG00000015515	0.0594384	-4.07246	2.57969	39.0736	4.08118e-10	3.73821e-08
ENSGMOG00000007652	ENSG00000070495	JMJD6	jmjd6	jumonji domain containing 6, arginine demethylase and lysine hydroxylase [Source:NCBI gene (formerly Entrezgene);Acc:115530829]	ENSDARG00000102896	4.52033	2.17643	5.6437	39.0526	4.1254e-10	3.75676e-08
ENSGMOG00000016616			slc12a5b	solute carrier family 12 member 5b [Source:ZFIN;Acc:ZDB-GENE-080707-1]	ENSDARG00000078187	0.0460871	-4.43949	3.53016	39.03	4.17338e-10	3.77848e-08
ENSGMOG00000028648	ENSG00000116990	MYCL	myclb	MYCL proto-oncogene, bHLH transcription factor b [Source:NCBI gene (formerly Entrezgene);Acc:115535940]	ENSDARG00000034956	0.274997	-1.86251	1.92747	38.8355	4.61067e-10	4.15039e-08
ENSGMOG00000008144	ENSG00000157350	ST3GAL2	st3gal2	ST3 beta-galactoside alpha-2,3-sialyltransferase 2 [Source:ZFIN;Acc:ZDB-GENE-050419-181]	ENSDARG00000112898	0.243983	-2.03515	5.49174	38.8024	4.68962e-10	4.19734e-08
ENSGMOG00000031783	ENSG00000138678	GPAT3	gpat3	glycerol-3-phosphate acyltransferase 3 [Source:NCBI gene (formerly Entrezgene);Acc:115541975]	ENSDARG00000016048	0.327565	-1.61015	5.06701	38.7352	4.85388e-10	4.31968e-08
ENSGMOG00000012308	ENSG00000185722	ANKFY1	ankfy1	ankyrin repeat and FYVE domain containing 1 [Source:NCBI gene (formerly Entrezgene);Acc:115546959]	ENSDARG00000061013	0.425742	-1.23195	5.00614	38.7179	4.89692e-10	4.33336e-08
ENSGMOG00000030992			CU984600.2	sacsin-like [Source:NCBI gene (formerly Entrezgene);Acc:115533144]	ENSDARG00000098204	0.160639	-2.63811	7.88707	38.6317	5.1182e-10	4.50373e-08
ENSGMOG00000015055	ENSG00000152465	NMT2	nmt2	N-myristoyltransferase 2 [Source:NCBI gene (formerly Entrezgene);Acc:115554276]	ENSDARG00000021808	2.09355	1.06595	4.02001	38.5388	5.36758e-10	4.69678e-08
ENSGMOG00000020506	ENSG00000169860	P2RY1	p2ry1	purinergic receptor P2Y1 [Source:NCBI gene (formerly Entrezgene);Acc:115561423]	ENSDARG00000105281	0.347273	-1.52586	3.57489	38.3158	6.01719e-10	5.23596e-08
ENSGMOG00000002534	ENSG00000076716	GPC4	gpc4	glypican 4 [Source:NCBI gene (formerly Entrezgene);Acc:115552050]	ENSDARG00000015472	0.262548	-1.92934	5.19358	38.1668	6.4947e-10	5.62025e-08
ENSGMOG00000027298	ENSG00000182117	NOP10	nop10	NOP10 ribonucleoprotein homolog (yeast) [Source:NCBI gene (formerly Entrezgene);Acc:115529234]	ENSDARG00000104227	2.83018	1.50089	4.63089	37.9665	7.19709e-10	6.19385e-08
ENSGMOG00000004241	ENSG00000148180	GSN	gsnb	gelsolin b [Source:ZFIN;Acc:ZDB-GENE-030131-8567]	ENSDARG00000045262	3.93546	1.97653	3.87491	37.8601	7.6002e-10	6.50502e-08
ENSGMOG00000015738	ENSG00000175224	ATG13	atg13	ATG13 autophagy related 13 homolog (S. cerevisiae) [Source:NCBI gene (formerly Entrezgene);Acc:115546498]	ENSDARG00000036040	2.08891	1.06275	5.78423	37.54	8.95555e-10	7.62341e-08
ENSGMOG00000016285	ENSG00000175287	PHYHD1	phyhd1	phytanoyl-CoA dioxygenase domain containing 1 [Source:NCBI gene (formerly Entrezgene);Acc:115532107]	ENSDARG00000029905	0.221893	-2.17206	6.98982	37.5293	9.00498e-10	7.62406e-08
ENSGMOG00000005945	ENSG00000198075	SULT1C4	sult1st6	sulfotransferase 1C2-like [Source:NCBI gene (formerly Entrezgene);Acc:115530703]	ENSDARG00000006811	0.178189	-2.48852	5.45296	37.363	9.80669e-10	8.25818e-08
ENSGMOG00000024943						366.236	8.51663	2.75958	37.3039	1.01082e-09	8.4666e-08
ENSGMOG00000027026						315.69	8.30236	-1.34265	37.2868	1.01971e-09	8.49559e-08
ENSGMOG00000025466	ENSG00000254685	FPGT	fpgt	fucose-1-phosphate guanylyltransferase [Source:NCBI gene (formerly Entrezgene);Acc:115555292]	ENSDARG00000042139	3.01577	1.59253	2.50161	37.1852	1.07424e-09	8.90256e-08
ENSGMOG00000036127	ENSG00000173638	SLC19A1	slc19a1	solute carrier family 19 member 1 [Source:NCBI gene (formerly Entrezgene);Acc:115541558]	ENSDARG00000033993	3.21016	1.68265	5.81138	37.099	1.12279e-09	9.25591e-08
ENSGMOG00000009158			golim4b	golgi integral membrane protein 4a [Source:NCBI gene (formerly Entrezgene);Acc:115560769]	ENSDARG00000014545	3.17754	1.66791	6.34253	37.0574	1.147e-09	9.40598e-08
ENSGMOG00000008914	ENSG00000116649	SRM	srm	spermidine synthase [Source:NCBI gene (formerly Entrezgene);Acc:115547519]	ENSDARG00000055760	7.77019	2.95795	4.31829	37.0409	1.15678e-09	9.43676e-08
ENSGMOG00000006754	ENSG00000155363	MOV10	mov10b.1	Mov10 RISC complex RNA helicase [Source:NCBI gene (formerly Entrezgene);Acc:115553646]	ENSDARG00000061177	0.4238	-1.23855	6.44423	36.796	1.31157e-09	1.06441e-07
ENSGMOG00000012162	ENSG00000142186	SCYL1		SCY1-like, kinase-like 1 [Source:NCBI gene (formerly Entrezgene);Acc:115552363]		2.20394	1.14008	5.01595	36.7545	1.33978e-09	1.0817e-07
ENSGMOG00000015326			cnpy2	canopy FGF signaling regulator 2 [Source:NCBI gene (formerly Entrezgene);Acc:115557678]	ENSDARG00000007207	2.74091	1.45465	2.92844	36.6611	1.40559e-09	1.12901e-07
ENSGMOG00000012513			nmrk2	nicotinamide riboside kinase 2 [Source:ZFIN;Acc:ZDB-GENE-040912-44]	ENSDARG00000067848	23.9108	4.57959	3.80562	36.4451	1.57024e-09	1.25483e-07
ENSGMOG00000004562	ENSG00000068438	FTSJ1	ftsj1	FtsJ RNA 2'-O-methyltransferase 1 [Source:NCBI gene (formerly Entrezgene);Acc:115550357]	ENSDARG00000057089	2.75185	1.4604	3.43004	36.2325	1.75123e-09	1.39236e-07
ENSGMOG00000014955	ENSG00000168610	STAT3	stat3	signal transducer and activator of transcription 3 (acute-phase response factor) [Source:NCBI gene (formerly Entrezgene);Acc:115535828]	ENSDARG00000022712	0.267535	-1.9022	6.96822	36.2118	1.77e-09	1.40018e-07
ENSGMOG00000013189	ENSG00000174915	PTDSS2	ptdss2	phosphatidylserine synthase 2 [Source:NCBI gene (formerly Entrezgene);Acc:115551319]	ENSDARG00000101018	3.21969	1.68692	5.96094	36.0797	1.89411e-09	1.49083e-07
ENSGMOG00000035521	ENSG00000106799	TGFBR1	tgfbr1b	transforming growth factor, beta receptor 1 b [Source:NCBI gene (formerly Entrezgene);Acc:115537411]	ENSDARG00000042259	0.403478	-1.30944	5.06076	35.9505	2.02398e-09	1.58508e-07
ENSGMOG00000014964	ENSG00000170275	CRTAP	crtap	cartilage associated protein [Source:NCBI gene (formerly Entrezgene);Acc:115535802]	ENSDARG00000018010	3.13188	1.64703	5.25964	35.8693	2.11011e-09	1.64431e-07
ENSGMOG00000013942	ENSG00000169919	GUSB	gusb	glucuronidase, beta [Source:NCBI gene (formerly Entrezgene);Acc:115547327]	ENSDARG00000063126	0.488063	-1.03486	5.44548	35.8202	2.16397e-09	1.67793e-07
ENSGMOG00000008869	ENSG00000120875	DUSP4	dusp4	dual specificity phosphatase 4 [Source:NCBI gene (formerly Entrezgene);Acc:115532223]	ENSDARG00000044688	0.095866	-3.38284	2.74849	35.7726	2.21741e-09	1.7109e-07
ENSGMOG00000002967			hnf4b	hepatic nuclear factor 4, beta [Source:NCBI gene (formerly Entrezgene);Acc:115559032]	ENSDARG00000104742	0.173379	-2.528	5.90203	35.6785	2.32716e-09	1.78678e-07
ENSGMOG00000017586	ENSG00000101194	SLC17A9	slc17a9b	solute carrier family 17 member 9b [Source:NCBI gene (formerly Entrezgene);Acc:115542945]	ENSDARG00000011049	3.35992	1.74843	5.78962	35.6139	2.4056e-09	1.838e-07
ENSGMOG00000012357	ENSG00000009950	MLXIPL	mlxipl		ENSDARG00000089107	0.189966	-2.39619	5.29601	35.4234	2.65282e-09	2.01704e-07
ENSGMOG00000010162	ENSG00000070614	NDST1	ndst1a	N-deacetylase/N-sulfotransferase (heparan glucosaminyl) 1b [Source:NCBI gene (formerly Entrezgene);Acc:115552549]	ENSDARG00000062397	0.341081	-1.55181	4.9802	35.1716	3.01895e-09	2.28434e-07
ENSGMOG00000005275	ENSG00000262633		gosr2	golgi SNAP receptor complex member 2 [Source:NCBI gene (formerly Entrezgene);Acc:115529352]	ENSDARG00000053070	2.67108	1.41742	4.8918	35.0534	3.20793e-09	2.41566e-07
ENSGMOG00000017202	ENSG00000113369	ARRDC3	arrdc3b	arrestin domain-containing protein 3-like [Source:NCBI gene (formerly Entrezgene);Acc:115541905]	ENSDARG00000036028	4.1968	2.06929	4.11819	35.0003	3.29654e-09	2.47051e-07
ENSGMOG00000017928	ENSG00000173208	ABCD2	abcd2	ATP binding cassette subfamily D member 2 [Source:HGNC Symbol;Acc:HGNC:66]	ENSDARG00000059409	6.56346	2.71446	6.3792	34.9636	3.35921e-09	2.50549e-07
ENSGMOG00000011701	ENSG00000176261	ZBTB8OS	zbtb8os	zinc finger and BTB domain containing 8 opposite strand [Source:NCBI gene (formerly Entrezgene);Acc:115544565]	ENSDARG00000016368	1.98013	0.985598	4.46759	34.7307	3.78611e-09	2.81051e-07
ENSGMOG00000031028	ENSG00000175197	DDIT3	ddit3	DNA-damage-inducible transcript 3 [Source:NCBI gene (formerly Entrezgene);Acc:115556963]	ENSDARG00000059836	3.26825	1.70852	5.04655	34.7139	3.81892e-09	2.82149e-07
ENSGMOG00000017119	ENSG00000170873	MTSS1		protein MTSS 1-like [Source:NCBI gene (formerly Entrezgene);Acc:115554614]		0.225154	-2.15102	4.60208	34.3313	4.64842e-09	3.39061e-07
ENSGMOG00000012465	ENSG00000116209	TMEM59	tmem59	transmembrane protein 59 [Source:ZFIN;Acc:ZDB-GENE-070912-397]	ENSDARG00000019033	2.14495	1.10095	8.09763	34.3424	4.62191e-09	3.39061e-07
ENSGMOG00000007539	ENSG00000100852	ARHGAP5	arhgap5	Rho GTPase activating protein 5 [Source:NCBI gene (formerly Entrezgene);Acc:115544459]	ENSDARG00000061294	0.532415	-0.909378	4.6015	34.3289	4.65417e-09	3.39061e-07
ENSGMOG00000016836	ENSG00000185000	DGAT1	dgat1a	diacylglycerol O-acyltransferase 1a [Source:NCBI gene (formerly Entrezgene);Acc:115536307]	ENSDARG00000103503	0.262339	-1.93049	5.52135	34.1383	5.13317e-09	3.72226e-07
ENSGMOG00000025824			akap13		ENSDARG00000079994	0.327114	-1.61214	2.5578	34.1236	5.1719e-09	3.73307e-07
ENSGMOG00000008289	ENSG00000174233	ADCY6	adcy6b	adenylate cyclase 6b [Source:ZFIN;Acc:ZDB-GENE-090127-2]	ENSDARG00000027797	0.281639	-1.82808	5.03857	34.0949	5.24877e-09	3.76152e-07
ENSGMOG00000015677	ENSG00000153214	TMEM87B	TMEM87B	transmembrane protein 87B [Source:HGNC Symbol;Acc:HGNC:25913]	ENSDARG00000112581	2.4625	1.30013	5.19032	34.091	5.25936e-09	3.76152e-07
ENSGMOG00000023680	ENSG00000179562	GCC1	gcc1	GRIP and coiled-coil domain containing 1 [Source:NCBI gene (formerly Entrezgene);Acc:115542669]	ENSDARG00000045541	2.66508	1.41418	2.5467	33.9515	5.65025e-09	4.02272e-07
ENSGMOG00000015778	ENSG00000186377	CYP4X1	cyp4t8		ENSDARG00000004964	0.30884	-1.69507	6.08347	33.7111	6.39349e-09	4.48098e-07
ENSGMOG00000002254	ENSG00000133816	MICAL2	mical2a	microtubule associated monooxygenase, calponin and LIM domain containing 2a [Source:NCBI gene (formerly Entrezgene);Acc:115558233]	ENSDARG00000075608	0.39245	-1.34942	4.58876	33.7066	6.40834e-09	4.48098e-07
ENSGMOG00000025718			cyp1c2	cytochrome P450, family 1, subfamily C, polypeptide 2 [Source:ZFIN;Acc:ZDB-GENE-050705-1]	ENSDARG00000101789	0.340345	-1.55493	9.02977	33.7312	6.32792e-09	4.48098e-07
ENSGMOG00000023171	ENSG00000158158	CNNM4	CNNM4		ENSDARG00000114841	4.82444	2.27036	2.04294	33.7152	6.38009e-09	4.48098e-07
ENSGMOG00000002283	ENSG00000142675	CNKSR1	cnksr1	connector enhancer of kinase suppressor of Ras 1 [Source:NCBI gene (formerly Entrezgene);Acc:115543515]	ENSDARG00000032932	0.340237	-1.55539	3.10938	33.6503	6.59636e-09	4.59195e-07
ENSGMOG00000006974	ENSG00000044115	CTNNA1	ctnna1	catenin (cadherin-associated protein), alpha 1 [Source:NCBI gene (formerly Entrezgene);Acc:115552002]	ENSDARG00000102441	0.546058	-0.872875	6.95794	33.619	6.70349e-09	4.64588e-07
ENSGMOG00000013132	ENSG00000070540	WIPI1		WD repeat domain, phosphoinositide interacting 1 [Source:NCBI gene (formerly Entrezgene);Acc:115531383]		5.2393	2.38937	4.48669	33.5198	7.05418e-09	4.86738e-07
ENSGMOG00000004484	ENSG00000005243	COPZ2	copz2	COPI coat complex subunit zeta 2 [Source:NCBI gene (formerly Entrezgene);Acc:115534508]	ENSDARG00000006786	3.42732	1.77708	7.22282	33.478	7.2075e-09	4.95137e-07
ENSGMOG00000012361	ENSG00000213523	SRA1	sra1	steroid receptor RNA activator 1 [Source:NCBI gene (formerly Entrezgene);Acc:115547602]	ENSDARG00000053619	2.63838	1.39965	3.69254	33.4417	7.34331e-09	5.02263e-07
ENSGMOG00000035045			nfil3-5	nuclear factor, interleukin 3 regulated, member 5 [Source:NCBI gene (formerly Entrezgene);Acc:115539787]	ENSDARG00000094965	0.253822	-1.97811	1.48163	33.43	7.38768e-09	5.03101e-07
ENSGMOG00000026525			cyp2p8		ENSDARG00000042982	0.201968	-2.3078	3.7447	33.354	7.68204e-09	5.20882e-07
ENSGMOG00000010672	ENSG00000174348	PODN	podn	podocan [Source:NCBI gene (formerly Entrezgene);Acc:115555963]	ENSDARG00000019025	7.51325	2.90944	3.64546	33.3039	7.88253e-09	5.32173e-07
ENSGMOG00000029882						63.344	5.98514	0.899257	33.2062	8.28871e-09	5.57193e-07
ENSGMOG00000020108			CABZ01079251.1	myeloid-associated differentiation marker homolog [Source:NCBI gene (formerly Entrezgene);Acc:115537721]	ENSDARG00000100498	0.361825	-1.46664	3.57096	33.1435	8.56031e-09	5.72992e-07
ENSGMOG00000016244	ENSG00000186603	HPDL	HPDL	4-hydroxyphenylpyruvate dioxygenase-like [Source:NCBI gene (formerly Entrezgene);Acc:115531131]	ENSDARG00000113721	4.61739	2.20708	1.19629	33.0876	8.81005e-09	5.87199e-07
ENSGMOG00000034971	ENSG00000152409	JMY	JMY	secretory carrier membrane protein 1 [Source:NCBI gene (formerly Entrezgene);Acc:115541878]	ENSDARG00000114796	2.55466	1.35313	5.38161	33.0645	8.91507e-09	5.91681e-07
ENSGMOG00000011477	ENSG00000165029	ABCA1	abca1a		ENSDARG00000074635	0.300669	-1.73375	8.50752	33.0384	9.03586e-09	5.97167e-07
ENSGMOG00000019632	ENSG00000069018	TRPC7	trpc7b		ENSDARG00000079469	0.0388858	-4.68461	3.42454	32.9149	9.62836e-09	6.33651e-07
ENSGMOG00000000492	ENSG00000259024	TVP23C-CDRT4	tvp23b		ENSDARG00000057060	2.07099	1.05032	5.08416	32.8588	9.90993e-09	6.49453e-07
ENSGMOG00000011976	ENSG00000206181	ELOA2	eloa	elongin A [Source:ZFIN;Acc:ZDB-GENE-040426-2810]	ENSDARG00000102365	2.2696	1.18244	3.80923	32.8073	1.01764e-08	6.64135e-07
ENSGMOG00000018938	ENSG00000158571	PFKFB1	si:dkey-96f10.1	6-phosphofructo-2-kinase/fructose-2,6-biphosphatase 1 [Source:NCBI gene (formerly Entrezgene);Acc:115540279]	ENSDARG00000074457	2.91975	1.54585	8.73159	32.7556	1.04504e-08	6.7919e-07
ENSGMOG00000034361	ENSG00000130165	ELOF1		transcription elongation factor 1 homolog [Source:NCBI gene (formerly Entrezgene);Acc:115540568]		2.27406	1.18527	5.06778	32.6204	1.12032e-08	7.25108e-07
ENSGMOG00000004095			rab41	RAB41, member RAS oncogene family [Source:NCBI gene (formerly Entrezgene);Acc:115552351]	ENSDARG00000029885	2.48501	1.31325	5.44155	32.6071	1.128e-08	7.27072e-07
ENSGMOG00000014259	ENSG00000175445	LPL	lpl	lipoprotein lipase [Source:NCBI gene (formerly Entrezgene);Acc:115555634]	ENSDARG00000087697	0.387948	-1.36606	9.20965	32.5668	1.15166e-08	7.39281e-07
ENSGMOG00000010197	ENSG00000196616	ADH1B	adh8a	alcohol dehydrogenase 1 [Source:NCBI gene (formerly Entrezgene);Acc:115543782]	ENSDARG00000091211	0.320753	-1.64047	10.0782	32.54	1.16761e-08	7.46463e-07
ENSGMOG00000004366	ENSG00000124615	MOCS1	mocs1	molybdenum cofactor synthesis 1 [Source:NCBI gene (formerly Entrezgene);Acc:115543916]	ENSDARG00000078479	0.224038	-2.15818	5.40781	32.4715	1.20953e-08	7.70117e-07
ENSGMOG00000008311	ENSG00000071889	FAM3A	fam3a	FAM3 metabolism regulating signaling molecule A [Source:NCBI gene (formerly Entrezgene);Acc:115542122]	ENSDARG00000070675	2.20229	1.13901	3.78782	32.3665	1.2767e-08	8.09591e-07
ENSGMOG00000002187	ENSG00000114480	GBE1	gbe1a	glucan (1,4-alpha-), branching enzyme 1b [Source:NCBI gene (formerly Entrezgene);Acc:115528769]	ENSDARG00000029051	0.366203	-1.44928	6.21007	32.3443	1.29138e-08	8.12327e-07
ENSGMOG00000001698	ENSG00000197594	ENPP1	enpp1	ectonucleotide pyrophosphatase/phosphodiesterase 1 [Source:ZFIN;Acc:ZDB-GENE-040724-172]	ENSDARG00000005789	0.317798	-1.65382	5.64929	32.3444	1.29126e-08	8.12327e-07
ENSGMOG00000019346	ENSG00000163728	TTC14	ttc14		ENSDARG00000013845	2.11833	1.08293	4.41412	32.3252	1.30408e-08	8.17034e-07
ENSGMOG00000008177	ENSG00000178057	NDUFAF3	ndufaf3	NADH:ubiquinone oxidoreductase complex assembly factor [Source:NCBI gene (formerly Entrezgene);Acc:115557463]	ENSDARG00000112931	3.59297	1.84518	2.00052	32.2516	1.35444e-08	8.44881e-07
ENSGMOG00000013766	ENSG00000095539	SEMA4G	sema4ga	semaphorin-4G-like [Source:NCBI gene (formerly Entrezgene);Acc:115559985]	ENSDARG00000076595	0.229717	-2.12207	4.14752	32.2446	1.35932e-08	8.44881e-07
ENSGMOG00000010498	ENSG00000176720	BOK	bokb	bcl-2-related ovarian killer protein homolog B-like [Source:NCBI gene (formerly Entrezgene);Acc:115548439]	ENSDARG00000008807	0.142023	-2.8158	2.71917	32.1704	1.41225e-08	8.74308e-07
ENSGMOG00000001233			th2	tyrosine hydroxylase 2 [Source:NCBI gene (formerly Entrezgene);Acc:115541454]	ENSDARG00000038384	65.4067	6.03137	1.2209	32.1252	1.44549e-08	8.87873e-07
ENSGMOG00000015628	ENSG00000108799	EZH1	ezh1	enhancer of zeste 1 polycomb repressive complex 2 subunit [Source:NCBI gene (formerly Entrezgene);Acc:115557950]	ENSDARG00000037894	3.30115	1.72297	6.20968	32.1259	1.445e-08	8.87873e-07
ENSGMOG00000010600	ENSG00000245848	CEBPA	cebpa	CCAAT enhancer binding protein alpha [Source:ZFIN;Acc:ZDB-GENE-020111-2]	ENSDARG00000036074	0.173693	-2.52539	5.84957	32.0836	1.47675e-08	9.03529e-07
ENSGMOG00000017274	ENSG00000114450	GNB4	GNB4	G protein subunit beta 4 [Source:HGNC Symbol;Acc:HGNC:20731]	ENSDARG00000019278	0.46598	-1.10166	4.36059	32.0591	1.49549e-08	9.07904e-07
ENSGMOG00000016969	ENSG00000107077	KDM4C	kdm4ab	lysine-specific demethylase 4A-like [Source:NCBI gene (formerly Entrezgene);Acc:115548989]	ENSDARG00000019103	2.63748	1.39916	4.19446	32.0599	1.49494e-08	9.07904e-07
ENSGMOG00000013114	ENSG00000115234	SNX17	snx17	sorting nexin 17 [Source:NCBI gene (formerly Entrezgene);Acc:115534617]	ENSDARG00000091418	0.414933	-1.26905	4.65055	32.0118	1.53238e-08	9.26703e-07
ENSGMOG00000011649	ENSG00000100714	MTHFD1	mthfd1b	methylenetetrahydrofolate dehydrogenase (NADP+ dependent) 1b [Source:NCBI gene (formerly Entrezgene);Acc:115544550]	ENSDARG00000040492	0.266576	-1.90738	7.61958	31.9623	1.57197e-08	9.46994e-07
ENSGMOG00000017447	ENSG00000168818	STX18	stx18	syntaxin 18 [Source:NCBI gene;Acc:554130]	ENSDARG00000035763	1.89667	0.923469	4.47673	31.8953	1.62713e-08	9.73587e-07
ENSGMOG00000003060			slc6a16b	sodium-dependent neutral amino acid transporter B(0)AT2-like [Source:NCBI gene (formerly Entrezgene);Acc:115531205]	ENSDARG00000102377	4.27811	2.09697	4.27489	31.8936	1.62855e-08	9.73587e-07
ENSGMOG00000012467	ENSG00000116205	TCEANC2	tceanc2	transcription elongation factor A (SII) N-terminal and central domain containing 2 [Source:NCBI gene (formerly Entrezgene);Acc:115548570]	ENSDARG00000062919	2.77093	1.47037	1.7335	31.8626	1.65474e-08	9.8548e-07
ENSGMOG00000009055	ENSG00000071462	BUD23	bud23	BUD23 rRNA methyltransferase and ribosome maturation factor [Source:NCBI gene (formerly Entrezgene);Acc:115560709]	ENSDARG00000063596	3.11133	1.63753	4.99945	31.8424	1.67199e-08	9.91983e-07
ENSGMOG00000010720	ENSG00000142684	ZNF593	znf593	zinc finger protein 593 [Source:NCBI gene (formerly Entrezgene);Acc:115544331]	ENSDARG00000044102	2.53021	1.33926	5.13239	31.8121	1.69828e-08	1.00378e-06
ENSGMOG00000011969	ENSG00000055147	FAM114A2	fam114a2	family with sequence similarity 114 member A2 [Source:HGNC Symbol;Acc:HGNC:1333]	ENSDARG00000079508	2.53042	1.33938	4.60963	31.6875	1.81082e-08	1.06627e-06
ENSGMOG00000007186	ENSG00000154822	PLCL2	plcl2	inactive phospholipase C-like protein 2 [Source:NCBI gene (formerly Entrezgene);Acc:115553527]	ENSDARG00000098826	0.427902	-1.22465	5.27316	31.5799	1.91403e-08	1.12283e-06
ENSGMOG00000010027	ENSG00000104221	BRF2	brf2	BRF2 RNA polymerase III transcription initiation factor subunit [Source:NCBI gene;Acc:445142]	ENSDARG00000002060	2.98608	1.57825	2.81045	31.525	1.96884e-08	1.14639e-06
ENSGMOG00000026177	ENSG00000132432	SEC61G	sec61g	protein transport protein Sec61 subunit gamma-like [Source:NCBI gene (formerly Entrezgene);Acc:115549125]	ENSDARG00000018637	3.39831	1.76482	6.34563	31.5307	1.96314e-08	1.14639e-06
ENSGMOG00000031427	ENSG00000175899	A2M				0.243833	-2.03604	8.63439	31.4413	2.0556e-08	1.19248e-06
ENSGMOG00000018166	ENSG00000170786	SDR16C5	sdr16c5a	short chain dehydrogenase/reductase family 16C member 5 [Source:NCBI gene (formerly Entrezgene);Acc:115549593]	ENSDARG00000016233	0.358374	-1.48046	6.75838	31.4207	2.07758e-08	1.19636e-06
ENSGMOG00000032484	ENSG00000175707	KDF1	kdf1b	keratinocyte differentiation factor 1-like [Source:NCBI gene (formerly Entrezgene);Acc:115536325]	ENSDARG00000101878	0.291349	-1.77918	4.04801	31.4237	2.07438e-08	1.19636e-06
ENSGMOG00000004730	ENSG00000162063	CCNF	ccnf	cyclin F [Source:NCBI gene (formerly Entrezgene);Acc:115556573]	ENSDARG00000105046	11.368	3.50691	1.05387	31.3621	2.14122e-08	1.22849e-06
ENSGMOG00000003034	ENSG00000005882	PDK2	pdk2a	pyruvate dehydrogenase kinase 2a [Source:NCBI gene (formerly Entrezgene);Acc:115531155]	ENSDARG00000020876	0.29809	-1.74618	5.30999	31.3139	2.19497e-08	1.25474e-06
ENSGMOG00000009788	ENSG00000112297	CRYBG1	crybg1a		ENSDARG00000031782	0.402387	-1.31334	6.00371	31.2744	2.24011e-08	1.27588e-06
ENSGMOG00000013605	ENSG00000147535	PLPP5	plpp5	phospholipid phosphatase 5 [Source:ZFIN;Acc:ZDB-GENE-040704-54]	ENSDARG00000057672	2.75697	1.46308	3.87302	31.1947	2.33402e-08	1.31993e-06
ENSGMOG00000011633	ENSG00000111707	SUDS3	suds3	SDS3 homolog, SIN3A corepressor complex component [Source:NCBI gene (formerly Entrezgene);Acc:115545224]	ENSDARG00000073737	1.87129	0.904036	4.35232	31.1896	2.34022e-08	1.31993e-06
ENSGMOG00000035501				C2H2-type zinc finger protein [Source:NCBI gene (formerly Entrezgene);Acc:115531107]		0.185737	-2.42866	5.60605	31.1875	2.34271e-08	1.31993e-06
ENSGMOG00000002387	ENSG00000113068	PFDN1	pfdn1	prefoldin subunit 1 [Source:NCBI gene (formerly Entrezgene);Acc:115547049]	ENSDARG00000014536	2.11533	1.08088	4.26815	31.1453	2.39412e-08	1.34406e-06
ENSGMOG00000000242	ENSG00000119820	YIPF4	yipf4	Yip1 domain family, member 4 [Source:NCBI gene (formerly Entrezgene);Acc:115560235]	ENSDARG00000030957	1.90788	0.931969	4.99494	31.1349	2.40703e-08	1.34647e-06
ENSGMOG00000006463	ENSG00000047579	DTNBP1	dtnbp1a	dysbindin-A-like [Source:NCBI gene (formerly Entrezgene);Acc:115554032]	ENSDARG00000055115	1.96032	0.971088	4.07166	31.0988	2.45224e-08	1.36204e-06
ENSGMOG00000015240	ENSG00000119812	FAM98A	fam98a	family with sequence similarity 98 member A [Source:NCBI gene (formerly Entrezgene);Acc:115559984]	ENSDARG00000078391	3.52616	1.8181	4.1991	31.1051	2.4443e-08	1.36204e-06
ENSGMOG00000037220	ENSG00000149218	ENDOD1	zgc:171534	si:dkey-85k7.10 [Source:ZFIN;Acc:ZDB-GENE-160728-49]	ENSDARG00000105265	0.241759	-2.04836	4.66881	31.0575	2.50495e-08	1.38639e-06
ENSGMOG00000016809	ENSG00000124523	SIRT5	sirt5	sirtuin 5 [Source:NCBI gene (formerly Entrezgene);Acc:115555931]	ENSDARG00000039684	1.89314	0.920784	4.86571	30.8654	2.76563e-08	1.52528e-06
ENSGMOG00000034411						0.341658	-1.54938	3.0396	30.8422	2.79883e-08	1.53818e-06
ENSGMOG00000002905			ephb4a	EPH receptor B4 [Source:NCBI gene (formerly Entrezgene);Acc:115547044]	ENSDARG00000100725	0.317839	-1.65363	4.19559	30.8123	2.84229e-08	1.55118e-06
ENSGMOG00000014545	ENSG00000166398	GARRE1	si:ch1073-83b15.1	granule associated Rac and RHOG effector 1 [Source:NCBI gene (formerly Entrezgene);Acc:115558992]	ENSDARG00000102796	0.571837	-0.806325	4.056	30.813	2.84122e-08	1.55118e-06
ENSGMOG00000010547			adgre5b.3	CD97 antigen-like [Source:NCBI gene (formerly Entrezgene);Acc:115539899]	ENSDARG00000112943	0.375425	-1.4134	5.34934	30.7306	2.96454e-08	1.61228e-06
ENSGMOG00000006044	ENSG00000101049	SGK2	sgk2a	serum/glucocorticoid regulated kinase 2 [Source:HGNC Symbol;Acc:HGNC:13900]	ENSDARG00000063370	0.281307	-1.82978	5.19061	30.6651	3.06624e-08	1.66181e-06
ENSGMOG00000014096	ENSG00000241878	PISD	pisd	phosphatidylserine decarboxylase [Source:NCBI gene (formerly Entrezgene);Acc:115532251]	ENSDARG00000052462	4.22628	2.07939	6.66292	30.6089	3.15648e-08	1.70482e-06
ENSGMOG00000012168	ENSG00000062282	DGAT2	dgat2	diacylglycerol O-acyltransferase 2 [Source:NCBI gene (formerly Entrezgene);Acc:115546693]	ENSDARG00000018846	0.135505	-2.88359	9.57799	30.5722	3.21671e-08	1.73138e-06
ENSGMOG00000011574			BX640522.1		ENSDARG00000105271	0.320817	-1.64018	3.63814	30.5328	3.28267e-08	1.76084e-06
ENSGMOG00000013866	ENSG00000069535	MAOB	mao	monoamine oxidase [Source:NCBI gene (formerly Entrezgene);Acc:115533251]	ENSDARG00000023712	0.355427	-1.49237	5.51135	30.4493	3.42701e-08	1.83199e-06
ENSGMOG00000002065			ppp1r9ala	protein phosphatase 1 regulatory subunit 9A-like A [Source:NCBI gene (formerly Entrezgene);Acc:115533661]	ENSDARG00000063580	0.436997	-1.1943	4.86725	30.3318	3.64115e-08	1.93984e-06
ENSGMOG00000016227	ENSG00000068912	ERLEC1	erlec1	endoplasmic reticulum lectin 1 [Source:NCBI gene (formerly Entrezgene);Acc:115559613]	ENSDARG00000086309	2.12645	1.08844	5.20722	30.2911	3.71834e-08	1.97425e-06
ENSGMOG00000004064						33.7199	5.07553	2.28758	30.2457	3.80633e-08	2.01414e-06
ENSGMOG00000032773	ENSG00000125734	GPR108	gpr108	G protein-coupled receptor 108 [Source:NCBI gene (formerly Entrezgene);Acc:115540399]	ENSDARG00000096651	1.8475	0.885577	5.85833	30.2096	3.87782e-08	2.04506e-06
ENSGMOG00000003486	ENSG00000111711	GOLT1B	golt1ba	golgi transport 1Ba [Source:ZFIN;Acc:ZDB-GENE-041210-157]	ENSDARG00000022795	2.7245	1.44599	3.39593	30.1814	3.93472e-08	2.06811e-06
ENSGMOG00000000247	ENSG00000151208	DLG5	CABZ01103862.1	discs, large homolog 5b (Drosophila), tandem duplicate 1 [Source:ZFIN;Acc:ZDB-GENE-120206-4]	ENSDARG00000109235	0.372113	-1.42619	4.5485	30.0187	4.2789e-08	2.24149e-06
ENSGMOG00000006655	ENSG00000148672	GLUD1	glud1b	glutamate dehydrogenase 1b [Source:NCBI gene (formerly Entrezgene);Acc:115530652]	ENSDARG00000101074	0.252923	-1.98323	7.90652	30.0017	4.31659e-08	2.25369e-06
ENSGMOG00000004074	ENSG00000169083	AR		androgen receptor-like [Source:NCBI gene (formerly Entrezgene);Acc:115552233]		2.34462	1.22935	5.6914	29.9671	4.39437e-08	2.28668e-06
ENSGMOG00000011103	ENSG00000010810	FYN	fynb	FYN proto-oncogene, Src family tyrosine kinase a [Source:NCBI gene (formerly Entrezgene);Acc:115544021]	ENSDARG00000025319	0.2369	-2.07765	5.09016	29.9443	4.44626e-08	2.30602e-06
ENSGMOG00000001461	ENSG00000009413	REV3L	rev3l	REV3 like, DNA directed polymerase zeta catalytic subunit [Source:HGNC Symbol;Acc:HGNC:9968]	ENSDARG00000058801	2.18602	1.1283	5.18742	29.8952	4.56036e-08	2.35739e-06
ENSGMOG00000018865	ENSG00000104131	EIF3J	eif3ja		ENSDARG00000012603	1.98969	0.992541	6.0467	29.8438	4.68299e-08	2.41282e-06
ENSGMOG00000024177	ENSG00000183421	RIPK4	ripk4	receptor-interacting serine-threonine kinase 4 [Source:NCBI gene (formerly Entrezgene);Acc:115547656]	ENSDARG00000043211	0.255446	-1.96891	3.74449	29.7481	4.91976e-08	2.51833e-06
ENSGMOG00000004931	ENSG00000116679	IVNS1ABP	ivns1abpa	influenza virus NS1A binding protein a [Source:NCBI gene;Acc:387591]	ENSDARG00000031100	0.486937	-1.03819	6.3922	29.7481	4.91992e-08	2.51833e-06
ENSGMOG00000013507	ENSG00000148677	ANKRD1	ankrd1a	ankyrin repeat domain 1a (cardiac muscle) [Source:NCBI gene (formerly Entrezgene);Acc:115559703]	ENSDARG00000075263	205.553	7.68337	3.42028	29.7052	5.02998e-08	2.56627e-06
ENSGMOG00000028074	ENSG00000143632	ACTA1		actin alpha 1, skeletal muscle a [Source:NCBI gene (formerly Entrezgene);Acc:115540435]		106.625	6.7364	3.53966	29.659	5.15136e-08	2.61119e-06
ENSGMOG00000031658	ENSG00000134873	CLDN10	cldn10b	claudin-10-like [Source:NCBI gene (formerly Entrezgene);Acc:115532778]	ENSDARG00000104528	7.66902	2.93904	-0.769555	29.6623	5.14265e-08	2.61119e-06
ENSGMOG00000007749			gpr146	G protein-coupled receptor 146 [Source:NCBI gene (formerly Entrezgene);Acc:115532627]	ENSDARG00000059610	0.382165	-1.38773	2.49095	29.6251	5.24225e-08	2.64869e-06
ENSGMOG00000009458	ENSG00000166226	CCT2	cct2	chaperonin containing TCP1, subunit 2 (beta) [Source:NCBI gene (formerly Entrezgene);Acc:115541839]	ENSDARG00000087206	2.10167	1.07154	7.96692	29.6089	5.28618e-08	2.6623e-06
ENSGMOG00000027732				solute carrier family 66 member 1 like [Source:NCBI gene (formerly Entrezgene);Acc:115560771]		2.32866	1.2195	2.74696	29.5885	5.34197e-08	2.6732e-06
ENSGMOG00000015063	ENSG00000101199	ARFGAP1	arfgap1	ADP-ribosylation factor GTPase activating protein 1 [Source:NCBI gene (formerly Entrezgene);Acc:115556679]	ENSDARG00000101616	2.38504	1.25401	4.60301	29.5936	5.32798e-08	2.6732e-06
ENSGMOG00000004190	ENSG00000198758	EPS8L3	eps8l3b	EPS8-like 3b [Source:ZFIN;Acc:ZDB-GENE-040426-1335]	ENSDARG00000005704	0.0425577	-4.55443	2.55767	29.508	5.5687e-08	2.76897e-06
ENSGMOG00000001473	ENSG00000007944	MYLIP	mylipa	myosin regulatory light chain interacting protein a [Source:NCBI gene (formerly Entrezgene);Acc:115535717]	ENSDARG00000008859	0.325355	-1.61991	3.60388	29.5118	5.55779e-08	2.76897e-06
ENSGMOG00000014678	ENSG00000111726	CMAS	cmasa	cytidine monophosphate N-acetylneuraminic acid synthetase a [Source:NCBI gene (formerly Entrezgene);Acc:115541460]	ENSDARG00000057334	2.36584	1.24235	3.95789	29.4307	5.79529e-08	2.8662e-06
ENSGMOG00000037163	ENSG00000106415	GLCCI1				2.18256	1.12602	4.83253	29.4288	5.80083e-08	2.8662e-06
ENSGMOG00000008574	ENSG00000006744	ELAC2	elac2	elaC ribonuclease Z 2 [Source:NCBI gene (formerly Entrezgene);Acc:115535228]	ENSDARG00000034060	2.78542	1.4779	4.62073	29.4163	5.83848e-08	2.87573e-06
ENSGMOG00000013763	ENSG00000140092	FBLN5	fbln5	fibulin 5 [Source:ZFIN;Acc:ZDB-GENE-041010-54]	ENSDARG00000039273	0.312092	-1.67996	4.84145	29.3345	6.09016e-08	2.99029e-06
ENSGMOG00000028056	ENSG00000122435	TRMT13	trmt13	tRNA methyltransferase 13 homolog [Source:NCBI gene (formerly Entrezgene);Acc:115555533]	ENSDARG00000102846	2.29295	1.1972	2.66878	29.2437	6.38238e-08	3.12398e-06
ENSGMOG00000023359	ENSG00000106244	PDAP1	pdap1b		ENSDARG00000002967	2.90488	1.53848	3.96976	29.2099	6.49471e-08	3.16905e-06
ENSGMOG00000018591	ENSG00000173898	SPTBN2	sptbn2	spectrin, beta, non-erythrocytic 2 [Source:ZFIN;Acc:ZDB-GENE-030131-787]	ENSDARG00000053956	0.370583	-1.43213	7.99869	29.1998	6.52866e-08	3.17573e-06
ENSGMOG00000014420	ENSG00000076248	UNG	unga	uracil DNA glycosylase a [Source:NCBI gene (formerly Entrezgene);Acc:115545227]	ENSDARG00000042527	2.18274	1.12614	4.13791	29.1665	6.64168e-08	3.2207e-06
ENSGMOG00000022738	ENSG00000172318	B3GALT1	b3galt1a	beta-1,3-galactosyltransferase 1-like [Source:NCBI gene (formerly Entrezgene);Acc:115542514]	ENSDARG00000079700	136.757	7.09547	-0.875092	29.1286	6.77306e-08	3.24557e-06
ENSGMOG00000020589	ENSG00000141378	PTRH2	ptrh2	peptidyl-tRNA hydrolase 2 [Source:NCBI gene (formerly Entrezgene);Acc:115546586]	ENSDARG00000077339	2.87156	1.52183	4.22237	29.1278	6.77584e-08	3.24557e-06
ENSGMOG00000001414	ENSG00000111711	GOLT1B	golt1bb	golgi transport 1Bb [Source:NCBI gene (formerly Entrezgene);Acc:115550668]	ENSDARG00000059308	3.51513	1.81358	2.38201	29.1423	6.72538e-08	3.24557e-06
ENSGMOG00000009379	ENSG00000092208	GEMIN2	gemin2	gem (nuclear organelle) associated protein 2 [Source:NCBI gene (formerly Entrezgene);Acc:115543537]	ENSDARG00000015638	1.75746	0.813491	4.34625	29.1298	6.76874e-08	3.24557e-06
ENSGMOG00000004999	ENSG00000154174	TOMM70	tomm70a		ENSDARG00000029639	0.295813	-1.75724	6.68429	29.0611	7.01307e-08	3.34895e-06
ENSGMOG00000004282	ENSG00000132437	DDC	ddc	dopa decarboxylase [Source:ZFIN;Acc:ZDB-GENE-040426-2656]	ENSDARG00000016494	0.0828182	-3.59391	3.41145	28.9845	7.29605e-08	3.4735e-06
ENSGMOG00000001836	ENSG00000100209	HSCB	si:ch211-207k7.4	HscB mitochondrial iron-sulfur cluster cochaperone [Source:NCBI gene (formerly Entrezgene);Acc:115554533]	ENSDARG00000075416	2.40217	1.26434	2.81193	28.9698	7.35167e-08	3.48937e-06
ENSGMOG00000016457	ENSG00000133433	GSTT2B	gstt2	glutathione S-transferase theta 2 [Source:NCBI gene (formerly Entrezgene);Acc:115545682]	ENSDARG00000095464	0.421471	-1.2465	5.98853	28.9427	7.45504e-08	3.52775e-06
ENSGMOG00000000942						0.0886237	-3.49616	8.1154	28.8233	7.92931e-08	3.74087e-06
ENSGMOG00000036475						250.867	7.97078	1.86117	28.768	8.15861e-08	3.83749e-06
ENSGMOG00000005763	ENSG00000168487	BMP1	bmp1a	bone morphogenetic protein 1a [Source:NCBI gene (formerly Entrezgene);Acc:115545008]	ENSDARG00000028071	0.244841	-2.03008	8.19266	28.7403	8.27628e-08	3.88118e-06
ENSGMOG00000003350	ENSG00000119537	KDSR	kdsr	3-ketodihydrosphingosine reductase [Source:NCBI gene (formerly Entrezgene);Acc:115548188]	ENSDARG00000012021	0.453823	-1.1398	4.26485	28.7118	8.39917e-08	3.92705e-06
ENSGMOG00000011655	ENSG00000008086	CDKL5		cyclin dependent kinase like 5 [Source:NCBI gene (formerly Entrezgene);Acc:115555336]		0.420421	-1.25009	4.15659	28.6749	8.56077e-08	3.99069e-06
ENSGMOG00000017041	ENSG00000157680	DGKI	DGKI		ENSDARG00000063578	3.62807	1.8592	4.68873	28.661	8.62218e-08	4.00739e-06
ENSGMOG00000002878	ENSG00000100024	UPB1	upb1	ureidopropionase, beta [Source:NCBI gene (formerly Entrezgene);Acc:115546029]	ENSDARG00000011521	0.289339	-1.78917	8.1089	28.6428	8.70368e-08	4.03331e-06
ENSGMOG00000016033	ENSG00000116199	FAM20B	fam20b	FAM20B glycosaminoglycan xylosylkinase [Source:NCBI gene (formerly Entrezgene);Acc:115555697]	ENSDARG00000008573	2.15227	1.10586	4.11475	28.6316	8.75402e-08	4.04467e-06
ENSGMOG00000001946	ENSG00000100412	ACO2	aco2	aconitase 2, mitochondrial [Source:ZFIN;Acc:ZDB-GENE-030131-1390]	ENSDARG00000007294	2.66747	1.41547	6.57928	28.5647	9.06214e-08	4.17472e-06
ENSGMOG00000012219	ENSG00000187840	EIF4EBP1		eukaryotic translation initiation factor 4E-binding protein 1-like [Source:NCBI gene (formerly Entrezgene);Acc:115545382]		2.37627	1.2487	5.48112	28.5009	9.36549e-08	4.30181e-06
ENSGMOG00000017146			slco1e1		ENSDARG00000100780	0.210213	-2.25007	3.39135	28.4879	9.4288e-08	4.31823e-06
ENSGMOG00000035397	ENSG00000275342	PRAG1		inactive tyrosine-protein kinase PRAG1-like [Source:NCBI gene (formerly Entrezgene);Acc:115532079]		0.333902	-1.5825	3.57807	28.3434	1.01595e-07	4.63929e-06
ENSGMOG00000022857			si:ch73-147o17.1	small VCP interacting protein [Source:NCBI gene (formerly Entrezgene);Acc:115550470]	ENSDARG00000097236	1.86559	0.899628	3.52413	28.2443	1.06929e-07	4.8687e-06
ENSGMOG00000029760	ENSG00000135637	CCDC142	ccdc142	coiled-coil domain containing 142 [Source:NCBI gene (formerly Entrezgene);Acc:115551986]	ENSDARG00000101377	2.03415	1.02442	5.77135	28.2012	1.09337e-07	4.96392e-06
ENSGMOG00000035469	ENSG00000285641		rab13	RAB13, member RAS oncogene family [Source:NCBI gene (formerly Entrezgene);Acc:115553597]	ENSDARG00000034771	1.91148	0.934689	4.99207	28.1745	1.10856e-07	5.0183e-06
ENSGMOG00000001821	ENSG00000139514	SLC7A1	slc7a1a	solute carrier family 7 member 1a [Source:ZFIN;Acc:ZDB-GENE-091116-69]	ENSDARG00000016439	0.127967	-2.96616	3.18246	28.1451	1.1255e-07	5.08033e-06
ENSGMOG00000013056	ENSG00000103342	GSPT1	gspt1	G1 to S phase transition 1 [Source:NCBI gene (formerly Entrezgene);Acc:115531395]	ENSDARG00000031048	2.05389	1.03836	6.16417	28.0963	1.15424e-07	5.19508e-06
ENSGMOG00000009290			brd4		ENSDARG00000078904	0.286057	-1.80562	4.57317	28.0815	1.1631e-07	5.21994e-06
ENSGMOG00000028939	ENSG00000151892	GFRA1	gfra1a	gdnf family receptor alpha 1a [Source:NCBI gene (formerly Entrezgene);Acc:115559951]	ENSDARG00000099732	0.130045	-2.94292	3.69822	28.0533	1.18022e-07	5.28163e-06
ENSGMOG00000019723	ENSG00000099769	IGFALS	igfals	insulin-like growth factor binding protein, acid labile subunit [Source:NCBI gene (formerly Entrezgene);Acc:115532596]	ENSDARG00000037836	0.413422	-1.27431	10.2942	28.0086	1.20777e-07	5.38953e-06
ENSGMOG00000005244	ENSG00000052126	PLEKHA5		pleckstrin homology domain containing A5 [Source:NCBI gene (formerly Entrezgene);Acc:115550393]		0.409986	-1.28635	5.3449	27.9961	1.21559e-07	5.40905e-06
ENSGMOG00000008483	ENSG00000188467	SLC24A5	slc24a5	solute carrier family 24 member 5 [Source:NCBI gene (formerly Entrezgene);Acc:115558768]	ENSDARG00000024771	0.104337	-3.26068	0.701034	27.9754	1.22866e-07	5.45169e-06
ENSGMOG00000027328			si:ch211-200p22.4	phosphatidylinositol-binding clathrin assembly protein-like [Source:NCBI gene (formerly Entrezgene);Acc:115529210]	ENSDARG00000029170	0.451912	-1.14589	5.70958	27.9615	1.23755e-07	5.47562e-06
ENSGMOG00000007886	ENSG00000196123	KIAA0895L		KIAA0895 like [Source:NCBI gene (formerly Entrezgene);Acc:115558353]	ENSDARG00000059529	3.24401	1.69778	1.20676	27.9405	1.25101e-07	5.5196e-06
ENSGMOG00000001603	ENSG00000115457	IGFBP2	igfbp2a		ENSDARG00000052470	0.174949	-2.515	3.79035	27.918	1.2657e-07	5.56872e-06
ENSGMOG00000036206						0.112452	-3.15262	2.53984	27.878	1.29213e-07	5.66909e-06
ENSGMOG00000028023						0.338903	-1.56105	6.09916	27.8148	1.33503e-07	5.84092e-06
ENSGMOG00000012640	ENSG00000158125	XDH	xdh		ENSDARG00000055240	0.318872	-1.64895	6.06784	27.8065	1.34078e-07	5.84977e-06
ENSGMOG00000007543	ENSG00000076356	PLXNA2	plxna2	plexin A2 [Source:NCBI gene (formerly Entrezgene);Acc:115552763]	ENSDARG00000060372	0.229153	-2.12562	3.27636	27.7877	1.35383e-07	5.8903e-06
ENSGMOG00000014018	ENSG00000137700	SLC37A4	slc37a4a	solute carrier family 37 member 4a [Source:ZFIN;Acc:ZDB-GENE-040426-2230]	ENSDARG00000038106	0.195289	-2.35632	6.78683	27.7283	1.39604e-07	6.05712e-06
ENSGMOG00000012801	ENSG00000203705	TATDN3	TATDN3	TatD DNase domain containing 3 [Source:NCBI gene (formerly Entrezgene);Acc:115543809]	ENSDARG00000044072	2.08844	1.06243	3.30556	27.6912	1.42308e-07	6.1574e-06
ENSGMOG00000012841			slc51a	solute carrier family 51 subunit alpha [Source:NCBI gene (formerly Entrezgene);Acc:115537055]	ENSDARG00000045306	0.353192	-1.50148	7.42111	27.6503	1.45352e-07	6.27176e-06
ENSGMOG00000001890	ENSG00000157510	AFAP1L1	afap1l1a	actin filament associated protein 1-like 1a [Source:NCBI gene;Acc:566757]	ENSDARG00000089162	0.29554	-1.75857	5.32732	27.6385	1.46242e-07	6.29284e-06
ENSGMOG00000001293	ENSG00000168701	TMEM208	tmem208	transmembrane protein 208 [Source:NCBI gene (formerly Entrezgene);Acc:115558675]	ENSDARG00000068291	3.04868	1.60819	4.81214	27.6181	1.4779e-07	6.32469e-06
ENSGMOG00000025722	ENSG00000185215	TNFAIP2	tnfaip2a		ENSDARG00000043416	0.409531	-1.28795	4.02557	27.6204	1.47615e-07	6.32469e-06
ENSGMOG00000000801	ENSG00000101400	SNTA1	SNTA1	syntrophin, alpha 1 [Source:NCBI gene (formerly Entrezgene);Acc:115556957]	ENSDARG00000098420	0.421478	-1.24647	4.82047	27.6045	1.48831e-07	6.3519e-06
ENSGMOG00000003445	ENSG00000169764	UGP2	ugp2a	UDP-glucose pyrophosphorylase 2 [Source:NCBI gene (formerly Entrezgene);Acc:115540948]	ENSDARG00000005578	0.285161	-1.81015	8.85099	27.5689	1.516e-07	6.4525e-06
ENSGMOG00000029208						37.3489	5.22299	-1.1959	27.5522	1.5291e-07	6.4906e-06
ENSGMOG00000036482			si:dkey-48p11.3	si:dkey-48p11.3 [Source:ZFIN;Acc:ZDB-GENE-100427-1]	ENSDARG00000077926	2.62299	1.39121	3.15943	27.532	1.54518e-07	6.51044e-06
ENSGMOG00000018441			pyroxd2	pyridine nucleotide-disulphide oxidoreductase domain 2 [Source:NCBI gene (formerly Entrezgene);Acc:115560238]	ENSDARG00000014101	0.302	-1.72738	3.86358	27.5359	1.54204e-07	6.51044e-06
ENSGMOG00000010649	ENSG00000151413	NUBPL	nubpl	nucleotide binding protein-like [Source:NCBI gene (formerly Entrezgene);Acc:115544482]	ENSDARG00000054821	2.07591	1.05374	3.08204	27.5277	1.54859e-07	6.51044e-06
ENSGMOG00000022422			igl1c3		ENSDARG00000078975	3.86835	1.95172	1.98469	27.5255	1.5504e-07	6.51044e-06
ENSGMOG00000011004	ENSG00000130377	ACSBG2	acsbg2	acyl-CoA synthetase bubblegum family member 2 [Source:ZFIN;Acc:ZDB-GENE-030131-7099]	ENSDARG00000004094	0.462984	-1.11097	5.19235	27.3469	1.70037e-07	7.1211e-06
ENSGMOG00000034179			chrac1		ENSDARG00000042337	2.47449	1.30713	3.18124	27.3284	1.71672e-07	7.1704e-06
ENSGMOG00000003913	ENSG00000088451	TGDS		TDP-glucose 4,6-dehydratase [Source:NCBI gene (formerly Entrezgene);Acc:115546503]		2.00358	1.00258	3.43968	27.3029	1.73953e-07	7.22712e-06
ENSGMOG00000028898	ENSG00000175556	LONRF3		LON peptidase N-terminal domain and RING finger protein 3-like [Source:NCBI gene (formerly Entrezgene);Acc:115552525]		6.60953	2.72455	3.88777	27.3049	1.73769e-07	7.22712e-06
ENSGMOG00000008408	ENSG00000132837	DMGDH	dmgdh	dimethylglycine dehydrogenase [Source:NCBI gene (formerly Entrezgene);Acc:115541990]	ENSDARG00000025703	0.275631	-1.85919	6.60994	27.2932	1.74824e-07	7.24411e-06
ENSGMOG00000014984	ENSG00000122642	FKBP9	fkbp9	FKBP prolyl isomerase 9 [Source:NCBI gene (formerly Entrezgene);Acc:115535801]	ENSDARG00000005023	6.03914	2.59434	5.0623	27.2818	1.75856e-07	7.26761e-06
ENSGMOG00000013995	ENSG00000273611	ZNHIT3	znhit3	zinc finger, HIT-type containing 3 [Source:NCBI gene;Acc:393243]	ENSDARG00000023950	3.16553	1.66245	1.67875	27.2599	1.77859e-07	7.33108e-06
ENSGMOG00000023572			si:dkey-56i24.1	uncharacterized LOC115544128 [Source:NCBI gene (formerly Entrezgene);Acc:115544128]	ENSDARG00000078152	0.34315	-1.54309	6.02735	27.2162	1.81925e-07	7.47897e-06
ENSGMOG00000007957	ENSG00000075240	GRAMD4	gramd4a	GRAM domain containing 4a [Source:ZFIN;Acc:ZDB-GENE-041210-211]	ENSDARG00000069171	0.406872	-1.29735	3.5726	27.2048	1.83005e-07	7.5037e-06
ENSGMOG00000017853	ENSG00000198855	FICD	ficd	FIC domain protein adenylyltransferase [Source:NCBI gene (formerly Entrezgene);Acc:115545294]	ENSDARG00000035595	3.61407	1.85362	3.58115	27.1682	1.86497e-07	7.60704e-06
ENSGMOG00000008885	ENSG00000173511	VEGFB	vegfbb	vascular endothelial growth factor Ba [Source:ZFIN;Acc:ZDB-GENE-120510-3]	ENSDARG00000092480	0.252015	-1.98842	1.70772	27.1717	1.86167e-07	7.60704e-06
ENSGMOG00000010250	ENSG00000185133	INPP5J	inpp5ja	inositol polyphosphate-5-phosphatase Ja [Source:ZFIN;Acc:ZDB-GENE-091117-4]	ENSDARG00000078542	15.6917	3.97193	-0.504861	27.0465	1.98621e-07	8.05958e-06
ENSGMOG00000001882	ENSG00000114120	SLC25A36	slc25a36a	solute carrier family 25 member 36 [Source:NCBI gene (formerly Entrezgene);Acc:115561234]	ENSDARG00000038731	0.144484	-2.79102	6.87602	27.0499	1.98266e-07	8.05958e-06
ENSGMOG00000009558	ENSG00000251287	ALG1L2	alg1	ALG1 chitobiosyldiphosphodolichol beta-mannosyltransferase [Source:NCBI gene (formerly Entrezgene);Acc:115531520]	ENSDARG00000054963	2.585	1.37016	3.35147	27.0408	1.99203e-07	8.0623e-06
ENSGMOG00000000148	ENSG00000154813	DPH3	dph3	diphthamide biosynthesis 3 [Source:NCBI gene (formerly Entrezgene);Acc:115541968]	ENSDARG00000043360	3.29161	1.71879	2.32765	26.9865	2.04883e-07	8.26822e-06
ENSGMOG00000009822			zgc:63863	TBC domain-containing protein [Source:NCBI gene (formerly Entrezgene);Acc:115536318]	ENSDARG00000099753	2.18219	1.12578	2.9157	26.9821	2.05346e-07	8.26822e-06
ENSGMOG00000029199				organic solute transporter subunit alpha-like [Source:NCBI gene (formerly Entrezgene);Acc:115547698]		0.0033659	-8.21479	-1.09119	26.969	2.06741e-07	8.29171e-06
ENSGMOG00000007436	ENSG00000162390	ACOT11	acot11a		ENSDARG00000058229	0.402211	-1.31397	4.54752	26.9667	2.06988e-07	8.29171e-06
ENSGMOG00000013512	ENSG00000105669	COPE	cope		ENSDARG00000018562	2.22717	1.15521	6.54344	26.9098	2.13171e-07	8.51759e-06
ENSGMOG00000011232	ENSG00000134398	ERN2	ern1	endoplasmic reticulum to nucleus signaling 1 [Source:NCBI gene (formerly Entrezgene);Acc:115535586]	ENSDARG00000013997	2.02428	1.01741	6.05769	26.8975	2.14539e-07	8.55046e-06
ENSGMOG00000034828				translin-associated factor X interacting protein 1 [Source:NCBI gene (formerly Entrezgene);Acc:115534637]		8.81455	3.13989	-0.439564	26.7692	2.29258e-07	9.11388e-06
ENSGMOG00000036585	ENSG00000106018	VIPR2	vipr2		ENSDARG00000012353	0.196916	-2.34435	4.48556	26.7263	2.34412e-07	9.29517e-06
ENSGMOG00000003289	ENSG00000005483	KMT2E	kmt2e	lysine (K)-specific methyltransferase 2E [Source:ZFIN;Acc:ZDB-GENE-030131-4120]	ENSDARG00000007523	2.10512	1.0739	4.74931	26.7081	2.36626e-07	9.35929e-06
ENSGMOG00000016312	ENSG00000237190	CDKN2AIPNL	cdkn2aipnl	CDKN2A interacting protein N-terminal like [Source:ZFIN;Acc:ZDB-GENE-041010-154]	ENSDARG00000053395	2.57246	1.36315	3.88027	26.6469	2.44236e-07	9.63595e-06
ENSGMOG00000015001	ENSG00000126561	STAT5A	stat5a	signal transducer and activator of transcription 5a [Source:NCBI gene (formerly Entrezgene);Acc:115535847]	ENSDARG00000019392	0.242003	-2.0469	4.69742	26.6152	2.48279e-07	9.77084e-06
ENSGMOG00000012227	ENSG00000154640	BTG3	btg3	B-cell translocation gene 3 [Source:NCBI gene (formerly Entrezgene);Acc:115547772]	ENSDARG00000069065	5.54553	2.47133	2.97562	26.6042	2.49701e-07	9.80216e-06
ENSGMOG00000005133	ENSG00000137145	DENND4C	dennd4c	DENN/MADD domain containing 4C [Source:NCBI gene (formerly Entrezgene);Acc:115529079]	ENSDARG00000102766	0.501648	-0.995253	5.38336	26.576	2.53376e-07	9.92156e-06
ENSGMOG00000037060			krt15	keratin 15 [Source:ZFIN;Acc:ZDB-GENE-040426-2931]	ENSDARG00000036840	17.1796	4.10263	0.176829	26.5618	2.55245e-07	9.94503e-06
ENSGMOG00000013157	ENSG00000115806	GORASP2	gorasp2		ENSDARG00000015126	2.43859	1.28605	4.79702	26.5639	2.54966e-07	9.94503e-06
ENSGMOG00000007923	ENSG00000134077	THUMPD3	thumpd3	THUMP domain containing 3 [Source:HGNC Symbol;Acc:HGNC:24493]	ENSDARG00000059634	2.27681	1.18701	4.26996	26.5473	2.57157e-07	9.99467e-06
ENSGMOG00000013443	ENSG00000085719	CPNE3	cpne3	copine 3 [Source:HGNC Symbol;Acc:HGNC:2316]	ENSDARG00000104177	0.51715	-0.951345	4.72672	26.5197	2.60864e-07	1.01136e-05
ENSGMOG00000009219	ENSG00000183655	KLHL25	enc2	kelch-like protein 25 [Source:NCBI gene (formerly Entrezgene);Acc:115550798]	ENSDARG00000102418	0.455236	-1.13531	3.23028	26.502	2.6326e-07	1.01813e-05
ENSGMOG00000005728	ENSG00000163110	PDLIM5	pdlim5b	PDZ and LIM domain 5b [Source:ZFIN;Acc:ZDB-GENE-040426-908]	ENSDARG00000027600	0.346579	-1.52875	4.15413	26.4613	2.6887e-07	1.03727e-05
ENSGMOG00000005476	ENSG00000141736	ERBB2	erbb2		ENSDARG00000026294	0.426111	-1.2307	4.63738	26.4416	2.71631e-07	1.04534e-05
ENSGMOG00000004486			hdac12	histone deacetylase 12 [Source:NCBI gene (formerly Entrezgene);Acc:115561802]	ENSDARG00000101422	2.47277	1.30613	2.50085	26.4193	2.74775e-07	1.05227e-05
ENSGMOG00000016561	ENSG00000115353	TACR1				0.36079	-1.47077	4.83841	26.4231	2.74238e-07	1.05227e-05
ENSGMOG00000010494						1.7801	0.83196	6.32974	26.3213	2.89083e-07	1.10292e-05
ENSGMOG00000023116	ENSG00000173207	CKS1B	cks1b	cyclin-dependent kinases regulatory subunit 1 [Source:NCBI gene (formerly Entrezgene);Acc:115535589]	ENSDARG00000007971	2.61217	1.38525	3.7719	26.3191	2.89408e-07	1.10292e-05
ENSGMOG00000013434	ENSG00000166128	RAB8B	megf8	ras-related protein Rab-8B-like [Source:NCBI gene (formerly Entrezgene);Acc:115550409]	ENSDARG00000103934	3.80314	1.92719	0.819082	26.3062	2.91346e-07	1.10761e-05
ENSGMOG00000007372	ENSG00000013375	PGM3	pgm3	phosphoglucomutase 3 [Source:ZFIN;Acc:ZDB-GENE-041024-13]	ENSDARG00000024654	2.17805	1.12304	4.74911	26.2555	2.99101e-07	1.13434e-05
ENSGMOG00000023123	ENSG00000196247	ZNF107				2.21394	1.14661	2.60382	26.1951	3.08602e-07	1.16754e-05
ENSGMOG00000030610			xrcc4	zinc finger, CCHC domain containing 9 [Source:NCBI gene (formerly Entrezgene);Acc:115541909]	ENSDARG00000010732	2.58581	1.37062	4.39736	26.1788	3.11217e-07	1.1746e-05
ENSGMOG00000031170	ENSG00000134107	BHLHE40		basic helix-loop-helix family, member e40 [Source:NCBI gene (formerly Entrezgene);Acc:115556686]		0.479154	-1.06144	5.70483	26.1717	3.12375e-07	1.17614e-05
ENSGMOG00000007878	ENSG00000141642	ELAC1	elac1	elaC ribonuclease Z 1 [Source:NCBI gene (formerly Entrezgene);Acc:115546091]	ENSDARG00000045095	2.04917	1.03504	2.9531	26.1557	3.14963e-07	1.18304e-05
ENSGMOG00000020366	ENSG00000188763	FZD9	fzd9b	frizzled class receptor 9b [Source:NCBI gene (formerly Entrezgene);Acc:115561780]	ENSDARG00000014673	0.229087	-2.12603	2.41849	26.067	3.2977e-07	1.2347e-05
ENSGMOG00000000811	ENSG00000083857	FAT1	fat1a	FAT atypical cadherin 1a [Source:NCBI gene (formerly Entrezgene);Acc:115539974]	ENSDARG00000017591	0.417152	-1.26135	6.3215	26.0639	3.30295e-07	1.2347e-05
ENSGMOG00000006509	ENSG00000108342	CSF3	csf3a	uncharacterized LOC115531265 [Source:NCBI gene (formerly Entrezgene);Acc:115531265]	ENSDARG00000102211	0.280981	-1.83146	1.6901	26.0428	3.33939e-07	1.24536e-05
ENSGMOG00000013068	ENSG00000157637	SLC38A10	slc38a10	solute carrier family 38 member 10 [Source:NCBI gene (formerly Entrezgene);Acc:115531285]	ENSDARG00000077081	2.06611	1.04692	4.909	25.9506	3.50259e-07	1.30177e-05
ENSGMOG00000017733	ENSG00000197442	MAP3K5	map3k5	mitogen-activated protein kinase kinase kinase 5 [Source:NCBI gene (formerly Entrezgene);Acc:115534175]	ENSDARG00000005416	0.47423	-1.07634	4.13586	25.948	3.5073e-07	1.30177e-05
ENSGMOG00000000604	ENSG00000150540	HNMT		histamine N-methyltransferase-like [Source:NCBI gene (formerly Entrezgene);Acc:115533340]		0.16921	-2.56311	8.71811	25.9193	3.55993e-07	1.31819e-05
ENSGMOG00000014559	ENSG00000180089	TMEM86B	tmem86b	transmembrane protein 86B [Source:NCBI gene (formerly Entrezgene);Acc:115561693]	ENSDARG00000038296	0.123841	-3.01344	3.79562	25.9087	3.57955e-07	1.32232e-05
ENSGMOG00000027065						6.1254	2.6148	0.73739	25.8835	3.62657e-07	1.33654e-05
ENSGMOG00000014584			cdc34a	ubiquitin-conjugating enzyme E2 R1-like [Source:NCBI gene (formerly Entrezgene);Acc:115555597]	ENSDARG00000069708	2.68437	1.42458	3.65357	25.8606	3.66982e-07	1.34614e-05
ENSGMOG00000009708	ENSG00000149925	ALDOA	aldoab	aldolase a, fructose-bisphosphate, b [Source:ZFIN;Acc:ZDB-GENE-040426-2299]	ENSDARG00000034470	230.365	7.84778	3.09262	25.8606	3.66979e-07	1.34614e-05
ENSGMOG00000007299	ENSG00000106636	YKT6	ykt6	YKT6 v-SNARE homolog (S. cerevisiae) [Source:NCBI gene (formerly Entrezgene);Acc:115554110]	ENSDARG00000038308	1.78777	0.838163	5.25894	25.7604	3.86541e-07	1.41458e-05
ENSGMOG00000011057	ENSG00000110074	FOXRED1	foxred1	FAD-dependent oxidoreductase domain containing 1 [Source:NCBI gene (formerly Entrezgene);Acc:115547449]	ENSDARG00000099705	4.52321	2.17735	4.5201	25.7441	3.89815e-07	1.42323e-05
ENSGMOG00000030158						14.878	3.89511	-0.87802	25.7353	3.91588e-07	1.42638e-05
ENSGMOG00000005683	ENSG00000121691	CAT	cat	catalase [Source:NCBI gene (formerly Entrezgene);Acc:115550587]	ENSDARG00000104702	0.358371	-1.48047	7.60405	25.7204	3.94638e-07	1.43416e-05
ENSGMOG00000006427	ENSG00000118816	CCNI	ccni	cyclin I [Source:ZFIN;Acc:ZDB-GENE-040426-2898]	ENSDARG00000068214	0.50311	-0.991053	5.24663	25.6991	3.99019e-07	1.44672e-05
ENSGMOG00000017606	ENSG00000160305	DIP2A	dip2a	disco-interacting protein 2 homolog A [Source:NCBI gene (formerly Entrezgene);Acc:115533145]	ENSDARG00000078058	0.356136	-1.4895	4.74568	25.678	4.03401e-07	1.45923e-05
ENSGMOG00000010540	ENSG00000011114	BTBD7	btbd7	BTB domain containing 7 [Source:HGNC Symbol;Acc:HGNC:18269]	ENSDARG00000003069	0.434389	-1.20294	4.01198	25.5894	4.22351e-07	1.52426e-05
ENSGMOG00000029962	ENSG00000166734	GOLM2	casc4	golgi membrane protein 2 [Source:NCBI gene (formerly Entrezgene);Acc:115558368]	ENSDARG00000074490	1.82115	0.864847	5.13678	25.5296	4.35641e-07	1.56861e-05
ENSGMOG00000007497	ENSG00000067113	PLPP1	PLPP1	phospholipid phosphatase 1-like [Source:NCBI gene (formerly Entrezgene);Acc:115545709]	ENSDARG00000079790	0.167978	-2.57366	4.51693	25.5032	4.41644e-07	1.58507e-05
ENSGMOG00000006055	ENSG00000070061	ELP1	elp1	elongator complex protein 1 [Source:ZFIN;Acc:ZDB-GENE-071116-7]	ENSDARG00000094204	2.2639	1.17881	4.43205	25.5006	4.42238e-07	1.58507e-05
ENSGMOG00000025219						9.65791	3.27171	0.214839	25.4569	4.52382e-07	1.61773e-05
ENSGMOG00000033532	ENSG00000162300	ZFPL1	zfpl1	zinc finger protein-like 1 [Source:NCBI gene (formerly Entrezgene);Acc:115547604]	ENSDARG00000103453	2.08018	1.05671	4.77359	25.4335	4.57889e-07	1.63369e-05
ENSGMOG00000018551	ENSG00000162738	VANGL2		VANGL planar cell polarity protein 2 [Source:NCBI gene (formerly Entrezgene);Acc:115548553]		0.323426	-1.62849	1.53462	25.3985	4.66292e-07	1.65613e-05
ENSGMOG00000003652	ENSG00000187510	PLEKHG7	plekhg7	pleckstrin homology domain containing, family G (with RhoGef domain) member 7 [Source:ZFIN;Acc:ZDB-GENE-070410-15]	ENSDARG00000062855	4.43786	2.14986	4.68706	25.3987	4.6624e-07	1.65613e-05
ENSGMOG00000003435	ENSG00000163681	SLMAP	slmapa	sarcolemma associated protein a [Source:NCBI gene (formerly Entrezgene);Acc:115556815]	ENSDARG00000054458	0.571829	-0.806343	6.20773	25.3878	4.68872e-07	1.66152e-05
ENSGMOG00000004107	ENSG00000112531	QKI	qki2	QKI, KH domain containing, RNA binding 2 [Source:NCBI gene (formerly Entrezgene);Acc:115530877]	ENSDARG00000010018	0.440982	-1.18121	5.0692	25.3447	4.79456e-07	1.6952e-05
ENSGMOG00000015960	ENSG00000163832	ELP6	elp6	elongator acetyltransferase complex subunit 6 [Source:NCBI gene (formerly Entrezgene);Acc:115554585]	ENSDARG00000060445	3.86718	1.95128	3.59343	25.3371	4.81361e-07	1.6981e-05
ENSGMOG00000018688	ENSG00000151572	ANO4		anoctamin 4 [Source:NCBI gene (formerly Entrezgene);Acc:115542165]		0.302893	-1.72312	4.92748	25.3202	4.85606e-07	1.70922e-05
ENSGMOG00000011802	ENSG00000180638	SLC47A2	slc47a1	solute carrier family 47 member 1 [Source:NCBI gene (formerly Entrezgene);Acc:115547364]	ENSDARG00000046012	0.325513	-1.61921	4.50874	25.1958	5.17959e-07	1.81901e-05
ENSGMOG00000025130						39.2149	5.29333	-0.378407	25.1627	5.26907e-07	1.8463e-05
ENSGMOG00000007131	ENSG00000117519	CNN3	cnn3a	calponin-3-like [Source:NCBI gene (formerly Entrezgene);Acc:115537048]	ENSDARG00000099510	0.545716	-0.873778	6.95985	25.1217	5.38237e-07	1.87343e-05
ENSGMOG00000002685	ENSG00000100138	SNU13	snu13a	SNU13 homolog, small nuclear ribonucleoprotein b (U4/U6.U5) [Source:NCBI gene (formerly Entrezgene);Acc:115530821]	ENSDARG00000069878	3.86258	1.94956	5.69419	25.1229	5.37893e-07	1.87343e-05
ENSGMOG00000007855			tnk1	tyrosine kinase, non-receptor, 1 [Source:NCBI gene (formerly Entrezgene);Acc:115529389]	ENSDARG00000069433	0.510642	-0.969616	3.31031	25.1245	5.37452e-07	1.87343e-05
ENSGMOG00000002133			soul3	heme-binding protein soul3 [Source:NCBI gene (formerly Entrezgene);Acc:115544187]	ENSDARG00000102257	0.297381	-1.74962	4.75414	25.1	5.4433e-07	1.89043e-05
ENSGMOG00000019362	ENSG00000183527	PSMG1	psmg1	proteasome (prosome, macropain) assembly chaperone 1 [Source:NCBI gene (formerly Entrezgene);Acc:115546773]	ENSDARG00000040620	2.33157	1.2213	5.81794	25.0489	5.58954e-07	1.93692e-05
ENSGMOG00000013752	ENSG00000103742	IGDCC4	igdcc4	immunoglobulin superfamily, DCC subclass, member 4 [Source:NCBI gene (formerly Entrezgene);Acc:115558739]	ENSDARG00000076919	0.242577	-2.04348	2.82501	25.0421	5.60911e-07	1.93934e-05
ENSGMOG00000003247	ENSG00000125652	ALKBH7	alkbh7	alkB homolog 7 [Source:NCBI gene (formerly Entrezgene);Acc:115535256]	ENSDARG00000037906	1.81048	0.856376	3.26393	25.038	5.62129e-07	1.93934e-05
ENSGMOG00000019270	ENSG00000144747	TMF1	tmf1	TATA element modulatory factor 1 [Source:NCBI gene (formerly Entrezgene);Acc:115556916]	ENSDARG00000057997	1.73501	0.794944	4.98701	25.0282	5.64975e-07	1.94488e-05
ENSGMOG00000029757	ENSG00000177051	FBXO46	FBXO46	F-box protein 46 [Source:NCBI gene (formerly Entrezgene);Acc:115561078]	ENSDARG00000099814	0.581154	-0.783007	3.73075	25.0202	5.67316e-07	1.94865e-05
ENSGMOG00000034432	ENSG00000174282	ZBTB4	zbtb4	zinc finger and BTB domain containing 4 [Source:ZFIN;Acc:ZDB-GENE-100318-5]	ENSDARG00000105255	0.475696	-1.07189	4.80185	25.0155	5.68726e-07	1.94923e-05
ENSGMOG00000015975	ENSG00000168237	GLYCTK	glyctk	glycerate kinase [Source:NCBI gene (formerly Entrezgene);Acc:115557007]	ENSDARG00000060120	0.350791	-1.51132	6.00554	24.9589	5.85659e-07	2.00288e-05
ENSGMOG00000007211	ENSG00000169855	ROBO1	robo1	roundabout, axon guidance receptor, homolog 1 (Drosophila) [Source:ZFIN;Acc:ZDB-GENE-000209-3]	ENSDARG00000026784	0.293892	-1.76664	3.01845	24.9522	5.87691e-07	2.00545e-05
ENSGMOG00000014512	ENSG00000177951	BET1L		Bet1 golgi vesicular membrane trafficking protein-like [Source:NCBI gene (formerly Entrezgene);Acc:115550373]		2.43246	1.28242	2.68564	24.932	5.93885e-07	2.02218e-05
ENSGMOG00000002463	ENSG00000204381	LAYN	layna	layilin a [Source:ZFIN;Acc:ZDB-GENE-070705-452]	ENSDARG00000035169	0.126647	-2.98111	2.94058	24.9237	5.9644e-07	2.02647e-05
ENSGMOG00000027884			hhla2b.2		ENSDARG00000086254	0.414814	-1.26946	4.76726	24.9112	6.00327e-07	2.03526e-05
ENSGMOG00000035196			actc1b	actin alpha 1, skeletal muscle b [Source:NCBI gene (formerly Entrezgene);Acc:115558390]	ENSDARG00000099197	75.0798	6.23035	2.96139	24.8012	6.35568e-07	2.15009e-05
ENSGMOG00000001039	ENSG00000116337	AMPD2	ampd2b	adenosine monophosphate deaminase 2b [Source:NCBI gene (formerly Entrezgene);Acc:115552361]	ENSDARG00000029952	0.224877	-2.15279	4.42486	24.7567	6.5042e-07	2.19559e-05
ENSGMOG00000020586	ENSG00000166002	SMCO4		single-pass membrane protein with coiled-coil domains 4 [Source:HGNC Symbol;Acc:HGNC:24810]		2.22699	1.1551	3.82799	24.734	6.58124e-07	2.2127e-05
ENSGMOG00000009874	ENSG00000168397	ATG4B	atg4b	autophagy related 4B, cysteine peptidase [Source:NCBI gene;Acc:448859]	ENSDARG00000052104	1.80545	0.852356	4.79665	24.7335	6.58315e-07	2.2127e-05
ENSGMOG00000028770	ENSG00000259112	NDUFC2-KCTD14	ndufc2	NADH:ubiquinone oxidoreductase subunit C2 [Source:NCBI gene (formerly Entrezgene);Acc:115561338]	ENSDARG00000102115	2.11306	1.07933	6.474	24.6974	6.70732e-07	2.2451e-05
ENSGMOG00000033966	ENSG00000198075	SULT1C4	sult1st6	sulfotransferase 1C2-like [Source:NCBI gene (formerly Entrezgene);Acc:115530704]	ENSDARG00000006811	0.252242	-1.98712	3.53029	24.6972	6.70821e-07	2.2451e-05
ENSGMOG00000005748	ENSG00000121270	ABCC11	abcc6a	ATP-binding cassette, sub-family C (CFTR/MRP), member 6a [Source:ZFIN;Acc:ZDB-GENE-050517-18]	ENSDARG00000016750	0.259756	-1.94477	4.22242	24.671	6.79993e-07	2.26611e-05
ENSGMOG00000014901	ENSG00000107959	PITRM1	pitrm1	pitrilysin metallopeptidase 1 [Source:NCBI gene (formerly Entrezgene);Acc:115549251]	ENSDARG00000038563	4.33019	2.11443	3.61017	24.6723	6.7953e-07	2.26611e-05
ENSGMOG00000002930	ENSG00000156976	EIF4A2	eif4a2	eukaryotic translation initiation factor 4A, isoform 2 [Source:NCBI gene (formerly Entrezgene);Acc:115548466]	ENSDARG00000016477	2.84529	1.50858	6.34408	24.6549	6.85704e-07	2.28029e-05
ENSGMOG00000033125						6.82388	2.77059	0.0458913	24.6415	6.90473e-07	2.29129e-05
ENSGMOG00000020194	ENSG00000123570	RAB9B	rab9b	RAB9B, member RAS oncogene family [Source:ZFIN;Acc:ZDB-GENE-091118-112]	ENSDARG00000103391	0.296702	-1.75292	1.87229	24.5942	7.07629e-07	2.34216e-05
ENSGMOG00000002676	ENSG00000150054	MPP7	mpp7a	membrane protein, palmitoylated 7a (MAGUK p55 subfamily member 7) [Source:NCBI gene (formerly Entrezgene);Acc:115537665]	ENSDARG00000102470	0.584592	-0.774498	4.92901	24.5911	7.08793e-07	2.34216e-05
ENSGMOG00000030148	ENSG00000143772	ITPKB	itpkb	inositol-trisphosphate 3-kinase B [Source:NCBI gene (formerly Entrezgene);Acc:115534790]	ENSDARG00000010059	0.425849	-1.23159	5.34441	24.5867	7.10395e-07	2.34251e-05
ENSGMOG00000007472	ENSG00000133874	RNF122	RNF122	ring finger protein 122 [Source:NCBI gene (formerly Entrezgene);Acc:115545572]	ENSDARG00000102075	0.272756	-1.87432	4.30145	24.5826	7.11905e-07	2.34255e-05
ENSGMOG00000024184	ENSG00000116285	ERRFI1	errfi1a	ERBB receptor feedback inhibitor 1a [Source:ZFIN;Acc:ZDB-GENE-030131-6256]	ENSDARG00000104039	0.337946	-1.56514	2.44372	24.5698	7.16652e-07	2.35323e-05
ENSGMOG00000026373						0.509309	-0.973386	6.21	24.5025	7.42148e-07	2.43186e-05
ENSGMOG00000001475	ENSG00000205022	PABPN1L		PABPN1 like, cytoplasmic [Source:NCBI gene (formerly Entrezgene);Acc:115558608]		6.3602	2.66907	-0.715053	24.4474	7.63651e-07	2.49709e-05
ENSGMOG00000005135	ENSG00000092295	TGM1	tgm1l1	transglutaminase 1 like 1 [Source:ZFIN;Acc:ZDB-GENE-060503-139]	ENSDARG00000102106	0.422685	-1.24235	5.43462	24.4337	7.69134e-07	2.50978e-05
ENSGMOG00000007087	ENSG00000165059	PRKACG	prkg3		ENSDARG00000014232	6.8212	2.77003	6.26246	24.4121	7.77788e-07	2.53274e-05
ENSGMOG00000027940						0.170211	-2.5546	1.98635	24.4003	7.82579e-07	2.54306e-05
ENSGMOG00000018112	ENSG00000160191	PDE9A	pde9a	phosphodiesterase 9A [Source:NCBI gene (formerly Entrezgene);Acc:115533119]	ENSDARG00000060280	3.49672	1.806	5.84249	24.3912	7.86279e-07	2.54979e-05
ENSGMOG00000002802	ENSG00000102897	LYRM1	lyrm1	LYR motif containing 1 [Source:NCBI gene;Acc:436779]	ENSDARG00000026281	2.25586	1.17368	2.54839	24.3732	7.9366e-07	2.56841e-05
ENSGMOG00000007910	ENSG00000143375	CGN	cgna	cingulin [Source:NCBI gene (formerly Entrezgene);Acc:115554114]	ENSDARG00000055607	0.469886	-1.08962	5.52327	24.318	8.16732e-07	2.63762e-05
ENSGMOG00000013265	ENSG00000106080	FKBP14		FKBP prolyl isomerase 14 [Source:NCBI gene (formerly Entrezgene);Acc:115536118]		2.75022	1.45955	3.98257	24.3018	8.23626e-07	2.65441e-05
ENSGMOG00000030985	ENSG00000175899	A2M				0.325849	-1.61772	8.84041	24.297	8.25656e-07	2.65549e-05
ENSGMOG00000018260	ENSG00000185024	BRF1	brf1a		ENSDARG00000017835	3.13103	1.64664	2.24749	24.2446	8.48434e-07	2.72316e-05
ENSGMOG00000027014			rhocb		ENSDARG00000018328	0.542093	-0.883388	7.16255	24.2362	8.52137e-07	2.72945e-05
ENSGMOG00000025339				nascent polypeptide-associated complex subunit alpha, muscle-specific form-like [Source:NCBI gene (formerly Entrezgene);Acc:115544547]		0.427919	-1.22459	6.34294	24.2092	8.64206e-07	2.76246e-05
ENSGMOG00000027495	ENSG00000184831	APOO	apooa		ENSDARG00000104696	2.93164	1.55171	2.13492	24.1881	8.73713e-07	2.78716e-05
ENSGMOG00000001299			zgc:136858	Indigoidine_A and YeiC_kinase_like domain-containing protein [Source:NCBI gene (formerly Entrezgene);Acc:115550859]	ENSDARG00000070830	0.258622	-1.95108	4.96007	24.1222	9.04132e-07	2.87834e-05
ENSGMOG00000018331	ENSG00000090975	PITPNM2	PITPNM2	phosphatidylinositol transfer protein membrane associated 2 [Source:HGNC Symbol;Acc:HGNC:21044]	ENSDARG00000111528	0.255954	-1.96605	2.14897	24.0932	9.17834e-07	2.91603e-05
ENSGMOG00000032395			zgc:153675	transmembrane protein 263 [Source:NCBI gene (formerly Entrezgene);Acc:115557486]	ENSDARG00000071555	2.88898	1.53056	5.28903	24.0788	9.24743e-07	2.93203e-05
ENSGMOG00000018391	ENSG00000259030	FPGT-TNNI3K	tnni3k	TNNI3 interacting kinase [Source:NCBI gene (formerly Entrezgene);Acc:115555276]	ENSDARG00000086933	16.2594	4.0232	5.02331	24.0329	9.47028e-07	2.99058e-05
ENSGMOG00000018027	ENSG00000131389	SLC6A6		sodium- and chloride-dependent taurine transporter-like [Source:NCBI gene (formerly Entrezgene);Acc:115552424]		0.295045	-1.761	8.48585	24.0368	9.45137e-07	2.99058e-05
ENSGMOG00000028912				small nucleolar RNA SNORA3/SNORA45 family [Source:NCBI gene (formerly Entrezgene);Acc:115551697]		4.37912	2.13064	-0.443925	24.0213	9.5274e-07	3.00257e-05
ENSGMOG00000016530	ENSG00000157020	SEC13	sec13	protein SEC13 homolog [Source:NCBI gene (formerly Entrezgene);Acc:115556722]	ENSDARG00000054807	2.10293	1.0724	2.7985	24.01	9.58353e-07	3.01419e-05
ENSGMOG00000013427	ENSG00000099331	MYO9B	MYO9B	myosin IXB [Source:NCBI gene (formerly Entrezgene);Acc:115556263]	ENSDARG00000078313	0.470136	-1.08885	6.42049	23.9394	9.9417e-07	3.12058e-05
ENSGMOG00000004184	ENSG00000048162	NOP16	nop16	NOP16 nucleolar protein homolog (yeast) [Source:NCBI gene (formerly Entrezgene);Acc:115546908]	ENSDARG00000044402	2.24404	1.1661	5.38208	23.898	1.01579e-06	3.18207e-05
ENSGMOG00000015765	ENSG00000123405	NFE2				0.393963	-1.34387	2.37212	23.8662	1.03268e-06	3.22207e-05
ENSGMOG00000023721	ENSG00000213160	KLHL23	klhl23	kelch-like family member 23 [Source:NCBI gene (formerly Entrezgene);Acc:115533522]	ENSDARG00000078475	6.33822	2.66408	0.251087	23.8692	1.03108e-06	3.22207e-05
ENSGMOG00000008141	ENSG00000179361	ARID3B		AT-rich interactive domain-containing protein 3B-like [Source:NCBI gene (formerly Entrezgene);Acc:115558176]		0.301987	-1.72744	0.366136	23.8601	1.03597e-06	3.22592e-05
ENSGMOG00000029324						0.297231	-1.75034	-0.0133021	23.8343	1.04992e-06	3.25642e-05
ENSGMOG00000034221	ENSG00000180616	SSTR2	sstr2b		ENSDARG00000069806	0.412077	-1.27901	4.80098	23.8365	1.04874e-06	3.25642e-05
ENSGMOG00000011416	ENSG00000124120	TTPAL	ttpal	tocopherol (alpha) transfer protein-like [Source:NCBI gene (formerly Entrezgene);Acc:115551891]	ENSDARG00000070644	2.25388	1.17241	3.03168	23.7992	1.06928e-06	3.30992e-05
ENSGMOG00000008747	ENSG00000004059	ARF5		ADP-ribosylation factor 5-like [Source:NCBI gene (formerly Entrezgene);Acc:115542707]		2.32378	1.21647	5.74685	23.6889	1.13233e-06	3.47826e-05
ENSGMOG00000006084				F-BAR and double SH3 domains protein 2-like [Source:NCBI gene (formerly Entrezgene);Acc:115547380]	ENSDARG00000091428	0.556268	-0.846148	4.46472	23.6885	1.13255e-06	3.47826e-05
ENSGMOG00000010332	ENSG00000010295	IFFO1	iffo1b	intermediate filament family orphan 1b [Source:NCBI gene (formerly Entrezgene);Acc:115554713]	ENSDARG00000062108	8.50782	3.08879	2.91268	23.6924	1.13026e-06	3.47826e-05
ENSGMOG00000009130			marcksl1a	MARCKS-like 1a [Source:NCBI gene (formerly Entrezgene);Acc:115544564]	ENSDARG00000039034	0.436272	-1.1967	4.38218	23.6947	1.12892e-06	3.47826e-05
ENSGMOG00000017116			slco1d1		ENSDARG00000104108	0.242062	-2.04655	5.7403	23.6432	1.15957e-06	3.55428e-05
ENSGMOG00000018085	ENSG00000130119	GNL3L	gnl3l	guanine nucleotide binding protein-like 3 (nucleolar)-like [Source:ZFIN;Acc:ZDB-GENE-040723-1]	ENSDARG00000020595	1.83568	0.876318	6.52209	23.6256	1.17023e-06	3.57296e-05
ENSGMOG00000005485	ENSG00000197217	ENTPD4	entpd4	ectonucleoside triphosphate diphosphohydrolase 4 [Source:NCBI gene (formerly Entrezgene);Acc:115545581]	ENSDARG00000038422	2.01106	1.00796	4.67492	23.6292	1.16803e-06	3.57296e-05
ENSGMOG00000000690			mlsl	malate synthase-like [Source:NCBI gene (formerly Entrezgene);Acc:115552641]	ENSDARG00000074684	0.26879	-1.89545	5.30655	23.5789	1.19895e-06	3.65353e-05
ENSGMOG00000032093	ENSG00000177700	POLR2L	polr2l	RNA polymerase II, I and III subunit L [Source:NCBI gene (formerly Entrezgene);Acc:115558365]	ENSDARG00000058349	1.97012	0.97828	5.19515	23.5731	1.20259e-06	3.65751e-05
ENSGMOG00000023858	ENSG00000178031	ADAMTSL1				0.159371	-2.64954	2.50949	23.5045	1.24621e-06	3.78282e-05
ENSGMOG00000000720	ENSG00000127325	BEST3		bestrophin 3 [Source:NCBI gene (formerly Entrezgene);Acc:115541285]		73.3352	6.19643	0.234056	23.4673	1.27052e-06	3.84917e-05
ENSGMOG00000019503	ENSG00000102390	PBDC1	pbdc1	polysaccharide biosynthesis domain containing 1 [Source:NCBI gene (formerly Entrezgene);Acc:115541978]	ENSDARG00000057299	1.83429	0.875221	5.31381	23.4568	1.27748e-06	3.86279e-05
ENSGMOG00000019156	ENSG00000175536	LIPT2	lipt2	lipoyl(octanoyl) transferase 2 [Source:NCBI gene (formerly Entrezgene);Acc:115528776]	ENSDARG00000069852	3.21148	1.68324	2.45306	23.4179	1.30357e-06	3.93406e-05
ENSGMOG00000002866	ENSG00000023287	RB1CC1	rb1cc1	RB1-inducible coiled-coil 1 [Source:ZFIN;Acc:ZDB-GENE-130206-1]	ENSDARG00000076559	1.77978	0.831701	5.73283	23.4136	1.3065e-06	3.93532e-05
ENSGMOG00000018872	ENSG00000115808	STRN		striatin [Source:NCBI gene (formerly Entrezgene);Acc:115559560]		0.552468	-0.856036	4.97069	23.4045	1.3127e-06	3.94642e-05
ENSGMOG00000016998	ENSG00000213648	SULT1A4	sult1st2	cytosolic sulfotransferase 3-like [Source:NCBI gene (formerly Entrezgene);Acc:115558191]	ENSDARG00000041540	0.229767	-2.12176	5.96841	23.3392	1.35802e-06	4.06705e-05
ENSGMOG00000018416	ENSG00000140307	GTF2A2	gtf2a2	general transcription factor IIA, 2 [Source:ZFIN;Acc:ZDB-GENE-050522-513]	ENSDARG00000053685	1.8794	0.910274	4.4893	23.3411	1.3567e-06	4.06705e-05
ENSGMOG00000022577	ENSG00000196576	PLXNB2	si:ch211-127b11.1	plexin-B2-like [Source:NCBI gene (formerly Entrezgene);Acc:115542582]	ENSDARG00000077090	0.461083	-1.1169	6.99118	23.3176	1.37334e-06	4.10508e-05
ENSGMOG00000001285	ENSG00000129083	COPB1	copb1	coatomer protein complex, subunit beta 1 [Source:NCBI gene;Acc:338138]	ENSDARG00000056557	2.34398	1.22896	7.43968	23.31	1.37883e-06	4.11364e-05
ENSGMOG00000015756	ENSG00000176731	RBIS	si:ch211-282b22.1	ribosomal biogenesis factor [Source:NCBI gene (formerly Entrezgene);Acc:115537547]	ENSDARG00000097630	2.02824	1.02023	4.89624	23.2894	1.39367e-06	4.15002e-05
ENSGMOG00000012574	ENSG00000148719	DNAJB12	dnajb12a	DnaJ heat shock protein family (Hsp40) member B12a [Source:ZFIN;Acc:ZDB-GENE-030131-2725]	ENSDARG00000039363	1.637	0.711054	5.25518	23.2673	1.40979e-06	4.19005e-05
ENSGMOG00000014596	ENSG00000115486	GGCX	ggcx	gamma-glutamyl carboxylase [Source:NCBI gene (formerly Entrezgene);Acc:115541687]	ENSDARG00000067805	0.446071	-1.16466	8.70903	23.2285	1.43846e-06	4.26716e-05
ENSGMOG00000014667	ENSG00000108061	SHOC2	shoc2	SHOC2 leucine rich repeat scaffold protein [Source:NCBI gene (formerly Entrezgene);Acc:115539957]	ENSDARG00000040853	0.438425	-1.1896	4.66891	23.2229	1.44268e-06	4.2716e-05
ENSGMOG00000012230	ENSG00000277666		cxadr	CXADR Ig-like cell adhesion molecule [Source:NCBI gene (formerly Entrezgene);Acc:115547052]	ENSDARG00000043658	0.436591	-1.19565	5.07159	23.1874	1.46955e-06	4.34295e-05
ENSGMOG00000023425	ENSG00000173402	DAG1		dystroglycan-like [Source:NCBI gene (formerly Entrezgene);Acc:115543927]		0.45968	-1.1213	5.85414	23.1561	1.49369e-06	4.40595e-05
ENSGMOG00000008230	ENSG00000188158	NHS	nhsb	Nance-Horan syndrome b (congenital cataracts and dental anomalies) [Source:ZFIN;Acc:ZDB-GENE-090617-2]	ENSDARG00000079977	0.213003	-2.23105	0.888489	23.1115	1.52875e-06	4.5009e-05
ENSGMOG00000019582	ENSG00000139800	ZIC5	zic5	zic family member 5 (odd-paired homolog, Drosophila) [Source:NCBI gene (formerly Entrezgene);Acc:115533584]	ENSDARG00000016022	7.13789	2.8355	0.258482	23.0911	1.54502e-06	4.54026e-05
ENSGMOG00000026229			fmo5	dimethylaniline monooxygenase [N-oxide-forming] 5-like [Source:NCBI gene (formerly Entrezgene);Acc:115555723]	ENSDARG00000016357	0.194004	-2.36584	7.46605	23.0725	1.56009e-06	4.57598e-05
ENSGMOG00000015362	ENSG00000119686	FLVCR2		FLVCR heme transporter 2b [Source:NCBI gene (formerly Entrezgene);Acc:115534163]		4.37976	2.13085	4.76328	23.0668	1.56466e-06	4.58079e-05
ENSGMOG00000024584						2.38781	1.25569	2.71174	23.0629	1.56791e-06	4.58174e-05
ENSGMOG00000019623	ENSG00000169100	SLC25A6	slc25a6	solute carrier family 25 member 6 [Source:ZFIN;Acc:ZDB-GENE-070912-446]	ENSDARG00000005853	0.129673	-2.94705	1.43799	23.0534	1.57565e-06	4.5958e-05
ENSGMOG00000010714	ENSG00000163513	TGFBR2	CR855318.1		ENSDARG00000113139	0.49821	-1.00518	5.08275	23.0452	1.58236e-06	4.6e-05
ENSGMOG00000010365	ENSG00000181085	MAPK15	mapk15	mitogen-activated protein kinase 15 [Source:NCBI gene (formerly Entrezgene);Acc:115535603]	ENSDARG00000100822	0.112469	-3.1524	5.62516	23.0445	1.58297e-06	4.6e-05
ENSGMOG00000036420	ENSG00000113734	BNIP1	bnip1a	vesicle transport protein SEC20-like [Source:NCBI gene (formerly Entrezgene);Acc:115552116]	ENSDARG00000078259	3.40414	1.76729	1.60948	23.0397	1.58689e-06	4.60287e-05
ENSGMOG00000022186	ENSG00000176018	LYSMD3	lysmd3	LysM, putative peptidoglycan-binding, domain containing 3 [Source:NCBI gene (formerly Entrezgene);Acc:115545701]	ENSDARG00000024693	1.93271	0.950625	3.98084	23.0142	1.60811e-06	4.65578e-05
ENSGMOG00000025378	ENSG00000178105	DDX10	ddx10		ENSDARG00000061865	2.25892	1.17563	4.42678	23.0041	1.61655e-06	4.67159e-05
ENSGMOG00000007339	ENSG00000198400	NTRK1	ntrk1	neurotrophic tyrosine kinase, receptor, type 1 [Source:ZFIN;Acc:ZDB-GENE-980526-118]	ENSDARG00000004586	0.164808	-2.60114	5.52379	22.9973	1.62227e-06	4.67949e-05
ENSGMOG00000003669	ENSG00000183943	PRKX	prkx	protein kinase X-linked [Source:NCBI gene (formerly Entrezgene);Acc:115547318]	ENSDARG00000060716	2.0346	1.02475	3.57005	22.9851	1.63263e-06	4.70071e-05
ENSGMOG00000004516	ENSG00000131876	SNRPA1	snrpa1	small nuclear ribonucleoprotein polypeptide A' [Source:NCBI gene (formerly Entrezgene);Acc:115558528]	ENSDARG00000024651	2.04865	1.03467	4.44237	22.9428	1.66891e-06	4.79637e-05
ENSGMOG00000020457			si:ch211-240l19.5	protein C2-DOMAIN ABA-RELATED 4-like [Source:NCBI gene (formerly Entrezgene);Acc:115545798]	ENSDARG00000039393	89.4706	6.48334	3.17135	22.9303	1.6798e-06	4.8188e-05
ENSGMOG00000015021	ENSG00000271092	TLCD4-RWDD3	tlcd4b	TLC domain containing 4b [Source:NCBI gene (formerly Entrezgene);Acc:115559982]	ENSDARG00000098224	2.51738	1.33192	4.16158	22.919	1.68972e-06	4.8384e-05
ENSGMOG00000009059	ENSG00000169902	TPST1	tpst1	tyrosylprotein sulfotransferase 1 [Source:NCBI gene (formerly Entrezgene);Acc:115561703]	ENSDARG00000073872	2.32288	1.21592	7.43859	22.8743	1.72947e-06	4.92889e-05
ENSGMOG00000007348	ENSG00000176387	HSD11B2	hsd11b2	hydroxysteroid (11-beta) dehydrogenase 2 [Source:NCBI gene (formerly Entrezgene);Acc:115558887]	ENSDARG00000001975	0.183312	-2.44763	4.23599	22.8768	1.72722e-06	4.92889e-05
ENSGMOG00000022808	ENSG00000008441	NFIX	nfixb		ENSDARG00000061836	0.429192	-1.2203	4.92847	22.8729	1.73076e-06	4.92889e-05
ENSGMOG00000005873	ENSG00000176092	CRYBG2	CU693379.1	crystallin beta-gamma domain containing 2 [Source:NCBI gene (formerly Entrezgene);Acc:115535857]	ENSDARG00000098777	0.238009	-2.07091	3.85449	22.8672	1.73593e-06	4.93463e-05
ENSGMOG00000014495	ENSG00000183048	SLC25A10	slc25a10	solute carrier family 25 member 10 [Source:NCBI gene (formerly Entrezgene);Acc:115540115]	ENSDARG00000025074	0.261148	-1.93706	5.9561	22.8444	1.75658e-06	4.98429e-05
ENSGMOG00000017517	ENSG00000134574	DDB2	ddb2	damage-specific DNA binding protein 2 [Source:NCBI gene;Acc:100004133]	ENSDARG00000041140	2.29624	1.19928	2.33566	22.8346	1.76554e-06	5.00066e-05
ENSGMOG00000017674	ENSG00000138780	GSTCD	gstcd	glutathione S-transferase, C-terminal domain containing [Source:NCBI gene (formerly Entrezgene);Acc:115540652]	ENSDARG00000036494	2.5772	1.36581	2.79852	22.8002	1.79749e-06	5.06367e-05
ENSGMOG00000003356	ENSG00000174851	YIF1A	yif1a	Yip1 interacting factor homolog A (S. cerevisiae) [Source:NCBI gene (formerly Entrezgene);Acc:115551859]	ENSDARG00000019636	2.0619	1.04398	5.95142	22.807	1.79108e-06	5.06367e-05
ENSGMOG00000002085	ENSG00000180263	FGD6	fgd6	FYVE, RhoGEF and PH domain containing 6 [Source:HGNC Symbol;Acc:HGNC:21740]	ENSDARG00000045528	0.494137	-1.01702	3.27337	22.8022	1.79556e-06	5.06367e-05
ENSGMOG00000006412	ENSG00000091704	CPA1	cpa1	carboxypeptidase A5 [Source:NCBI gene (formerly Entrezgene);Acc:115551093]	ENSDARG00000030915	29.7763	4.89609	5.39492	22.769	1.8269e-06	5.1373e-05
ENSGMOG00000022584	ENSG00000020129	NCDN	ncdn	neurochondrin [Source:NCBI gene (formerly Entrezgene);Acc:115535616]	ENSDARG00000098544	3.62	1.85599	4.58737	22.7555	1.83975e-06	5.16416e-05
ENSGMOG00000016467	ENSG00000113734	BNIP1	bnip1b	BCL2 interacting protein 1b [Source:ZFIN;Acc:ZDB-GENE-120203-6]	ENSDARG00000104280	2.03632	1.02597	4.7956	22.7504	1.8447e-06	5.16879e-05
ENSGMOG00000032042			nptxrb	neuronal pentraxin receptor b [Source:ZFIN;Acc:ZDB-GENE-050208-595]	ENSDARG00000053375	17.1731	4.10208	-0.93818	22.7416	1.85311e-06	5.18307e-05
ENSGMOG00000030786				ribosomal RNA processing 8 [Source:NCBI gene (formerly Entrezgene);Acc:115528977]		2.3435	1.22867	4.09323	22.7334	1.86103e-06	5.18671e-05
ENSGMOG00000004706	ENSG00000103353	UBFD1	ubfd1	ubiquitin family domain containing 1 [Source:NCBI gene (formerly Entrezgene);Acc:115528778]	ENSDARG00000102827	1.81183	0.857451	4.99065	22.7355	1.85906e-06	5.18671e-05
ENSGMOG00000012282	ENSG00000154222	CC2D1B	cc2d1b	coiled-coil and C2 domain containing 1B [Source:NCBI gene (formerly Entrezgene);Acc:115548627]	ENSDARG00000099445	2.39752	1.26154	4.7926	22.7087	1.8851e-06	5.24447e-05
ENSGMOG00000032738	ENSG00000122367	LDB3				0.383363	-1.38322	3.01386	22.6688	1.92468e-06	5.34509e-05
ENSGMOG00000031740						0.102037	-3.29284	0.487022	22.6647	1.92875e-06	5.3469e-05
ENSGMOG00000003625	ENSG00000139209	SLC38A4	slc38a4		ENSDARG00000018149	0.410688	-1.28389	5.93461	22.6439	1.94982e-06	5.38626e-05
ENSGMOG00000010107	ENSG00000081307	UBA5	uba5	ubiquitin-like modifier activating enzyme 5 [Source:NCBI gene (formerly Entrezgene);Acc:115536881]	ENSDARG00000063588	3.11499	1.63923	5.63957	22.6439	1.94975e-06	5.38626e-05
ENSGMOG00000016076				solute carrier family 27 member 2a [Source:ZFIN;Acc:ZDB-GENE-050706-104]		0.228572	-2.12928	5.52086	22.5986	1.9963e-06	5.50495e-05
ENSGMOG00000022600	ENSG00000136147	PHF11	phf11	PHD finger protein 11 [Source:NCBI gene (formerly Entrezgene);Acc:115533333]	ENSDARG00000021677	0.517735	-0.949715	3.84031	22.5851	2.01037e-06	5.534e-05
ENSGMOG00000035449	ENSG00000188760	TMEM198	tmem198b		ENSDARG00000034685	12.1044	3.59746	-0.611009	22.5639	2.03265e-06	5.58552e-05
ENSGMOG00000004968	ENSG00000036054	TBC1D23	tbc1d23		ENSDARG00000044357	2.01267	1.00911	4.77227	22.5563	2.04069e-06	5.59778e-05
ENSGMOG00000000045	ENSG00000159921	GNE	gne	glucosamine (UDP-N-acetyl)-2-epimerase/N-acetylmannosamine kinase [Source:NCBI gene (formerly Entrezgene);Acc:115540831]	ENSDARG00000099771	0.441979	-1.17795	5.94402	22.5385	2.05977e-06	5.64025e-05
ENSGMOG00000007046	ENSG00000137942	FNBP1L	fnbp1l	formin binding protein 1-like [Source:NCBI gene (formerly Entrezgene);Acc:115555855]	ENSDARG00000020131	0.544548	-0.876868	4.12352	22.5324	2.06633e-06	5.64833e-05
ENSGMOG00000022739	ENSG00000092330	TINF2		uncharacterized LOC115531298 [Source:NCBI gene (formerly Entrezgene);Acc:115531298]		1.81544	0.860315	4.94603	22.5218	2.07772e-06	5.65972e-05
ENSGMOG00000025956	ENSG00000170955	CAVIN3	cavin2a	caveolae associated protein 2a [Source:NCBI gene (formerly Entrezgene);Acc:115533346]	ENSDARG00000027611	0.280791	-1.83243	3.28036	22.522	2.07747e-06	5.65972e-05
ENSGMOG00000001829	ENSG00000136152	COG3	cog3	component of oligomeric golgi complex 3 [Source:NCBI gene (formerly Entrezgene);Acc:115533436]	ENSDARG00000101999	2.41476	1.27188	4.23459	22.4695	2.13512e-06	5.80598e-05
ENSGMOG00000023372						0.0475361	-4.39483	-0.390489	22.4405	2.16752e-06	5.88385e-05
ENSGMOG00000000142	ENSG00000112759	SLC29A1	slc29a1b	equilibrative nucleoside transporter 1-like [Source:NCBI gene (formerly Entrezgene);Acc:115540083]	ENSDARG00000054447	0.20377	-2.29499	4.93051	22.4205	2.19026e-06	5.91484e-05
ENSGMOG00000017255	ENSG00000114993	RTKN	RTKN	rhotekin [Source:NCBI gene (formerly Entrezgene);Acc:115545274]	ENSDARG00000031345	2.29328	1.19741	3.85723	22.4259	2.18411e-06	5.91484e-05
ENSGMOG00000014080	ENSG00000018189	RUFY3	rufy3	RUN and FYVE domain containing 3 [Source:NCBI gene (formerly Entrezgene);Acc:115546048]	ENSDARG00000029692	1.6603	0.731444	4.09262	22.4219	2.18864e-06	5.91484e-05
ENSGMOG00000016882	ENSG00000059573	ALDH18A1		aldehyde dehydrogenase 18 family member A1 [Source:NCBI gene (formerly Entrezgene);Acc:115560515]		3.11513	1.63929	6.59635	22.413	2.19884e-06	5.9176e-05
ENSGMOG00000035375	ENSG00000172493	AFF1		AF4/FMR2 family member 1-like [Source:NCBI gene (formerly Entrezgene);Acc:115532168]		0.535353	-0.901438	4.25756	22.4139	2.19781e-06	5.9176e-05
ENSGMOG00000020337						0.0341952	-4.87006	1.38549	22.3869	2.22894e-06	5.98831e-05
ENSGMOG00000015824			npsn		ENSDARG00000010423	50.3218	5.65311	4.25455	22.3809	2.23586e-06	5.99661e-05
ENSGMOG00000012471	ENSG00000142949	PTPRF	ptprfb		ENSDARG00000005754	0.41647	-1.26372	5.55359	22.3598	2.26052e-06	6.05241e-05
ENSGMOG00000016429	ENSG00000049239	H6PD	h6pd	hexose-6-phosphate dehydrogenase (glucose 1-dehydrogenase) [Source:NCBI gene (formerly Entrezgene);Acc:115557601]	ENSDARG00000060153	0.361082	-1.4696	7.27434	22.3023	2.32923e-06	6.22573e-05
ENSGMOG00000030393						4.2938	2.10226	0.407956	22.2405	2.40551e-06	6.41865e-05
ENSGMOG00000016375	ENSG00000106789	CORO2A	coro2a	coronin, actin binding protein, 2A [Source:NCBI gene (formerly Entrezgene);Acc:115540730]	ENSDARG00000005210	0.535015	-0.90235	4.04226	22.2259	2.42381e-06	6.45648e-05
ENSGMOG00000006246	ENSG00000155393	HEATR3	heatr3	HEAT repeat containing 3 [Source:NCBI gene (formerly Entrezgene);Acc:115558825]	ENSDARG00000036076	2.97906	1.57486	4.95024	22.2155	2.43699e-06	6.47204e-05
ENSGMOG00000016729	ENSG00000184220	CMSS1	cmss1	cms1 ribosomal small subunit homolog [Source:NCBI gene (formerly Entrezgene);Acc:115532726]	ENSDARG00000112579	2.21833	1.14947	4.71365	22.2148	2.43791e-06	6.47204e-05
ENSGMOG00000011878	ENSG00000114796	KLHL24	klhl24a	kelch-like family member 24a [Source:NCBI gene (formerly Entrezgene);Acc:115549039]	ENSDARG00000021739	3.42091	1.77438	5.88922	22.1356	2.5406e-06	6.72186e-05
ENSGMOG00000010667	ENSG00000114395	CYB561D2	cyb561d2	cytochrome b561 domain-containing protein 2 [Source:NCBI gene (formerly Entrezgene);Acc:115557021]	ENSDARG00000044114	2.67581	1.41998	1.84531	22.138	2.53732e-06	6.72186e-05
ENSGMOG00000026376	ENSG00000169964	TMEM42	tmem42a	transmembrane protein 42a [Source:NCBI gene (formerly Entrezgene);Acc:115553499]	ENSDARG00000102717	1.79154	0.841203	3.2475	22.1314	2.54615e-06	6.7252e-05
ENSGMOG00000009637	ENSG00000157110	RBPMS	rbpms	RNA binding protein, mRNA processing factor [Source:NCBI gene (formerly Entrezgene);Acc:115529498]	ENSDARG00000099396	0.484549	-1.04529	4.56898	22.1263	2.55294e-06	6.73177e-05
ENSGMOG00000001764	ENSG00000198815	FOXJ3		forkhead box J3 [Source:NCBI gene (formerly Entrezgene);Acc:115556775]		0.351462	-1.50856	2.74499	22.1016	2.58597e-06	6.80739e-05
ENSGMOG00000028588	ENSG00000178401	DNAJC22	dnajc22	DnaJ (Hsp40) homolog, subfamily C, member 22 [Source:NCBI gene (formerly Entrezgene);Acc:115547835]	ENSDARG00000037067	0.342845	-1.54437	5.62513	22.0969	2.59228e-06	6.81257e-05
ENSGMOG00000017282	ENSG00000000419	DPM1	dpm1	dolichyl-phosphate mannosyltransferase subunit 1, catalytic [Source:ZFIN;Acc:ZDB-GENE-040801-115]	ENSDARG00000057011	2.09554	1.06732	4.37381	22.0866	2.60621e-06	6.83771e-05
ENSGMOG00000016318	ENSG00000135632	SMYD5	smyd5	SMYD family member 5 [Source:NCBI gene (formerly Entrezgene);Acc:115552247]	ENSDARG00000071669	2.72721	1.44743	3.87941	22.0726	2.62536e-06	6.86494e-05
ENSGMOG00000000782	ENSG00000152463	OLAH	olah	oleoyl-ACP hydrolase [Source:NCBI gene (formerly Entrezgene);Acc:115535675]	ENSDARG00000058502	1.90472	0.92958	2.97421	22.0743	2.62295e-06	6.86494e-05
ENSGMOG00000013259			tgm5l		ENSDARG00000098837	3.5053	1.80954	5.25092	22.0515	2.65433e-06	6.92914e-05
ENSGMOG00000035488			cgref1	cell growth regulator with EF-hand domain 1 [Source:NCBI gene (formerly Entrezgene);Acc:115559170]	ENSDARG00000075444	4.35833	2.12378	-0.268781	22.0447	2.66373e-06	6.94211e-05
ENSGMOG00000003790	ENSG00000069275	NUCKS1	nucks1a	nuclear casein kinase and cyclin-dependent kinase substrate 1a [Source:NCBI gene (formerly Entrezgene);Acc:115542971]	ENSDARG00000078473	0.443937	-1.17157	4.24625	22.0335	2.67938e-06	6.94836e-05
ENSGMOG00000005938	ENSG00000185009	AP3M1	ap3m1	adaptor related protein complex 3 subunit mu 1 [Source:ZFIN;Acc:ZDB-GENE-021015-2]	ENSDARG00000029928	2.2931	1.1973	4.12475	22.0381	2.67286e-06	6.94836e-05
ENSGMOG00000011548	ENSG00000167315	ACAA2	acaa2	acetyl-CoA acyltransferase 2 [Source:NCBI gene (formerly Entrezgene);Acc:115545639]	ENSDARG00000038881	1.95022	0.963637	4.95165	22.0334	2.67944e-06	6.94836e-05
ENSGMOG00000025919			gbp	glycogen synthase kinase binding protein [Source:NCBI gene (formerly Entrezgene);Acc:115545128]	ENSDARG00000040059	0.263801	-1.92248	5.60021	21.9894	2.74162e-06	7.09656e-05
ENSGMOG00000036926	ENSG00000131171	SH3BGRL	sh3bgrl	SH3 domain binding glutamate-rich protein like [Source:NCBI gene (formerly Entrezgene);Acc:115552010]	ENSDARG00000058302	0.498166	-1.0053	6.15104	21.9866	2.74565e-06	7.09656e-05
ENSGMOG00000011254	ENSG00000168952	STXBP6	stxbp6	syntaxin binding protein 6 (amisyn) [Source:ZFIN;Acc:ZDB-GENE-040625-31]	ENSDARG00000088862	0.269129	-1.89363	3.11294	21.972	2.76652e-06	7.13873e-05
ENSGMOG00000000080	ENSG00000141086	CTRL	ctrl	chymotrypsin-like [Source:ZFIN;Acc:ZDB-GENE-040912-147]	ENSDARG00000068680	43.6921	5.4493	1.00269	21.9677	2.77272e-06	7.14294e-05
ENSGMOG00000011410	ENSG00000141449	GREB1L	greb1l	GREB1 like retinoic acid receptor coactivator [Source:NCBI gene (formerly Entrezgene);Acc:115548907]	ENSDARG00000039196	2.91577	1.54388	4.81724	21.9536	2.79324e-06	7.18399e-05
ENSGMOG00000003103	ENSG00000213341	CHUK				1.83119	0.872779	4.69547	21.9387	2.815e-06	7.22808e-05
ENSGMOG00000008771			zgc:64106	uncharacterized LOC115557346 [Source:NCBI gene (formerly Entrezgene);Acc:115557346]	ENSDARG00000011371	0.469417	-1.09106	5.78686	21.9273	2.83175e-06	7.25919e-05
ENSGMOG00000006520	ENSG00000008838	MED24	med24	mediator complex subunit 24 [Source:NCBI gene;Acc:323621]	ENSDARG00000099431	0.524337	-0.931435	4.58521	21.9234	2.83759e-06	7.26228e-05
ENSGMOG00000036821				small nucleolar RNA SNORD49 [Source:NCBI gene (formerly Entrezgene);Acc:115548043]		7.31928	2.8717	1.43395	21.8869	2.89201e-06	7.38949e-05
ENSGMOG00000005761			FO818743.1		ENSDARG00000102675	3.62717	1.85884	0.966118	21.8668	2.92249e-06	7.45522e-05
ENSGMOG00000011249	ENSG00000151693	ASAP2	asap2a	ArfGAP with SH3 domain, ankyrin repeat and PH domain 2a [Source:NCBI gene (formerly Entrezgene);Acc:115543653]	ENSDARG00000010181	0.530399	-0.91485	3.83036	21.8499	2.94836e-06	7.50897e-05
ENSGMOG00000000400	ENSG00000152767	FARP1	farp1	FERM, ARHGEF and pleckstrin domain-containing protein 1-like [Source:NCBI gene (formerly Entrezgene);Acc:115541590]	ENSDARG00000074381	0.564647	-0.824579	4.52254	21.8411	2.96194e-06	7.53132e-05
ENSGMOG00000003548	ENSG00000139985	ADAM21	si:ch1073-396h14.1	si:ch1073-396h14.1 [Source:ZFIN;Acc:ZDB-GENE-070705-6]	ENSDARG00000057590	0.199383	-2.32639	-0.230815	21.8363	2.9693e-06	7.5378e-05
ENSGMOG00000008364	ENSG00000166949	SMAD3				0.203841	-2.29449	3.97719	21.8236	2.98903e-06	7.56335e-05
ENSGMOG00000034338	ENSG00000131771	PPP1R1B	ppp1r1b	protein phosphatase 1, regulatory (inhibitor) subunit 1B [Source:NCBI gene (formerly Entrezgene);Acc:115558434]	ENSDARG00000076280	2.2035	1.1398	7.5729	21.8261	2.98508e-06	7.56335e-05
ENSGMOG00000019619	ENSG00000169093	ASMTL	asmtl	acetylserotonin O-methyltransferase-like [Source:NCBI gene (formerly Entrezgene);Acc:115533040]	ENSDARG00000021433	0.345387	-1.53372	7.71219	21.8174	2.99866e-06	7.57549e-05
ENSGMOG00000013109	ENSG00000042286	AIFM2	aifm2	apoptosis inducing factor mitochondria associated 2 [Source:NCBI gene (formerly Entrezgene);Acc:115559696]	ENSDARG00000077549	0.38564	-1.37467	4.8816	21.8048	3.01843e-06	7.61315e-05
ENSGMOG00000006148	ENSG00000205683	DPF3	dpf3	D4, zinc and double PHD fingers, family 3 [Source:NCBI gene;Acc:562738]	ENSDARG00000025309	0.337287	-1.56795	3.84098	21.7739	3.06748e-06	7.72443e-05
ENSGMOG00000022853					ENSDARG00000041723	0.29137	-1.77908	4.34037	21.728	3.14168e-06	7.88591e-05
ENSGMOG00000004952	ENSG00000111678	C12orf57	C20H12orf57	gene rich cluster, C10 gene [Source:NCBI gene (formerly Entrezgene);Acc:115533906]	ENSDARG00000030038	1.83736	0.877635	3.27896	21.7299	3.13857e-06	7.88591e-05
ENSGMOG00000006896	ENSG00000183520	UTP11	utp11	UTP11 small subunit processome component [Source:NCBI gene (formerly Entrezgene);Acc:115545867]	ENSDARG00000039958	2.6159	1.38731	4.70424	21.7238	3.14862e-06	7.88882e-05
ENSGMOG00000006665	ENSG00000112297	CRYBG1	crybg1b		ENSDARG00000006060	0.546432	-0.871885	3.84208	21.7212	3.15291e-06	7.88882e-05
ENSGMOG00000006822	ENSG00000103642	LACTB	lactb	lactamase, beta [Source:NCBI gene (formerly Entrezgene);Acc:115551227]	ENSDARG00000040803	1.78351	0.834719	4.07656	21.6766	3.22706e-06	8.06148e-05
ENSGMOG00000017803	ENSG00000111361	EIF2B1	eif2b1	eukaryotic translation initiation factor 2B, subunit 1 alpha [Source:NCBI gene (formerly Entrezgene);Acc:115531992]	ENSDARG00000091402	2.50398	1.32423	4.1947	21.6684	3.24084e-06	8.083e-05
ENSGMOG00000004269	ENSG00000115758	ODC1	odc1	ornithine decarboxylase 1 [Source:NCBI gene (formerly Entrezgene);Acc:115543922]	ENSDARG00000007377	4.04615	2.01655	5.82804	21.6501	3.27196e-06	8.13472e-05
ENSGMOG00000021972				small nucleolar RNA SNORA16B/SNORA16A family [Source:NCBI gene (formerly Entrezgene);Acc:115536406]		6.59609	2.72161	-0.0360218	21.6528	3.26726e-06	8.13472e-05
ENSGMOG00000001113	ENSG00000117682	DHDDS	dhdds	dehydrodolichyl diphosphate synthase [Source:NCBI gene (formerly Entrezgene);Acc:115545264]	ENSDARG00000039851	3.21389	1.68432	3.28788	21.6458	3.27923e-06	8.13987e-05
ENSGMOG00000002391	ENSG00000177576	C18orf32		chromosome 18 open reading frame 32 [Source:HGNC Symbol;Acc:HGNC:31690]		1.86882	0.902128	5.55249	21.6194	3.32469e-06	8.23966e-05
ENSGMOG00000013707	ENSG00000155792	DEPTOR	deptor	DEP domain containing MTOR-interacting protein [Source:NCBI gene (formerly Entrezgene);Acc:115553908]	ENSDARG00000040930	0.461298	-1.11623	4.73901	21.6025	3.35413e-06	8.29947e-05
ENSGMOG00000022749	ENSG00000141027	NCOR1	ncor1	nuclear receptor corepressor 1 [Source:ZFIN;Acc:ZDB-GENE-040426-993]	ENSDARG00000035285	0.26055	-1.94037	7.32072	21.585	3.38487e-06	8.36234e-05
ENSGMOG00000034256				F-box only protein 41-like [Source:NCBI gene (formerly Entrezgene);Acc:115529978]	ENSDARG00000076310	6.44907	2.68909	-0.895167	21.5798	3.3941e-06	8.37193e-05
ENSGMOG00000009349	ENSG00000111647	UHRF1BP1L	uhrf1bp1l		ENSDARG00000004055	2.76438	1.46696	5.8566	21.5729	3.40628e-06	8.38877e-05
ENSGMOG00000005384	ENSG00000120519	SLC10A7	slc10a7	solute carrier family 10 member 7 [Source:NCBI gene (formerly Entrezgene);Acc:115529165]	ENSDARG00000104508	2.34342	1.22861	4.51848	21.5502	3.44681e-06	8.47527e-05
ENSGMOG00000015460	ENSG00000162396	PARS2	pars2	prolyl-tRNA synthetase 2, mitochondrial [Source:NCBI gene (formerly Entrezgene);Acc:115555298]	ENSDARG00000044404	2.18081	1.12487	4.29251	21.5339	3.4762e-06	8.52974e-05
ENSGMOG00000001999	ENSG00000138079	SLC3A1	slc3a1	solute carrier family 3 member 1 [Source:NCBI gene (formerly Entrezgene);Acc:115559540]	ENSDARG00000017165	0.346602	-1.52865	5.74717	21.5319	3.47986e-06	8.52974e-05
ENSGMOG00000033246	ENSG00000164938	TP53INP1	tp53inp1	tumor protein p53 inducible nuclear protein 1 [Source:NCBI gene (formerly Entrezgene);Acc:115553722]	ENSDARG00000028017	0.254743	-1.97288	5.1627	21.5284	3.48631e-06	8.5322e-05
ENSGMOG00000007113	ENSG00000088205	DDX18	ddx18	DEAD (Asp-Glu-Ala-Asp) box polypeptide 18 [Source:ZFIN;Acc:ZDB-GENE-030131-9685]	ENSDARG00000030789	2.58702	1.37129	6.23117	21.5095	3.5208e-06	8.60315e-05
ENSGMOG00000012596	ENSG00000108175	ZMIZ1	zmiz1a	zinc finger, MIZ-type containing 1a [Source:ZFIN;Acc:ZDB-GENE-080220-27]	ENSDARG00000074502	0.41954	-1.25312	2.60275	21.444	3.64307e-06	8.88806e-05
ENSGMOG00000028586				small nucleolar RNA SNORD38 [Source:NCBI gene (formerly Entrezgene);Acc:115549702]		8.02858	3.00514	-0.540621	21.4157	3.69741e-06	8.99262e-05
ENSGMOG00000015768	ENSG00000175029	CTBP2	ctbp2a	C-terminal binding protein 2 [Source:HGNC Symbol;Acc:HGNC:2495]	ENSDARG00000044062	3.28688	1.71672	2.26485	21.4164	3.696e-06	8.99262e-05
ENSGMOG00000009382	ENSG00000242247	ARFGAP3	arfgap3	ADP-ribosylation factor GTPase activating protein 3 [Source:ZFIN;Acc:ZDB-GENE-040426-1]	ENSDARG00000097583	2.67384	1.41892	4.9683	21.4075	3.71319e-06	9.01699e-05
ENSGMOG00000023525	ENSG00000175899	A2M				0.431444	-1.21275	7.84584	21.3736	3.77936e-06	9.16348e-05
ENSGMOG00000022197	ENSG00000144815	NXPE3	nxpe3	neurexophilin and PC-esterase domain family, member 3 [Source:NCBI gene;Acc:564277]	ENSDARG00000061690	0.455193	-1.13545	2.51276	21.3507	3.82481e-06	9.25934e-05
ENSGMOG00000013734			zgc:171509		ENSDARG00000068303	50.395	5.65521	5.42483	21.3453	3.83553e-06	9.27098e-05
ENSGMOG00000025752						0.426608	-1.22902	3.59668	21.3388	3.84871e-06	9.2885e-05
ENSGMOG00000014683	ENSG00000167904	TMEM68	tmem68	transmembrane protein 68 [Source:NCBI gene (formerly Entrezgene);Acc:115548727]	ENSDARG00000086737	2.33804	1.2253	3.08644	21.3297	3.86688e-06	9.31799e-05
ENSGMOG00000012254	ENSG00000008735	MAPK8IP2	mapk8ip2	mitogen-activated protein kinase 8 interacting protein 2 [Source:NCBI gene (formerly Entrezgene);Acc:115551330]	ENSDARG00000063157	94.6183	6.56405	-1.14556	21.3201	3.88642e-06	9.35068e-05
ENSGMOG00000005514	ENSG00000122729	ACO1	aco1	aconitase 1, soluble [Source:NCBI gene (formerly Entrezgene);Acc:115529355]	ENSDARG00000026376	0.306711	-1.70505	6.38802	21.3003	3.92664e-06	9.43296e-05
ENSGMOG00000019135	ENSG00000169241	SLC50A1	slc50a1	solute carrier family 50 member 1 [Source:NCBI gene (formerly Entrezgene);Acc:115553412]	ENSDARG00000015158	1.93354	0.951242	4.12342	21.221	4.09255e-06	9.81648e-05
ENSGMOG00000009892	ENSG00000176720	BOK	boka	BCL2 family apoptosis regulator BOK a [Source:NCBI gene (formerly Entrezgene);Acc:115555127]	ENSDARG00000052129	6.96284	2.79968	0.986042	21.1934	4.15182e-06	9.94342e-05
ENSGMOG00000002341	ENSG00000173064	HECTD4	HECTD4		ENSDARG00000101079	0.502709	-0.992204	4.53925	21.1718	4.19893e-06	0.000100409
ENSGMOG00000029087	ENSG00000167716	WDR81	wdr81	WD repeat domain 81 [Source:NCBI gene (formerly Entrezgene);Acc:115560975]	ENSDARG00000079702	0.407002	-1.29689	5.56078	21.157	4.23159e-06	0.000101036
ENSGMOG00000034440			zgc:162730	uncharacterized LOC115561387 [Source:NCBI gene (formerly Entrezgene);Acc:115561387]	ENSDARG00000103720	0.429804	-1.21825	7.23628	21.1165	4.32189e-06	0.000103035
ENSGMOG00000017469	ENSG00000105699	LSR	lsr	lipolysis stimulated lipoprotein receptor [Source:NCBI gene (formerly Entrezgene);Acc:115554111]	ENSDARG00000099291	0.427494	-1.22602	5.20792	21.099	4.36153e-06	0.000103822
ENSGMOG00000029839	ENSG00000151353	TMEM18	tmem18	transmembrane protein 18 [Source:NCBI gene (formerly Entrezgene);Acc:115534141]	ENSDARG00000036704	1.72636	0.787733	4.23694	21.0938	4.37339e-06	0.000103946
ENSGMOG00000016834	ENSG00000106351	AGFG2	zgc:114045	zgc:114045 [Source:ZFIN;Acc:ZDB-GENE-050913-119]	ENSDARG00000069334	0.311775	-1.68142	3.09368	21.0664	4.43631e-06	0.000105282
ENSGMOG00000027263			cks2	CDC28 protein kinase regulatory subunit 2 [Source:NCBI gene (formerly Entrezgene);Acc:115555192]	ENSDARG00000071410	3.49173	1.80394	4.33497	21.0459	4.48414e-06	0.000106256
ENSGMOG00000005213	ENSG00000088812	ATRN	atrn	attractin [Source:ZFIN;Acc:ZDB-GENE-090312-21]	ENSDARG00000062164	0.455292	-1.13514	3.57025	20.9997	4.5935e-06	0.000108683
ENSGMOG00000017671	ENSG00000129667	RHBDF2		rhomboid 5 homolog 2 [Source:NCBI gene (formerly Entrezgene);Acc:115540772]		0.514543	-0.958638	5.74449	20.9416	4.7351e-06	0.000111755
ENSGMOG00000030136			si:ch73-71c20.5	DUF4748 domain-containing protein [Source:NCBI gene (formerly Entrezgene);Acc:115548810]	ENSDARG00000097696	1.69334	0.759875	4.8687	20.9405	4.7376e-06	0.000111755
ENSGMOG00000003926	ENSG00000142583	SLC2A5	slc2a5	solute carrier family 2, facilitated glucose transporter member 5-like [Source:NCBI gene (formerly Entrezgene);Acc:115553458]	ENSDARG00000077875	0.289988	-1.78594	6.69534	20.9316	4.75971e-06	0.000112107
ENSGMOG00000015008						0.268354	-1.89779	3.59212	20.9124	4.80774e-06	0.000113068
ENSGMOG00000012432	ENSG00000116574	RHOU		ras homolog family member Ua [Source:NCBI gene (formerly Entrezgene);Acc:115558395]		0.532569	-0.908958	5.45588	20.9044	4.82779e-06	0.00011337
ENSGMOG00000017209	ENSG00000007255	TRAPPC6A	trappc6bl	trafficking protein particle complex 6b-like [Source:NCBI gene (formerly Entrezgene);Acc:115561333]	ENSDARG00000033171	1.95435	0.966692	4.55671	20.8667	4.9237e-06	0.000115449
ENSGMOG00000015448	ENSG00000008083	JARID2	jarid2b	jumonji, AT rich interactive domain 2b [Source:NCBI gene;Acc:558456]	ENSDARG00000062268	0.497017	-1.00863	2.12453	20.8332	5.01055e-06	0.00011731
ENSGMOG00000000972				transcription intermediary factor 1-alpha-like [Source:NCBI gene (formerly Entrezgene);Acc:115550948]		3.60148	1.84859	2.20148	20.8121	5.06606e-06	0.000118432
ENSGMOG00000009006	ENSG00000122547	EEPD1	eepd1	endonuclease/exonuclease/phosphatase family domain containing 1 [Source:NCBI gene (formerly Entrezgene);Acc:115535943]	ENSDARG00000071116	0.215163	-2.2165	3.34949	20.8013	5.09482e-06	0.000118927
ENSGMOG00000018897	ENSG00000077380	DYNC1I2	dync1i2b	dynein cytoplasmic 1 intermediate chain 2 [Source:HGNC Symbol;Acc:HGNC:2964]	ENSDARG00000103195	2.13699	1.09558	2.19361	20.791	5.12236e-06	0.000119392
ENSGMOG00000008625						0.409975	-1.28639	2.96987	20.7857	5.13655e-06	0.000119545
ENSGMOG00000025314	ENSG00000164978	NUDT2	nudt2	nudix (nucleoside diphosphate linked moiety X)-type motif 2 [Source:NCBI gene (formerly Entrezgene);Acc:115556768]	ENSDARG00000058728	2.04056	1.02896	2.83427	20.7436	5.25081e-06	0.000122023
ENSGMOG00000015299	ENSG00000124222	STX16	stx16	syntaxin 16 [Source:NCBI gene (formerly Entrezgene);Acc:115557374]	ENSDARG00000003307	1.75467	0.811202	4.16653	20.7325	5.28125e-06	0.000122548
ENSGMOG00000034156	ENSG00000162882	HAAO	haao	3-hydroxyanthranilate 3,4-dioxygenase [Source:NCBI gene (formerly Entrezgene);Acc:115559889]	ENSDARG00000076487	0.452304	-1.14464	8.70865	20.7113	5.3401e-06	0.000123731
ENSGMOG00000032392	ENSG00000115386	REG1A				192.202	7.58648	0.767259	20.7005	5.37033e-06	0.000124247
ENSGMOG00000019740	ENSG00000145626	UGT3A1	si:ch73-334d15.1	UDP-glucuronosyltransferase 2B15-like [Source:NCBI gene (formerly Entrezgene);Acc:115531218]	ENSDARG00000061672	0.389072	-1.36189	5.3453	20.6971	5.37974e-06	0.000124282
ENSGMOG00000032841	ENSG00000140396	NCOA2	ncoa2	nuclear receptor coactivator 2 [Source:NCBI gene (formerly Entrezgene);Acc:115536887]	ENSDARG00000017929	0.474315	-1.07608	3.9497	20.6904	5.39858e-06	0.000124533
ENSGMOG00000005453	ENSG00000121039	RDH10	rdh10a	retinol dehydrogenase 10a [Source:NCBI gene (formerly Entrezgene);Acc:115536898]	ENSDARG00000058730	2.62465	1.39212	4.49446	20.6547	5.50018e-06	0.00012669
ENSGMOG00000007677	ENSG00000096996	IL12RB1	ghra	growth hormone receptor a [Source:NCBI gene (formerly Entrezgene);Acc:115545229]	ENSDARG00000054771	0.275009	-1.86245	5.31068	20.6506	5.51206e-06	0.000126777
ENSGMOG00000023159	ENSG00000170835	CEL				49.2213	5.62121	2.58634	20.6424	5.53574e-06	0.000127135
ENSGMOG00000013295	ENSG00000101856	PGRMC1	pgrmc1	progesterone receptor membrane component 1 [Source:NCBI gene (formerly Entrezgene);Acc:115547005]	ENSDARG00000054172	0.432483	-1.20929	7.61003	20.6022	5.653e-06	0.000129638
ENSGMOG00000001792	ENSG00000101871	MID1	mid1	midline 1 [Source:ZFIN;Acc:ZDB-GENE-110411-205]	ENSDARG00000060482	0.3542	-1.49737	3.65076	20.5763	5.73005e-06	0.000131213
ENSGMOG00000001659	ENSG00000136114	THSD1	thsd1	thrombospondin, type I, domain containing 1 [Source:ZFIN;Acc:ZDB-GENE-100105-3]	ENSDARG00000112294	0.453923	-1.13948	3.26872	20.5587	5.7829e-06	0.00013223
ENSGMOG00000004691	ENSG00000170231	FABP6	fabp6		ENSDARG00000044566	0.297937	-1.74692	9.8735	20.555	5.79436e-06	0.000132299
ENSGMOG00000014821	ENSG00000004866	ST7	st7	suppression of tumorigenicity 7 [Source:HGNC Symbol;Acc:HGNC:11351]	ENSDARG00000039960	2.13315	1.09298	4.44028	20.5373	5.84817e-06	0.000133255
ENSGMOG00000004939			cox17	cytochrome c oxidase copper chaperone [Source:NCBI gene (formerly Entrezgene);Acc:115533590]	ENSDARG00000069920	2.20242	1.13909	3.41363	20.5356	5.85323e-06	0.000133255
ENSGMOG00000001409	ENSG00000198498	TMA16	tma16	translation machinery associated 16 homolog [Source:NCBI gene (formerly Entrezgene);Acc:115539718]	ENSDARG00000008068	2.5032	1.32377	4.34579	20.5313	5.86633e-06	0.000133359
ENSGMOG00000012048	ENSG00000267673	FDX2	fdx2	ferredoxin 2 [Source:NCBI gene (formerly Entrezgene);Acc:115540762]	ENSDARG00000052190	2.89972	1.53592	2.4606	20.503	5.95391e-06	0.000134763
ENSGMOG00000013654						0.299475	-1.73949	8.02517	20.5038	5.95118e-06	0.000134763
ENSGMOG00000011390	ENSG00000203485	INF2	CABZ01060373.1	inverted formin 2 [Source:HGNC Symbol;Acc:HGNC:23791]	ENSDARG00000117069	0.440432	-1.18301	6.7294	20.5043	5.94977e-06	0.000134763
ENSGMOG00000007158	ENSG00000104941	RSPH6A	rsph4a	radial spoke head component 4A [Source:NCBI gene (formerly Entrezgene);Acc:115555115]	ENSDARG00000067606	4.58932	2.19828	0.99227	20.4965	5.97413e-06	0.000135026
ENSGMOG00000014269	ENSG00000066455	GOLGA5	golga5	golgin A5 [Source:NCBI gene (formerly Entrezgene);Acc:115543600]	ENSDARG00000039279	1.70398	0.768911	4.53862	20.4904	5.9931e-06	0.000135259
ENSGMOG00000035021				HMG box-containing protein 1-like [Source:NCBI gene (formerly Entrezgene);Acc:115542851]		2.4551	1.29578	4.31329	20.4805	6.02417e-06	0.000135571
ENSGMOG00000014010	ENSG00000258466		rdh12	retinol dehydrogenase 12 [Source:ZFIN;Acc:ZDB-GENE-040718-9]	ENSDARG00000018069	0.225974	-2.14577	4.2854	20.4783	6.03117e-06	0.000135571
ENSGMOG00000034885			bet1	Bet1 golgi vesicular membrane trafficking protein [Source:NCBI gene (formerly Entrezgene);Acc:115535551]	ENSDARG00000034885	2.1763	1.12187	5.0139	20.475	6.04152e-06	0.000135571
ENSGMOG00000024576				RNA polymerase I subunit F [Source:NCBI gene (formerly Entrezgene);Acc:115535978]		2.12976	1.09069	3.65844	20.4751	6.04116e-06	0.000135571
ENSGMOG00000001261	ENSG00000155304	HSPA13	hspa13	heat shock protein 70 family, member 13 [Source:NCBI gene (formerly Entrezgene);Acc:115560627]	ENSDARG00000040984	4.03462	2.01243	4.33407	20.4592	6.09173e-06	0.000136451
ENSGMOG00000028409						8.73002	3.12598	1.43299	20.4571	6.09817e-06	0.000136451
ENSGMOG00000028710						0.423428	-1.23981	2.95396	20.4485	6.12572e-06	0.000136872
ENSGMOG00000001043				solute carrier family 2, facilitated glucose transporter member 11-like [Source:NCBI gene (formerly Entrezgene);Acc:115545877]		0.159699	-2.64657	5.0439	20.44	6.15312e-06	0.000137093
ENSGMOG00000010039	ENSG00000100664	EIF5	eif5	eukaryotic translation initiation factor 5 [Source:NCBI gene (formerly Entrezgene);Acc:115543648]	ENSDARG00000003681	2.12824	1.08966	7.87314	20.442	6.14659e-06	0.000137093
ENSGMOG00000017022	ENSG00000130707	ASS1	ASS1	argininosuccinate synthase 1 [Source:HGNC Symbol;Acc:HGNC:758]	ENSDARG00000103044	6.32962	2.66212	0.466017	20.4026	6.27443e-06	0.000139597
ENSGMOG00000023487						0.146626	-2.76979	3.71857	20.3694	6.38416e-06	0.000141671
ENSGMOG00000018392	ENSG00000214309	MBLAC1	mblac1	metallo-beta-lactamase domain containing 1 [Source:NCBI gene (formerly Entrezgene);Acc:115529496]	ENSDARG00000077314	3.41681	1.77265	3.4513	20.369	6.38573e-06	0.000141671
ENSGMOG00000001005	ENSG00000132254	ARFIP2	arfip2a	arfaptin-2-like [Source:NCBI gene (formerly Entrezgene);Acc:115561668]	ENSDARG00000059244	3.25084	1.70081	3.13875	20.3629	6.40592e-06	0.000141918
ENSGMOG00000009424	ENSG00000114739	ACVR2B	acvr2ba	activin A receptor type 2Ba [Source:NCBI gene (formerly Entrezgene);Acc:115537430]	ENSDARG00000044422	0.347025	-1.52689	2.43114	20.3428	6.47362e-06	0.000143215
ENSGMOG00000002425	ENSG00000113460	BRIX1	bxdc2	brix domain containing 2 [Source:NCBI gene (formerly Entrezgene);Acc:115532504]	ENSDARG00000098935	2.78656	1.47848	5.40742	20.3278	6.5246e-06	0.000144139
ENSGMOG00000027407	ENSG00000186184	POLR1D	polr1d	RNA polymerase I and III subunit D [Source:NCBI gene (formerly Entrezgene);Acc:115552800]	ENSDARG00000037570	2.29089	1.19591	3.52061	20.3104	6.58401e-06	0.000145247
ENSGMOG00000016102			slc27a2a		ENSDARG00000036237	0.302968	-1.72276	6.13941	20.2894	6.65692e-06	0.000146649
ENSGMOG00000010984	ENSG00000095139	ARCN1	arcn1b	archain 1b [Source:NCBI gene (formerly Entrezgene);Acc:115561275]	ENSDARG00000031214	2.11385	1.07987	7.1529	20.2717	6.71873e-06	0.000147803
ENSGMOG00000011533	ENSG00000070010	UFD1	ufd1l		ENSDARG00000010051	1.68287	0.750923	5.77541	20.2552	6.77674e-06	0.00014887
ENSGMOG00000002428			rasgef1bb	RasGEF domain family, member 1Bb [Source:NCBI gene;Acc:445085]	ENSDARG00000044251	0.154285	-2.69633	4.48317	20.2515	6.7902e-06	0.000148956
ENSGMOG00000013647			zgc:171509	trypsin-like [Source:NCBI gene (formerly Entrezgene);Acc:115553671]	ENSDARG00000068303	38.7043	5.27442	0.137074	20.2428	6.82104e-06	0.000149424
ENSGMOG00000013048	ENSG00000171490	RSL1D1	rsl1d1	ribosomal L1 domain containing 1 [Source:NCBI gene (formerly Entrezgene);Acc:115531397]	ENSDARG00000055868	4.39352	2.13538	5.48157	20.2343	6.85117e-06	0.000149874
ENSGMOG00000025548	ENSG00000100246	DNAL4	dnal4b	dynein axonemal light chain 4 [Source:NCBI gene (formerly Entrezgene);Acc:115540859]	ENSDARG00000088841	5.64579	2.49717	2.10841	20.2166	6.91494e-06	0.000150848
ENSGMOG00000004676	ENSG00000121749	TBC1D15	tbc1d15		ENSDARG00000057218	1.96079	0.971435	6.03345	20.2186	6.90795e-06	0.000150848
ENSGMOG00000001673	ENSG00000177000	MTHFR	mthfr	methylenetetrahydrofolate reductase (NAD(P)H) [Source:ZFIN;Acc:ZDB-GENE-041111-215]	ENSDARG00000053087	3.02201	1.59551	5.29483	20.2045	6.95891e-06	0.000151596
ENSGMOG00000009261	ENSG00000125398	SOX9	sox9b	SRY-box transcription factor 9a [Source:NCBI gene (formerly Entrezgene);Acc:115539052]	ENSDARG00000043923	0.440502	-1.18278	4.94582	20.1926	7.00234e-06	0.00015233
ENSGMOG00000001909	ENSG00000143811	PYCR2	pycr1b	pyrroline-5-carboxylate reductase 1b [Source:ZFIN;Acc:ZDB-GENE-050522-26]	ENSDARG00000098639	2.72038	1.44381	5.79068	20.1867	7.02378e-06	0.000152585
ENSGMOG00000011912	ENSG00000158623	COPG2	copg2	coatomer protein complex, subunit gamma 2 [Source:NCBI gene;Acc:30187]	ENSDARG00000034823	2.31925	1.21366	6.92847	20.1723	7.077e-06	0.000153528
ENSGMOG00000001207	ENSG00000145996	CDKAL1	cdkal1	CDK5 regulatory subunit associated protein 1-like 1 [Source:NCBI gene (formerly Entrezgene);Acc:115553396]	ENSDARG00000104848	1.78903	0.839174	3.67191	20.1664	7.09877e-06	0.000153787
ENSGMOG00000022435	ENSG00000165983	PTER	pter	phosphotriesterase related [Source:NCBI gene (formerly Entrezgene);Acc:115548362]	ENSDARG00000063375	0.3206	-1.64115	6.3165	20.1382	7.20419e-06	0.000155855
ENSGMOG00000012052	ENSG00000111231	GPN3	gpn3	GPN-loop GTPase 3 [Source:NCBI gene (formerly Entrezgene);Acc:115541546]	ENSDARG00000069525	2.26304	1.17826	2.80842	20.1175	7.28289e-06	0.000156908
ENSGMOG00000004373	ENSG00000164244	PRRC1	prrc1	proline-rich coiled-coil 1 [Source:NCBI gene (formerly Entrezgene);Acc:115542195]	ENSDARG00000044304	2.30285	1.20342	5.3463	20.1208	7.27002e-06	0.000156908
ENSGMOG00000015093	ENSG00000005469	CROT	crot	carnitine O-octanoyltransferase [Source:ZFIN;Acc:ZDB-GENE-050522-35]	ENSDARG00000040352	3.53128	1.82019	8.63839	20.1182	7.27995e-06	0.000156908
ENSGMOG00000001342				poly(rC) binding protein 2 [Source:HGNC Symbol;Acc:HGNC:8648]		2.14351	1.09997	7.51609	20.11	7.31148e-06	0.000157307
ENSGMOG00000011316	ENSG00000146648	EGFR	egfra	epidermal growth factor receptor a (erythroblastic leukemia viral (v-erb-b) oncogene homolog, avian) [Source:ZFIN;Acc:ZDB-GENE-030918-1]	ENSDARG00000013847	0.480238	-1.05818	4.46923	20.105	7.3306e-06	0.000157502
ENSGMOG00000007334	ENSG00000104892	KLC3	klc3	kinesin light chain 3 [Source:NCBI gene (formerly Entrezgene);Acc:115561490]	ENSDARG00000055965	2.06584	1.04673	2.89687	20.0826	7.4167e-06	0.000159013
ENSGMOG00000005875	ENSG00000094841	UPRT	uprt	uracil phosphoribosyltransferase (FUR1) homolog (S. cerevisiae) [Source:NCBI gene (formerly Entrezgene);Acc:115552841]	ENSDARG00000035549	1.67521	0.744341	5.23922	20.0815	7.42122e-06	0.000159013
ENSGMOG00000016964	ENSG00000213648	SULT1A4	sult1st2		ENSDARG00000041540	0.399496	-1.32375	7.06843	20.0672	7.47699e-06	0.000159553
ENSGMOG00000016220	ENSG00000100038	TOP3B	top3b		ENSDARG00000027586	2.51691	1.33165	3.03081	20.0675	7.47552e-06	0.000159553
ENSGMOG00000007243				acetoacetyl-CoA synthetase [Source:NCBI gene (formerly Entrezgene);Acc:115545686]	ENSDARG00000062538	0.0628426	-3.99211	5.79061	20.0677	7.47471e-06	0.000159553
ENSGMOG00000034347						0.313289	-1.67443	5.47219	20.0424	7.57435e-06	0.000161192
ENSGMOG00000001388	ENSG00000144034	TPRKB	tprkb	Tp53rk binding protein [Source:NCBI gene (formerly Entrezgene);Acc:115532269]	ENSDARG00000014941	1.7822	0.833657	3.43077	20.0438	7.56879e-06	0.000161192
ENSGMOG00000009807	ENSG00000175274	TP53I11	tp53i11b	tumor protein p53 inducible protein 11 [Source:NCBI gene (formerly Entrezgene);Acc:115550295]	ENSDARG00000006025	0.462484	-1.11252	5.01812	20.0364	7.59801e-06	0.000161476
ENSGMOG00000007678	ENSG00000105202	FBL	fbl	fibrillarin [Source:NCBI gene (formerly Entrezgene);Acc:115554190]	ENSDARG00000053912	3.52663	1.81829	7.97325	19.9531	7.93663e-06	0.000168216
ENSGMOG00000018423	ENSG00000135775	COG2	cog2	component of oligomeric golgi complex 2 [Source:NCBI gene (formerly Entrezgene);Acc:115559970]	ENSDARG00000004037	2.25399	1.17248	5.44306	19.9556	7.92601e-06	0.000168216
ENSGMOG00000003166	ENSG00000155438	NIFK	nifk	nucleolar protein interacting with the FHA domain of MKI67 [Source:NCBI gene (formerly Entrezgene);Acc:115529835]	ENSDARG00000040666	3.18347	1.6706	6.02672	19.9446	7.97201e-06	0.000168737
ENSGMOG00000018086	ENSG00000225921	NOL7	nol7	nucleolar protein 7 [Source:NCBI gene (formerly Entrezgene);Acc:115548592]	ENSDARG00000075795	3.25416	1.70229	3.8199	19.9406	7.98856e-06	0.000168859
ENSGMOG00000007580	ENSG00000157184	CPT2	cpt2	carnitine palmitoyltransferase 2 [Source:NCBI gene (formerly Entrezgene);Acc:115555428]	ENSDARG00000038618	2.1855	1.12797	5.81298	19.934	8.01618e-06	0.000169215
ENSGMOG00000036038	ENSG00000179862	CITED4	cited4b		ENSDARG00000101009	2.3153	1.2112	3.65859	19.9309	8.02927e-06	0.000169263
ENSGMOG00000004291	ENSG00000115761	NOL10	nol10	nucleolar protein 10 [Source:NCBI gene (formerly Entrezgene);Acc:115543865]	ENSDARG00000020077	2.97191	1.57139	4.25485	19.9198	8.07576e-06	0.000170014
ENSGMOG00000006883	ENSG00000197043	ANXA6	anxa6	annexin A6 [Source:NCBI gene (formerly Entrezgene);Acc:115552411]	ENSDARG00000013335	0.215872	-2.21175	5.30239	19.8979	8.16912e-06	0.000171749
ENSGMOG00000036781	ENSG00000164970	FAM219A	fam219aa	family with sequence similarity 219 member Aa [Source:NCBI gene (formerly Entrezgene);Acc:115557272]	ENSDARG00000016396	1.67164	0.741267	4.47923	19.8892	8.20605e-06	0.000172244
ENSGMOG00000029641	ENSG00000170835	CEL	cel.1	bile salt-activated lipase-like [Source:NCBI gene (formerly Entrezgene);Acc:115532295]	ENSDARG00000017490	33.666	5.07322	4.44227	19.8872	8.21467e-06	0.000172244
ENSGMOG00000016992			ctnnal1	catenin (cadherin-associated protein), alpha-like 1 [Source:NCBI gene (formerly Entrezgene);Acc:115535536]	ENSDARG00000018162	0.543894	-0.878604	4.31729	19.8709	8.28503e-06	0.000173487
ENSGMOG00000009756	ENSG00000170085	SIMC1	si:ch211-199b20.3	SUMO interacting motifs containing 1 [Source:NCBI gene (formerly Entrezgene);Acc:115552551]	ENSDARG00000098209	1.74959	0.807015	3.97623	19.8504	8.37439e-06	0.000175124
ENSGMOG00000002646	ENSG00000198301	SDAD1	sdad1	SDA1 domain containing 1 [Source:NCBI gene (formerly Entrezgene);Acc:115532171]	ENSDARG00000105117	2.35572	1.23617	5.15476	19.8373	8.43223e-06	0.000176099
ENSGMOG00000010801	ENSG00000086189	DIMT1	dimt1l	DIM1 dimethyladenosine transferase 1-like (S. cerevisiae) [Source:NCBI gene (formerly Entrezgene);Acc:115546035]	ENSDARG00000005057	2.32654	1.21819	4.72329	19.8062	8.57061e-06	0.00017875
ENSGMOG00000006198	ENSG00000086102	NFX1	NFX1	nuclear transcription factor, X-box binding 1 [Source:NCBI gene (formerly Entrezgene);Acc:115537101]	ENSDARG00000105669	1.8954	0.922504	4.62212	19.8015	8.59136e-06	0.000178945
ENSGMOG00000017099	ENSG00000105281	SLC1A5	slc1a5	solute carrier family 1 member 5 [Source:NCBI gene (formerly Entrezgene);Acc:115528946]	ENSDARG00000099186	4.62812	2.21043	2.50657	19.7962	8.61553e-06	0.00017921
ENSGMOG00000005236	ENSG00000100665	SERPINA4	serpina1l		ENSDARG00000090850	0.404713	-1.30503	12.5911	19.7787	8.69473e-06	0.000180617
ENSGMOG00000017580	ENSG00000173818	ENDOV		endonuclease V [Source:HGNC Symbol;Acc:HGNC:26640]		2.39011	1.25707	2.31136	19.7712	8.7288e-06	0.000181085
ENSGMOG00000003243	ENSG00000145730	PAM	pam	peptidylglycine alpha-amidating monooxygenase [Source:NCBI gene (formerly Entrezgene);Acc:115542060]	ENSDARG00000100170	1.894	0.921438	8.03934	19.7681	8.74285e-06	0.000181136
ENSGMOG00000003965	ENSG00000113396	SLC27A6	slc27a6	solute carrier family 27 member 6 [Source:ZFIN;Acc:ZDB-GENE-060825-27]	ENSDARG00000046053	0.372145	-1.42606	7.19183	19.761	8.77565e-06	0.000181576
ENSGMOG00000004946			svild	supervillin d [Source:NCBI gene (formerly Entrezgene);Acc:115530780]	ENSDARG00000102056	0.571914	-0.806131	5.85907	19.7562	8.7977e-06	0.000181792
ENSGMOG00000011638	ENSG00000118520	ARG1	arg1		ENSDARG00000057429	0.224992	-2.15205	5.6963	19.6928	9.09416e-06	0.00018767
ENSGMOG00000014440	ENSG00000103942	HOMER2	homer2	homer scaffold protein 2 [Source:NCBI gene (formerly Entrezgene);Acc:115559130]	ENSDARG00000059349	0.378244	-1.40261	1.60546	19.6805	9.15294e-06	0.000188635
ENSGMOG00000010113	ENSG00000124596	OARD1	oard1	O-acyl-ADP-ribose deacylase 1 [Source:NCBI gene (formerly Entrezgene);Acc:115552068]	ENSDARG00000057426	1.91657	0.93853	4.29272	19.6668	9.21899e-06	0.000189746
ENSGMOG00000032886	ENSG00000185176	AQP12B	aqp12	aquaporin 12 [Source:NCBI gene (formerly Entrezgene);Acc:115556029]	ENSDARG00000043279	3.23714	1.69472	7.29068	19.6502	9.2994e-06	0.00019115
ENSGMOG00000003758	ENSG00000068078	FGFR3	fgfr3	fibroblast growth factor receptor 3 [Source:NCBI gene;Acc:58129]	ENSDARG00000004782	0.43286	-1.20803	3.69172	19.622	9.43771e-06	0.000193232
ENSGMOG00000013134	ENSG00000117691	NENF	nenf	neudesin neurotrophic factor [Source:NCBI gene (formerly Entrezgene);Acc:115543887]	ENSDARG00000040192	2.22561	1.1542	2.32812	19.6251	9.42253e-06	0.000193232
ENSGMOG00000010013	ENSG00000141232	TOB1	tob1b	transducer of ERBB2, 1b [Source:ZFIN;Acc:ZDB-GENE-040426-2151]	ENSDARG00000021372	3.35387	1.74583	7.5498	19.6238	9.42897e-06	0.000193232
ENSGMOG00000001713			elf1	E74-like ETS transcription factor 1 [Source:NCBI gene (formerly Entrezgene);Acc:115551918]	ENSDARG00000020759	2.29043	1.19562	3.31647	19.6075	9.50948e-06	0.000194448
ENSGMOG00000007233	ENSG00000185008	ROBO2	robo2	roundabout, axon guidance receptor, homolog 2 (Drosophila) [Source:NCBI gene (formerly Entrezgene);Acc:115560990]	ENSDARG00000014891	0.354901	-1.49451	4.399	19.6046	9.52393e-06	0.000194489
ENSGMOG00000012292	ENSG00000111845	PAK1IP1	pak1ip1	PAK1 interacting protein 1 [Source:NCBI gene (formerly Entrezgene);Acc:115549115]	ENSDARG00000044488	2.67702	1.42063	4.4571	19.6011	9.54155e-06	0.000194596
ENSGMOG00000010875	ENSG00000008311	AASS	aass	aminoadipate-semialdehyde synthase [Source:ZFIN;Acc:ZDB-GENE-061220-8]	ENSDARG00000051816	3.44613	1.78498	6.58452	19.5902	9.59588e-06	0.000195449
ENSGMOG00000017857	ENSG00000161714	PLCD3	plcd3a	phospholipase C, delta 3a [Source:NCBI gene (formerly Entrezgene);Acc:115535124]	ENSDARG00000052957	0.421828	-1.24527	3.11353	19.5812	9.64131e-06	0.000196119
ENSGMOG00000016935	ENSG00000067177	PHKA1	hdac8	phosphorylase kinase, alpha 1a (muscle) [Source:NCBI gene (formerly Entrezgene);Acc:115529624]	ENSDARG00000105159	2.73675	1.45247	4.71838	19.575	9.67286e-06	0.000196506
ENSGMOG00000016281	ENSG00000117133	RPF1	rpf1	ribosome production factor 1 homolog [Source:NCBI gene;Acc:415250]	ENSDARG00000005738	2.42447	1.27767	4.0295	19.5647	9.72502e-06	0.00019731
ENSGMOG00000003867	ENSG00000128833	MYO5C	myo5c	myosin VC [Source:ZFIN;Acc:ZDB-GENE-131127-196]	ENSDARG00000104235	0.34639	-1.52953	4.1751	19.5409	9.84697e-06	0.000199525
ENSGMOG00000013659	ENSG00000140688	RUSF1	zgc:162613		ENSDARG00000059919	1.8629	0.897553	4.87391	19.5263	9.92249e-06	0.000200796
ENSGMOG00000018204	ENSG00000132855	ANGPTL3	angptl3	angiopoietin-like 3 [Source:ZFIN;Acc:ZDB-GENE-010817-3]	ENSDARG00000044365	0.299077	-1.74141	6.58072	19.5019	1.00497e-05	0.000202944
ENSGMOG00000006805	ENSG00000138035	PNPT1		polyribonucleotide nucleotidyltransferase 1 [Source:NCBI gene (formerly Entrezgene);Acc:115560510]		1.74135	0.800205	5.1596	19.501	1.00545e-05	0.000202944
ENSGMOG00000024885	ENSG00000155621	C9orf85	C5H9orf85	chromosome 9 open reading frame 85 [Source:HGNC Symbol;Acc:HGNC:28784]	ENSDARG00000035570	2.68002	1.42224	2.45864	19.4965	1.00782e-05	0.000203159
ENSGMOG00000003824	ENSG00000152749	GPR180	GPR180	G protein-coupled receptor 180 [Source:NCBI gene (formerly Entrezgene);Acc:115546499]	ENSDARG00000099851	2.63993	1.4005	3.27145	19.4795	1.01688e-05	0.000204722
ENSGMOG00000015725			ela2	elastase 2 [Source:NCBI gene (formerly Entrezgene);Acc:115544768]	ENSDARG00000056744	64.2951	6.00664	5.62772	19.4655	1.02432e-05	0.000205954
ENSGMOG00000001802	ENSG00000070759	TESK2	tesk2	testis associated actin remodelling kinase 2 [Source:NCBI gene (formerly Entrezgene);Acc:115549154]	ENSDARG00000061450	0.446678	-1.16269	3.41715	19.4441	1.03588e-05	0.000208013
ENSGMOG00000000662	ENSG00000214046	SMIM7	smim7	small integral membrane protein 7 [Source:NCBI gene (formerly Entrezgene);Acc:115555667]	ENSDARG00000074848	1.73227	0.792664	3.29841	19.4374	1.03949e-05	0.000208471
ENSGMOG00000005611	ENSG00000085231	AK6	AK6	adenylate kinase 6 [Source:NCBI gene (formerly Entrezgene);Acc:115545235]	ENSDARG00000035573	2.00085	1.00061	4.36701	19.4284	1.04443e-05	0.000209194
ENSGMOG00000014786	ENSG00000027847	B4GALT7	b4galt7	xylosylprotein beta 1,4-galactosyltransferase, polypeptide 7 (galactosyltransferase I) [Source:NCBI gene (formerly Entrezgene);Acc:115552531]	ENSDARG00000021899	2.27373	1.18506	2.19761	19.4164	1.051e-05	0.000210239
ENSGMOG00000009124	ENSG00000080511	RDH8	rdh8a	retinol dehydrogenase 8a [Source:NCBI gene (formerly Entrezgene);Acc:115535621]	ENSDARG00000028048	0.170471	-2.55241	3.65875	19.4136	1.05253e-05	0.000210278
ENSGMOG00000016946	ENSG00000113369	ARRDC3	arrdc3a	arrestin domain containing 3a [Source:NCBI gene (formerly Entrezgene);Acc:115544992]	ENSDARG00000052690	0.295533	-1.75861	8.07416	19.3837	1.06916e-05	0.000213329
ENSGMOG00000014723	ENSG00000198822	GRM3	grm3		ENSDARG00000031712	0.399785	-1.3227	6.23293	19.3802	1.0711e-05	0.000213443
ENSGMOG00000004593	ENSG00000075234	TTC38	ttc38	tetratricopeptide repeat domain 38 [Source:NCBI gene (formerly Entrezgene);Acc:115550306]	ENSDARG00000042188	0.330531	-1.59714	5.89408	19.3727	1.07535e-05	0.000214017
ENSGMOG00000018863				connector enhancer of kinase suppressor of ras 3-like [Source:NCBI gene (formerly Entrezgene);Acc:115543694]		0.501166	-0.996638	5.22875	19.3658	1.0792e-05	0.000214512
ENSGMOG00000019363	ENSG00000130427	EPO	epoa	erythropoietin a [Source:NCBI gene (formerly Entrezgene);Acc:115529348]	ENSDARG00000055163	0.0582853	-4.10072	3.17627	19.3612	1.08181e-05	0.000214758
ENSGMOG00000002735			ldlra	low density lipoprotein receptor a [Source:NCBI gene (formerly Entrezgene);Acc:115532951]	ENSDARG00000029476	0.338219	-1.56397	7.64562	19.3536	1.08614e-05	0.000215344
ENSGMOG00000011071	ENSG00000118729	CASQ2	casq2	calsequestrin 2 [Source:ZFIN;Acc:ZDB-GENE-010724-12]	ENSDARG00000008982	33.6152	5.07104	-0.351662	19.3281	1.10072e-05	0.000217959
ENSGMOG00000030398	ENSG00000003989	SLC7A2	slc7a2	solute carrier family 7 member 2 [Source:NCBI gene (formerly Entrezgene);Acc:115552795]	ENSDARG00000037097	0.298827	-1.74262	5.19782	19.3139	1.10894e-05	0.00021931
ENSGMOG00000000372	ENSG00000172893	DHCR7	dhcr7		ENSDARG00000103226	0.265686	-1.9122	5.91057	19.3083	1.11223e-05	0.000219683
ENSGMOG00000008292	ENSG00000160211	G6PD				0.34452	-1.53734	6.00396	19.293	1.12116e-05	0.000221167
ENSGMOG00000018937	ENSG00000186141	POLR3C	polr3c	polymerase (RNA) III (DNA directed) polypeptide C [Source:NCBI gene (formerly Entrezgene);Acc:115553575]	ENSDARG00000057562	2.16906	1.11707	4.93785	19.281	1.12825e-05	0.000222287
ENSGMOG00000004099						0.52001	-0.94339	3.2408	19.2688	1.13548e-05	0.00022343
ENSGMOG00000000553			zgc:152951	Thioredoxin_like and DUF547 domain-containing protein [Source:NCBI gene (formerly Entrezgene);Acc:115532717]	ENSDARG00000068663	0.50179	-0.994845	5.96449	19.2472	1.14841e-05	0.00022569
ENSGMOG00000029620	ENSG00000110536	PTPMT1	ptpmt1	protein tyrosine phosphatase mitochondrial 1 [Source:NCBI gene (formerly Entrezgene);Acc:115559258]	ENSDARG00000013860	2.28003	1.18905	2.14638	19.2438	1.15042e-05	0.000225802
ENSGMOG00000018328	ENSG00000104892	KLC3	klc4	kinesin light chain 1b [Source:NCBI gene (formerly Entrezgene);Acc:115560307]	ENSDARG00000086985	2.23553	1.16062	5.83739	19.2359	1.15518e-05	0.000226452
ENSGMOG00000013586			si:dkey-12j5.1	probable assembly chaperone of rpl4 [Source:NCBI gene (formerly Entrezgene);Acc:115554445]	ENSDARG00000089480	1.7811	0.832767	4.41786	19.225	1.16181e-05	0.000227467
ENSGMOG00000029896	ENSG00000188786	MTF1	mtf1	metal-regulatory transcription factor 1 [Source:NCBI gene (formerly Entrezgene);Acc:115553426]	ENSDARG00000102898	0.50209	-0.993983	2.68664	19.2221	1.1636e-05	0.000227534
ENSGMOG00000004932	ENSG00000099968	BCL2L13	bcl2l13	BCL2 like 13 [Source:NCBI gene (formerly Entrezgene);Acc:115550609]	ENSDARG00000062370	0.490221	-1.0285	4.54642	19.2175	1.16641e-05	0.000227799
ENSGMOG00000009617	ENSG00000248746	ACTN3	actn3b	actinin alpha 3b [Source:ZFIN;Acc:ZDB-GENE-030131-2040]	ENSDARG00000001431	10.6879	3.41791	0.937233	19.2034	1.17502e-05	0.000229196
ENSGMOG00000004145	ENSG00000126970	ZC4H2	zc4h2	zinc finger, C4H2 domain containing [Source:NCBI gene (formerly Entrezgene);Acc:115552377]	ENSDARG00000015314	1.9909	0.993423	5.3	19.1944	1.18061e-05	0.000229999
ENSGMOG00000013208			rdh5	retinol dehydrogenase 5 (11-cis/9-cis) [Source:NCBI gene (formerly Entrezgene);Acc:115556773]	ENSDARG00000008306	1.81954	0.86357	4.22857	19.1877	1.18475e-05	0.000230519
ENSGMOG00000012267	ENSG00000110422	HIPK3	hipk3b	homeodomain interacting protein kinase 3b [Source:ZFIN;Acc:ZDB-GENE-030131-82]	ENSDARG00000062082	0.585575	-0.772074	6.23175	19.1699	1.19585e-05	0.000232101
ENSGMOG00000023135	ENSG00000167244	IGF2	igf2b	insulin-like growth factor 2b [Source:NCBI gene (formerly Entrezgene);Acc:115550672]	ENSDARG00000033307	0.385975	-1.37342	6.19813	19.172	1.1945e-05	0.000232101
ENSGMOG00000006997	ENSG00000099139	PCSK5	pcsk5b	proprotein convertase subtilisin/kexin type 5b [Source:NCBI gene (formerly Entrezgene);Acc:115557657]	ENSDARG00000060518	0.461492	-1.11562	6.35999	19.1492	1.20887e-05	0.000234337
ENSGMOG00000016633	ENSG00000158470	B4GALT5	b4galt6		ENSDARG00000010301	0.422527	-1.24288	2.77601	19.1326	1.21947e-05	0.000236101
ENSGMOG00000002127	ENSG00000164659	ELAPOR2		endosome-lysosome associated apoptosis and autophagy regulator family member 2a [Source:NCBI gene (formerly Entrezgene);Acc:115550562]		0.321076	-1.63901	4.5336	19.1175	1.22913e-05	0.000237678
ENSGMOG00000003656	ENSG00000183463	URAD	uraha		ENSDARG00000100719	0.340675	-1.55353	4.83391	19.096	1.24304e-05	0.000240071
ENSGMOG00000018608	ENSG00000134882	UBAC2	ubac2	UBA domain containing 2 [Source:ZFIN;Acc:ZDB-GENE-070112-2122]	ENSDARG00000093065	2.93555	1.55363	4.08888	19.0723	1.25862e-05	0.00024278
ENSGMOG00000017508				amylo-alpha-1, 6-glucosidase, 4-alpha-glucanotransferase a [Source:NCBI gene (formerly Entrezgene);Acc:115549217]		0.38849	-1.36405	5.77417	19.0698	1.26021e-05	0.000242788
ENSGMOG00000012253	ENSG00000108510	MED13	med13a	mediator complex subunit 13a [Source:ZFIN;Acc:ZDB-GENE-070627-13]	ENSDARG00000053884	0.55343	-0.853527	4.16057	19.0383	1.28119e-05	0.000246527
ENSGMOG00000013625			prss59.2		ENSDARG00000073742	71.4116	6.15809	6.57896	19.0253	1.28998e-05	0.000247913
ENSGMOG00000007955	ENSG00000266200	PNLIPRP2		inactive pancreatic lipase-related protein 1-like [Source:NCBI gene (formerly Entrezgene);Acc:115560430]		72.4306	6.17853	1.69765	19.0096	1.30065e-05	0.000249658
ENSGMOG00000009456	ENSG00000151726	ACSL1	acsl1a		ENSDARG00000030514	2.62857	1.39428	3.76271	18.9704	1.3276e-05	0.000254518
ENSGMOG00000031672	ENSG00000161980	POLR3K	polr3k	polymerase (RNA) III (DNA directed) polypeptide K [Source:NCBI gene (formerly Entrezgene);Acc:115534012]	ENSDARG00000037835	2.45741	1.29714	1.89801	18.9675	1.32967e-05	0.000254605
ENSGMOG00000002443	ENSG00000163170	BOLA3	bola3	bolA family member 3 [Source:NCBI gene (formerly Entrezgene);Acc:115559077]	ENSDARG00000098130	1.82551	0.868298	3.11832	18.9588	1.33575e-05	0.000255456
ENSGMOG00000017380	ENSG00000215704	CELA2B	ela3l	elastase 3 like [Source:NCBI gene (formerly Entrezgene);Acc:115545441]	ENSDARG00000007276	48.1933	5.59076	5.25257	18.9289	1.35681e-05	0.000259167
ENSGMOG00000011967	ENSG00000131242	RAB11FIP4	rab11fip4b	RAB11 family interacting protein 4 (class II) b [Source:NCBI gene;Acc:100151129]	ENSDARG00000103207	0.342689	-1.54503	3.23328	18.8973	1.37951e-05	0.000262863
ENSGMOG00000017728	ENSG00000177106	EPS8L2	eps8b	EPS8 like 2 [Source:NCBI gene (formerly Entrezgene);Acc:115551178]	ENSDARG00000069011	0.482841	-1.05038	6.97191	18.8993	1.37805e-05	0.000262863
ENSGMOG00000015309			zgc:110319	NifU family protein [Source:NCBI gene (formerly Entrezgene);Acc:115559711]	ENSDARG00000021404	1.58238	0.662096	4.7123	18.8875	1.38658e-05	0.000263888
ENSGMOG00000011657	ENSG00000164776	PHKG1	phkg1a	phosphorylase kinase catalytic subunit gamma 1 [Source:NCBI gene (formerly Entrezgene);Acc:115561528]	ENSDARG00000030604	2.43489	1.28386	2.71547	18.8806	1.39163e-05	0.000264527
ENSGMOG00000015876	ENSG00000189337	KAZN	kazna		ENSDARG00000076923	0.505712	-0.983611	4.88013	18.8635	1.40417e-05	0.000266077
ENSGMOG00000016052	ENSG00000137770	CTDSPL2	ctdspl2b	CTD (carboxy-terminal domain, RNA polymerase II, polypeptide A) small phosphatase like 2b [Source:NCBI gene;Acc:323089]	ENSDARG00000060586	0.522879	-0.93545	2.63246	18.8625	1.40487e-05	0.000266077
ENSGMOG00000030724	ENSG00000185650	ZFP36L1	zfp36l1b	zinc finger protein 36, C3H type-like 1b [Source:ZFIN;Acc:ZDB-GENE-030131-2391]	ENSDARG00000021443	0.57121	-0.807907	4.5931	18.8648	1.40317e-05	0.000266077
ENSGMOG00000023450	ENSG00000154229	PRKCA	prkcaa	protein kinase C alpha [Source:NCBI gene (formerly Entrezgene);Acc:115540414]	ENSDARG00000115657	0.488248	-1.03431	4.5201	18.8504	1.41378e-05	0.000267441
ENSGMOG00000024730	ENSG00000145390	USP53	USP53	inactive ubiquitin carboxyl-terminal hydrolase 53-like [Source:NCBI gene (formerly Entrezgene);Acc:115529632]	ENSDARG00000078615	0.34091	-1.55254	3.03796	18.8317	1.42772e-05	0.000269751
ENSGMOG00000015871	ENSG00000157227	MMP14	mmp14a	matrix metallopeptidase 14a (membrane-inserted) [Source:NCBI gene (formerly Entrezgene);Acc:115529051]	ENSDARG00000002235	0.422543	-1.24283	4.51843	18.8291	1.42967e-05	0.000269795
ENSGMOG00000032693	ENSG00000168925	CTRB1	zgc:112160	chymotrypsin B-like [Source:NCBI gene (formerly Entrezgene);Acc:115558456]	ENSDARG00000039730	66.3278	6.05154	5.71665	18.8208	1.43596e-05	0.00027037
ENSGMOG00000001752	ENSG00000153002	CPB1	cpb1	carboxypeptidase B1 (tissue) [Source:ZFIN;Acc:ZDB-GENE-030131-1132]	ENSDARG00000045442	15.7309	3.97553	3.86974	18.8205	1.43617e-05	0.00027037
ENSGMOG00000004295	ENSG00000131373	HACL1	hacl1	2-hydroxyacyl-CoA lyase 1 [Source:NCBI gene (formerly Entrezgene);Acc:115554133]	ENSDARG00000020529	0.466401	-1.10036	6.09993	18.8161	1.43949e-05	0.00027067
ENSGMOG00000003425	ENSG00000105819	PMPCB	pmpcb	peptidase, mitochondrial processing subunit beta [Source:HGNC Symbol;Acc:HGNC:9119]	ENSDARG00000016979	1.69087	0.757765	4.80352	18.8062	1.44698e-05	0.000271752
ENSGMOG00000004874	ENSG00000091127	PUS7	pus7	pseudouridine synthase 7 [Source:NCBI gene (formerly Entrezgene);Acc:115550403]	ENSDARG00000031774	2.04685	1.03341	4.84766	18.801	1.45092e-05	0.000272164
ENSGMOG00000027092	ENSG00000179041	RRS1	rrs1	ribosome biogenesis regulator 1 homolog [Source:NCBI gene (formerly Entrezgene);Acc:115537728]	ENSDARG00000003941	2.46298	1.3004	5.81449	18.7974	1.45363e-05	0.000272348
ENSGMOG00000009024	ENSG00000136877	FPGS	fpgs	folylpolyglutamate synthase, mitochondrial-like [Source:NCBI gene (formerly Entrezgene);Acc:115541584]	ENSDARG00000044809	0.472406	-1.0819	4.87816	18.7783	1.46826e-05	0.000274292
ENSGMOG00000004761	ENSG00000031698	SARS1	sars1	seryl-tRNA synthetase 1 [Source:NCBI gene;Acc:445405]	ENSDARG00000008237	2.33907	1.22593	6.98615	18.7792	1.46761e-05	0.000274292
ENSGMOG00000019832	ENSG00000181817	LSM10	LSM10	organic solute carrier partner 1a [Source:ZFIN;Acc:ZDB-GENE-080204-2]	ENSDARG00000109563	2.59136	1.37371	0.584776	18.777	1.46927e-05	0.000274292
ENSGMOG00000008300	ENSG00000102030	NAA10	naa10	N-alpha-acetyltransferase 10, NatA catalytic subunit [Source:HGNC Symbol;Acc:HGNC:18704]	ENSDARG00000071060	1.77087	0.824457	5.1299	18.7595	1.48279e-05	0.000276488
ENSGMOG00000013117	ENSG00000119915	ELOVL3	zgc:92749	elongation of very long chain fatty acids protein 6-like [Source:NCBI gene (formerly Entrezgene);Acc:115531719]	ENSDARG00000012632	0.261818	-1.93336	6.98611	18.7402	1.49794e-05	0.00027898
ENSGMOG00000028660						2.90089	1.53649	0.800955	18.7265	1.50869e-05	0.000280648
ENSGMOG00000013020	ENSG00000079435	LIPE	lipea	lipase, hormone-sensitive a [Source:NCBI gene (formerly Entrezgene);Acc:115535667]	ENSDARG00000063037	0.430319	-1.21652	4.94436	18.7162	1.51687e-05	0.000281835
ENSGMOG00000028987	ENSG00000114745	GORASP1	gorasp1b	Golgi reassembly-stacking protein 1-like [Source:NCBI gene (formerly Entrezgene);Acc:115537345]	ENSDARG00000101928	1.93041	0.94891	4.35706	18.7056	1.52535e-05	0.000283075
ENSGMOG00000030726	ENSG00000173226	IQCB1	iqcb1	IQ motif containing B1 [Source:NCBI gene (formerly Entrezgene);Acc:115542148]	ENSDARG00000101032	1.7161	0.779138	4.9619	18.6621	1.56055e-05	0.000289264
ENSGMOG00000006351	ENSG00000079819	EPB41L2	EPB41L2	erythrocyte membrane protein band 4.1 like 2 [Source:NCBI gene (formerly Entrezgene);Acc:115534787]	ENSDARG00000093374	0.438968	-1.18781	7.2168	18.6513	1.56939e-05	0.000290559
ENSGMOG00000006293	ENSG00000168495	POLR3D	polr3d	polymerase (RNA) III (DNA directed) polypeptide D [Source:NCBI gene (formerly Entrezgene);Acc:115545924]	ENSDARG00000104516	2.21858	1.14964	3.147	18.6479	1.57218e-05	0.000290732
ENSGMOG00000022548	ENSG00000131148	EMC8	emc8	ER membrane protein complex subunit 8 [Source:NCBI gene (formerly Entrezgene);Acc:115558777]	ENSDARG00000017093	1.97393	0.981072	4.52988	18.6136	1.60071e-05	0.000295659
ENSGMOG00000003336	ENSG00000137054	POLR1E	polr1e	RNA polymerase I subunit E [Source:NCBI gene (formerly Entrezgene);Acc:115540297]	ENSDARG00000006434	2.28619	1.19294	4.33169	18.603	1.60966e-05	0.000296963
ENSGMOG00000004138	ENSG00000150672	DLG2	dlg2	discs, large homolog 2 (Drosophila) [Source:NCBI gene;Acc:497638]	ENSDARG00000099323	0.131509	-2.92677	3.06115	18.5832	1.62647e-05	0.000299542
ENSGMOG00000018162	ENSG00000177971	IMP3	imp3	IMP U3 small nucleolar ribonucleoprotein 3 [Source:NCBI gene (formerly Entrezgene);Acc:115549639]	ENSDARG00000115266	2.19367	1.13335	3.95257	18.582	1.62747e-05	0.000299542
ENSGMOG00000010851	ENSG00000171631	P2RY6		pyrimidinergic receptor P2Y6 [Source:HGNC Symbol;Acc:HGNC:8543]		0.169277	-2.56254	3.26576	18.5764	1.63226e-05	0.000300072
ENSGMOG00000017597	ENSG00000177830	CHID1	chid1	chitinase domain containing 1 [Source:NCBI gene (formerly Entrezgene);Acc:115551195]	ENSDARG00000069673	1.97219	0.979801	5.46247	18.5721	1.63594e-05	0.000300395
ENSGMOG00000013172	ENSG00000139610	CELA1	cela1.5	chymotrypsin like elastase 1 [Source:NCBI gene (formerly Entrezgene);Acc:115557723]	ENSDARG00000077058	56.5295	5.82093	4.42754	18.5638	1.64313e-05	0.000301362
ENSGMOG00000010044			mark3a	MAP/microtubule affinity-regulating kinase 3a [Source:NCBI gene (formerly Entrezgene);Acc:115543645]	ENSDARG00000019345	2.26228	1.17778	6.66834	18.538	1.66551e-05	0.00030511
ENSGMOG00000036855	ENSG00000171302	CANT1	cant1a	calcium activated nucleotidase 1a [Source:NCBI gene (formerly Entrezgene);Acc:115531575]	ENSDARG00000012192	0.509526	-0.972771	4.15569	18.5195	1.68174e-05	0.000307723
ENSGMOG00000006403	ENSG00000112773	TENT5A	TENT5A	terminal nucleotidyltransferase 5Aa [Source:NCBI gene (formerly Entrezgene);Acc:115553570]	ENSDARG00000116442	0.047265	-4.40308	4.70002	18.4842	1.71315e-05	0.000312957
ENSGMOG00000003499	ENSG00000103496	STX4	stx4	syntaxin 4 [Source:NCBI gene (formerly Entrezgene);Acc:115531040]	ENSDARG00000052518	0.572185	-0.805445	4.03266	18.4815	1.71559e-05	0.000312957
ENSGMOG00000017026	ENSG00000119328	ABITRAM	abitram	actin binding transcription modulator [Source:NCBI gene (formerly Entrezgene);Acc:115535537]	ENSDARG00000070407	1.9861	0.98994	3.2117	18.4807	1.71634e-05	0.000312957
ENSGMOG00000001440						64.9821	6.02197	5.04175	18.4769	1.71974e-05	0.000313212
ENSGMOG00000019508	ENSG00000129003	VPS13C	vps13c		ENSDARG00000074465	2.33307	1.22223	7.06809	18.4606	1.73454e-05	0.000315541
ENSGMOG00000013996	ENSG00000051382	PIK3CB	pik3cb	phosphatidylinositol-4,5-bisphosphate 3-kinase catalytic subunit beta [Source:HGNC Symbol;Acc:HGNC:8976]	ENSDARG00000075253	0.419603	-1.2529	4.88145	18.4563	1.7385e-05	0.000315894
ENSGMOG00000002664	ENSG00000138385	SSB	ssb	small RNA binding exonuclease protection factor La [Source:NCBI gene (formerly Entrezgene);Acc:115532785]	ENSDARG00000029252	2.94334	1.55746	6.0019	18.4522	1.74218e-05	0.000316196
ENSGMOG00000000037	ENSG00000088538	DOCK3	dock3		ENSDARG00000063180	18.0013	4.17003	0.711073	18.4096	1.78154e-05	0.000322966
ENSGMOG00000010692	ENSG00000112715	VEGFA	vegfab	vascular endothelial growth factor Ab [Source:NCBI gene (formerly Entrezgene);Acc:115534061]	ENSDARG00000034700	0.558343	-0.840776	4.57028	18.4041	1.78673e-05	0.000323532
ENSGMOG00000009912	ENSG00000151093	OXSM	oxsm	3-oxoacyl-ACP synthase, mitochondrial [Source:NCBI gene (formerly Entrezgene);Acc:115535796]	ENSDARG00000098855	2.16366	1.11347	2.34992	18.4001	1.79049e-05	0.000323839
ENSGMOG00000008776	ENSG00000101361	NOP56	nop56	NOP56 ribonucleoprotein homolog [Source:NCBI gene (formerly Entrezgene);Acc:115556832]	ENSDARG00000012820	2.39939	1.26267	8.26571	18.3891	1.80088e-05	0.000325343
ENSGMOG00000009557	ENSG00000104756	KCTD9	kctd9a	potassium channel tetramerization domain containing 9a [Source:NCBI gene (formerly Entrezgene);Acc:115545568]	ENSDARG00000021209	1.68119	0.749481	2.83388	18.3712	1.81784e-05	0.000327736
ENSGMOG00000029786	ENSG00000168778	TCTN2	tctn2	tectonic family member 2 [Source:NCBI gene (formerly Entrezgene);Acc:115545248]	ENSDARG00000035633	1.93735	0.954086	3.58062	18.3707	1.81832e-05	0.000327736
ENSGMOG00000002096	ENSG00000167705	RILP	rilp	Rab interacting lysosomal protein [Source:NCBI gene (formerly Entrezgene);Acc:115560651]	ENSDARG00000074660	2.2618	1.17747	4.79078	18.3507	1.83753e-05	0.000330818
ENSGMOG00000019213	ENSG00000185946	RNPC3	rnpc3	RNA-binding region (RNP1, RRM) containing 3 [Source:NCBI gene (formerly Entrezgene);Acc:115537476]	ENSDARG00000011247	1.76675	0.821095	4.09909	18.334	1.85367e-05	0.000333341
ENSGMOG00000009948	ENSG00000085721	RRN3	rrn3	RRN3 homolog, RNA polymerase I transcription factor [Source:NCBI gene (formerly Entrezgene);Acc:115539411]	ENSDARG00000102997	1.91275	0.935647	4.50796	18.3134	1.87388e-05	0.000336589
ENSGMOG00000016248			uox	urate oxidase [Source:NCBI gene;Acc:436604]	ENSDARG00000007024	0.350274	-1.51345	7.92958	18.3057	1.88147e-05	0.000337566
ENSGMOG00000012443	ENSG00000130024	PHF10	phf10	PHD finger protein 10 [Source:NCBI gene (formerly Entrezgene);Acc:115558388]	ENSDARG00000070084	0.527141	-0.923739	3.94561	18.2964	1.89067e-05	0.000338827
ENSGMOG00000019299	ENSG00000163516	ANKZF1	ankzf1	ankyrin repeat and zinc finger peptidyl tRNA hydrolase 1 [Source:NCBI gene (formerly Entrezgene);Acc:115533236]	ENSDARG00000041904	2.35077	1.23313	4.14793	18.2924	1.89461e-05	0.000339146
ENSGMOG00000010731	ENSG00000007866	TEAD3	tead3a	TEA domain family member 3 a [Source:ZFIN;Acc:ZDB-GENE-031112-10]	ENSDARG00000074321	0.594151	-0.751099	4.38365	18.2703	1.91671e-05	0.000342005
ENSGMOG00000013703			zgc:171509	trypsin-2-like [Source:NCBI gene (formerly Entrezgene);Acc:115553673]	ENSDARG00000068303	54.8699	5.77794	3.71044	18.2691	1.91788e-05	0.000342005
ENSGMOG00000030679						51.9034	5.69776	1.50227	18.2713	1.91571e-05	0.000342005
ENSGMOG00000018943	ENSG00000148584	A1CF	a1cf	apobec1 complementation factor [Source:NCBI gene (formerly Entrezgene);Acc:115530758]	ENSDARG00000002968	0.440384	-1.18317	8.23794	18.2677	1.91932e-05	0.000342005
ENSGMOG00000007877	ENSG00000184432	COPB2		COPI coat complex subunit beta 2 [Source:NCBI gene (formerly Entrezgene);Acc:115549065]		2.12611	1.08821	6.55232	18.2629	1.92414e-05	0.000342085
ENSGMOG00000008198			prkacaa	protein kinase, cAMP-dependent, catalytic, alpha, genome duplicate a [Source:NCBI gene (formerly Entrezgene);Acc:115530003]	ENSDARG00000100349	0.549473	-0.863879	4.85738	18.2631	1.92398e-05	0.000342085
ENSGMOG00000005258	ENSG00000139055	ERP27		endoplasmic reticulum protein 27 [Source:NCBI gene (formerly Entrezgene);Acc:115541101]		12.3613	3.62775	1.6351	18.256	1.9312e-05	0.000342953
ENSGMOG00000017252			ldlrb	low density lipoprotein receptor b [Source:NCBI gene (formerly Entrezgene);Acc:115541073]	ENSDARG00000026759	0.406109	-1.30006	3.3086	18.2483	1.93894e-05	0.000343937
ENSGMOG00000003971	ENSG00000124067	SLC12A4	slc12a4	solute carrier family 12 member 4 [Source:NCBI gene (formerly Entrezgene);Acc:115558643]	ENSDARG00000014378	4.47676	2.16246	6.51469	18.2387	1.94883e-05	0.000345301
ENSGMOG00000001824	ENSG00000132467	UTP3	utp3	UTP3 small subunit processome component [Source:NCBI gene (formerly Entrezgene);Acc:115557071]	ENSDARG00000056720	3.60647	1.85059	4.26785	18.2351	1.9525e-05	0.000345559
ENSGMOG00000001057						7.57274	2.92081	0.845343	18.2258	1.96199e-05	0.000346847
ENSGMOG00000008672	ENSG00000149476	TKFC	tkfc	triokinase/FMN cyclase [Source:ZFIN;Acc:ZDB-GENE-060929-652]	ENSDARG00000062085	0.376215	-1.41037	4.79508	18.2173	1.97082e-05	0.000348016
ENSGMOG00000027925						2.58227	1.36864	3.74991	18.1984	1.99042e-05	0.000351081
ENSGMOG00000008061	ENSG00000112578	BYSL	bysl	bystin-like [Source:NCBI gene (formerly Entrezgene);Acc:115557443]	ENSDARG00000001057	3.91983	1.97079	4.60747	18.1441	2.04798e-05	0.000360827
ENSGMOG00000008509	ENSG00000169375	SIN3A	sin3ab	paired amphipathic helix protein Sin3a-like [Source:NCBI gene (formerly Entrezgene);Acc:115559308]	ENSDARG00000059812	1.78402	0.835133	5.34049	18.1105	2.08445e-05	0.00036672
ENSGMOG00000026615	ENSG00000241635	UGT1A1	ugt1a1		ENSDARG00000006220	0.272302	-1.87672	3.91116	18.109	2.08611e-05	0.00036672
ENSGMOG00000035869	ENSG00000120333	MRPS14	mrps14	mitochondrial ribosomal protein S14 [Source:ZFIN;Acc:ZDB-GENE-060825-75]	ENSDARG00000068305	1.75509	0.811548	4.0766	18.1038	2.09187e-05	0.000367321
ENSGMOG00000012993	ENSG00000100304	TTLL12	ttll12		ENSDARG00000103537	2.06449	1.04579	4.19406	18.0991	2.09698e-05	0.000367806
ENSGMOG00000011228	ENSG00000110660	SLC35F2	slc35f2	solute carrier family 35 member F2 [Source:NCBI gene (formerly Entrezgene);Acc:115547836]	ENSDARG00000069745	3.34865	1.74358	1.08838	18.087	2.11038e-05	0.000369742
ENSGMOG00000001270	ENSG00000132669	RIN2	RIN2	Ras and Rab interactor 2 [Source:NCBI gene (formerly Entrezgene);Acc:115540372]	ENSDARG00000077040	0.491766	-1.02396	3.63507	18.0554	2.14571e-05	0.000375512
ENSGMOG00000011690	ENSG00000088356	PDRG1	pdrg1	p53 and DNA-damage regulated 1 [Source:NCBI gene (formerly Entrezgene);Acc:115557581]	ENSDARG00000045017	1.79149	0.841164	2.73235	18.0485	2.15345e-05	0.000376445
ENSGMOG00000013263				THAP domain-containing protein 11-like [Source:NCBI gene (formerly Entrezgene);Acc:115561784]		2.51917	1.33295	5.01413	18.0355	2.16822e-05	0.000378486
ENSGMOG00000012350	ENSG00000005100	DHX33	dhx33	DEAH (Asp-Glu-Ala-His) box polypeptide 33 [Source:NCBI gene (formerly Entrezgene);Acc:115547283]	ENSDARG00000051785	2.26141	1.17722	3.91954	18.034	2.16996e-05	0.000378486
ENSGMOG00000011421	ENSG00000101076	HNF4A	hnf4a	hepatocyte nuclear factor 4, alpha [Source:NCBI gene (formerly Entrezgene);Acc:115551926]	ENSDARG00000021494	0.35087	-1.51099	7.95691	18.03	2.17456e-05	0.000378866
ENSGMOG00000007137	ENSG00000137842	TMEM62	tmem62	transmembrane protein 62 [Source:ZFIN;Acc:ZDB-GENE-040426-1837]	ENSDARG00000053890	2.03563	1.02548	3.99127	18.0212	2.18456e-05	0.000379764
ENSGMOG00000018229	ENSG00000139697	SBNO1	sbno1	strawberry notch homolog 1 [Source:HGNC Symbol;Acc:HGNC:22973]	ENSDARG00000099080	1.83083	0.872497	5.00107	18.0222	2.18347e-05	0.000379764
ENSGMOG00000013529	ENSG00000185361	TNFAIP8L1	tnfaip8l1	tumor necrosis factor, alpha-induced protein 8-like 1 [Source:NCBI gene (formerly Entrezgene);Acc:115556057]	ENSDARG00000086457	0.490103	-1.02884	2.13442	17.9939	2.21615e-05	0.000384828
ENSGMOG00000004181	ENSG00000086205	FOLH1	naalad2	N-acetylated alpha-linked acidic dipeptidase 2 [Source:ZFIN;Acc:ZDB-GENE-040426-1025]	ENSDARG00000021383	0.348568	-1.52049	5.15412	17.981	2.23123e-05	0.000386682
ENSGMOG00000014879	ENSG00000278053	DDX52	ddx52	DEAD (Asp-Glu-Ala-Asp) box polypeptide 52 [Source:NCBI gene (formerly Entrezgene);Acc:115547033]	ENSDARG00000100505	2.29612	1.1992	4.36108	17.9805	2.23176e-05	0.000386682
ENSGMOG00000003054	ENSG00000108465	CDK5RAP3	cdk5rap3	CDK5 regulatory subunit associated protein 3 [Source:NCBI gene (formerly Entrezgene);Acc:115531022]	ENSDARG00000045092	2.4185	1.27411	5.54409	17.9504	2.26732e-05	0.000391543
ENSGMOG00000011819	ENSG00000163297	ANTXR2	antxr2b	ANTXR cell adhesion molecule 2b [Source:ZFIN;Acc:ZDB-GENE-080213-4]	ENSDARG00000063011	0.55245	-0.856085	4.50573	17.9523	2.26509e-05	0.000391543
ENSGMOG00000033281	ENSG00000134602	STK26	stk26		ENSDARG00000060390	0.514939	-0.957528	4.3731	17.9536	2.26355e-05	0.000391543
ENSGMOG00000013010	ENSG00000100029	PES1	pes	pescadillo [Source:NCBI gene;Acc:30228]	ENSDARG00000018902	2.71738	1.44222	5.89852	17.9431	2.27607e-05	0.00039176
ENSGMOG00000007807	ENSG00000215126	CBWD6	cbwd	COBW domain containing [Source:NCBI gene (formerly Entrezgene);Acc:115545412]	ENSDARG00000004318	1.86811	0.901582	4.65118	17.944	2.275e-05	0.00039176
ENSGMOG00000007122	ENSG00000125482	TTF1	si:ch73-376l24.2	transcription termination factor 1 [Source:NCBI gene (formerly Entrezgene);Acc:115545386]	ENSDARG00000092508	1.83968	0.879456	4.39031	17.9443	2.2747e-05	0.00039176
ENSGMOG00000032439	ENSG00000224051	CPTP	gltpd2	glycolipid transfer protein domain containing 2 [Source:NCBI gene (formerly Entrezgene);Acc:115547765]	ENSDARG00000067889	0.386134	-1.37283	3.78285	17.9346	2.2863e-05	0.000393088
ENSGMOG00000017704	ENSG00000134318	ROCK2	rock2a	rho-associated, coiled-coil containing protein kinase 2a [Source:NCBI gene (formerly Entrezgene);Acc:115544429]	ENSDARG00000017500	0.577032	-0.793276	4.97537	17.9269	2.29558e-05	0.000394251
ENSGMOG00000011644	ENSG00000165175	MID1IP1	mid1ip1a	MID1 interacting protein 1 [Source:HGNC Symbol;Acc:HGNC:20715]	ENSDARG00000041051	0.412522	-1.27746	4.66869	17.9245	2.29845e-05	0.000394311
ENSGMOG00000005851			zgc:162183	sphingomyelin synthase-related protein 1-like [Source:NCBI gene (formerly Entrezgene);Acc:115559958]	ENSDARG00000074663	0.550472	-0.861258	3.37762	17.9213	2.30226e-05	0.000394532
ENSGMOG00000031760	ENSG00000131969	ABHD12B	si:ch211-117n7.6	lysophosphatidylserine lipase ABHD12-like [Source:NCBI gene (formerly Entrezgene);Acc:115560141]	ENSDARG00000092071	0.40409	-1.30725	5.29847	17.883	2.34911e-05	0.000402122
ENSGMOG00000017239	ENSG00000012171	SEMA3B	sema3b		ENSDARG00000011672	0.361507	-1.46791	2.27889	17.8709	2.36406e-05	0.000403798
ENSGMOG00000003877	ENSG00000175600	SUGCT	sugct	succinyl-CoA:glutarate-CoA transferase [Source:NCBI gene (formerly Entrezgene);Acc:115537090]	ENSDARG00000102341	0.234456	-2.09261	1.26285	17.8714	2.36343e-05	0.000403798
ENSGMOG00000000073	ENSG00000152642	GPD1L	gpd1l	glycerol-3-phosphate dehydrogenase 1 like [Source:NCBI gene;Acc:449663]	ENSDARG00000040024	2.10881	1.07643	2.7162	17.8445	2.39706e-05	0.000408543
ENSGMOG00000012922	ENSG00000086967	MYBPC2	mybpc2b	myosin binding protein Cb [Source:NCBI gene (formerly Entrezgene);Acc:115531247]	ENSDARG00000021265	15.7527	3.97753	2.46409	17.8458	2.3955e-05	0.000408543
ENSGMOG00000003601	ENSG00000138442	WDR12	wdr12	WD repeat domain 12 [Source:HGNC Symbol;Acc:HGNC:14098]	ENSDARG00000003287	3.05766	1.61243	4.61635	17.8338	2.41066e-05	0.000410415
ENSGMOG00000012438	ENSG00000165916	PSMC3	psmc3	26S proteasome regulatory subunit 6A-B-like [Source:NCBI gene (formerly Entrezgene);Acc:115558389]	ENSDARG00000007141	1.6364	0.710526	5.61829	17.8169	2.4321e-05	0.000413615
ENSGMOG00000015451	ENSG00000136271	DDX56	ddx56	DEAD (Asp-Glu-Ala-Asp) box helicase 56 [Source:NCBI gene (formerly Entrezgene);Acc:115532142]	ENSDARG00000020913	2.54067	1.34521	4.51221	17.7852	2.47296e-05	0.000420108
ENSGMOG00000016455	ENSG00000136932	TRMO	trmo	tRNA methyltransferase O [Source:NCBI gene (formerly Entrezgene);Acc:115540732]	ENSDARG00000037245	2.20961	1.14379	3.20801	17.7804	2.47921e-05	0.000420713
ENSGMOG00000000459	ENSG00000197530	MIB2	mib2	mindbomb E3 ubiquitin protein ligase 2 [Source:NCBI gene (formerly Entrezgene);Acc:115547489]	ENSDARG00000103609	0.410803	-1.28348	7.2257	17.777	2.48374e-05	0.000421026
ENSGMOG00000025633				high choriolytic enzyme 1-like [Source:NCBI gene (formerly Entrezgene);Acc:115551498]		53.9978	5.75483	2.59536	17.7662	2.49778e-05	0.000422948
ENSGMOG00000026888	ENSG00000174485	DENND4A		DENN domain containing 4A [Source:HGNC Symbol;Acc:HGNC:24321]		0.301196	-1.73122	5.31142	17.7629	2.50219e-05	0.000423238
ENSGMOG00000031813						0.476204	-1.07035	5.39483	17.7445	2.52649e-05	0.000426887
ENSGMOG00000026593	ENSG00000169136	ATF5	atf5b	activating transcription factor 5b [Source:NCBI gene (formerly Entrezgene);Acc:115561800]	ENSDARG00000077785	7.9993	2.99987	-0.0570386	17.7397	2.53287e-05	0.000427504
ENSGMOG00000017783	ENSG00000113580	NR3C1		glucocorticoid receptor-like [Source:NCBI gene (formerly Entrezgene);Acc:115546757]		0.401985	-1.31479	3.86486	17.7245	2.5532e-05	0.000430471
ENSGMOG00000000954	ENSG00000137500	CCDC90B	ccdc90b	coiled-coil domain containing 90B [Source:NCBI gene (formerly Entrezgene);Acc:115546706]	ENSDARG00000044626	2.52916	1.33866	2.54842	17.7192	2.5603e-05	0.000431203
ENSGMOG00000006227	ENSG00000082014	SMARCD3	smarcd3b	SWI/SNF related, matrix associated, actin dependent regulator of chromatin, subfamily d, member 3b [Source:ZFIN;Acc:ZDB-GENE-080509-2]	ENSDARG00000019969	0.408154	-1.29281	2.41352	17.7153	2.56553e-05	0.000431342
ENSGMOG00000013868	ENSG00000162998	FRZB	frzb	frizzled related protein [Source:ZFIN;Acc:ZDB-GENE-990715-1]	ENSDARG00000018383	0.367958	-1.44239	5.57326	17.7145	2.56662e-05	0.000431342
ENSGMOG00000000091	ENSG00000113269	RNF130	rnf130	ring finger protein 130 [Source:ZFIN;Acc:ZDB-GENE-050522-525]	ENSDARG00000089767	1.79991	0.847925	7.35313	17.6886	2.60176e-05	0.000436779
ENSGMOG00000032135	ENSG00000156030	MIDEAS	elmsan1b	ELM2 and Myb/SANT-like domain containing 1b [Source:ZFIN;Acc:ZDB-GENE-131121-13]	ENSDARG00000053864	0.519852	-0.943828	3.13464	17.6611	2.63966e-05	0.000442666
ENSGMOG00000010263	ENSG00000104957	CCDC130	ccdc130	coiled-coil domain containing 130 [Source:NCBI gene (formerly Entrezgene);Acc:115540600]	ENSDARG00000041533	1.73245	0.792818	3.60213	17.6186	2.69934e-05	0.00045219
ENSGMOG00000009820			abcg2a		ENSDARG00000100075	0.209236	-2.2568	4.38964	17.5885	2.74236e-05	0.000458906
ENSGMOG00000004330	ENSG00000167136	ENDOG	endog	endonuclease G [Source:NCBI gene (formerly Entrezgene);Acc:115545699]	ENSDARG00000058865	2.47742	1.30884	1.77219	17.5795	2.7554e-05	0.000460597
ENSGMOG00000032234	ENSG00000147669	POLR2K	polr2k	RNA polymerase II, I and III subunit K [Source:NCBI gene (formerly Entrezgene);Acc:115536279]	ENSDARG00000075616	2.86189	1.51697	2.83723	17.5671	2.77339e-05	0.000463109
ENSGMOG00000019348				tripartite motif-containing protein 35-like [Source:NCBI gene (formerly Entrezgene);Acc:115543739]		3.12827	1.64537	2.37559	17.563	2.77948e-05	0.000463631
ENSGMOG00000010931	ENSG00000204653	ASPDH	aspdh	aspartate dehydrogenase domain containing [Source:NCBI gene;Acc:447919]	ENSDARG00000038297	0.283571	-1.81822	5.61375	17.5461	2.80432e-05	0.000467277
ENSGMOG00000019033			rps27.2	ribosomal protein S27, isoform 2 [Source:ZFIN;Acc:ZDB-GENE-040426-1735]	ENSDARG00000055475	2.29766	1.20017	5.99231	17.5416	2.81083e-05	0.000467766
ENSGMOG00000007413	ENSG00000133318	RTN3	rtn3		ENSDARG00000091348	0.50038	-0.998904	7.03767	17.54	2.81323e-05	0.000467766
ENSGMOG00000029261	ENSG00000091656	ZFHX4	zfhx4	zinc finger homeobox 4 [Source:NCBI gene (formerly Entrezgene);Acc:115537287]	ENSDARG00000075542	0.434827	-1.20149	3.74957	17.5302	2.82774e-05	0.00046968
ENSGMOG00000017281	ENSG00000122406	RPL5	rpl5b	ribosomal protein L5a [Source:NCBI gene (formerly Entrezgene);Acc:115548733]	ENSDARG00000015862	3.13654	1.64918	6.00949	17.5214	2.84087e-05	0.000471361
ENSGMOG00000000865	ENSG00000175309	PHYKPL	phykpl	5-phosphohydroxy-L-lysine phospho-lyase [Source:NCBI gene (formerly Entrezgene);Acc:115552561]	ENSDARG00000040566	0.583001	-0.77843	4.89583	17.51	2.85802e-05	0.000473706
ENSGMOG00000015873	ENSG00000145675	PIK3R1	pik3r1	phosphoinositide-3-kinase, regulatory subunit 1 (alpha) [Source:NCBI gene (formerly Entrezgene);Acc:115541593]	ENSDARG00000038524	0.345106	-1.53489	6.25544	17.5069	2.86263e-05	0.000473967
ENSGMOG00000001406	ENSG00000167515	TRAPPC2L	trappc2l	trafficking protein particle complex 2-like [Source:NCBI gene (formerly Entrezgene);Acc:115558611]	ENSDARG00000111785	1.80608	0.852865	4.41933	17.5042	2.86672e-05	0.000474144
ENSGMOG00000015416	ENSG00000153707	PTPRD	PTPRD	protein tyrosine phosphatase receptor type D [Source:HGNC Symbol;Acc:HGNC:9668]	ENSDARG00000104937	0.323192	-1.62954	5.02158	17.4962	2.87885e-05	0.000475648
ENSGMOG00000028104			crb3b	crumbs homolog 3b [Source:ZFIN;Acc:ZDB-GENE-060610-3]	ENSDARG00000068182	0.238533	-2.06774	0.515586	17.4693	2.91985e-05	0.000481406
ENSGMOG00000026913	ENSG00000133961	NUMB	numb		ENSDARG00000027279	0.477459	-1.06655	3.39888	17.4709	2.91739e-05	0.000481406
ENSGMOG00000005745	ENSG00000179399	GPC5	gpc5a	glypican 5a [Source:NCBI gene (formerly Entrezgene);Acc:115558647]	ENSDARG00000103647	0.30547	-1.7109	5.81627	17.4637	2.92851e-05	0.000482326
ENSGMOG00000014303	ENSG00000178795	GDPD4	gdpd4a	glycerophosphodiester phosphodiesterase domain containing 4a [Source:ZFIN;Acc:ZDB-GENE-091204-436]	ENSDARG00000102447	0.117402	-3.09047	0.0879926	17.4198	2.99689e-05	0.000493071
ENSGMOG00000009712	ENSG00000100362	PVALB	pvalb7	parvalbumin 7 [Source:NCBI gene (formerly Entrezgene);Acc:115541112]	ENSDARG00000034705	75.6145	6.24059	-0.457531	17.4077	3.016e-05	0.000495694
ENSGMOG00000009835	ENSG00000108469	RECQL5	recql5	RecQ helicase-like 5 [Source:NCBI gene (formerly Entrezgene);Acc:115529426]	ENSDARG00000059556	1.97573	0.982385	2.39138	17.3956	3.03528e-05	0.000497297
ENSGMOG00000001038	ENSG00000135100	HNF1A	hnf1a	HNF1 homeobox a [Source:NCBI gene (formerly Entrezgene);Acc:115545466]	ENSDARG00000009470	0.365781	-1.45095	6.61701	17.397	3.03301e-05	0.000497297
ENSGMOG00000032200						2.50187	1.32301	3.68128	17.3992	3.0296e-05	0.000497297
ENSGMOG00000013880	ENSG00000188175	HEPACAM2	hepacam2	HEPACAM family member 2 [Source:NCBI gene (formerly Entrezgene);Acc:115536255]	ENSDARG00000061365	5.61575	2.48948	0.992286	17.3908	3.04301e-05	0.000498043
ENSGMOG00000002270	ENSG00000147419	CCDC25	ccdc25	coiled-coil domain containing 25 [Source:NCBI gene (formerly Entrezgene);Acc:115534174]	ENSDARG00000021753	2.18365	1.12674	3.70012	17.3857	3.05105e-05	0.000498838
ENSGMOG00000015493	ENSG00000145476	CYP4V2	cyp4v8	cytochrome P450 4V2-like [Source:NCBI gene (formerly Entrezgene);Acc:115542291]	ENSDARG00000062132	0.390892	-1.35516	6.12985	17.3706	3.07549e-05	0.000502308
ENSGMOG00000019030	ENSG00000288695		srd5a3	steroid 5 alpha-reductase 3 [Source:NCBI gene (formerly Entrezgene);Acc:115555643]	ENSDARG00000043307	1.63213	0.706757	3.52229	17.3599	3.09289e-05	0.000504625
ENSGMOG00000005838	ENSG00000186231	KLHL32	klhl32	kelch-like family member 32 [Source:NCBI gene (formerly Entrezgene);Acc:115553660]	ENSDARG00000003576	0.24433	-2.0331	0.704411	17.3399	3.1256e-05	0.000509221
ENSGMOG00000030446			si:dkey-172j4.3	diacylglycerol kinase delta-like [Source:NCBI gene (formerly Entrezgene);Acc:115529209]	ENSDARG00000074183	0.381284	-1.39106	4.04461	17.3387	3.12756e-05	0.000509221
ENSGMOG00000000981	ENSG00000167112	TRUB2	trub2		ENSDARG00000028379	3.09996	1.63225	3.70407	17.326	3.14845e-05	0.00051209
ENSGMOG00000003581	ENSG00000076662	ICAM3	si:ch211-66e2.5	si:ch211-66e2.5 [Source:ZFIN;Acc:ZDB-GENE-131121-180]	ENSDARG00000091579	0.406592	-1.29835	4.7336	17.3174	3.16279e-05	0.000512834
ENSGMOG00000036635	ENSG00000214026	MRPL23	mrpl23	mitochondrial ribosomal protein L23 [Source:NCBI gene (formerly Entrezgene);Acc:115550511]	ENSDARG00000045696	1.70887	0.773041	5.03405	17.3174	3.16285e-05	0.000512834
ENSGMOG00000026112	ENSG00000107949	BCCIP	bccip		ENSDARG00000004948	1.82473	0.867686	4.53533	17.3189	3.16027e-05	0.000512834
ENSGMOG00000006877	ENSG00000116857	TMEM9	tmem9		ENSDARG00000055757	1.89716	0.923838	2.61993	17.3014	3.18943e-05	0.000516609
ENSGMOG00000008527			zgc:101744	HVA22/TB2/DP1 family protein [Source:NCBI gene (formerly Entrezgene);Acc:115544279]	ENSDARG00000038694	3.47124	1.79545	3.58781	17.2993	3.19302e-05	0.000516656
ENSGMOG00000023311				small nucleolar RNA SNORD99 [Source:NCBI gene (formerly Entrezgene);Acc:115536435]		5.04098	2.3337	0.733577	17.292	3.2053e-05	0.000518108
ENSGMOG00000032538	ENSG00000129911	KLF16	klf13	Kruppel-like factor 13 [Source:NCBI gene (formerly Entrezgene);Acc:115550519]	ENSDARG00000061368	4.09415	2.03356	4.76882	17.2854	3.21647e-05	0.000518308
ENSGMOG00000001606	ENSG00000171793	CTPS1	ctps1a	CTP synthase 1a [Source:NCBI gene;Acc:322089]	ENSDARG00000030700	2.92258	1.54724	4.7353	17.2886	3.21101e-05	0.000518308
ENSGMOG00000015542	ENSG00000143643	TTC13	ttc13	tetratricopeptide repeat domain 13 [Source:ZFIN;Acc:ZDB-GENE-080722-25]	ENSDARG00000063242	2.03261	1.02334	4.18817	17.2869	3.21391e-05	0.000518308
ENSGMOG00000012047			ube2g1b	ubiquitin-conjugating enzyme E2G 1b (UBC7 homolog, yeast) [Source:NCBI gene (formerly Entrezgene);Acc:115541548]	ENSDARG00000069527	1.8687	0.902037	4.98517	17.2442	3.28706e-05	0.000529138
ENSGMOG00000031194						0.378505	-1.40161	3.14374	17.2406	3.2932e-05	0.000529582
ENSGMOG00000014066	ENSG00000123737	EXOSC9	exosc9	exosome component 9 [Source:NCBI gene (formerly Entrezgene);Acc:115540542]	ENSDARG00000006392	2.66352	1.41334	4.65406	17.2362	3.30078e-05	0.000530258
ENSGMOG00000024221	ENSG00000067334	DNTTIP2	dnttip2	deoxynucleotidyltransferase, terminal, interacting protein 2 [Source:NCBI gene (formerly Entrezgene);Acc:115555089]	ENSDARG00000057648	2.69184	1.42859	4.83887	17.228	3.31522e-05	0.000532032
ENSGMOG00000003457	ENSG00000284946		vps33b	VPS33B late endosome and lysosome associated [Source:NCBI gene (formerly Entrezgene);Acc:115559253]	ENSDARG00000044813	1.73281	0.79311	4.03647	17.1653	3.42644e-05	0.000549318
ENSGMOG00000012792	ENSG00000144591	GMPPA	gmppaa	GDP-mannose pyrophosphorylase Aa [Source:NCBI gene;Acc:431743]	ENSDARG00000024112	1.92236	0.942878	5.62977	17.1617	3.43292e-05	0.000549794
ENSGMOG00000016451	ENSG00000183765	CHEK2	chek2		ENSDARG00000025820	0.490659	-1.02721	5.81706	17.1589	3.43793e-05	0.000550034
ENSGMOG00000001939	ENSG00000144895	EIF2A	eif2a		ENSDARG00000101061	2.00366	1.00264	6.25881	17.1513	3.45165e-05	0.000551665
ENSGMOG00000007919			actn4		ENSDARG00000099786	0.539754	-0.889627	8.20541	17.1373	3.4773e-05	0.00055383
ENSGMOG00000008491	ENSG00000170145	SIK2	sik2b	salt-inducible kinase 2b [Source:NCBI gene (formerly Entrezgene);Acc:115560895]	ENSDARG00000062315	0.461159	-1.11666	4.5381	17.137	3.47788e-05	0.00055383
ENSGMOG00000030476				small nucleolar RNA U83B [Source:NCBI gene (formerly Entrezgene);Acc:115539485]		3.91054	1.96737	-0.671523	17.141	3.47057e-05	0.00055383
ENSGMOG00000028424	ENSG00000164794	KCNV1	KCNV1	potassium voltage-gated channel modifier subfamily V member 1 [Source:NCBI gene (formerly Entrezgene);Acc:115545115]	ENSDARG00000070092	0.203875	-2.29424	2.01303	17.1362	3.47934e-05	0.00055383
ENSGMOG00000001219	ENSG00000075188	NUP37	nup37	nucleoporin 37 [Source:NCBI gene (formerly Entrezgene);Acc:115541467]	ENSDARG00000094191	2.33201	1.22157	2.58244	17.1181	3.51253e-05	0.000558546
ENSGMOG00000007666	ENSG00000111275	ALDH2	aldh2.1	aldehyde dehydrogenase, mitochondrial-like [Source:NCBI gene (formerly Entrezgene);Acc:115554282]	ENSDARG00000089924	0.455607	-1.13414	8.61317	17.0987	3.54873e-05	0.000563368
ENSGMOG00000010827	ENSG00000197299	BLM	blm		ENSDARG00000077089	0.397097	-1.33244	6.62832	17.098	3.55005e-05	0.000563368
ENSGMOG00000011746	ENSG00000123064	DDX54	ddx54	DEAD (Asp-Glu-Ala-Asp) box polypeptide 54 [Source:ZFIN;Acc:ZDB-GENE-021220-2]	ENSDARG00000105286	2.66477	1.41401	5.52997	17.0834	3.57734e-05	0.000567125
ENSGMOG00000003430	ENSG00000158516	CPA2	cpa2	carboxypeptidase A4 [Source:NCBI gene (formerly Entrezgene);Acc:115550351]	ENSDARG00000010146	48.1333	5.58896	2.69674	17.0498	3.64128e-05	0.000576678
ENSGMOG00000011079	ENSG00000184903	IMMP2L	immp2l	inner mitochondrial membrane peptidase subunit 2 [Source:NCBI gene (formerly Entrezgene);Acc:115551155]	ENSDARG00000004925	2.01209	1.0087	3.32648	17.0412	3.65776e-05	0.000578702
ENSGMOG00000029470			etv5a	ETS variant transcription factor 5a [Source:NCBI gene (formerly Entrezgene);Acc:115533405]	ENSDARG00000069763	0.439413	-1.18635	3.3102	17.0279	3.68351e-05	0.000582188
ENSGMOG00000001629	ENSG00000136631	VPS45	vps45	vacuolar protein sorting 45 homolog [Source:NCBI gene (formerly Entrezgene);Acc:115535412]	ENSDARG00000061180	1.81685	0.861438	4.1019	17.0058	3.72664e-05	0.000588411
ENSGMOG00000001591	ENSG00000186132	C2orf76	C9H2orf76	chromosome 2 open reading frame 76 [Source:HGNC Symbol;Acc:HGNC:27017]	ENSDARG00000037199	1.62428	0.699799	4.34385	16.9889	3.75998e-05	0.000593077
ENSGMOG00000014299	ENSG00000105373	NOP53	nop53	NOP53 ribosome biogenesis factor [Source:NCBI gene (formerly Entrezgene);Acc:115560818]	ENSDARG00000100452	2.11712	1.0821	6.72557	16.9853	3.76706e-05	0.000593596
ENSGMOG00000026058	ENSG00000182853	VMO1	vmo1b	vitelline membrane outer layer protein 1 homolog [Source:NCBI gene (formerly Entrezgene);Acc:115554655]	ENSDARG00000045299	54.2069	5.76041	3.86389	16.9831	3.77147e-05	0.000593694
ENSGMOG00000022871	ENSG00000164967	RPP25L	rpp25l		ENSDARG00000070131	3.46489	1.79281	1.77042	16.9738	3.78985e-05	0.000595987
ENSGMOG00000028563	ENSG00000175899	A2M				0.425443	-1.23296	10.1581	16.9694	3.79881e-05	0.0005962
ENSGMOG00000013073	ENSG00000096696	DSP	dspa	desmoplakin [Source:NCBI gene (formerly Entrezgene);Acc:115549256]	ENSDARG00000022309	0.461534	-1.11549	8.4621	16.9701	3.7974e-05	0.0005962
ENSGMOG00000029749	ENSG00000087302	RTRAF	rtraf		ENSDARG00000009253	1.84917	0.88688	4.80657	16.957	3.82364e-05	0.000599496
ENSGMOG00000020118	ENSG00000179085	DPM3	dpm3	dolichyl-phosphate mannosyltransferase subunit 3, regulatory [Source:NCBI gene (formerly Entrezgene);Acc:115536132]	ENSDARG00000058650	1.78779	0.83818	3.26409	16.9417	3.85464e-05	0.000603753
ENSGMOG00000034462	ENSG00000168386	FILIP1L		filamin A-interacting protein 1-like [Source:NCBI gene (formerly Entrezgene);Acc:115547917]		0.253722	-1.97868	3.64237	16.9142	3.91083e-05	0.000611941
ENSGMOG00000032814						0.216561	-2.20715	0.322576	16.9117	3.91605e-05	0.000612146
ENSGMOG00000017831						3.40836	1.76908	6.01572	16.8993	3.94163e-05	0.000615512
ENSGMOG00000034166						0.215727	-2.21272	0.618349	16.8975	3.94544e-05	0.000615512
ENSGMOG00000025717	ENSG00000252481	SCARNA13	AL845550.1	small Cajal body-specific RNA 13 [Source:NCBI gene (formerly Entrezgene);Acc:115534951]	ENSDARG00000083738	4.16796	2.05934	-0.503425	16.8899	3.96125e-05	0.000617363
ENSGMOG00000015114	ENSG00000254806	SYS1-DBNDD2	sys1	SYS1 golgi trafficking protein [Source:NCBI gene (formerly Entrezgene);Acc:115557293]	ENSDARG00000017606	1.50264	0.587503	3.77824	16.8862	3.96888e-05	0.000617938
ENSGMOG00000019581	ENSG00000125246	CLYBL	clybl	citrate lyase beta like [Source:NCBI gene (formerly Entrezgene);Acc:115533295]	ENSDARG00000029729	1.82959	0.871522	3.35844	16.8757	3.99089e-05	0.000620748
ENSGMOG00000030207	ENSG00000130559	CAMSAP1	camsap1b	calmodulin regulated spectrin-associated protein 1b [Source:NCBI gene (formerly Entrezgene);Acc:115553450]	ENSDARG00000035122	0.574175	-0.800437	4.72163	16.8548	4.03509e-05	0.000627
ENSGMOG00000006081	ENSG00000136997	MYC	myca	MYC proto-oncogene, bHLH transcription factor a [Source:NCBI gene;Acc:30686]	ENSDARG00000045695	2.72732	1.44749	4.51863	16.839	4.06886e-05	0.00063162
ENSGMOG00000006622	ENSG00000078808	SDF4	sdf4	stromal cell derived factor 4 [Source:NCBI gene (formerly Entrezgene);Acc:115544460]	ENSDARG00000070682	1.90803	0.932083	6.97524	16.826	4.09675e-05	0.000635321
ENSGMOG00000014197	ENSG00000146433	TMEM181	tmem181	transmembrane protein 181 [Source:NCBI gene (formerly Entrezgene);Acc:115534046]	ENSDARG00000045910	1.53926	0.622239	5.5452	16.8219	4.10557e-05	0.000636059
ENSGMOG00000013229	ENSG00000108825	PTGES3L-AARSD1	aarsd1	alanyl-tRNA synthetase domain containing 1 [Source:NCBI gene (formerly Entrezgene);Acc:115530672]	ENSDARG00000015747	1.75185	0.808882	4.55133	16.8148	4.12109e-05	0.000637832
ENSGMOG00000015898	ENSG00000150456	EEF1AKMT1	eef1akmt1	EEF1A lysine methyltransferase 1 [Source:NCBI gene (formerly Entrezgene);Acc:115533327]	ENSDARG00000040584	2.08148	1.05761	2.78231	16.7938	4.16683e-05	0.000644274
ENSGMOG00000016705	ENSG00000150630	VEGFC	vegfc		ENSDARG00000069640	0.475933	-1.07117	2.9832	16.7896	4.17612e-05	0.000644998
ENSGMOG00000006103	ENSG00000103449	SALL1	sall1a	spalt-like transcription factor 1a [Source:NCBI gene (formerly Entrezgene);Acc:115558631]	ENSDARG00000074319	0.345882	-1.53165	5.78688	16.788	4.17974e-05	0.000644998
ENSGMOG00000024367			apof	apolipoprotein F [Source:ZFIN;Acc:ZDB-GENE-031204-36]	ENSDARG00000090980	0.400855	-1.31885	6.19132	16.7838	4.18893e-05	0.000645779
ENSGMOG00000032288				zinc finger HIT-type containing 6 [Source:NCBI gene (formerly Entrezgene);Acc:115555519]		2.29595	1.19909	3.65506	16.7566	4.24946e-05	0.000654088
ENSGMOG00000003390	ENSG00000141627	DYM	dym	dymeclin [Source:NCBI gene (formerly Entrezgene);Acc:115532495]	ENSDARG00000042555	1.74097	0.799889	4.55615	16.7558	4.25117e-05	0.000654088
ENSGMOG00000020399	ENSG00000142444	TIMM29	timm29	translocase of inner mitochondrial membrane 29 [Source:NCBI gene (formerly Entrezgene);Acc:115534090]	ENSDARG00000037909	1.91088	0.934241	3.60786	16.7533	4.25692e-05	0.000654328
ENSGMOG00000010425	ENSG00000145088	EAF2	eaf2	ELL associated factor 2 [Source:ZFIN;Acc:ZDB-GENE-040625-179]	ENSDARG00000010432	2.0844	1.05964	3.02909	16.7125	4.34926e-05	0.000667213
ENSGMOG00000011398	ENSG00000095951	HIVEP1	hivep1	HIVEP zinc finger 1 [Source:NCBI gene (formerly Entrezgene);Acc:115535342]	ENSDARG00000103658	0.512347	-0.964807	4.85765	16.7139	4.34618e-05	0.000667213
ENSGMOG00000029788	ENSG00000108932	SLC16A6	slc16a6a	solute carrier family 16 member 6 [Source:HGNC Symbol;Acc:HGNC:10927]	ENSDARG00000102793	3.33165	1.73624	4.91857	16.7082	4.35924e-05	0.00066809
ENSGMOG00000014912	ENSG00000113161	HMGCR	hmgcrb	3-hydroxy-3-methylglutaryl-coenzyme A reductase-like [Source:NCBI gene (formerly Entrezgene);Acc:115541549]	ENSDARG00000105206	1.9112	0.934476	5.21287	16.7042	4.36851e-05	0.000668857
ENSGMOG00000002397	ENSG00000198586	TLK1	tlk1a	tousled-like kinase 1a [Source:NCBI gene (formerly Entrezgene);Acc:115532820]	ENSDARG00000042467	1.61318	0.689911	4.76248	16.7014	4.37496e-05	0.000669189
ENSGMOG00000034480	ENSG00000133773	CCDC59	ccdc59	coiled-coil domain containing 59 [Source:NCBI gene (formerly Entrezgene);Acc:115532548]	ENSDARG00000045755	2.65343	1.40786	3.68004	16.6962	4.38695e-05	0.000670369
ENSGMOG00000016454	ENSG00000163444	TMEM183A	tmem183a	transmembrane protein 183A [Source:ZFIN;Acc:ZDB-GENE-050327-5]	ENSDARG00000044899	1.89068	0.918909	3.91638	16.6919	4.39683e-05	0.000671224
ENSGMOG00000009164	ENSG00000028528	SNX1	snx1a	sorting nexin 1a [Source:NCBI gene (formerly Entrezgene);Acc:115550935]	ENSDARG00000071031	0.649986	-0.621519	6.38867	16.6614	4.46815e-05	0.000681447
ENSGMOG00000007350	ENSG00000144736	SHQ1	shq1	SHQ1, H/ACA ribonucleoprotein assembly factor [Source:NCBI gene (formerly Entrezgene);Acc:115556828]	ENSDARG00000058522	2.62907	1.39455	3.25103	16.6559	4.48104e-05	0.000682748
ENSGMOG00000005279	ENSG00000123191	ATP7B	atp7b	copper-transporting ATPase 2-like [Source:NCBI gene (formerly Entrezgene);Acc:115541566]	ENSDARG00000058145	0.508429	-0.975883	6.11624	16.6463	4.50383e-05	0.000684888
ENSGMOG00000033690	ENSG00000176046	NUPR1	nupr1b	nuclear protein 1b [Source:NCBI gene (formerly Entrezgene);Acc:115533936]	ENSDARG00000094557	3.00523	1.58748	8.86742	16.6479	4.50008e-05	0.000684888
ENSGMOG00000002049	ENSG00000028203	VEZT	vezt	vezatin, adherens junctions transmembrane protein [Source:HGNC Symbol;Acc:HGNC:18258]	ENSDARG00000075215	0.553328	-0.853792	3.96685	16.6408	4.51684e-05	0.0006862
ENSGMOG00000029622						4.90147	2.29322	4.79733	16.6317	4.53858e-05	0.000688834
ENSGMOG00000009502	ENSG00000168925	CTRB1	zgc:136461	chymotrypsin A [Source:NCBI gene (formerly Entrezgene);Acc:115558460]	ENSDARG00000093844	45.5905	5.51066	5.30633	16.6264	4.55131e-05	0.000689865
ENSGMOG00000030710	ENSG00000112290	WASF1	wasf1	WASP family member 1 [Source:ZFIN;Acc:ZDB-GENE-070705-555]	ENSDARG00000060349	0.250544	-1.99687	1.80766	16.6234	4.55858e-05	0.000689865
ENSGMOG00000027978	ENSG00000119801	YPEL5	ypel5	protein yippee-like 5 [Source:NCBI gene (formerly Entrezgene);Acc:115534387]	ENSDARG00000088929	1.58156	0.661346	4.80646	16.6234	4.55846e-05	0.000689865
ENSGMOG00000002192	ENSG00000115525	ST3GAL5	st3gal5	ST3 beta-galactoside alpha-2,3-sialyltransferase 5 [Source:NCBI gene (formerly Entrezgene);Acc:115552722]	ENSDARG00000037556	0.398849	-1.32609	6.47599	16.6198	4.56726e-05	0.000690512
ENSGMOG00000024202	ENSG00000140280	LYSMD2	lysmd2	LysM, putative peptidoglycan-binding, domain containing 2 [Source:NCBI gene (formerly Entrezgene);Acc:115558750]	ENSDARG00000091771	1.83714	0.877461	2.1905	16.6124	4.58492e-05	0.000692514
ENSGMOG00000019649						0.479045	-1.06177	11.3164	16.6056	4.60152e-05	0.000694351
ENSGMOG00000015482	ENSG00000113272	THG1L	thg1l		ENSDARG00000038360	2.23478	1.16013	2.39598	16.6008	4.61311e-05	0.00069543
ENSGMOG00000012703	ENSG00000176658	MYO1D	MYO1D		ENSDARG00000036863	0.331875	-1.59129	4.39476	16.5942	4.62921e-05	0.000697186
ENSGMOG00000008916	ENSG00000134780	DAGLA	dagla		ENSDARG00000062956	1.92025	0.941293	3.99549	16.5845	4.65301e-05	0.000700096
ENSGMOG00000006218	ENSG00000189306	RRP7A	rrp7a	ribosomal RNA processing 7 homolog A [Source:NCBI gene (formerly Entrezgene);Acc:115559706]	ENSDARG00000098934	2.5256	1.33663	3.96104	16.5809	4.66192e-05	0.000700764
ENSGMOG00000014101	ENSG00000121542	SEC22A	sec22a	SEC22 homolog A, vesicle trafficking protein [Source:NCBI gene (formerly Entrezgene);Acc:115533392]	ENSDARG00000078328	1.79406	0.843231	4.22317	16.559	4.71606e-05	0.000708222
ENSGMOG00000014986	ENSG00000144827	ABHD10	tagln3b	transgelin 3b [Source:ZFIN;Acc:ZDB-GENE-030131-4199]	ENSDARG00000058394	0.570648	-0.809327	4.49413	16.5148	4.82726e-05	0.000724228
ENSGMOG00000018597	ENSG00000116962	NID1	nid1a	nidogen 1a [Source:ZFIN;Acc:ZDB-GENE-050302-58]	ENSDARG00000068710	0.534071	-0.904896	8.25857	16.5063	4.84891e-05	0.00072678
ENSGMOG00000011383				PH domain leucine-rich repeat-containing protein phosphatase 1-like [Source:NCBI gene (formerly Entrezgene);Acc:115556351]		0.640761	-0.642141	3.8346	16.5011	4.86217e-05	0.000727033
ENSGMOG00000007009	ENSG00000178882	RFLNA	rflna	refilin A [Source:NCBI gene (formerly Entrezgene);Acc:115545064]	ENSDARG00000023484	0.294781	-1.76229	2.26002	16.5011	4.86211e-05	0.000727033
ENSGMOG00000001392	ENSG00000285854		ldhbb	lactate dehydrogenase Bb [Source:NCBI gene (formerly Entrezgene);Acc:115550664]	ENSDARG00000071076	0.340896	-1.5526	11.5305	16.5002	4.86452e-05	0.000727033
ENSGMOG00000002786	ENSG00000164796	CSMD3	csmd3a		ENSDARG00000077920	0.174232	-2.52092	1.69059	16.49	4.89086e-05	0.000730272
ENSGMOG00000030953	ENSG00000204103	MAFB		v-maf avian musculoaponeurotic fibrosarcoma oncogene homolog Ba [Source:NCBI gene;Acc:30210]		0.267541	-1.90217	5.29892	16.4829	4.90896e-05	0.000732277
ENSGMOG00000007968	ENSG00000140632	GLYR1	glyr1	glyoxylate reductase 1 homolog (Arabidopsis) [Source:NCBI gene (formerly Entrezgene);Acc:115537326]	ENSDARG00000099213	1.6002	0.678249	5.56476	16.4741	4.93204e-05	0.00073502
ENSGMOG00000007328	ENSG00000138678	GPAT3	agpat9l	1-acylglycerol-3-phosphate O-acyltransferase 9, like [Source:NCBI gene (formerly Entrezgene);Acc:115554038]	ENSDARG00000006491	0.404531	-1.30568	4.94212	16.4698	4.94323e-05	0.000735987
ENSGMOG00000007513	ENSG00000182552	RWDD4	rwdd		ENSDARG00000068256	1.72969	0.790515	4.11668	16.4659	4.95321e-05	0.000736773
ENSGMOG00000000802			si:ch73-265h17.2		ENSDARG00000097889	0.509132	-0.973889	6.03564	16.4569	4.97679e-05	0.000739577
ENSGMOG00000025266			trim35-1	zinc-binding protein A33-like [Source:NCBI gene (formerly Entrezgene);Acc:115534196]	ENSDARG00000052037	2.77372	1.47182	4.80824	16.4495	4.99631e-05	0.000741775
ENSGMOG00000019226	ENSG00000068976	PYGM	pygma	phosphorylase, glycogen, muscle A [Source:NCBI gene (formerly Entrezgene);Acc:115546743]	ENSDARG00000055518	39.1479	5.29086	0.581018	16.4291	5.05034e-05	0.000748377
ENSGMOG00000012497	ENSG00000177076	ACER2	acer2	alkaline ceramidase 2 [Source:NCBI gene (formerly Entrezgene);Acc:115541125]	ENSDARG00000077782	0.571426	-0.80736	4.67765	16.4294	5.04963e-05	0.000748377
ENSGMOG00000013748	ENSG00000116260	QSOX1	qsox1	quiescin Q6 sulfhydryl oxidase 1 [Source:ZFIN;Acc:ZDB-GENE-030131-7019]	ENSDARG00000039459	0.277849	-1.84763	6.96048	16.4038	5.11814e-05	0.000756834
ENSGMOG00000024108	ENSG00000176244	ACBD7	acbd7	acyl-CoA binding domain containing 7 [Source:NCBI gene (formerly Entrezgene);Acc:115554278]	ENSDARG00000094730	2.12676	1.08866	4.73211	16.4024	5.12191e-05	0.000756834
ENSGMOG00000028113						2.91388	1.54294	1.62496	16.4056	5.11344e-05	0.000756834
ENSGMOG00000007471	ENSG00000164163	ABCE1		ATP-binding cassette sub-family E member 1 [Source:NCBI gene (formerly Entrezgene);Acc:115540918]		2.82381	1.49764	5.659	16.3918	5.15079e-05	0.000760385
ENSGMOG00000015856	ENSG00000117408	IPO13	ipo13		ENSDARG00000060618	2.44753	1.29133	4.37828	16.3828	5.17534e-05	0.000763005
ENSGMOG00000035166			igl1c3		ENSDARG00000078975	4.57896	2.19502	-0.318106	16.3813	5.17945e-05	0.000763005
ENSGMOG00000010652	ENSG00000151224	MAT1A	mat1a	S-adenosylmethionine synthase-like [Source:NCBI gene (formerly Entrezgene);Acc:115530687]	ENSDARG00000039605	4.84492	2.27647	-0.486594	16.3799	5.18316e-05	0.000763005
ENSGMOG00000007888	ENSG00000109625	CPZ		carboxypeptidase Z-like [Source:NCBI gene (formerly Entrezgene);Acc:115529390]		0.363484	-1.46004	5.94889	16.3762	5.19345e-05	0.000763803
ENSGMOG00000009302	ENSG00000183087	GAS6	gas6	growth arrest-specific 6 [Source:ZFIN;Acc:ZDB-GENE-030131-7773]	ENSDARG00000007804	0.602091	-0.731948	5.55179	16.3737	5.20017e-05	0.000764074
ENSGMOG00000006626	ENSG00000102100	SLC35A2	slc35a2	solute carrier family 35 member 2 [Source:ZFIN;Acc:ZDB-GENE-030616-62]	ENSDARG00000058990	1.78294	0.83426	4.40607	16.3704	5.20929e-05	0.000764697
ENSGMOG00000013289	ENSG00000157077	ZFYVE9	zfyve9a		ENSDARG00000101903	0.471378	-1.08504	3.25868	16.3544	5.25329e-05	0.000770434
ENSGMOG00000008208			gcgra	glucagon receptor a [Source:NCBI gene (formerly Entrezgene);Acc:115533182]	ENSDARG00000104022	0.38409	-1.38048	4.05629	16.3504	5.26457e-05	0.000770733
ENSGMOG00000004215			sult3st4		ENSDARG00000040781	0.320043	-1.64366	4.99245	16.3502	5.26517e-05	0.000770733
ENSGMOG00000003660	ENSG00000166685	COG1	cog1		ENSDARG00000105131	1.81356	0.858822	4.02357	16.3414	5.2895e-05	0.000773572
ENSGMOG00000001741	ENSG00000278540	ACACA	acaca	acetyl-CoA carboxylase alpha [Source:ZFIN;Acc:ZDB-GENE-060526-74]	ENSDARG00000078512	0.169072	-2.56429	8.03905	16.3372	5.30137e-05	0.000774086
ENSGMOG00000018707	ENSG00000143811	PYCR2	pycr1b	pyrroline-5-carboxylate reductase 1a [Source:NCBI gene (formerly Entrezgene);Acc:115534644]	ENSDARG00000098639	1.82946	0.87142	5.0471	16.3366	5.30291e-05	0.000774086
ENSGMOG00000008454	ENSG00000100226	GTPBP1	gtpbp1	GTP-binding protein 1-like [Source:NCBI gene (formerly Entrezgene);Acc:115535332]	ENSDARG00000053467	4.88985	2.28979	0.179379	16.3348	5.3079e-05	0.000774093
ENSGMOG00000027913						0.284194	-1.81505	0.217333	16.3229	5.34151e-05	0.00077827
ENSGMOG00000015644	ENSG00000167910	CYP7A1	cyp7a1		ENSDARG00000069018	0.0546381	-4.19395	4.16045	16.3148	5.36434e-05	0.00078087
ENSGMOG00000011954	ENSG00000198018	ENTPD7		ectonucleoside triphosphate diphosphohydrolase 7-like [Source:NCBI gene (formerly Entrezgene);Acc:115540852]		2.56239	1.35749	2.76284	16.3097	5.37888e-05	0.000782261
ENSGMOG00000035184	ENSG00000132563	REEP2	reep2	receptor accessory protein 2 [Source:NCBI gene (formerly Entrezgene);Acc:115552605]	ENSDARG00000031382	2.34592	1.23015	2.0916	16.2737	5.48209e-05	0.00079653
ENSGMOG00000007199	ENSG00000132840	BHMT2		betaine--homocysteine S-methyltransferase 1 [Source:NCBI gene (formerly Entrezgene);Acc:115545185]		0.222854	-2.16583	8.40692	16.2605	5.52027e-05	0.000801335
ENSGMOG00000009431	ENSG00000102882	MAPK3	mapk3	mitogen-activated protein kinase 3 [Source:NCBI gene (formerly Entrezgene);Acc:115532252]	ENSDARG00000070573	0.652635	-0.615653	4.67697	16.2499	5.55133e-05	0.000805097
ENSGMOG00000012666	ENSG00000038210	PI4K2B	pi4k2b	phosphatidylinositol 4-kinase type 2 beta [Source:NCBI gene (formerly Entrezgene);Acc:115539792]	ENSDARG00000013881	1.84782	0.88582	3.90187	16.2094	5.67122e-05	0.000821724
ENSGMOG00000017524	ENSG00000145555	MYO10	myo10	myosin X [Source:ZFIN;Acc:ZDB-GENE-070912-277]	ENSDARG00000017004	0.397454	-1.33114	4.6045	16.198	5.70541e-05	0.000825914
ENSGMOG00000010024	ENSG00000096996	IL12RB1	ghrb	growth hormone receptor-like [Source:NCBI gene (formerly Entrezgene);Acc:115541561]	ENSDARG00000007671	0.383048	-1.3844	6.45559	16.1799	5.76029e-05	0.000833089
ENSGMOG00000003526	ENSG00000242028	HYPK	hypk	huntingtin interacting protein K [Source:NCBI gene (formerly Entrezgene);Acc:115559260]	ENSDARG00000059725	1.80029	0.848226	5.19909	16.1602	5.82035e-05	0.000840126
ENSGMOG00000028432	ENSG00000110427	KIAA1549L	kiaa1549la		ENSDARG00000062477	0.173055	-2.5307	-0.428352	16.1594	5.82297e-05	0.000840126
ENSGMOG00000005578	ENSG00000175662	TOM1L2	tom1l2	target of myb1 like 2 membrane trafficking protein [Source:NCBI gene (formerly Entrezgene);Acc:115530796]	ENSDARG00000009217	0.537194	-0.896484	5.35083	16.1587	5.82505e-05	0.000840126
ENSGMOG00000001783	ENSG00000016864	GLT8D1	glt8d1	glycosyltransferase 8 domain containing 1 [Source:NCBI gene (formerly Entrezgene);Acc:115541394]	ENSDARG00000040157	1.64643	0.719337	3.77793	16.1364	5.89415e-05	0.000849311
ENSGMOG00000006893			myl6	uncharacterized LOC115544441 [Source:NCBI gene (formerly Entrezgene);Acc:115544441]	ENSDARG00000008494	2.47474	1.30728	7.62367	16.1192	5.94778e-05	0.000856251
ENSGMOG00000005608			crp3	pentraxin fusion protein-like [Source:NCBI gene (formerly Entrezgene);Acc:115535833]	ENSDARG00000042613	202.99	7.66527	0.69044	16.1016	6.00328e-05	0.000863448
ENSGMOG00000028620						0.479648	-1.05995	5.12637	16.0644	6.12256e-05	0.000878988
ENSGMOG00000017666	ENSG00000142188	TMEM50B		transmembrane protein 50B [Source:HGNC Symbol;Acc:HGNC:1280]		1.63293	0.707467	3.72322	16.0655	6.11893e-05	0.000878988
ENSGMOG00000018494	ENSG00000211452	DIO1	dio1	iodothyronine deiodinase 1 [Source:ZFIN;Acc:ZDB-GENE-030328-41]	ENSDARG00000042112	2.23765	1.16199	7.40807	16.055	6.153e-05	0.00088255
ENSGMOG00000017535	ENSG00000256525	POLG2	polg2	polymerase (DNA directed), gamma 2, accessory subunit [Source:NCBI gene (formerly Entrezgene);Acc:115540767]	ENSDARG00000074933	2.08506	1.06009	3.08474	16.047	6.17896e-05	0.000884653
ENSGMOG00000005625	ENSG00000105131	EPHX3	si:dkey-122a22.2	uncharacterized LOC115553665 [Source:NCBI gene (formerly Entrezgene);Acc:115553665]	ENSDARG00000095821	2.09813	1.0691	4.09539	16.0472	6.17845e-05	0.000884653
ENSGMOG00000001934	ENSG00000100413	POLR3H	polr3h	polymerase (RNA) III (DNA directed) polypeptide H [Source:NCBI gene (formerly Entrezgene);Acc:115529548]	ENSDARG00000102590	2.16391	1.11364	3.76213	16.0326	6.22602e-05	0.000890576
ENSGMOG00000014209	ENSG00000169223	LMAN2	lman2	lectin, mannose-binding 2 [Source:NCBI gene (formerly Entrezgene);Acc:115552521]	ENSDARG00000061854	1.70127	0.766615	6.44028	16.0068	6.31153e-05	0.000901984
ENSGMOG00000006040	ENSG00000177200	CHD9	chd9	chromodomain helicase DNA binding protein 9 [Source:ZFIN;Acc:ZDB-GENE-030131-497]	ENSDARG00000074498	2.18368	1.12676	5.86927	16.0005	6.33247e-05	0.000903328
ENSGMOG00000017999	ENSG00000108960	MMD	mmd	monocyte to macrophage differentiation-associated [Source:NCBI gene (formerly Entrezgene);Acc:115559793]	ENSDARG00000040387	0.541744	-0.884318	3.74007	16.0013	6.33e-05	0.000903328
ENSGMOG00000011958	ENSG00000108651	UTP6	utp6	UTP6 small subunit processome component [Source:NCBI gene (formerly Entrezgene);Acc:115539923]	ENSDARG00000098433	2.26988	1.18262	4.35536	15.9935	6.35602e-05	0.000904227
ENSGMOG00000018121			cmpk	cytidylate kinase [Source:NCBI gene (formerly Entrezgene);Acc:115549636]	ENSDARG00000019924	1.88977	0.918208	6.15236	15.9935	6.35609e-05	0.000904227
ENSGMOG00000006111	ENSG00000165861	ZFYVE1	zfyve1	zinc finger, FYVE domain containing 1 [Source:NCBI gene (formerly Entrezgene);Acc:115534794]	ENSDARG00000078652	2.37337	1.24694	5.18144	15.9938	6.35501e-05	0.000904227
ENSGMOG00000028886	ENSG00000180921	FAM83H	fam83ha	family with sequence similarity 83 member Ha [Source:NCBI gene (formerly Entrezgene);Acc:115560099]	ENSDARG00000068849	0.466445	-1.10022	6.20056	15.9426	6.52924e-05	0.000928018
ENSGMOG00000023597	ENSG00000118518	RNF146		ring finger protein 146 [Source:NCBI gene;Acc:334065]		0.442175	-1.17731	1.85994	15.9365	6.55034e-05	0.000930171
ENSGMOG00000000397	ENSG00000149782	PLCB3	plcb3	phospholipase C, beta 3 (phosphatidylinositol-specific) [Source:NCBI gene (formerly Entrezgene);Acc:115530019]	ENSDARG00000068246	0.594242	-0.750877	4.98458	15.9265	6.585e-05	0.000934247
ENSGMOG00000012294	ENSG00000144908	ALDH1L1	aldh1l1	aldehyde dehydrogenase 1 family, member L1 [Source:NCBI gene (formerly Entrezgene);Acc:115542501]	ENSDARG00000077004	0.431667	-1.21201	8.34813	15.9229	6.5975e-05	0.000934327
ENSGMOG00000010454	ENSG00000145626	UGT3A1	ugt5d1		ENSDARG00000002394	0.234269	-2.09376	2.72315	15.9232	6.59639e-05	0.000934327
ENSGMOG00000008714	ENSG00000127863	TNFRSF19	tnfrsf19		ENSDARG00000041869	2.37114	1.24558	2.54849	15.9131	6.63165e-05	0.000938316
ENSGMOG00000030692	ENSG00000213171	LINGO4	wu:fc23c09	leucine-rich repeat protein soc-2 homolog [Source:NCBI gene (formerly Entrezgene);Acc:115531955]	ENSDARG00000088002	4.69017	2.22964	-0.212015	15.894	6.69922e-05	0.00094702
ENSGMOG00000002340	ENSG00000172340	SUCLG2	suclg2	succinate-CoA ligase GDP-forming subunit beta [Source:NCBI gene (formerly Entrezgene);Acc:115557005]	ENSDARG00000044914	1.87412	0.906212	7.38234	15.8897	6.71442e-05	0.000948314
ENSGMOG00000008927	ENSG00000185344	ATP6V0A2	atp6v0a2b	ATPase H+ transporting V0 subunit a2b [Source:NCBI gene (formerly Entrezgene);Acc:115545247]	ENSDARG00000035565	1.71831	0.780987	4.55618	15.8712	6.78032e-05	0.000956758
ENSGMOG00000023299				small nucleolar RNA SNORD60 [Source:NCBI gene (formerly Entrezgene);Acc:115541145]		5.50206	2.45997	-0.823584	15.8635	6.808e-05	0.0009598
ENSGMOG00000009080	ENSG00000145220	LYAR	lyar	Ly1 antibody reactive homolog (mouse) [Source:NCBI gene (formerly Entrezgene);Acc:115557869]	ENSDARG00000098507	2.86507	1.51857	4.16628	15.8594	6.82285e-05	0.000961028
ENSGMOG00000001073	ENSG00000167272	POP5	pop5	POP5 homolog, ribonuclease P/MRP subunit [Source:NCBI gene (formerly Entrezgene);Acc:115545472]	ENSDARG00000053452	1.64128	0.714825	2.93015	15.8436	6.87976e-05	0.000968051
ENSGMOG00000005690	ENSG00000118690	ARMC2	armc2	armadillo repeat containing 2 [Source:NCBI gene (formerly Entrezgene);Acc:115534708]	ENSDARG00000022660	3.06436	1.61559	0.780952	15.8422	6.88507e-05	0.000968051
ENSGMOG00000032629	ENSG00000063176	SPHK2	sphk2	sphingosine kinase 2 [Source:NCBI gene (formerly Entrezgene);Acc:115553930]	ENSDARG00000069893	0.616479	-0.697877	4.59651	15.8397	6.89402e-05	0.00096844
ENSGMOG00000026011	ENSG00000115386	REG1A				97.8678	6.61276	0.51709	15.8299	6.93002e-05	0.000972624
ENSGMOG00000023853	ENSG00000112137	PHACTR1	phactr1		ENSDARG00000023916	3.54244	1.82475	1.86282	15.8257	6.94544e-05	0.000973916
ENSGMOG00000014421	ENSG00000152990	ADGRA3	adgra3	adhesion G protein-coupled receptor A3 [Source:HGNC Symbol;Acc:HGNC:13839]	ENSDARG00000073673	0.601196	-0.734093	3.97506	15.8194	6.9686e-05	0.00097629
ENSGMOG00000019516	ENSG00000120029	ARMH3	armh3	armadillo like helical domain containing 3 [Source:NCBI gene (formerly Entrezgene);Acc:115540589]	ENSDARG00000104285	1.62753	0.702683	4.24033	15.7901	7.0773e-05	0.000990632
ENSGMOG00000023298	ENSG00000040341	STAU2				0.530511	-0.914546	1.92472	15.7737	7.13883e-05	0.000998353
ENSGMOG00000009129	ENSG00000074181	NOTCH3	notch3	notch receptor 3 [Source:NCBI gene (formerly Entrezgene);Acc:115529889]	ENSDARG00000052139	0.557655	-0.842556	4.75685	15.7653	7.17069e-05	0.00100191
ENSGMOG00000037077				uncharacterized LOC115559908 [Source:NCBI gene (formerly Entrezgene);Acc:115559908]		0.300559	-1.73428	0.581159	15.7485	7.23447e-05	0.00100993
ENSGMOG00000010376	ENSG00000081721	DUSP12	dusp12	dual specificity phosphatase 12 [Source:NCBI gene (formerly Entrezgene);Acc:115549238]	ENSDARG00000076330	2.02398	1.01719	4.08375	15.7452	7.24721e-05	0.0010108
ENSGMOG00000023670	ENSG00000124541	RRP36	rrp36	ribosomal RNA processing 36 [Source:NCBI gene (formerly Entrezgene);Acc:115540031]	ENSDARG00000032516	2.10362	1.07287	4.31381	15.7409	7.26381e-05	0.00101222
ENSGMOG00000004809	ENSG00000156958	GALK2	galk2	galactokinase 2 [Source:NCBI gene (formerly Entrezgene);Acc:115550460]	ENSDARG00000004059	1.57874	0.658773	4.82322	15.7378	7.27546e-05	0.00101294
ENSGMOG00000019953	ENSG00000144476	ACKR3		atypical chemokine receptor 3b [Source:NCBI gene (formerly Entrezgene);Acc:115542350]		0.389743	-1.3594	3.79149	15.7243	7.32786e-05	0.00101933
ENSGMOG00000034086	ENSG00000075426	FOSL2	fosl2	FOS like 2, AP-1 transcription factor subunit [Source:NCBI gene (formerly Entrezgene);Acc:115543839]	ENSDARG00000040623	0.188485	-2.40748	3.48926	15.7117	7.37648e-05	0.00102518
ENSGMOG00000033143			eef1da	elongation factor 1-delta-like [Source:NCBI gene (formerly Entrezgene);Acc:115548356]	ENSDARG00000102291	1.86375	0.898207	7.5522	15.7073	7.3938e-05	0.00102668
ENSGMOG00000023961	ENSG00000178301	AQP11		aquaporin-11-like [Source:NCBI gene (formerly Entrezgene);Acc:115547785]		19.7217	4.30172	4.77127	15.6955	7.44014e-05	0.00103128
ENSGMOG00000032052						0.247963	-2.0118	5.42205	15.6961	7.43784e-05	0.00103128
ENSGMOG00000000482	ENSG00000288637		trim2a	tripartite motif containing 2a [Source:ZFIN;Acc:ZDB-GENE-050327-99]	ENSDARG00000031817	3.26542	1.70727	4.67237	15.6889	7.46629e-05	0.00103399
ENSGMOG00000011219	ENSG00000168028	RPSA	rpsa	ribosomal protein SA [Source:NCBI gene;Acc:394027]	ENSDARG00000019181	1.75772	0.813706	5.94358	15.6792	7.50438e-05	0.00103743
ENSGMOG00000009273	ENSG00000076944	STXBP2	stxbp2	syntaxin binding protein 2 [Source:ZFIN;Acc:ZDB-GENE-040426-2482]	ENSDARG00000007603	1.61485	0.691398	5.35779	15.6804	7.4998e-05	0.00103743
ENSGMOG00000011221	ENSG00000128581	IFT22	ift22	intraflagellar transport 22 homolog (Chlamydomonas) [Source:NCBI gene (formerly Entrezgene);Acc:115548372]	ENSDARG00000020822	2.41441	1.27167	1.49223	15.6705	7.53908e-05	0.00104131
ENSGMOG00000013943				desmoglein 2, tandem duplicate 1 [Source:NCBI gene (formerly Entrezgene);Acc:115555639]		0.456675	-1.13076	2.1749	15.6644	7.56329e-05	0.00104373
ENSGMOG00000014038	ENSG00000196655	TRAPPC4	trappc4	trafficking protein particle complex 4 [Source:NCBI gene (formerly Entrezgene);Acc:115561410]	ENSDARG00000027418	1.58092	0.660764	4.6552	15.6582	7.58838e-05	0.00104627
ENSGMOG00000036442			si:ch73-335l21.1	insulin receptor substrate 1-like [Source:NCBI gene (formerly Entrezgene);Acc:115529766]	ENSDARG00000036414	0.20643	-2.27627	1.78385	15.6546	7.60255e-05	0.00104731
ENSGMOG00000005269	ENSG00000174177	CTU2	ctu2	cytosolic thiouridylase subunit 2 homolog (S. pombe) [Source:NCBI gene (formerly Entrezgene);Acc:115560072]	ENSDARG00000051851	2.07541	1.0534	3.11873	15.6523	7.61189e-05	0.00104767
ENSGMOG00000016331	ENSG00000117151	CTBS	ctbs	chitobiase, di-N-acetyl- [Source:NCBI gene (formerly Entrezgene);Acc:115555799]	ENSDARG00000100002	1.60851	0.685728	8.80397	15.6494	7.6235e-05	0.00104835
ENSGMOG00000035426	ENSG00000124788	ATXN1	atxn1b	ataxin-1-like [Source:NCBI gene (formerly Entrezgene);Acc:115554435]	ENSDARG00000060862	0.400306	-1.32083	1.83448	15.6283	7.70912e-05	0.00105919
ENSGMOG00000000206	ENSG00000132664	POLR3F	polr3f	polymerase (RNA) III (DNA directed) polypeptide F [Source:NCBI gene (formerly Entrezgene);Acc:115540087]	ENSDARG00000012572	1.82848	0.870646	2.88418	15.6239	7.7272e-05	0.00106075
ENSGMOG00000015610						2.02741	1.01964	1.39747	15.5857	7.88488e-05	0.0010805
ENSGMOG00000007865	ENSG00000134375	TIMM17A	timm17a	translocase of inner mitochondrial membrane 17 homolog A (yeast) [Source:ZFIN;Acc:ZDB-GENE-031030-6]	ENSDARG00000029510	1.73404	0.794137	4.97265	15.5858	7.88425e-05	0.0010805
ENSGMOG00000002081			srprb	SRP receptor subunit beta [Source:NCBI gene (formerly Entrezgene);Acc:115560711]	ENSDARG00000030949	1.9842	0.988554	5.51101	15.5806	7.90631e-05	0.00108249
ENSGMOG00000022858	ENSG00000228300	FAM174C	si:ch211-262i1.6		ENSDARG00000101341	1.81381	0.85902	6.55843	15.5705	7.94831e-05	0.00108729
ENSGMOG00000000227	ENSG00000178568	ERBB4		erb-b2 receptor tyrosine kinase 4 [Source:NCBI gene (formerly Entrezgene);Acc:115533390]		0.267187	-1.90408	5.37923	15.5661	7.96696e-05	0.00108889
ENSGMOG00000003963	ENSG00000197535	MYO5A	myo5ab	unconventional myosin-Va-like [Source:NCBI gene (formerly Entrezgene);Acc:115550650]	ENSDARG00000025218	0.28702	-1.80078	2.38136	15.5623	7.9829e-05	0.00109012
ENSGMOG00000015934			si:ch211-243j20.2	uridine-cytidine kinase-like 1 [Source:NCBI gene (formerly Entrezgene);Acc:115534228]	ENSDARG00000033916	2.016	1.0115	4.40102	15.5576	8.00295e-05	0.0010919
ENSGMOG00000031798						0.285633	-1.80777	0.745075	15.5552	8.01324e-05	0.00109235
ENSGMOG00000031229						0.339669	-1.5578	4.08859	15.55	8.03496e-05	0.00109436
ENSGMOG00000008236	ENSG00000049283	EPN3	epn3a	epsin 3a [Source:NCBI gene (formerly Entrezgene);Acc:115528876]	ENSDARG00000078953	0.560032	-0.836418	5.70431	15.5323	8.11071e-05	0.00110372
ENSGMOG00000008818	ENSG00000263715	LINC02210-CRHR1	crhr1	corticotropin releasing hormone receptor 1 [Source:NCBI gene (formerly Entrezgene);Acc:115531262]	ENSDARG00000003989	0.39105	-1.35457	4.33962	15.5233	8.14946e-05	0.00110803
ENSGMOG00000024681				small nucleolar RNA SNORD53/SNORD92 [Source:NCBI gene (formerly Entrezgene);Acc:115544663]		4.21864	2.07678	-0.542036	15.5121	8.19792e-05	0.00111365
ENSGMOG00000002839	ENSG00000132386	SERPINF1	serpinf1	serpin peptidase inhibitor, clade F (alpha-2 antiplasmin, pigment epithelium derived factor), member 1 [Source:ZFIN;Acc:ZDB-GENE-040912-2]	ENSDARG00000069048	0.257782	-1.95578	5.80098	15.4943	8.27545e-05	0.00112321
ENSGMOG00000009609	ENSG00000248487	ABHD14A	abhd14a	abhydrolase domain containing 14A [Source:NCBI gene (formerly Entrezgene);Acc:115539545]	ENSDARG00000058367	1.59022	0.669223	3.34087	15.4899	8.29489e-05	0.00112411
ENSGMOG00000002521	ENSG00000197498	RPF2	rpf2		ENSDARG00000043960	2.4173	1.2734	5.0157	15.4895	8.2964e-05	0.00112411
ENSGMOG00000010336	ENSG00000167721	TSR1	tsr1	TSR1 ribosome maturation factor [Source:NCBI gene (formerly Entrezgene);Acc:115561685]	ENSDARG00000007744	3.30532	1.72479	5.34782	15.4765	8.35354e-05	0.00113087
ENSGMOG00000007481			nt5c2b	5'-nucleotidase, cytosolic IIb [Source:ZFIN;Acc:ZDB-GENE-061013-522]	ENSDARG00000058231	0.445559	-1.16631	5.35257	15.4622	8.41702e-05	0.00113848
ENSGMOG00000025263			si:dkey-206d17.15		ENSDARG00000100046	0.363171	-1.46128	2.28376	15.4583	8.43442e-05	0.00113985
ENSGMOG00000007057	ENSG00000137936	BCAR3	bcar3		ENSDARG00000016981	4.33701	2.1167	3.11094	15.4405	8.51423e-05	0.00114964
ENSGMOG00000025923	ENSG00000271567	PPIAL4E	ppiaa	peptidyl-prolyl cis-trans isomerase-like [Source:NCBI gene (formerly Entrezgene);Acc:115531927]	ENSDARG00000009212	1.88479	0.914405	8.52197	15.4313	8.55582e-05	0.00115426
ENSGMOG00000014570	ENSG00000113384	GOLPH3	GOLPH3	golgi phosphoprotein 3 [Source:NCBI gene (formerly Entrezgene);Acc:115542101]	ENSDARG00000044225	1.60033	0.678373	5.18362	15.4226	8.5956e-05	0.00115863
ENSGMOG00000019006	ENSG00000109586	GALNT7	galnt7	UDP-N-acetyl-alpha-D-galactosamine: polypeptide N-acetylgalactosaminyltransferase 7 [Source:NCBI gene (formerly Entrezgene);Acc:115540057]	ENSDARG00000057303	1.77379	0.826839	5.30555	15.4199	8.60782e-05	0.00115928
ENSGMOG00000007161	ENSG00000184047	DIABLO	diabloa		ENSDARG00000104172	0.133746	-2.90243	7.26521	15.4061	8.67083e-05	0.00116676
ENSGMOG00000005031	ENSG00000086062	B4GALT1	b4galt1l	StAR-related lipid transfer (START) domain containing 15 [Source:NCBI gene (formerly Entrezgene);Acc:115552847]	ENSDARG00000104404	0.43157	-1.21233	6.24155	15.3777	8.8023e-05	0.00118344
ENSGMOG00000023153	ENSG00000166128	RAB8B	megf8	ras-related protein Rab-8B [Source:NCBI gene (formerly Entrezgene);Acc:115558366]	ENSDARG00000103934	0.556501	-0.845543	5.24506	15.366	8.85693e-05	0.00118874
ENSGMOG00000010822	ENSG00000079459	FDFT1	fdft1	farnesyl-diphosphate farnesyltransferase 1 [Source:NCBI gene (formerly Entrezgene);Acc:115534017]	ENSDARG00000101062	0.230683	-2.11602	3.99366	15.3673	8.85066e-05	0.00118874
ENSGMOG00000027163	ENSG00000079432	CIC	cicb	capicua transcriptional repressor b [Source:NCBI gene (formerly Entrezgene);Acc:115553723]	ENSDARG00000055502	0.483808	-1.04749	5.82189	15.3633	8.86933e-05	0.00118939
ENSGMOG00000014309	ENSG00000141076	UTP4	utp4	UTP4 small subunit processome component [Source:HGNC Symbol;Acc:HGNC:1983]	ENSDARG00000017675	2.43892	1.28624	4.40154	15.3566	8.90113e-05	0.00119263
ENSGMOG00000026345						0.257246	-1.95878	2.85999	15.3532	8.91676e-05	0.0011937
ENSGMOG00000017834	ENSG00000099810	MTAP	mtap	methylthioadenosine phosphorylase [Source:NCBI gene (formerly Entrezgene);Acc:115539964]	ENSDARG00000037261	1.632	0.706644	4.76039	15.3473	8.94483e-05	0.00119644
ENSGMOG00000006313	ENSG00000273899	NOL12	nol12	nucleolar protein 12 [Source:NCBI gene;Acc:393260]	ENSDARG00000038027	2.23021	1.15718	4.52056	15.3101	9.12253e-05	0.00121916
ENSGMOG00000016774	ENSG00000146540	C7orf50	zmp:0000000624	zmp:0000000624 [Source:ZFIN;Acc:ZDB-GENE-130530-627]	ENSDARG00000045254	2.57399	1.36401	4.13475	15.2935	9.20304e-05	0.001228
ENSGMOG00000013102	ENSG00000198792	TMEM184B				2.04512	1.03219	5.95378	15.2933	9.20435e-05	0.001228
ENSGMOG00000006458	ENSG00000147654	EBAG9	ebag9	estrogen receptor binding site associated antigen 9 [Source:NCBI gene (formerly Entrezgene);Acc:115553502]	ENSDARG00000040021	1.52363	0.607509	4.7104	15.2897	9.22182e-05	0.00122929
ENSGMOG00000017718	ENSG00000177565	TBL1XR1		tbl1x receptor 1a [Source:NCBI gene (formerly Entrezgene);Acc:115555994]		0.616617	-0.697554	4.23358	15.2796	9.27127e-05	0.00123483
ENSGMOG00000014217	ENSG00000080608	PUM3	pum3		ENSDARG00000087779	2.79519	1.48295	5.46786	15.2712	9.3125e-05	0.00123927
ENSGMOG00000007460	ENSG00000072756	TRNT1	trnt1		ENSDARG00000075297	1.76816	0.82225	2.34073	15.2592	9.37209e-05	0.00124614
ENSGMOG00000003678	ENSG00000204217	BMPR2	bmpr2a	bone morphogenetic protein receptor type 2 [Source:HGNC Symbol;Acc:HGNC:1078]	ENSDARG00000011941	0.59135	-0.757915	4.67866	15.2406	9.46474e-05	0.00125739
ENSGMOG00000000291	ENSG00000148606	POLR3A	polr3a	polymerase (RNA) III (DNA directed) polypeptide A [Source:NCBI gene (formerly Entrezgene);Acc:115531227]	ENSDARG00000102569	2.84539	1.50863	4.29265	15.234	9.49799e-05	0.00126074
ENSGMOG00000028413				un-named hu7910 [Source:NCBI gene (formerly Entrezgene);Acc:115537015]		1.87503	0.906914	6.2139	15.1915	9.71385e-05	0.0012883
ENSGMOG00000023026	ENSG00000189283	FHIT	fhit	fragile histidine triad diadenosine triphosphatase [Source:NCBI gene (formerly Entrezgene);Acc:115556594]	ENSDARG00000078195	1.74926	0.806748	2.66689	15.1829	9.75855e-05	0.00129204
ENSGMOG00000016594	ENSG00000107614	TRDMT1	trdmt1	tRNA aspartic acid methyltransferase 1 [Source:NCBI gene (formerly Entrezgene);Acc:115537338]	ENSDARG00000034518	2.24091	1.16408	2.70139	15.1834	9.75584e-05	0.00129204
ENSGMOG00000029281						2.13577	1.09475	1.97463	15.1812	9.76721e-05	0.00129209
ENSGMOG00000009112	ENSG00000171262	FAM98B	fam98b	family with sequence similarity 98 member B [Source:ZFIN;Acc:ZDB-GENE-061201-63]	ENSDARG00000060068	3.57397	1.83753	1.05065	15.1652	9.85047e-05	0.00130201
ENSGMOG00000019109	ENSG00000004059	ARF5	ARF5	ADP-ribosylation factor 4 [Source:NCBI gene (formerly Entrezgene);Acc:115550729]	ENSDARG00000113899	1.79186	0.84146	7.52069	15.1597	9.87893e-05	0.00130467
ENSGMOG00000005657			uts2r3	urotensin-2 receptor 3 [Source:ZFIN;Acc:ZDB-GENE-100922-123]	ENSDARG00000040816	0.143339	-2.80249	1.61912	15.1552	9.90258e-05	0.00130669
ENSGMOG00000009533	ENSG00000077782	FGFR1	fgfr1a	fibroblast growth factor receptor 1a [Source:NCBI gene;Acc:30705]	ENSDARG00000011027	2.159	1.11036	4.7868	15.151	9.92452e-05	0.00130848
ENSGMOG00000014031	ENSG00000100030	MAPK1	mapk1	mitogen-activated protein kinase 1 [Source:NCBI gene (formerly Entrezgene);Acc:115546060]	ENSDARG00000027552	0.604563	-0.726036	3.66343	15.1461	9.95058e-05	0.00131081
ENSGMOG00000010205						0.503331	-0.99042	8.8656	15.1363	0.000100022	0.00131651
ENSGMOG00000004819						3.24337	1.69749	1.42002	15.1208	0.000100845	0.00132623
ENSGMOG00000014062	ENSG00000138073	PREB	preb	prolactin regulatory element binding [Source:NCBI gene (formerly Entrezgene);Acc:115554028]	ENSDARG00000101602	1.57529	0.65562	5.34351	15.1178	0.000101005	0.00132721
ENSGMOG00000005774	ENSG00000113161	HMGCR		3-hydroxy-3-methylglutaryl-CoA reductase a [Source:NCBI gene (formerly Entrezgene);Acc:115545859]		0.0776696	-3.68651	8.37502	15.1066	0.000101608	0.00133403
ENSGMOG00000009249	ENSG00000125656	CLPP	clpp	caseinolytic mitochondrial matrix peptidase proteolytic subunit [Source:NCBI gene (formerly Entrezgene);Acc:115534073]	ENSDARG00000020679	1.86128	0.896295	4.62806	15.1033	0.000101784	0.00133521
ENSGMOG00000013620	ENSG00000211456	SACM1L	sacm1lb	SAC1 like phosphatidylinositide phosphatase b [Source:NCBI gene;Acc:791142]	ENSDARG00000059806	1.77454	0.827448	4.77717	15.0653	0.000103856	0.00136126
ENSGMOG00000034185	ENSG00000127328	RAB3IP	rab3ip		ENSDARG00000101908	6.34718	2.66612	-0.00708111	15.0568	0.000104322	0.00136622
ENSGMOG00000017006	ENSG00000115592	PRKAG3	prkag3b	protein kinase, AMP-activated, gamma 3b non-catalytic subunit [Source:NCBI gene (formerly Entrezgene);Acc:115561761]	ENSDARG00000000369	292.841	8.19397	-0.890282	15.0496	0.000104721	0.0013703
ENSGMOG00000002118	ENSG00000148219	ASTN2	CABZ01075572.1		ENSDARG00000105924	0.124086	-3.01058	3.01246	15.0412	0.000105192	0.00137531
ENSGMOG00000023456				nucleolar transcription factor 1-like [Source:NCBI gene (formerly Entrezgene);Acc:115531143]		1.56171	0.643125	4.486	15.038	0.000105366	0.00137564
ENSGMOG00000028132				piggyBac transposable element-derived protein 3-like [Source:NCBI gene (formerly Entrezgene);Acc:115546116]		3.74228	1.90392	-0.572207	15.0262	0.00010603	0.00138281
ENSGMOG00000019096	ENSG00000170835	CEL	cel.1		ENSDARG00000017490	35.0396	5.13091	-0.283451	15.0162	0.00010659	0.00138895
ENSGMOG00000009386	ENSG00000134987	WDR36	wdr36	WD repeat domain 36 [Source:NCBI gene (formerly Entrezgene);Acc:115531880]	ENSDARG00000004774	2.73047	1.44915	5.09863	14.9928	0.000107924	0.00140464
ENSGMOG00000003592	ENSG00000173327	MAP3K11	MAP3K11		ENSDARG00000091521	0.466933	-1.09871	1.37711	14.9919	0.000107973	0.00140464
ENSGMOG00000022947						0.138224	-2.85492	-0.770086	14.9814	0.000108574	0.00141128
ENSGMOG00000032339				small nucleolar RNA SNORA50 [Source:NCBI gene (formerly Entrezgene);Acc:115539484]		3.18842	1.67284	1.75788	14.9668	0.000109422	0.00142112
ENSGMOG00000024292	ENSG00000125337	KIF25	kif25	kinesin family member 25 [Source:NCBI gene (formerly Entrezgene);Acc:115534702]	ENSDARG00000017532	4.88889	2.28951	-0.418278	14.9623	0.000109683	0.00142334
ENSGMOG00000031245						3.0798	1.62283	2.54317	14.9501	0.000110395	0.00143054
ENSGMOG00000024914						1.68443	0.752263	2.54079	14.9496	0.000110421	0.00143054
ENSGMOG00000022998	ENSG00000132432	SEC61G	sec61g	SEC61 translocon gamma subunit [Source:ZFIN;Acc:ZDB-GENE-040718-203]	ENSDARG00000018637	2.04083	1.02915	6.99334	14.9473	0.000110554	0.00143108
ENSGMOG00000024267						0.351569	-1.50812	3.04096	14.9394	0.000111021	0.00143595
ENSGMOG00000031795	ENSG00000168826	ZBTB49	zbtb49	zinc finger and BTB domain containing 49 [Source:NCBI gene (formerly Entrezgene);Acc:115557871]	ENSDARG00000102111	1.82505	0.867935	2.88181	14.9307	0.000111531	0.00144134
ENSGMOG00000029279	ENSG00000185608	MRPL40	mrpl40	mitochondrial ribosomal protein L40 [Source:NCBI gene (formerly Entrezgene);Acc:115545640]	ENSDARG00000043554	2.29193	1.19656	2.70448	14.9179	0.000112295	0.00145002
ENSGMOG00000029129	ENSG00000265808	SEC22B	sec22ba	SEC22 homolog B, vesicle trafficking protein a [Source:NCBI gene;Acc:114464]	ENSDARG00000030108	2.08107	1.05732	3.07229	14.9076	0.000112908	0.00145674
ENSGMOG00000013597	ENSG00000072110	ACTN1	actn1	actinin, alpha 1 [Source:NCBI gene (formerly Entrezgene);Acc:115543611]	ENSDARG00000007219	0.412064	-1.27906	6.36029	14.9044	0.000113096	0.00145797
ENSGMOG00000018879	ENSG00000172878	METAP1D	metap1d	methionyl aminopeptidase type 1D (mitochondrial) [Source:NCBI gene (formerly Entrezgene);Acc:115548743]	ENSDARG00000019715	2.29594	1.19909	2.17812	14.8711	0.000115115	0.00148205
ENSGMOG00000004068	ENSG00000136960	ENPP2				0.400667	-1.31952	7.44652	14.8704	0.000115154	0.00148205
ENSGMOG00000027547	ENSG00000160877	NACC1	nacc1b	nucleus accumbens associated 1 [Source:NCBI gene (formerly Entrezgene);Acc:115540991]	ENSDARG00000078238	0.274956	-1.86273	3.06	14.8685	0.000115274	0.00148238
ENSGMOG00000008085	ENSG00000139899	CBLN3				32.166	5.00747	1.92533	14.8504	0.000116386	0.00149545
ENSGMOG00000004007	ENSG00000139899	CBLN3				9.30633	3.21821	1.35174	14.8478	0.000116546	0.00149628
ENSGMOG00000017023	ENSG00000111269	CREBL2	crebl2	cAMP responsive element binding protein-like 2 [Source:NCBI gene (formerly Entrezgene);Acc:115541491]	ENSDARG00000104049	1.70101	0.766396	2.01231	14.8364	0.000117248	0.00150406
ENSGMOG00000000509	ENSG00000106404	CLDN15	cldn15lb	claudin 1 [Source:NCBI gene (formerly Entrezgene);Acc:115528858]	ENSDARG00000100844	0.458317	-1.12558	7.46912	14.833	0.000117463	0.00150559
ENSGMOG00000006936	ENSG00000167536	DHRS13	dhrs13a.2	dehydrogenase/reductase SDR family member 13-like [Source:NCBI gene (formerly Entrezgene);Acc:115543796]	ENSDARG00000111240	2.50592	1.32534	1.62659	14.8236	0.000118048	0.00151184
ENSGMOG00000027177	ENSG00000143373	ZNF687	znf687a	zinc finger protein 687a [Source:NCBI gene (formerly Entrezgene);Acc:115554649]	ENSDARG00000102774	1.55859	0.640242	4.50929	14.8205	0.000118243	0.00151311
ENSGMOG00000016976	ENSG00000132155	RAF1	raf1a	Raf-1 proto-oncogene, serine/threonine kinase a [Source:NCBI gene (formerly Entrezgene);Acc:115544785]	ENSDARG00000102328	0.560214	-0.835951	5.22141	14.8161	0.000118517	0.00151537
ENSGMOG00000015922	ENSG00000059804	SLC2A3	slc2a11l	solute carrier family 2 member 11, like [Source:ZFIN;Acc:ZDB-GENE-061215-118]	ENSDARG00000062873	0.243285	-2.03928	3.8536	14.8133	0.000118694	0.0015164
ENSGMOG00000022639			wu:fj29h11	protein NO VEIN-like [Source:NCBI gene (formerly Entrezgene);Acc:115531228]	ENSDARG00000096562	0.648175	-0.625546	4.86943	14.8084	0.000119003	0.00151911
ENSGMOG00000005165	ENSG00000165684	SNAPC4	snapc4		ENSDARG00000067673	1.93367	0.951345	4.37466	14.785	0.000120492	0.00153589
ENSGMOG00000037253	ENSG00000048140	TSPAN17	tspan17	tetraspanin 17 [Source:NCBI gene (formerly Entrezgene);Acc:115551873]	ENSDARG00000114067	0.631109	-0.664039	4.51008	14.7846	0.000120514	0.00153589
ENSGMOG00000023575	ENSG00000162783	IER5				2.10623	1.07466	2.40775	14.7754	0.000121108	0.0015422
ENSGMOG00000019048	ENSG00000171132	PRKCE	prkceb	protein kinase C epsilon type-like [Source:NCBI gene (formerly Entrezgene);Acc:115559907]	ENSDARG00000069928	0.530099	-0.915666	2.32222	14.7728	0.000121271	0.00154261
ENSGMOG00000001592	ENSG00000189134	NKAPL	nkap	NFKB activating protein [Source:ZFIN;Acc:ZDB-GENE-030131-8064]	ENSDARG00000033450	1.69988	0.765436	5.12699	14.7718	0.000121336	0.00154261
ENSGMOG00000010346	ENSG00000160113	NR2F6	nr2f6b	nuclear receptor subfamily 2, group F, member 6b [Source:ZFIN;Acc:ZDB-GENE-040426-2351]	ENSDARG00000003165	0.463811	-1.10839	2.89516	14.7678	0.000121591	0.00154459
ENSGMOG00000022298	ENSG00000135452	TSPAN31	tspan31	tetraspanin 31 [Source:NCBI gene (formerly Entrezgene);Acc:115541287]	ENSDARG00000074554	1.66147	0.732458	5.7097	14.7612	0.000122023	0.00154757
ENSGMOG00000003683			lnx2b	ligand of numb-protein X 2b [Source:NCBI gene (formerly Entrezgene);Acc:115552067]	ENSDARG00000071478	0.509109	-0.973953	4.83322	14.7616	0.000121995	0.00154757
ENSGMOG00000017342	ENSG00000072274	TFRC	tfr1a	transferrin receptor 1a [Source:NCBI gene (formerly Entrezgene);Acc:115549275]	ENSDARG00000101322	0.324936	-1.62177	7.20443	14.7571	0.000122284	0.00154962
ENSGMOG00000001745	ENSG00000163938	GNL3	gnl3	guanine nucleotide binding protein-like 3 (nucleolar) [Source:NCBI gene (formerly Entrezgene);Acc:115541387]	ENSDARG00000006219	3.25626	1.70321	6.90328	14.7483	0.000122857	0.00155562
ENSGMOG00000005911	ENSG00000116194	ANGPTL1	angptl1b	angiopoietin-related protein 3-like [Source:NCBI gene (formerly Entrezgene);Acc:115549126]	ENSDARG00000100159	0.464559	-1.10606	8.3272	14.7392	0.000123455	0.00156068
ENSGMOG00000008174	ENSG00000260371		cog8	component of oligomeric golgi complex 8 [Source:NCBI gene (formerly Entrezgene);Acc:115558723]	ENSDARG00000002798	1.98859	0.991745	3.41419	14.7406	0.000123358	0.00156068
ENSGMOG00000000663	ENSG00000166575	TMEM135	tmem135	transmembrane protein 135 [Source:NCBI gene (formerly Entrezgene);Acc:115547455]	ENSDARG00000069157	0.456547	-1.13117	5.38622	14.7178	0.000124859	0.00157658
ENSGMOG00000018893	ENSG00000082701	GSK3B	gsk3bb	glycogen synthase kinase 3 beta, genome duplicate a [Source:NCBI gene (formerly Entrezgene);Acc:115532859]	ENSDARG00000052468	0.517043	-0.951643	3.02457	14.717	0.000124915	0.00157658
ENSGMOG00000033492	ENSG00000186532	SMYD4	smyd4	SET and MYND domain containing 4 [Source:NCBI gene (formerly Entrezgene);Acc:115547399]	ENSDARG00000060983	2.24178	1.16464	2.55286	14.7083	0.000125491	0.00158258
ENSGMOG00000027830						0.491919	-1.02351	6.37766	14.7042	0.000125766	0.00158478
ENSGMOG00000012216	ENSG00000215845	TSTD1	TSTD1	thiosulfate:glutathione sulfurtransferase-like [Source:NCBI gene (formerly Entrezgene);Acc:115552633]	ENSDARG00000071567	1.73136	0.791907	3.83209	14.6956	0.000126344	0.00159078
ENSGMOG00000012346	ENSG00000180957	PITPNB	pitpnb	phosphatidylinositol transfer protein, beta [Source:ZFIN;Acc:ZDB-GENE-040426-895]	ENSDARG00000036005	0.490708	-1.02706	4.25551	14.6877	0.000126869	0.0015961
ENSGMOG00000029055						12.7884	3.67676	-0.328606	14.6612	0.000128665	0.00161739
ENSGMOG00000014921	ENSG00000033867	SLC4A7	slc4a7		ENSDARG00000073952	0.471977	-1.08321	5.07144	14.6485	0.000129537	0.00162705
ENSGMOG00000028398	ENSG00000102755	FLT1	flt1	fms related receptor tyrosine kinase 1 [Source:NCBI gene (formerly Entrezgene);Acc:115537470]	ENSDARG00000019371	0.358113	-1.48151	0.618633	14.639	0.000130194	0.001634
ENSGMOG00000008729	ENSG00000027001	MIPEP	mipep	mitochondrial intermediate peptidase a [Source:NCBI gene (formerly Entrezgene);Acc:115561354]	ENSDARG00000055344	1.8455	0.884014	4.65703	14.6302	0.0001308	0.00163898
ENSGMOG00000018253						0.572555	-0.804513	2.59235	14.6304	0.000130791	0.00163898
ENSGMOG00000028131				small nucleolar RNA SNORD2 [Source:NCBI gene (formerly Entrezgene);Acc:115549713]		2.84209	1.50695	-0.506329	14.6177	0.000131673	0.0016486
ENSGMOG00000001422	ENSG00000053372	MRTO4	mrto4	MRT4 homolog, ribosome maturation factor [Source:NCBI gene (formerly Entrezgene);Acc:115557758]	ENSDARG00000007130	1.99531	0.996613	6.74942	14.6133	0.00013198	0.00165112
ENSGMOG00000015844	ENSG00000169856	ONECUT1	onecut1	one cut homeobox 1 [Source:NCBI gene (formerly Entrezgene);Acc:115559234]	ENSDARG00000007982	0.533491	-0.906464	3.67641	14.5948	0.000133279	0.00166339
ENSGMOG00000026301						2.33997	1.22649	2.66042	14.5962	0.000133185	0.00166339
ENSGMOG00000009184	ENSG00000136381	IREB2	ireb2	iron-responsive element binding protein 2 [Source:NCBI gene (formerly Entrezgene);Acc:115550933]	ENSDARG00000021466	0.629901	-0.666803	5.87486	14.5961	0.000133192	0.00166339
ENSGMOG00000031745						0.303758	-1.719	0.667293	14.5898	0.000133637	0.00166652
ENSGMOG00000014092						1.84504	0.883655	4.86341	14.5774	0.000134515	0.00167614
ENSGMOG00000004469	ENSG00000173674	EIF1AX	eif1axb	eukaryotic translation initiation factor 1A X-linked b [Source:ZFIN;Acc:ZDB-GENE-030131-1319]	ENSDARG00000057912	1.70402	0.768946	5.99202	14.5652	0.00013539	0.00168571
ENSGMOG00000019647	ENSG00000205808	PLPP6	plpp6	phospholipid phosphatase 6 [Source:NCBI gene (formerly Entrezgene);Acc:115555530]	ENSDARG00000043527	0.53904	-0.891536	4.57554	14.5614	0.000135669	0.00168783
ENSGMOG00000008495	ENSG00000260836		cpeb1a		ENSDARG00000045932	3.14535	1.65322	3.76797	14.554	0.000136196	0.00169305
ENSGMOG00000006344	ENSG00000005700	IBTK	ibtk	inhibitor of Bruton agammaglobulinemia tyrosine kinase [Source:NCBI gene (formerly Entrezgene);Acc:115553569]	ENSDARG00000074424	0.581879	-0.781209	5.41242	14.5319	0.000137806	0.00171109
ENSGMOG00000001695	ENSG00000163811	WDR43	wdr43	WD repeat domain 43 [Source:ZFIN;Acc:ZDB-GENE-021231-3]	ENSDARG00000077264	2.66779	1.41564	5.76202	14.5311	0.000137866	0.00171109
ENSGMOG00000026169						29.3824	4.87688	0.333146	14.5031	0.000139932	0.00173535
ENSGMOG00000027845						2.23993	1.16346	2.15145	14.5016	0.000140042	0.00173535
ENSGMOG00000024903	ENSG00000143674	MAP3K21		mitogen-activated protein kinase kinase kinase 11-like [Source:NCBI gene (formerly Entrezgene);Acc:115529944]		0.614251	-0.703099	4.57316	14.4927	0.000140703	0.00174216
ENSGMOG00000000184				vinculin [Source:HGNC Symbol;Acc:HGNC:12665]		0.498105	-1.00548	5.90158	14.4768	0.000141893	0.0017555
ENSGMOG00000031722	ENSG00000174099	MSRB3	msrb3	methionine sulfoxide reductase B3 [Source:NCBI gene (formerly Entrezgene);Acc:115541565]	ENSDARG00000045658	1.70583	0.770477	4.06429	14.468	0.000142564	0.00175964
ENSGMOG00000013662			si:ch211-262h13.5	CY domain-containing protein [Source:NCBI gene (formerly Entrezgene);Acc:115555941]	ENSDARG00000070892	0.424217	-1.23713	5.75313	14.4692	0.000142471	0.00175964
ENSGMOG00000034917	ENSG00000116285	ERRFI1				0.328982	-1.60392	4.80936	14.47	0.000142412	0.00175964
ENSGMOG00000001191	ENSG00000185480	PARPBP	parpbp	PARP1 binding protein [Source:NCBI gene;Acc:678635]	ENSDARG00000029944	4.37009	2.12766	1.65399	14.4472	0.000144144	0.0017766
ENSGMOG00000018888	ENSG00000184575	XPOT	xpot	exportin, tRNA (nuclear export receptor for tRNAs) [Source:NCBI gene (formerly Entrezgene);Acc:115541417]	ENSDARG00000099652	2.34968	1.23246	5.0433	14.4469	0.000144165	0.0017766
ENSGMOG00000004073	ENSG00000087253	LPCAT2	lpcat2	lysophosphatidylcholine acyltransferase 2 [Source:NCBI gene (formerly Entrezgene);Acc:115558637]	ENSDARG00000053010	0.663555	-0.591712	5.62555	14.4357	0.00014503	0.00178586
ENSGMOG00000009325	ENSG00000135049	AGTPBP1	agtpbp1	ATP/GTP binding protein 1 [Source:NCBI gene;Acc:554164]	ENSDARG00000105214	0.553505	-0.853332	3.91071	14.4294	0.00014551	0.00179036
ENSGMOG00000022807			cmc1	C-x(9)-C motif containing 1 [Source:NCBI gene (formerly Entrezgene);Acc:115553650]	ENSDARG00000103670	1.6989	0.764601	5.18642	14.4272	0.00014568	0.00179105
ENSGMOG00000018785			gnb1a	guanine nucleotide-binding protein G(I)/G(S)/G(T) subunit beta-1-like [Source:NCBI gene (formerly Entrezgene);Acc:115543769]	ENSDARG00000090454	0.600419	-0.73596	5.41735	14.4177	0.000146416	0.00179868
ENSGMOG00000023160			foxa3	forkhead box A3 [Source:NCBI gene (formerly Entrezgene);Acc:115528780]	ENSDARG00000012788	0.448684	-1.15623	5.97225	14.4051	0.000147402	0.00180937
ENSGMOG00000018663	ENSG00000228716	DHFR	zgc:153031	dihydrofolate reductase [Source:NCBI gene (formerly Entrezgene);Acc:115550820]	ENSDARG00000068876	0.450396	-1.15073	4.0897	14.4015	0.000147681	0.00181138
ENSGMOG00000009559						0.500902	-0.997398	4.90859	14.3694	0.000150228	0.00183747
ENSGMOG00000015682	ENSG00000086619	ERO1B	ero1b	endoplasmic reticulum oxidoreductase 1 beta [Source:NCBI gene (formerly Entrezgene);Acc:115540028]	ENSDARG00000103915	3.08507	1.6253	6.68667	14.3687	0.000150278	0.00183747
ENSGMOG00000024392			CU467861.5	small nucleolar RNA SNORD47 [Source:NCBI gene (formerly Entrezgene);Acc:115556438]	ENSDARG00000087030	3.99599	1.99855	-0.0882154	14.3704	0.000150147	0.00183747
ENSGMOG00000023892						0.544161	-0.877896	2.09629	14.3715	0.00015006	0.00183747
ENSGMOG00000007556	ENSG00000105671	DDX49	ddx49	DEAD (Asp-Glu-Ala-Asp) box polypeptide 49 [Source:NCBI gene (formerly Entrezgene);Acc:115555810]	ENSDARG00000012899	2.13453	1.09392	4.37481	14.3602	0.000150958	0.00184434
ENSGMOG00000011684	ENSG00000261582		eif6	eukaryotic translation initiation factor 6 [Source:NCBI gene (formerly Entrezgene);Acc:115556589]	ENSDARG00000020232	2.06822	1.04839	6.66372	14.3494	0.00015183	0.00185356
ENSGMOG00000007676	ENSG00000176915	ANKLE2	ankle2	ankyrin repeat and LEM domain containing 2 [Source:NCBI gene (formerly Entrezgene);Acc:115545285]	ENSDARG00000035607	0.577103	-0.793098	4.42461	14.3449	0.00015219	0.00185651
ENSGMOG00000010561	ENSG00000100605	ITPK1	itpk1b	inositol-tetrakisphosphate 1-kinase b [Source:NCBI gene (formerly Entrezgene);Acc:115543985]	ENSDARG00000070583	0.649945	-0.62161	3.5689	14.3373	0.000152806	0.00186256
ENSGMOG00000033116	ENSG00000068745	IP6K2	ip6k2a	inositol hexakisphosphate kinase 2-like [Source:NCBI gene (formerly Entrezgene);Acc:115543949]	ENSDARG00000008310	0.45881	-1.12403	5.16121	14.335	0.000152997	0.0018629
ENSGMOG00000026662				solute carrier family 25 member 5 [Source:NCBI gene (formerly Entrezgene);Acc:115552070]		2.31826	1.21304	7.37174	14.3341	0.000153071	0.0018629
ENSGMOG00000012876	ENSG00000148300	REXO4	rexo4	REX4 homolog, 3'-5' exonuclease [Source:NCBI gene (formerly Entrezgene);Acc:115531676]	ENSDARG00000088619	2.94425	1.5579	3.05028	14.3246	0.000153844	0.00187086
ENSGMOG00000005577	ENSG00000265491	RNF115	si:ch211-81a5.1	si:ch211-81a5.1 [Source:ZFIN;Acc:ZDB-GENE-060503-608]	ENSDARG00000062900	2.56829	1.36081	1.04675	14.3216	0.000154085	0.00187233
ENSGMOG00000012386						2.51223	1.32897	0.86076	14.3061	0.000155359	0.00188635
ENSGMOG00000002642	ENSG00000004809	SLC22A16	slc22a16	solute carrier family 22 member 16 [Source:NCBI gene (formerly Entrezgene);Acc:115534132]	ENSDARG00000015869	0.550416	-0.861406	6.47195	14.2956	0.000156227	0.00189542
ENSGMOG00000010681	ENSG00000108591	DRG2	drg2	developmentally regulated GTP binding protein 2 [Source:NCBI gene (formerly Entrezgene);Acc:115537420]	ENSDARG00000006642	1.79019	0.840113	5.70017	14.2497	0.000160085	0.00193922
ENSGMOG00000006195	ENSG00000165669	FAM204A	fam204a	family with sequence similarity 204 member A [Source:NCBI gene (formerly Entrezgene);Acc:115560155]	ENSDARG00000039699	1.65932	0.73059	2.61852	14.2502	0.000160044	0.00193922
ENSGMOG00000016074	ENSG00000127837	AAMP	aamp	angio-associated, migratory cell protein [Source:NCBI gene (formerly Entrezgene);Acc:115541797]	ENSDARG00000045019	2.2053	1.14097	5.19434	14.2368	0.000161189	0.00195108
ENSGMOG00000002517	ENSG00000156804	FBXO32	fbxo32	F-box protein 32 [Source:NCBI gene (formerly Entrezgene);Acc:115553627]	ENSDARG00000040277	2.19156	1.13196	3.8202	14.2108	0.000163428	0.00197666
ENSGMOG00000008120	ENSG00000160075	SSU72	ssu72	SSU72 homolog, RNA polymerase II CTD phosphatase [Source:NCBI gene (formerly Entrezgene);Acc:115557461]	ENSDARG00000031216	1.66773	0.737882	4.00769	14.2054	0.000163902	0.00198086
ENSGMOG00000015740			ela2l	chymotrypsin-C-like [Source:NCBI gene (formerly Entrezgene);Acc:115544752]	ENSDARG00000056765	38.4649	5.26547	3.19941	14.1996	0.000164403	0.00198538
ENSGMOG00000015557	ENSG00000071246	VASH1	VASH1	vasohibin 1 [Source:NCBI gene (formerly Entrezgene);Acc:115539048]	ENSDARG00000092716	0.378018	-1.40347	2.04951	14.1869	0.000165519	0.00199732
ENSGMOG00000001275	ENSG00000138942	RNF185	rnf185	ring finger protein 185 [Source:NCBI gene (formerly Entrezgene);Acc:115542181]	ENSDARG00000032997	1.58976	0.668806	4.14063	14.1815	0.000165998	0.00200156
ENSGMOG00000026064	ENSG00000103550	KNOP1	knop1		ENSDARG00000077721	3.23416	1.69339	2.30471	14.1774	0.000166353	0.00200419
ENSGMOG00000024270	ENSG00000175768	TOMM5	tomm5	translocase of outer mitochondrial membrane 5 homolog (yeast) [Source:NCBI gene (formerly Entrezgene);Acc:115551925]	ENSDARG00000068265	1.70688	0.771366	4.61159	14.1761	0.000166472	0.00200419
ENSGMOG00000034796						0.385872	-1.37381	2.22198	14.1607	0.000167836	0.00201752
ENSGMOG00000016011	ENSG00000114737	CISH	cish	cytokine inducible SH2-containing protein [Source:ZFIN;Acc:ZDB-GENE-050907-1]	ENSDARG00000060316	0.134815	-2.89095	5.09895	14.1617	0.000167755	0.00201752
ENSGMOG00000002760	ENSG00000074201	CLNS1A	clns1a	chloride channel, nucleotide-sensitive, 1A [Source:NCBI gene (formerly Entrezgene);Acc:115561661]	ENSDARG00000103027	1.56403	0.645273	5.1811	14.1438	0.00016935	0.00203283
ENSGMOG00000026106				small nucleolar RNA SNORD65 [Source:NCBI gene (formerly Entrezgene);Acc:115548050]		4.31928	2.11079	1.44596	14.1284	0.000170742	0.00204773
ENSGMOG00000004171	ENSG00000115446	UNC50	unc50	unc-50 homolog (C. elegans) [Source:NCBI gene (formerly Entrezgene);Acc:115542377]	ENSDARG00000040455	1.68866	0.755882	4.50734	14.1231	0.000171225	0.00205195
ENSGMOG00000018233	ENSG00000170456	DENND5B	dennd5b	DENN/MADD domain containing 5B [Source:NCBI gene (formerly Entrezgene);Acc:115542444]	ENSDARG00000003789	2.40551	1.26634	5.55135	14.1044	0.000172937	0.00207088
ENSGMOG00000013419	ENSG00000053501	USE1	use1	unconventional SNARE in the ER 1 homolog (S. cerevisiae) [Source:NCBI gene (formerly Entrezgene);Acc:115556265]	ENSDARG00000007250	2.94871	1.56009	4.19707	14.095	0.000173804	0.00207967
ENSGMOG00000013822	ENSG00000116514	RNF19B	rnf19b	ring finger protein 19B [Source:NCBI gene (formerly Entrezgene);Acc:115535513]	ENSDARG00000060926	0.552126	-0.856929	4.08376	14.0795	0.00017524	0.00209526
ENSGMOG00000018294	ENSG00000134717	BTF3L4	btf3l4	basic transcription factor 3-like 4 [Source:NCBI gene;Acc:393667]	ENSDARG00000089681	1.68947	0.756572	5.95003	14.0713	0.000176008	0.00210283
ENSGMOG00000012419	ENSG00000109534	GAR1	gar1	GAR1 homolog, ribonucleoprotein [Source:NCBI gene (formerly Entrezgene);Acc:115552328]	ENSDARG00000076526	3.01674	1.59299	5.16701	14.0597	0.000177102	0.00211429
ENSGMOG00000002345	ENSG00000133103	COG6	cog6	component of oligomeric golgi complex 6 [Source:NCBI gene (formerly Entrezgene);Acc:115561456]	ENSDARG00000103149	1.65821	0.729626	4.23204	14.0564	0.000177411	0.00211637
ENSGMOG00000018660	ENSG00000177600	RPLP2	rplp2l		ENSDARG00000011201	1.64391	0.717131	7.49594	14.0541	0.000177627	0.00211733
ENSGMOG00000003431	ENSG00000130810	PPAN	ppan	peter pan homolog [Source:NCBI gene (formerly Entrezgene);Acc:115530646]	ENSDARG00000022232	2.9338	1.55277	5.36971	14.0355	0.00017939	0.00213605
ENSGMOG00000023419	ENSG00000138162	TACC2	CU639469.1	transforming, acidic coiled-coil containing protein 2 [Source:NCBI gene (formerly Entrezgene);Acc:115559484]	ENSDARG00000062790	0.319436	-1.6464	5.65415	14.0347	0.000179471	0.00213605
ENSGMOG00000004493	ENSG00000109861	CTSC	ctsc	cathepsin C [Source:NCBI gene (formerly Entrezgene);Acc:115561212]	ENSDARG00000101334	0.628608	-0.669768	5.96235	14.0314	0.000179782	0.00213813
ENSGMOG00000016956	ENSG00000143436	MRPL9	mrpl9	mitochondrial ribosomal protein L9 [Source:NCBI gene (formerly Entrezgene);Acc:115536227]	ENSDARG00000063249	1.66272	0.733542	3.49884	14.027	0.000180205	0.00214154
ENSGMOG00000031244	ENSG00000168646	AXIN2	axin2	axin-2-like [Source:NCBI gene (formerly Entrezgene);Acc:115560338]	ENSDARG00000100149	0.394424	-1.34218	3.74896	14.0235	0.000180542	0.00214392
ENSGMOG00000005795	ENSG00000198356	GET3	get3	guided entry of tail-anchored proteins factor 3, ATPase [Source:HGNC Symbol;Acc:HGNC:752]	ENSDARG00000018190	1.5051	0.589855	5.66429	14.0069	0.000182144	0.00216068
ENSGMOG00000014739	ENSG00000157379	DHRS1	dhrs1	dehydrogenase/reductase (SDR family) member 1 [Source:ZFIN;Acc:ZDB-GENE-030616-591]	ENSDARG00000054300	0.437539	-1.19252	6.52558	14.0046	0.000182367	0.00216068
ENSGMOG00000024254			zfand6	zinc finger, AN1-type domain 6 [Source:NCBI gene (formerly Entrezgene);Acc:115558378]	ENSDARG00000098443	1.67992	0.748393	5.7427	14.0054	0.000182288	0.00216068
ENSGMOG00000025545	ENSG00000278615	C11orf98		chromosome 4 C11orf98 homolog [Source:NCBI gene (formerly Entrezgene);Acc:115541482]		2.25386	1.1724	3.45071	14.0003	0.00018278	0.00216394
ENSGMOG00000023937	ENSG00000140319	SRP14	srp14	signal recognition particle 14 [Source:ZFIN;Acc:ZDB-GENE-050913-131]	ENSDARG00000115987	3.31436	1.72873	2.01303	13.9972	0.00018308	0.00216585
ENSGMOG00000009858	ENSG00000172482	AGXT	agxta	alanine--glyoxylate and serine--pyruvate aminotransferase a [Source:ZFIN;Acc:ZDB-GENE-040718-16]	ENSDARG00000052099	0.425127	-1.23403	7.28516	13.9878	0.000184004	0.00217513
ENSGMOG00000000436	ENSG00000115414	FN1	fn1b	fibronectin 1b [Source:NCBI gene (formerly Entrezgene);Acc:115558472]	ENSDARG00000006526	0.354807	-1.49489	10.473	13.9819	0.000184577	0.00218026
ENSGMOG00000011167	ENSG00000241058	NSUN6	nsun6		ENSDARG00000103478	2.23217	1.15844	1.83073	13.9745	0.000185305	0.00218487
ENSGMOG00000025498	ENSG00000082438	COBLL1	cobll1b		ENSDARG00000102829	0.435374	-1.19967	3.03609	13.9737	0.000185386	0.00218487
ENSGMOG00000026335			hhla2b.2	CD276 antigen-like [Source:NCBI gene (formerly Entrezgene);Acc:115538207]	ENSDARG00000086254	0.293161	-1.77023	1.04849	13.9746	0.000185294	0.00218487
ENSGMOG00000001167	ENSG00000135249	RINT1	rint1	RAD50 interactor 1 [Source:NCBI gene (formerly Entrezgene);Acc:115541433]	ENSDARG00000005547	1.83756	0.877788	4.38779	13.9651	0.00018624	0.00219329
ENSGMOG00000034458	ENSG00000184012	TMPRSS2	tmprss2	transmembrane protease serine 2-like [Source:NCBI gene (formerly Entrezgene);Acc:115547820]	ENSDARG00000098686	0.392642	-1.34871	4.28332	13.9571	0.000187026	0.0022009
ENSGMOG00000001402						2.00093	1.00067	1.40862	13.9369	0.000189054	0.00222309
ENSGMOG00000015834	ENSG00000041802	LSG1	lsg1	large 60S subunit nuclear export GTPase 1 [Source:NCBI gene (formerly Entrezgene);Acc:115555997]	ENSDARG00000015352	2.00746	1.00537	5.31946	13.9249	0.000190258	0.00223557
ENSGMOG00000019502	ENSG00000155906	RMND1	rmnd1	required for meiotic nuclear division 1 homolog [Source:NCBI gene (formerly Entrezgene);Acc:115544026]	ENSDARG00000027465	1.79974	0.847785	3.50518	13.9208	0.00019068	0.00223885
ENSGMOG00000011472	ENSG00000101557	USP14	usp14	ubiquitin specific peptidase 14 (tRNA-guanine transglycosylase) [Source:NCBI gene (formerly Entrezgene);Acc:115548250]	ENSDARG00000025889	2.28836	1.19431	5.62834	13.9191	0.000190852	0.00223919
ENSGMOG00000005869	ENSG00000130305	NSUN5	nsun5		ENSDARG00000043209	2.39068	1.25742	4.04995	13.904	0.000192386	0.00225549
ENSGMOG00000022933						1.8221	0.865604	1.84763	13.8992	0.000192879	0.00225958
ENSGMOG00000024318	ENSG00000145912	NHP2	nhp2	NHP2 ribonucleoprotein homolog (yeast) [Source:NCBI gene (formerly Entrezgene);Acc:115547536]	ENSDARG00000069422	3.10538	1.63477	6.07634	13.8899	0.000193834	0.00226773
ENSGMOG00000015937	ENSG00000148290	SURF1	surf1	surfeit locus protein 1 [Source:NCBI gene (formerly Entrezgene);Acc:115532077]	ENSDARG00000003592	1.75036	0.807654	4.2655	13.8896	0.000193864	0.00226773
ENSGMOG00000017352	ENSG00000197580	BCO2	bco2l	beta-carotene 15, 15-dioxygenase 2, like [Source:NCBI gene (formerly Entrezgene);Acc:115545438]	ENSDARG00000027620	3.05338	1.61041	2.77889	13.8873	0.000194106	0.00226887
ENSGMOG00000015452	ENSG00000140382	HMG20A	hmg20a	high mobility group 20A [Source:NCBI gene (formerly Entrezgene);Acc:115551086]	ENSDARG00000031198	1.57943	0.659401	2.60804	13.8842	0.000194422	0.00227087
ENSGMOG00000018091	ENSG00000187147	RNF220	rnf220a	ring finger protein 220a [Source:NCBI gene (formerly Entrezgene);Acc:115548695]	ENSDARG00000060929	1.69005	0.757062	2.9799	13.8763	0.000195248	0.00227881
ENSGMOG00000022691	ENSG00000198947	DMD	dmd		ENSDARG00000008487	0.40848	-1.29166	2.13122	13.8709	0.000195812	0.002282
ENSGMOG00000010528	ENSG00000173960	UBXN2A	ubxn2a	UBX domain protein 2A [Source:NCBI gene (formerly Entrezgene);Acc:115534126]	ENSDARG00000087180	0.404581	-1.3055	1.8819	13.8718	0.000195714	0.002282
ENSGMOG00000019287				myosin X, like 3 [Source:NCBI gene (formerly Entrezgene);Acc:115533635]		0.536414	-0.898582	3.67025	13.867	0.000196211	0.00228495
ENSGMOG00000018174	ENSG00000265808	SEC22B	sec22bb	SEC22 homolog B, vesicle trafficking protein b [Source:NCBI gene (formerly Entrezgene);Acc:115556186]	ENSDARG00000100435	1.99969	0.99978	5.23833	13.8558	0.000197388	0.00229694
ENSGMOG00000010970	ENSG00000020577	SAMD4A	samd4a	sterile alpha motif domain containing 4A [Source:NCBI gene (formerly Entrezgene);Acc:115559317]	ENSDARG00000075759	0.512411	-0.964627	2.76166	13.8297	0.00020015	0.00232735
ENSGMOG00000004150	ENSG00000117395	EBNA1BP2	ebna1bp2	EBNA1 binding protein 2 [Source:NCBI gene (formerly Entrezgene);Acc:115556005]	ENSDARG00000054980	3.33348	1.73703	5.13997	13.824	0.000200754	0.00233265
ENSGMOG00000006679	ENSG00000198841	KTI12	kti12	KTI12 chromatin associated homolog [Source:NCBI gene (formerly Entrezgene);Acc:115551214]	ENSDARG00000054301	1.92491	0.944792	2.41714	13.807	0.000202584	0.00235217
ENSGMOG00000010728	ENSG00000106105	GARS1	gars1	glycyl-tRNA synthetase 1 [Source:ZFIN;Acc:ZDB-GENE-030131-9174]	ENSDARG00000059070	2.11388	1.07989	7.03849	13.8034	0.000202973	0.00235494
ENSGMOG00000011417			krt1-19d	keratin, type I cytoskeletal 13-like [Source:NCBI gene (formerly Entrezgene);Acc:115534825]	ENSDARG00000023082	15.7833	3.98033	-1.14757	13.8015	0.000203171	0.00235549
ENSGMOG00000024810				small nucleolar RNA SNORA15 [Source:NCBI gene (formerly Entrezgene);Acc:115529008]		3.29353	1.71964	-0.654378	13.7939	0.000203995	0.00236329
ENSGMOG00000025804	ENSG00000115604	IL18R1		X-linked interleukin-1 receptor accessory protein-like 2 [Source:NCBI gene (formerly Entrezgene);Acc:115558508]		0.554705	-0.850206	4.27869	13.7603	0.000207678	0.00240419
ENSGMOG00000028421						1.61518	0.691699	6.73603	13.7374	0.000210221	0.00243183
ENSGMOG00000020284	ENSG00000139679	LPAR6	lpar6b	lysophosphatidic acid receptor 6-like [Source:NCBI gene (formerly Entrezgene);Acc:115547554]	ENSDARG00000069441	0.343842	-1.54018	1.97318	13.7345	0.000210551	0.00243385
ENSGMOG00000005379	ENSG00000148688	RPP30	rpp30	ribonuclease P/MRP 30 subunit [Source:NCBI gene (formerly Entrezgene);Acc:115530639]	ENSDARG00000027428	1.70531	0.770032	3.26706	13.7302	0.000211037	0.00243586
ENSGMOG00000008921	ENSG00000037474	NSUN2	nsun2	NOP2/Sun RNA methyltransferase 2 [Source:ZFIN;Acc:ZDB-GENE-030131-4017]	ENSDARG00000056665	2.09583	1.06752	4.88946	13.7221	0.000211948	0.00244458
ENSGMOG00000001048	ENSG00000196586	MYO6	myo6a	myosin VIa [Source:ZFIN;Acc:ZDB-GENE-040819-2]	ENSDARG00000044016	0.60608	-0.722421	3.97545	13.7204	0.000212134	0.00244492
ENSGMOG00000028766	ENSG00000156273	BACH1	bach1b		ENSDARG00000002196	0.421169	-1.24753	1.55623	13.7117	0.000213124	0.00245453
ENSGMOG00000003147	ENSG00000109436	TBC1D9	tbc1d9	TBC1 domain family, member 9 (with GRAM domain) [Source:NCBI gene (formerly Entrezgene);Acc:115539977]	ENSDARG00000059900	0.440072	-1.18419	3.5229	13.7013	0.000214303	0.0024663
ENSGMOG00000002993	ENSG00000170190	SLC16A5	slc16a5a	solute carrier family 16 member 5 [Source:NCBI gene (formerly Entrezgene);Acc:115531559]	ENSDARG00000030472	0.404492	-1.30582	4.47168	13.6937	0.000215181	0.00247458
ENSGMOG00000030085	ENSG00000125485	DDX31	ddx31	DEAD (Asp-Glu-Ala-Asp) box polypeptide 31 [Source:ZFIN;Acc:ZDB-GENE-030131-3973]	ENSDARG00000035507	3.00065	1.58528	3.89281	13.6835	0.000216352	0.00248623
ENSGMOG00000006205	ENSG00000092108	SCFD1	scfd1	sec1 family domain containing 1 [Source:NCBI gene (formerly Entrezgene);Acc:115543779]	ENSDARG00000000779	1.64893	0.721529	5.76223	13.6697	0.000217945	0.00250269
ENSGMOG00000017364	ENSG00000174842	GLMN	glmna	glomulin, FKBP associated protein a [Source:NCBI gene (formerly Entrezgene);Acc:115548825]	ENSDARG00000058267	1.60884	0.686022	3.321	13.6678	0.000218164	0.00250337
ENSGMOG00000024285	ENSG00000036530	CYP46A1	cyp46a1.1	cholesterol 24-hydroxylase-like [Source:NCBI gene (formerly Entrezgene);Acc:115534636]	ENSDARG00000012137	3.17094	1.66491	8.7802	13.6646	0.000218537	0.00250542
ENSGMOG00000015646	ENSG00000119616	FCF1	fcf1	FCF1 rRNA-processing protein [Source:NCBI gene (formerly Entrezgene);Acc:115539046]	ENSDARG00000102333	2.35192	1.23384	4.02807	13.6635	0.000218663	0.00250542
ENSGMOG00000012372				carnitine palmitoyltransferase 1Cb [Source:ZFIN;Acc:ZDB-GENE-050417-155]		0.442246	-1.17708	5.12538	13.6432	0.000221042	0.00253083
ENSGMOG00000001105	ENSG00000156642	NPTN	nptnb	neuroplastin-like [Source:NCBI gene (formerly Entrezgene);Acc:115558415]	ENSDARG00000043864	0.572808	-0.803877	5.31265	13.6372	0.000221754	0.00253713
ENSGMOG00000015849	ENSG00000185615	PDIA2	pdia2		ENSDARG00000018263	54.7452	5.77466	0.614433	13.6303	0.00022257	0.00254275
ENSGMOG00000007167	ENSG00000146109	ABT1	abt1	activator of basal transcription 1 [Source:NCBI gene (formerly Entrezgene);Acc:115540412]	ENSDARG00000043666	2.39507	1.26007	2.32979	13.6314	0.000222438	0.00254275
ENSGMOG00000018797	ENSG00000146828	SLC12A9	slc12a9	solute carrier family 12 member 9 [Source:NCBI gene (formerly Entrezgene);Acc:115547295]	ENSDARG00000060366	0.519207	-0.945619	4.66885	13.6274	0.000222907	0.00254475
ENSGMOG00000014271	ENSG00000117859	OSBPL9	osbpl9	oxysterol binding protein-like 9 [Source:ZFIN;Acc:ZDB-GENE-061110-103]	ENSDARG00000069298	0.555985	-0.846883	5.98896	13.6246	0.000223246	0.00254675
ENSGMOG00000009230			phyh	phytanoyl-CoA 2-hydroxylase [Source:ZFIN;Acc:ZDB-GENE-050417-361]	ENSDARG00000086740	0.495352	-1.01347	7.92229	13.6193	0.000223876	0.00255208
ENSGMOG00000020456			si:ch211-240l19.5	protein C2-DOMAIN ABA-RELATED 1-like [Source:NCBI gene (formerly Entrezgene);Acc:115545454]	ENSDARG00000039393	10.7387	3.42475	1.45807	13.616	0.000224268	0.0025547
ENSGMOG00000030175						2.54514	1.34775	1.25417	13.6115	0.00022481	0.00255778
ENSGMOG00000016133	ENSG00000087237	CETP	cetp		ENSDARG00000030872	0.484021	-1.04686	7.52819	13.611	0.000224866	0.00255778
ENSGMOG00000036760			si:ch211-256e16.11	neoverrucotoxin subunit beta-like [Source:NCBI gene (formerly Entrezgene);Acc:115550890]	ENSDARG00000100690	0.464418	-1.10651	8.55765	13.6025	0.000225887	0.00256754
ENSGMOG00000000984	ENSG00000131910	NR0B2	nr0b2a	nuclear receptor subfamily 0, group B, member 2a [Source:NCBI gene (formerly Entrezgene);Acc:115546117]	ENSDARG00000044685	0.312688	-1.6772	5.65247	13.6007	0.0002261	0.00256809
ENSGMOG00000012334	ENSG00000134265	NAPG	napgb	N-ethylmaleimide-sensitive factor attachment protein, gamma b [Source:NCBI gene (formerly Entrezgene);Acc:115548618]	ENSDARG00000043012	1.6055	0.683021	3.77619	13.595	0.000226789	0.00257406
ENSGMOG00000018869			si:dkey-150i13.2	mitochondrial carnitine/acylcarnitine carrier protein-like [Source:NCBI gene (formerly Entrezgene);Acc:115548515]	ENSDARG00000071052	0.325717	-1.61831	3.97085	13.5863	0.000227847	0.00258419
ENSGMOG00000012074	ENSG00000104388	RAB2A	rab2a	RAB2A, member RAS oncogene family [Source:NCBI gene (formerly Entrezgene);Acc:115549244]	ENSDARG00000020261	1.68483	0.752603	7.08594	13.573	0.000229465	0.00259969
ENSGMOG00000007084				uncharacterized LOC115550446 [Source:NCBI gene (formerly Entrezgene);Acc:115550446]		0.304564	-1.71518	3.55422	13.5723	0.000229545	0.00259969
ENSGMOG00000023027	ENSG00000207181	SNORA14B	CU681839.1	small nucleolar RNA SNORA14 [Source:NCBI gene (formerly Entrezgene);Acc:115560553]	ENSDARG00000117034	4.76296	2.25186	-0.799507	13.5597	0.000231089	0.00261151
ENSGMOG00000032195	ENSG00000222588		BX927397.1	small nucleolar RNA SNORA19 [Source:NCBI gene (formerly Entrezgene);Acc:115551698]	ENSDARG00000080351	2.46848	1.30363	1.87626	13.5604	0.000231004	0.00261151
ENSGMOG00000007282	ENSG00000122971	ACADS	acads	acyl-CoA dehydrogenase short chain [Source:NCBI gene (formerly Entrezgene);Acc:115531828]	ENSDARG00000030781	2.24126	1.16431	5.64566	13.5604	0.000231008	0.00261151
ENSGMOG00000030790	ENSG00000117751	PPP1R8	ppp1r8b		ENSDARG00000022430	0.562491	-0.830098	4.63778	13.5573	0.000231384	0.00261295
ENSGMOG00000009878	ENSG00000095539	SEMA4G	sema4gb	sema domain, immunoglobulin domain (Ig), transmembrane domain (TM) and short cytoplasmic domain, (semaphorin) 4Gb [Source:NCBI gene (formerly Entrezgene);Acc:115531695]	ENSDARG00000088143	0.420919	-1.24838	5.35087	13.5405	0.000233469	0.00263397
ENSGMOG00000036028	ENSG00000121989	ACVR2A	acvr2aa	activin A receptor type 2Aa [Source:ZFIN;Acc:ZDB-GENE-980526-227]	ENSDARG00000011188	0.559946	-0.836641	4.13567	13.5396	0.000233581	0.00263397
ENSGMOG00000001036	ENSG00000109814	UGDH	ugdh	UDP-glucose 6-dehydrogenase [Source:NCBI gene (formerly Entrezgene);Acc:115540832]	ENSDARG00000019838	0.392132	-1.35059	3.42819	13.5241	0.000235514	0.00265386
ENSGMOG00000003570	ENSG00000055044	NOP58	nop58	NOP58 ribonucleoprotein homolog (yeast) [Source:NCBI gene (formerly Entrezgene);Acc:115541825]	ENSDARG00000104353	3.2222	1.68805	6.14356	13.5154	0.000236614	0.00266433
ENSGMOG00000003141	ENSG00000059915	PSD	CABZ01068356.1		ENSDARG00000076702	0.371612	-1.42813	1.2059	13.5009	0.000238455	0.00268313
ENSGMOG00000004976	ENSG00000186480	INSIG1	insig1	insulin induced gene 1 [Source:NCBI gene (formerly Entrezgene);Acc:115537162]	ENSDARG00000010658	0.21005	-2.25119	6.20931	13.4926	0.000239502	0.00269298
ENSGMOG00000004944	ENSG00000084092	NOA1	noa1	nitric oxide associated 1 [Source:NCBI gene (formerly Entrezgene);Acc:115552030]	ENSDARG00000102934	2.03548	1.02537	3.68079	13.4889	0.000239981	0.00269643
ENSGMOG00000019069	ENSG00000054179	ENTPD2	entpd2b	ectonucleoside triphosphate diphosphohydrolase 2 [Source:NCBI gene (formerly Entrezgene);Acc:115532089]	ENSDARG00000044795	0.164985	-2.5996	4.36507	13.4804	0.000241068	0.0027067
ENSGMOG00000005753	ENSG00000164934	DCAF13	dcaf13	ddb1 and cul4 associated factor 13 [Source:NCBI gene;Acc:393097]	ENSDARG00000002267	2.22733	1.15531	5.06604	13.4728	0.000242046	0.00271574
ENSGMOG00000003774	ENSG00000140995	DEF8	def8	differentially expressed in FDCP 8 homolog [Source:NCBI gene (formerly Entrezgene);Acc:115558789]	ENSDARG00000068208	0.554912	-0.84967	4.68689	13.463	0.000243314	0.00272801
ENSGMOG00000028024	ENSG00000234545	FAM133B	fam133b		ENSDARG00000013863	1.81038	0.856294	2.35775	13.4536	0.000244535	0.00273973
ENSGMOG00000002864	ENSG00000138867	GUCD1	gucd1	guanylyl cyclase domain containing 1 [Source:NCBI gene (formerly Entrezgene);Acc:115546030]	ENSDARG00000068438	1.6425	0.715893	2.27081	13.4456	0.000245581	0.00274949
ENSGMOG00000009616	ENSG00000117298	ECE1	ece1	endothelin converting enzyme 1 [Source:NCBI gene (formerly Entrezgene);Acc:115557220]	ENSDARG00000061737	0.610999	-0.710759	7.57699	13.442	0.000246052	0.00275279
ENSGMOG00000016975	ENSG00000110092	CCND1		G1/S-specific cyclin-D1-like [Source:NCBI gene (formerly Entrezgene);Acc:115550761]		0.210693	-2.24679	4.16532	13.4374	0.000246654	0.00275577
ENSGMOG00000024862				acylphosphatase 1, erythrocyte (common) type [Source:NCBI gene (formerly Entrezgene);Acc:115543770]		2.57876	1.36668	0.898467	13.4373	0.000246669	0.00275577
ENSGMOG00000005892	ENSG00000176209	SMIM19	smim19	small integral membrane protein 19 [Source:NCBI gene (formerly Entrezgene);Acc:115552286]	ENSDARG00000037423	1.82292	0.866247	4.61198	13.4286	0.000247823	0.00276668
ENSGMOG00000002912	ENSG00000143418	CERS2	cers2a	ceramide synthase 2a [Source:ZFIN;Acc:ZDB-GENE-020808-2]	ENSDARG00000013704	0.565737	-0.821797	7.08857	13.4146	0.000249671	0.00278533
ENSGMOG00000002217	ENSG00000187079	TEAD1	tead1b	TEA domain family member 1b [Source:NCBI gene (formerly Entrezgene);Acc:115558239]	ENSDARG00000059483	0.462723	-1.11178	4.84022	13.4092	0.00025039	0.00279136
ENSGMOG00000006633	ENSG00000138246	DNAJC13		DnaJ heat shock protein family (Hsp40) member C13 [Source:NCBI gene (formerly Entrezgene);Acc:115537040]		0.659263	-0.601074	5.85679	13.4006	0.000251545	0.00280224
ENSGMOG00000029860	ENSG00000147689	FAM83A		family with sequence similarity 83 member A [Source:HGNC Symbol;Acc:HGNC:28210]		0.296461	-1.75409	0.654157	13.3966	0.000252078	0.00280618
ENSGMOG00000000511	ENSG00000198042	MAK16	mak16	MAK16 homolog (S. cerevisiae) [Source:NCBI gene (formerly Entrezgene);Acc:115545895]	ENSDARG00000003527	2.07239	1.05129	5.34922	13.3936	0.00025249	0.00280877
ENSGMOG00000012091	ENSG00000110025	SNX15	snx15		ENSDARG00000020397	1.87947	0.910324	2.15339	13.392	0.000252693	0.00280904
ENSGMOG00000022641						0.303871	-1.71847	3.62805	13.3517	0.000258191	0.00286812
ENSGMOG00000000752	ENSG00000138356	AOX1	aox6		ENSDARG00000020054	0.340943	-1.5524	6.65273	13.3461	0.000258957	0.00287052
ENSGMOG00000024220	ENSG00000241935	HOGA1	hoga1	4-hydroxy-2-oxoglutarate aldolase 1 [Source:NCBI gene (formerly Entrezgene);Acc:115540262]	ENSDARG00000018944	0.492968	-1.02043	6.23365	13.3474	0.000258777	0.00287052
ENSGMOG00000026035	ENSG00000059769	DNAJC25	dnajc25		ENSDARG00000067613	3.76735	1.91355	4.10439	13.3471	0.000258827	0.00287052
ENSGMOG00000004930			pa2g4b	proliferation-associated 2G4, b [Source:NCBI gene (formerly Entrezgene);Acc:115540519]	ENSDARG00000070657	2.09795	1.06898	7.24306	13.34	0.000259803	0.00287786
ENSGMOG00000025252	ENSG00000115386	REG1A				41.9508	5.39063	-0.373535	13.337	0.000260222	0.00288047
ENSGMOG00000011765	ENSG00000116704	SLC35D1	slc35d1b	solute carrier family 35 member D1b [Source:NCBI gene (formerly Entrezgene);Acc:115549320]	ENSDARG00000027986	0.42478	-1.23521	3.85248	13.3349	0.000260508	0.0028816
ENSGMOG00000022259						0.569205	-0.812979	7.16137	13.3052	0.000264669	0.00292349
ENSGMOG00000019361	ENSG00000170222	ADPRM	adprm	ADP-ribose/CDP-alcohol diphosphatase, manganese-dependent [Source:NCBI gene (formerly Entrezgene);Acc:115530957]	ENSDARG00000026090	3.64176	1.86464	2.03308	13.2939	0.000266271	0.00293911
ENSGMOG00000008607			derl2	derlin 2 [Source:NCBI gene (formerly Entrezgene);Acc:115542773]	ENSDARG00000042401	1.94211	0.957624	5.069	13.2897	0.000266867	0.00294155
ENSGMOG00000001782	ENSG00000143498	TAF1A	taf1a	TATA box binding protein (TBP)-associated factor, RNA polymerase I, A [Source:ZFIN;Acc:ZDB-GENE-041014-272]	ENSDARG00000052471	1.69343	0.759952	3.12	13.2905	0.00026676	0.00294155
ENSGMOG00000015865	ENSG00000077348	EXOSC5	exosc5	exosome component 5 [Source:NCBI gene (formerly Entrezgene);Acc:115560720]	ENSDARG00000040557	1.86825	0.901686	3.09641	13.2802	0.000268224	0.00295442
ENSGMOG00000031595	ENSG00000166484	MAPK7	mapk7	mitogen-activated protein kinase 7 [Source:NCBI gene (formerly Entrezgene);Acc:115531194]	ENSDARG00000023110	0.539904	-0.889226	3.62177	13.275	0.000268964	0.00296049
ENSGMOG00000003491	ENSG00000130816	DNMT1	dnmt1	DNA (cytosine-5-)-methyltransferase 1 [Source:NCBI gene (formerly Entrezgene);Acc:115558743]	ENSDARG00000030756	0.471936	-1.08334	5.69715	13.2627	0.000270742	0.00297797
ENSGMOG00000010620	ENSG00000134058	CDK7	cdk7	cyclin-dependent kinase 7 [Source:NCBI gene (formerly Entrezgene);Acc:115545846]	ENSDARG00000051916	1.83304	0.874236	3.11548	13.2504	0.000272525	0.00299548
ENSGMOG00000014835	ENSG00000066044	ELAVL1	elavl1a	ELAV like RNA binding protein 1a [Source:NCBI gene (formerly Entrezgene);Acc:115543902]	ENSDARG00000038695	0.574902	-0.798612	3.18395	13.2185	0.000277201	0.00304433
ENSGMOG00000016742	ENSG00000007520	TSR3	tsr3	TSR3 ribosome maturation factor [Source:ZFIN;Acc:ZDB-GENE-040718-63]	ENSDARG00000038567	1.51131	0.5958	3.85789	13.2161	0.000277552	0.00304433
ENSGMOG00000004456	ENSG00000163607	GTPBP8	GTPBP8	GTP binding protein 8 (putative) [Source:NCBI gene (formerly Entrezgene);Acc:115533012]	ENSDARG00000075033	1.59654	0.67495	4.06666	13.2162	0.000277533	0.00304433
ENSGMOG00000009751	ENSG00000136830	NIBAN2	niban2b	niban apoptosis regulator 2b [Source:ZFIN;Acc:ZDB-GENE-030131-6218]	ENSDARG00000008026	0.415085	-1.26852	4.73748	13.2112	0.000278288	0.00304813
ENSGMOG00000035507	ENSG00000111817	DSE	dse		ENSDARG00000017988	0.426158	-1.23054	5.21317	13.2112	0.000278285	0.00304813
ENSGMOG00000007696						0.20852	-2.26174	2.00389	13.2073	0.000278855	0.0030522
ENSGMOG00000030862						2.74185	1.45515	2.32435	13.1942	0.000280814	0.0030715
ENSGMOG00000030881	ENSG00000128283	CDC42EP1	cdc42ep1a	CDC42 effector protein (Rho GTPase binding) 1a [Source:NCBI gene (formerly Entrezgene);Acc:115531479]	ENSDARG00000079549	0.591544	-0.757444	6.66144	13.1922	0.000281111	0.00307261
ENSGMOG00000003302	ENSG00000134001	EIF2S1	eif2s1b	eukaryotic translation initiation factor 2, subunit 1 alpha b [Source:NCBI gene (formerly Entrezgene);Acc:115533968]	ENSDARG00000052178	1.70317	0.76822	6.98995	13.1849	0.00028222	0.00308257
ENSGMOG00000008386				sodium- and chloride-dependent GABA transporter 3-like [Source:NCBI gene (formerly Entrezgene);Acc:115532980]		0.468402	-1.09418	6.4093	13.1816	0.000282711	0.00308579
ENSGMOG00000007056	ENSG00000239789	MRPS17	mrps17	mitochondrial ribosomal protein S17 [Source:NCBI gene (formerly Entrezgene);Acc:115547773]	ENSDARG00000054164	1.90066	0.926502	3.61102	13.1777	0.000283293	0.00308999
ENSGMOG00000027345	ENSG00000007168	PAFAH1B1	pafah1b1b	lissencephaly-1 homolog A [Source:NCBI gene (formerly Entrezgene);Acc:115561284]	ENSDARG00000026595	0.598935	-0.739529	5.97602	13.1712	0.000284285	0.00309865
ENSGMOG00000007639	ENSG00000248919	ATP5MF-PTCD1	ptcd1	pentatricopeptide repeat domain 1 [Source:NCBI gene (formerly Entrezgene);Acc:115539857]	ENSDARG00000076176	1.77437	0.827309	3.06861	13.1667	0.000284961	0.00310337
ENSGMOG00000010256	ENSG00000132326	PER2	per2	period circadian clock 2 [Source:NCBI gene (formerly Entrezgene);Acc:115548398]	ENSDARG00000034503	0.312159	-1.67964	2.99677	13.1657	0.000285115	0.00310337
ENSGMOG00000006891	ENSG00000139116	KIF21A	CABZ01066312.1	kinesin family member 21A [Source:HGNC Symbol;Acc:HGNC:19349]	ENSDARG00000100624	2.33345	1.22247	3.54546	13.1631	0.000285511	0.00310552
ENSGMOG00000029864			h3f3d	histone H3.3 [Source:NCBI gene (formerly Entrezgene);Acc:115530732]	ENSDARG00000045248	1.6651	0.735605	5.05724	13.1606	0.000285892	0.00310751
ENSGMOG00000005292	ENSG00000135773	CAPN9	capn9	calpain 9 [Source:NCBI gene (formerly Entrezgene);Acc:115540433]	ENSDARG00000012341	16.0015	4.00014	3.47453	13.1584	0.000286227	0.003109
ENSGMOG00000015985	ENSG00000198917	SPOUT1	spout1	SPOUT domain containing methyltransferase 1 [Source:NCBI gene (formerly Entrezgene);Acc:115532135]	ENSDARG00000019707	2.75214	1.46055	3.38593	13.1501	0.000287499	0.00312065
ENSGMOG00000025652	ENSG00000166801	FAM111A	FP102192.1	protein FAM111A-like [Source:NCBI gene (formerly Entrezgene);Acc:115546863]	ENSDARG00000101104	0.206759	-2.27398	2.40956	13.1381	0.000289352	0.00313641
ENSGMOG00000005241	ENSG00000253710	ALG11	alg11	GDP-Man:Man(3)GlcNAc(2)-PP-Dol alpha-1,2-mannosyltransferase-like [Source:NCBI gene (formerly Entrezgene);Acc:115533365]	ENSDARG00000031202	1.62259	0.698302	5.26395	13.1383	0.000289324	0.00313641
ENSGMOG00000003307	ENSG00000005156	LIG3	lig3	ligase III, DNA, ATP-dependent [Source:NCBI gene (formerly Entrezgene);Acc:115546574]	ENSDARG00000052553	1.65324	0.725294	4.82434	13.1282	0.000290883	0.00315083
ENSGMOG00000014779	ENSG00000113643	RARS1	rars1	arginyl-tRNA synthetase 1 [Source:NCBI gene (formerly Entrezgene);Acc:115546897]	ENSDARG00000054530	1.79983	0.847861	5.64439	13.1242	0.000291507	0.00315541
ENSGMOG00000010638	ENSG00000141101	NOB1	nob1		ENSDARG00000016080	1.82107	0.864786	5.0105	13.1192	0.000292292	0.00316172
ENSGMOG00000015224	ENSG00000204590	GNL1	gnl1	guanine nucleotide binding protein-like 1 [Source:NCBI gene (formerly Entrezgene);Acc:115553354]	ENSDARG00000061789	1.51323	0.597634	4.5331	13.1114	0.000293511	0.00317271
ENSGMOG00000016277	ENSG00000139998	RAB15		ras-related protein Rab-15-like [Source:NCBI gene (formerly Entrezgene);Acc:115543860]		0.312133	-1.67977	2.82159	13.1091	0.00029386	0.00317429
ENSGMOG00000000429			arf1	ADP-ribosylation factor 1 [Source:NCBI gene (formerly Entrezgene);Acc:115548297]	ENSDARG00000009484	1.5499	0.632174	4.66879	13.1039	0.000294688	0.00318105
ENSGMOG00000004820			erbb3b	erb-b2 receptor tyrosine kinase 3b [Source:NCBI gene (formerly Entrezgene);Acc:115540506]	ENSDARG00000036993	0.236978	-2.07717	4.2383	13.0963	0.000295886	0.00318958
ENSGMOG00000016907	ENSG00000114026	OGG1	ogg1	8-oxoguanine DNA glycosylase [Source:NCBI gene (formerly Entrezgene);Acc:115540200]	ENSDARG00000060002	1.82662	0.869179	2.34446	13.0966	0.000295835	0.00318958
ENSGMOG00000007530			cyp2p8		ENSDARG00000042982	0.204937	-2.28675	3.96584	13.0904	0.000296805	0.00319729
ENSGMOG00000036344			si:dkey-73n10.1	chromosome 9 C15orf39 homolog [Source:NCBI gene (formerly Entrezgene);Acc:115550802]	ENSDARG00000069168	0.432497	-1.20924	4.5669	13.0679	0.0003004	0.00323244
ENSGMOG00000015581	ENSG00000173409	ARV1	arv1	ARV1 homolog, fatty acid homeostasis modulator [Source:ZFIN;Acc:ZDB-GENE-080204-35]	ENSDARG00000074757	2.90485	1.53846	0.434527	13.0674	0.000300481	0.00323244
ENSGMOG00000005694	ENSG00000197580	BCO2	bco2a	beta-carotene oxygenase 2a [Source:ZFIN;Acc:ZDB-GENE-030131-8039]	ENSDARG00000055722	0.468118	-1.09506	5.92859	13.0653	0.000300822	0.00323389
ENSGMOG00000004981	ENSG00000105447	GRWD1	grwd1	glutamate-rich WD repeat containing 1 [Source:NCBI gene (formerly Entrezgene);Acc:115553961]	ENSDARG00000004806	3.40175	1.76628	4.65593	13.064	0.000301029	0.00323389
ENSGMOG00000026013	ENSG00000112941	TENT4A		terminal nucleotidyltransferase 4A-like [Source:NCBI gene (formerly Entrezgene);Acc:115553710]		0.482243	-1.05217	2.03115	13.0547	0.00030253	0.00324557
ENSGMOG00000003703	ENSG00000260272		tbc1d24	TBC1 domain family, member 24 [Source:NCBI gene (formerly Entrezgene);Acc:115531269]	ENSDARG00000069339	0.464861	-1.10513	1.92684	13.0548	0.000302516	0.00324557
ENSGMOG00000009875	ENSG00000181982	CCDC149	ccdc149a	coiled-coil domain containing 149a [Source:NCBI gene;Acc:449999]	ENSDARG00000078829	2.25444	1.17277	1.51034	13.0488	0.000303482	0.00325355
ENSGMOG00000010224	ENSG00000169418	NPR1	npr2	atrial natriuretic peptide receptor 2-like [Source:NCBI gene (formerly Entrezgene);Acc:115541575]	ENSDARG00000104393	1.891	0.919153	7.25479	13.0464	0.000303864	0.00325541
ENSGMOG00000010473	ENSG00000156471	PTDSS1	ptdss1b	phosphatidylserine synthase 1b [Source:NCBI gene (formerly Entrezgene);Acc:115535542]	ENSDARG00000102114	1.8574	0.893284	2.22218	13.0335	0.000305975	0.00327579
ENSGMOG00000025389						3.81862	1.93305	0.147331	13.0319	0.000306236	0.00327634
ENSGMOG00000017643	ENSG00000161533	ACOX1	acox1	acyl-CoA oxidase 1, palmitoyl [Source:ZFIN;Acc:ZDB-GENE-041010-219]	ENSDARG00000014727	0.488955	-1.03223	7.75164	13.0268	0.000307058	0.0032829
ENSGMOG00000007841	ENSG00000241635	UGT1A1	ugt1a1		ENSDARG00000006220	0.52749	-0.922785	4.74748	13.0236	0.000307591	0.00328636
ENSGMOG00000023121			klf6a	Kruppel-like factor 6a [Source:NCBI gene (formerly Entrezgene);Acc:115537611]	ENSDARG00000029072	0.408821	-1.29046	4.61629	13.0167	0.000308719	0.00329616
ENSGMOG00000012828	ENSG00000134575	ACP2	acp2	acid phosphatase 2, lysosomal [Source:NCBI gene (formerly Entrezgene);Acc:115542342]	ENSDARG00000007244	0.545813	-0.873522	5.95339	13.0068	0.000310368	0.00330926
ENSGMOG00000006794	ENSG00000111452	ADGRD1	adgrd1	adhesion G protein-coupled receptor D1 [Source:NCBI gene (formerly Entrezgene);Acc:115545057]	ENSDARG00000053344	3.50885	1.811	2.40662	13.0069	0.000310348	0.00330926
ENSGMOG00000032866			zmp:0000000936	interleukin-1 receptor type 1-like [Source:NCBI gene (formerly Entrezgene);Acc:115533680]	ENSDARG00000088672	0.318816	-1.6492	6.27179	13.0032	0.000310966	0.00331337
ENSGMOG00000002444	ENSG00000161204	ABCF3	abcf3	ATP-binding cassette, sub-family F (GCN20), member 3 [Source:NCBI gene (formerly Entrezgene);Acc:115560641]	ENSDARG00000089705	2.14855	1.10337	5.58341	12.9902	0.000313125	0.00333411
ENSGMOG00000012615	ENSG00000115556	PLCD4	plcd4b	phospholipase C delta 4 [Source:NCBI gene (formerly Entrezgene);Acc:115533130]	ENSDARG00000040684	0.524559	-0.930823	4.02455	12.9887	0.00031338	0.00333456
ENSGMOG00000012875	ENSG00000124383	MPHOSPH10	mphosph10	M-phase phosphoprotein 10 (U3 small nucleolar ribonucleoprotein) [Source:NCBI gene (formerly Entrezgene);Acc:115558672]	ENSDARG00000012495	2.66173	1.41236	4.10034	12.9867	0.000313717	0.00333588
ENSGMOG00000006807	ENSG00000090432	MUL1	mul1b	mitochondrial E3 ubiquitin protein ligase 1b [Source:NCBI gene (formerly Entrezgene);Acc:115549055]	ENSDARG00000052527	1.6519	0.72413	2.1561	12.9783	0.000315118	0.0033485
ENSGMOG00000000575	ENSG00000161714	PLCD3	plcd3b	1-phosphatidylinositol 4,5-bisphosphate phosphodiesterase delta-3-A-like [Source:NCBI gene (formerly Entrezgene);Acc:115531145]	ENSDARG00000079572	2.22774	1.15558	6.07432	12.9714	0.000316283	0.0033586
ENSGMOG00000006534	ENSG00000162408	NOL9	nol9	nucleolar protein 9 [Source:NCBI gene (formerly Entrezgene);Acc:115542059]	ENSDARG00000077751	1.64516	0.718225	4.30369	12.9597	0.00031827	0.00337513
ENSGMOG00000007856	ENSG00000164081	TEX264	tex264a	testis expressed 264, ER-phagy receptor a [Source:NCBI gene (formerly Entrezgene);Acc:115557818]	ENSDARG00000092154	1.80085	0.848682	4.48557	12.9608	0.000318073	0.00337513
ENSGMOG00000018878	ENSG00000115828	QPCT	qpct	glutaminyl-peptide cyclotransferase [Source:ZFIN;Acc:ZDB-GENE-130827-1]	ENSDARG00000089717	0.503178	-0.990861	8.95252	12.955	0.000319068	0.0033813
ENSGMOG00000029981				small nucleolar RNA SNORD47 [Source:NCBI gene (formerly Entrezgene);Acc:115556437]		3.28824	1.71731	1.08122	12.9523	0.000319535	0.00338396
ENSGMOG00000004433	ENSG00000168672	LRATD2	lratd2	LRAT domain containing 2a [Source:NCBI gene (formerly Entrezgene);Acc:115536193]	ENSDARG00000032859	5.47389	2.45257	-1.18163	12.9439	0.000320957	0.00339673
ENSGMOG00000017760	ENSG00000162976	SLC66A3	slc66a3	solute carrier family 66 member 3 [Source:NCBI gene (formerly Entrezgene);Acc:115544431]	ENSDARG00000054251	1.78683	0.837405	3.27293	12.9312	0.000323145	0.00341748
ENSGMOG00000003949	ENSG00000181704	YIPF6	yipf6		ENSDARG00000054433	1.61515	0.691664	4.47939	12.9296	0.00032343	0.00341748
ENSGMOG00000023537			zgc:174877	uncharacterized LOC115537566 [Source:NCBI gene (formerly Entrezgene);Acc:115537566]	ENSDARG00000079278	0.550633	-0.860838	3.04544	12.9288	0.000323573	0.00341748
ENSGMOG00000014770	ENSG00000160282	FTCD	ftcd	formimidoyltransferase cyclodeaminase [Source:NCBI gene (formerly Entrezgene);Acc:115542986]	ENSDARG00000007421	0.344292	-1.53829	5.64711	12.9215	0.000324835	0.0034285
ENSGMOG00000000730	ENSG00000138767	CNOT6L	cnot6l	CCR4-NOT transcription complex, subunit 6-like [Source:NCBI gene (formerly Entrezgene);Acc:115545074]	ENSDARG00000054597	0.575051	-0.798237	4.74229	12.8961	0.000329269	0.00347296
ENSGMOG00000026588	ENSG00000005884	ITGA3	itga3b	integrin, alpha 3b [Source:NCBI gene (formerly Entrezgene);Acc:115530850]	ENSDARG00000012824	0.475252	-1.07323	3.42196	12.8918	0.000330016	0.00347849
ENSGMOG00000001040	ENSG00000009765	IYD	IYD	iodotyrosine deiodinase [Source:NCBI gene (formerly Entrezgene);Acc:115534035]	ENSDARG00000076056	0.334033	-1.58194	3.39761	12.889	0.000330522	0.00348149
ENSGMOG00000005942	ENSG00000006831	ADIPOR2	adipor2	adiponectin receptor 2 [Source:ZFIN;Acc:ZDB-GENE-041210-60]	ENSDARG00000101849	0.41514	-1.26833	7.22165	12.8857	0.000331106	0.00348529
ENSGMOG00000002720	ENSG00000137760	ALKBH8	alkbh8	alkB homolog 8, tRNA methyltransferase [Source:NCBI gene (formerly Entrezgene);Acc:115561691]	ENSDARG00000060256	1.76391	0.818777	3.35694	12.8742	0.000333145	0.0035044
ENSGMOG00000006043	ENSG00000133121	STARD13	stard13a	stAR-related lipid transfer protein 13-like [Source:NCBI gene (formerly Entrezgene);Acc:115547274]	ENSDARG00000079542	0.598121	-0.74149	2.54965	12.8651	0.000334766	0.00351909
ENSGMOG00000001161	ENSG00000060642	PIGV	pigv	phosphatidylinositol glycan anchor biosynthesis, class V [Source:NCBI gene (formerly Entrezgene);Acc:115544971]	ENSDARG00000101952	0.507261	-0.979199	3.49602	12.8624	0.00033525	0.00352181
ENSGMOG00000008582	ENSG00000196475	GK2	GK3P	glycerol kinase [Source:NCBI gene (formerly Entrezgene);Acc:115546845]	ENSDARG00000053456	1.66044	0.731563	3.75134	12.8598	0.000335715	0.00352198
ENSGMOG00000025108	ENSG00000177398	UMODL1	umodl1	uromodulin-like 1 [Source:ZFIN;Acc:ZDB-GENE-091204-140]	ENSDARG00000068923	0.215815	-2.21213	0.415213	12.8609	0.000335514	0.00352198
ENSGMOG00000010948			gkup		ENSDARG00000069409	0.403729	-1.30854	4.88967	12.8513	0.000337253	0.00353573
ENSGMOG00000025250	ENSG00000171988	JMJD1C	jmjd1cb		ENSDARG00000079939	0.601839	-0.73255	5.17776	12.8498	0.00033751	0.00353607
ENSGMOG00000010470	ENSG00000125991	ERGIC3	ergic3	ERGIC and golgi 3 [Source:NCBI gene (formerly Entrezgene);Acc:115556817]	ENSDARG00000038074	2.43744	1.28536	4.9702	12.8458	0.000338237	0.00354131
ENSGMOG00000010628	ENSG00000159733	ZFYVE28	zfyve28	zinc finger, FYVE domain containing 28 [Source:NCBI gene (formerly Entrezgene);Acc:115543951]	ENSDARG00000060430	0.448107	-1.15809	4.94099	12.8437	0.000338621	0.00354297
ENSGMOG00000009198	ENSG00000113600	C9	c9	complement component C9-like [Source:NCBI gene (formerly Entrezgene);Acc:115531106]	ENSDARG00000016319	0.382555	-1.38626	9.46609	12.8348	0.000340238	0.00355751
ENSGMOG00000017537	ENSG00000182054	IDH2		isocitrate dehydrogenase [NADP], mitochondrial-like [Source:NCBI gene (formerly Entrezgene);Acc:115558247]		3.0305	1.59955	7.31763	12.8323	0.000340682	0.00355978
ENSGMOG00000008651	ENSG00000172548	NIPAL4	nipal4	NIPA like domain containing 4 [Source:NCBI gene (formerly Entrezgene);Acc:115547859]	ENSDARG00000059365	0.0776118	-3.68758	1.47462	12.8196	0.000343002	0.00357924
ENSGMOG00000001194	ENSG00000118514	ALDH8A1	aldh8a1	aldehyde dehydrogenase 8 family, member A1 [Source:NCBI gene;Acc:447801]	ENSDARG00000036776	0.254032	-1.97692	7.14868	12.8207	0.000342809	0.00357924
ENSGMOG00000025221						1.52894	0.612527	4.09063	12.8179	0.000343324	0.00358021
ENSGMOG00000004654	ENSG00000080822	CLDND1	cldnd1a	claudin domain-containing protein 1-like [Source:NCBI gene (formerly Entrezgene);Acc:115529487]	ENSDARG00000104439	2.55854	1.35532	0.755999	12.8131	0.000344204	0.00358701
ENSGMOG00000013105	ENSG00000133265	HSPBP1	hspbp1	HSPA (heat shock 70kDa) binding protein, cytoplasmic cochaperone 1 [Source:NCBI gene (formerly Entrezgene);Acc:115537907]	ENSDARG00000102937	2.18805	1.12964	3.72641	12.8033	0.000346015	0.00360108
ENSGMOG00000005572			ido1	indoleamine 2,3-dioxygenase 1 [Source:ZFIN;Acc:ZDB-GENE-080228-2]	ENSDARG00000033594	0.354413	-1.4965	4.87455	12.8035	0.000345976	0.00360108
ENSGMOG00000013473	ENSG00000176623	RMDN1	rmdn1	regulator of microtubule dynamics 1 [Source:NCBI gene (formerly Entrezgene);Acc:115536992]	ENSDARG00000074507	1.56653	0.647574	3.51033	12.7983	0.000346934	0.00360585
ENSGMOG00000028944			llph	LLP homolog, long-term synaptic facilitation factor [Source:NCBI gene (formerly Entrezgene);Acc:115532408]	ENSDARG00000055360	1.96945	0.977796	6.43583	12.7992	0.000346764	0.00360585
ENSGMOG00000011888	ENSG00000162384	CZIB	czib	CXXC motif containing zinc binding protein [Source:ZFIN;Acc:ZDB-GENE-061207-34]	ENSDARG00000063341	1.85584	0.892071	2.19636	12.7936	0.000347803	0.00361249
ENSGMOG00000016293	ENSG00000162769	FLVCR1	flvcr1	FLVCR heme transporter 1 [Source:NCBI gene (formerly Entrezgene);Acc:115534430]	ENSDARG00000031587	2.35719	1.23707	0.587189	12.7855	0.000349313	0.00362577
ENSGMOG00000008547	ENSG00000136240	KDELR2	kdelr2b	KDEL endoplasmic reticulum protein retention receptor 2b [Source:NCBI gene (formerly Entrezgene);Acc:115531301]	ENSDARG00000037361	1.95444	0.966753	6.09472	12.7791	0.000350521	0.00363591
ENSGMOG00000026814	ENSG00000183513	COA5	coa5	cytochrome c oxidase assembly factor 5 [Source:NCBI gene (formerly Entrezgene);Acc:115533034]	ENSDARG00000094833	1.80989	0.855903	3.91241	12.77	0.000352225	0.00365116
ENSGMOG00000004678	ENSG00000167972	ABCA3	abca3b	ATP-binding cassette, sub-family A (ABC1), member 3b [Source:NCBI gene (formerly Entrezgene);Acc:115556537]	ENSDARG00000100524	1.65203	0.724236	5.96305	12.7459	0.000356799	0.00369613
ENSGMOG00000016199				Kruppel-like factor 3 (basic) [Source:NCBI gene (formerly Entrezgene);Acc:115539962]		0.472845	-1.08056	3.61525	12.7377	0.000358353	0.00370592
ENSGMOG00000024668			hmga1a	high mobility group AT-hook 1a [Source:NCBI gene (formerly Entrezgene);Acc:115544827]	ENSDARG00000028335	0.167213	-2.58024	1.79049	12.7388	0.000358138	0.00370592
ENSGMOG00000025253	ENSG00000105722	ERF		Ets2 repressor factor like 3 [Source:NCBI gene (formerly Entrezgene);Acc:115553725]		0.482607	-1.05108	2.99146	12.7372	0.000358454	0.00370592
ENSGMOG00000027172						1.92994	0.94856	0.900308	12.7327	0.000359324	0.00371247
ENSGMOG00000009390	ENSG00000079215	SLC1A3	slc1a3a	solute carrier family 1 member 3a [Source:NCBI gene (formerly Entrezgene);Acc:115545991]	ENSDARG00000104431	1.91123	0.934502	7.05437	12.7308	0.000359674	0.00371363
ENSGMOG00000003087	ENSG00000184967	NOC4L	noc4l	nucleolar complex associated 4 homolog [Source:NCBI gene (formerly Entrezgene);Acc:115542124]	ENSDARG00000045565	2.27788	1.18769	4.1398	12.7277	0.000360285	0.00371748
ENSGMOG00000019595	ENSG00000105722	ERF	erfl3		ENSDARG00000062801	0.383691	-1.38198	1.72099	12.7244	0.000360907	0.00372145
ENSGMOG00000002601	ENSG00000101181	MTG2	mtg2	mitochondrial ribosome-associated GTPase 2 [Source:NCBI gene (formerly Entrezgene);Acc:115544186]	ENSDARG00000063574	1.83305	0.874246	2.52507	12.7144	0.000362856	0.00373909
ENSGMOG00000025876				BMP2 inducible kinase [Source:NCBI gene (formerly Entrezgene);Acc:115545863]		0.596841	-0.744581	5.83997	12.7072	0.00036426	0.00374862
ENSGMOG00000034170						3.56031	1.832	1.56872	12.7026	0.000365147	0.00375528
ENSGMOG00000026245				nucleolar and coiled-body phosphoprotein 1 [Source:NCBI gene (formerly Entrezgene);Acc:115559488]		3.01872	1.59394	4.77515	12.6974	0.000366165	0.00376328
ENSGMOG00000029403						0.415639	-1.2666	2.80867	12.695	0.000366643	0.00376572
ENSGMOG00000016606	ENSG00000250479	CHCHD10	chchd10	coiled-coil-helix-coiled-coil-helix domain containing 10 [Source:ZFIN;Acc:ZDB-GENE-040426-1753]	ENSDARG00000010717	9.52542	3.25178	0.0533134	12.6835	0.000368897	0.00378392
ENSGMOG00000011539	ENSG00000126822	PLEKHG3				0.515534	-0.955861	2.699	12.6842	0.000368754	0.00378392
ENSGMOG00000004696	ENSG00000162415	ZSWIM5	zswim5	zinc finger, SWIM-type containing 5 [Source:NCBI gene (formerly Entrezgene);Acc:115548729]	ENSDARG00000055900	0.568096	-0.815794	2.33174	12.6705	0.000371465	0.00380776
ENSGMOG00000018041	ENSG00000174840	PDE12	pde12		ENSDARG00000030964	1.61658	0.692948	3.33856	12.6676	0.000372048	0.00381124
ENSGMOG00000003948	ENSG00000082458	DLG3	dlg3	discs, large homolog 3 (Drosophila) [Source:ZFIN;Acc:ZDB-GENE-050208-93]	ENSDARG00000076796	0.62985	-0.666921	5.02014	12.6575	0.000374058	0.00382916
ENSGMOG00000015863	ENSG00000205659	LIN52	lin52		ENSDARG00000070833	1.99047	0.993107	2.36735	12.6564	0.000374286	0.00382916
ENSGMOG00000005937	ENSG00000081177	EXD2	exd2		ENSDARG00000016117	2.29932	1.20121	2.06705	12.6506	0.000375445	0.0038385
ENSGMOG00000032984						2.0361	1.02581	2.52465	12.6485	0.00037587	0.00384035
ENSGMOG00000009769	ENSG00000161031	PGLYRP2	pglyrp6	peptidoglycan recognition protein 6 [Source:NCBI gene (formerly Entrezgene);Acc:115529411]	ENSDARG00000103642	24.0514	4.58805	0.512351	12.6459	0.000376384	0.00384059
ENSGMOG00000006950	ENSG00000183891	TTC32	ttc32	tetratricopeptide repeat domain 32 [Source:NCBI gene (formerly Entrezgene);Acc:115534753]	ENSDARG00000069241	1.76078	0.816219	3.7177	12.647	0.000376169	0.00384059
ENSGMOG00000012373	ENSG00000100075	SLC25A1	slc25a1b	slc25a1 solute carrier family 25 member 1b [Source:NCBI gene;Acc:795332]	ENSDARG00000076381	0.34387	-1.54006	6.92383	12.6341	0.000378773	0.00386245
ENSGMOG00000036983			igl1c3		ENSDARG00000078975	3.98493	1.99455	0.616054	12.6305	0.0003795	0.00386735
ENSGMOG00000005986	ENSG00000174780	SRP72	srp72	signal recognition particle 72 [Source:NCBI gene (formerly Entrezgene);Acc:115552076]	ENSDARG00000014139	2.19619	1.135	6.43408	12.6161	0.000382445	0.00389266
ENSGMOG00000026143	ENSG00000144655	CSRNP1	csrnp1b	cysteine-serine-rich nuclear protein 1b [Source:NCBI gene (formerly Entrezgene);Acc:115537331]	ENSDARG00000038429	0.254512	-1.9742	4.38472	12.6159	0.000382481	0.00389266
ENSGMOG00000009231	ENSG00000183044	ABAT	abat		ENSDARG00000006031	0.504205	-0.987918	8.13877	12.6144	0.000382782	0.00389319
ENSGMOG00000018355	ENSG00000148180	GSN	gsna	gelsolin a [Source:NCBI gene (formerly Entrezgene);Acc:115531983]	ENSDARG00000011459	0.544522	-0.876938	4.96873	12.608	0.000384106	0.00390413
ENSGMOG00000020934				small nucleolar RNA SNORA68 [Source:NCBI gene (formerly Entrezgene);Acc:115543156]		3.00301	1.58641	1.87316	12.6024	0.000385257	0.00391074
ENSGMOG00000008697	ENSG00000170468	RIOX1	riox1	ribosomal oxygenase 1 [Source:NCBI gene (formerly Entrezgene);Acc:115533946]	ENSDARG00000067838	2.32004	1.21415	4.67376	12.6035	0.00038503	0.00391074
ENSGMOG00000034698	ENSG00000163659	TIPARP	tiparp	TCDD-inducible poly(ADP-ribose) polymerase [Source:ZFIN;Acc:ZDB-GENE-031002-47]	ENSDARG00000061841	1.83662	0.877057	2.76727	12.5997	0.000385807	0.00391379
ENSGMOG00000000331	ENSG00000106348	IMPDH1				2.04151	1.02964	4.62381	12.5944	0.000386913	0.00392247
ENSGMOG00000018980	ENSG00000131446	MGAT1	mgat1b	alpha-1,3-mannosyl-glycoprotein 2-beta-N-acetylglucosaminyltransferase b [Source:NCBI gene (formerly Entrezgene);Acc:115535946]	ENSDARG00000036065	0.475775	-1.07165	5.32586	12.5926	0.000387268	0.00392353
ENSGMOG00000018942	ENSG00000211456	SACM1L	sacm1la	SAC1 like phosphatidylinositide phosphatase a [Source:NCBI gene (formerly Entrezgene);Acc:115535807]	ENSDARG00000015290	0.658385	-0.602998	4.82896	12.5913	0.000387539	0.00392374
ENSGMOG00000024320	ENSG00000267060	PTGES3L	si:ch211-131k2.3	prostaglandin E synthase 3 like [Source:NCBI gene (formerly Entrezgene);Acc:115530673]	ENSDARG00000079462	2.67446	1.41925	1.11495	12.5758	0.000390769	0.00395389
ENSGMOG00000016730	ENSG00000131467	PSME3		proteasome activator complex subunit 3-like [Source:NCBI gene (formerly Entrezgene);Acc:115559494]		2.21096	1.14468	5.9399	12.566	0.000392826	0.00397213
ENSGMOG00000009074	ENSG00000132406	TMEM128	tmem107	transmembrane protein 128 [Source:NCBI gene (formerly Entrezgene);Acc:115557564]	ENSDARG00000110269	1.62093	0.696818	2.17397	12.5616	0.000393751	0.0039777
ENSGMOG00000011562	ENSG00000183751	TBL3	tbl3	transducin beta like 3 [Source:NCBI gene (formerly Entrezgene);Acc:115557532]	ENSDARG00000052344	2.47472	1.30726	5.08387	12.5607	0.000393942	0.0039777
ENSGMOG00000002940			col28a2b	collagen, type XXVIII, alpha 2a [Source:ZFIN;Acc:ZDB-GENE-030131-4444]	ENSDARG00000100781	7.70454	2.94571	0.382452	12.5598	0.000394139	0.0039777
ENSGMOG00000006862	ENSG00000177380	PPFIA3	ppfia3	PTPRF interacting protein alpha 3 [Source:ZFIN;Acc:ZDB-GENE-100311-3]	ENSDARG00000077053	0.120942	-3.04762	-0.0564286	12.5563	0.000394869	0.0039825
ENSGMOG00000016026	ENSG00000170854	RIOX2	riox2		ENSDARG00000036359	2.31278	1.20963	4.66078	12.542	0.000397909	0.00400968
ENSGMOG00000005450	ENSG00000232119	MCTS1	mcts1	MCTS1 re-initiation and release factor [Source:NCBI gene (formerly Entrezgene);Acc:115552325]	ENSDARG00000025972	1.72252	0.784521	5.40881	12.5412	0.000398076	0.00400968
ENSGMOG00000001448	ENSG00000115946	PNO1	pno1	partner of NOB1 homolog [Source:NCBI gene (formerly Entrezgene);Acc:115559713]	ENSDARG00000008502	1.54561	0.62818	6.74676	12.5336	0.000399694	0.0040234
ENSGMOG00000017319	ENSG00000274523	RCC1L	rcc1l	RCC1 like [Source:NCBI gene (formerly Entrezgene);Acc:115546842]	ENSDARG00000059583	1.87601	0.907665	3.29247	12.5305	0.000400372	0.00402763
ENSGMOG00000009981	ENSG00000143924	EML4	EML4		ENSDARG00000109443	1.65611	0.727794	5.07468	12.5278	0.00040095	0.00403086
ENSGMOG00000012345	ENSG00000215009	ACSM4	acss2l	acyl-CoA synthetase short chain family member 2 like [Source:ZFIN;Acc:ZDB-GENE-130530-723]	ENSDARG00000069029	0.127399	-2.97257	5.8757	12.499	0.000407178	0.0040786
ENSGMOG00000009320	ENSG00000177728	TMEM94	tmem94	transmembrane protein 94 [Source:NCBI gene (formerly Entrezgene);Acc:115531450]	ENSDARG00000074506	0.64936	-0.622909	5.03454	12.4998	0.000406993	0.0040786
ENSGMOG00000016715			tmem30c	transmembrane protein 30C [Source:NCBI gene (formerly Entrezgene);Acc:115532725]	ENSDARG00000009430	0.449849	-1.15249	5.06327	12.5004	0.000406865	0.0040786
ENSGMOG00000015108	ENSG00000104537	ANXA13	zgc:101785	Annexin domain-containing protein [Source:NCBI gene (formerly Entrezgene);Acc:115536192]	ENSDARG00000100104	0.250674	-1.99612	3.49559	12.5012	0.000406697	0.0040786
ENSGMOG00000005097	ENSG00000135334	AKIRIN2		akirin 2 [Source:NCBI gene (formerly Entrezgene);Acc:115534517]		1.52557	0.609348	4.8696	12.5028	0.000406347	0.0040786
ENSGMOG00000019201	ENSG00000110076	NRXN2		neurexin-2-like [Source:NCBI gene (formerly Entrezgene);Acc:115546740]		0.0547025	-4.19225	0.047324	12.4866	0.000409886	0.00409964
ENSGMOG00000021073				small nucleolar RNA SNORD72 [Source:NCBI gene (formerly Entrezgene);Acc:115532692]		2.55246	1.35189	0.48711	12.4867	0.000409851	0.00409964
ENSGMOG00000025844						0.190835	-2.3896	0.0738471	12.4688	0.00041381	0.00413625
ENSGMOG00000018145	ENSG00000160193	WDR4	wdr4	WD repeat domain 4 [Source:NCBI gene (formerly Entrezgene);Acc:115533120]	ENSDARG00000090581	2.27216	1.18406	4.00522	12.4635	0.000414977	0.00414527
ENSGMOG00000005078	ENSG00000122687	MRM2	mrm2	mitochondrial rRNA methyltransferase 2 [Source:NCBI gene (formerly Entrezgene);Acc:115535964]	ENSDARG00000075368	2.1408	1.09815	2.2619	12.4564	0.000416569	0.00415588
ENSGMOG00000011589	ENSG00000112655	PTK7	LT631676.1	protein tyrosine kinase 7b [Source:NCBI gene (formerly Entrezgene);Acc:115559968]	ENSDARG00000111743	0.607635	-0.718723	4.49507	12.4509	0.000417793	0.00416544
ENSGMOG00000016278	ENSG00000136802	LRRC8A	lrrc8aa	leucine rich repeat containing 8 VRAC subunit Aa [Source:NCBI gene (formerly Entrezgene);Acc:115532108]	ENSDARG00000032188	0.584083	-0.775755	4.32492	12.4409	0.000420044	0.00418521
ENSGMOG00000030537						0.316397	-1.66019	1.71365	12.4358	0.000421179	0.00419385
ENSGMOG00000025264	ENSG00000148840	PPRC1	pprc1	PPARG related coactivator 1 [Source:NCBI gene (formerly Entrezgene);Acc:115559542]	ENSDARG00000090337	5.81118	2.53883	4.43687	12.4291	0.00042269	0.00420623
ENSGMOG00000012311	ENSG00000120697	ALG5	alg5	ALG5 dolichyl-phosphate beta-glucosyltransferase [Source:ZFIN;Acc:ZDB-GENE-030131-6586]	ENSDARG00000061235	2.18136	1.12523	6.24599	12.4237	0.000423925	0.00421159
ENSGMOG00000014641				ArfGap_ADAP and PH1_ADAP domain-containing protein [Source:NCBI gene (formerly Entrezgene);Acc:115540728]		0.635981	-0.652944	3.82971	12.4229	0.00042409	0.00421159
ENSGMOG00000026293	ENSG00000120727	PAIP2				1.81811	0.86244	3.27461	12.422	0.000424305	0.00421159
ENSGMOG00000006300	ENSG00000164889	SLC4A2	slc4a2b	solute carrier family 4 member 2b [Source:ZFIN;Acc:ZDB-GENE-030429-14]	ENSDARG00000052330	0.364222	-1.45711	5.77461	12.4245	0.000423732	0.00421159
ENSGMOG00000000077	ENSG00000131473	ACLY	aclya	ATP citrate lyase a [Source:ZFIN;Acc:ZDB-GENE-031113-1]	ENSDARG00000099079	0.206651	-2.27473	5.52645	12.4178	0.000425266	0.00421845
ENSGMOG00000000365	ENSG00000169738	DCXR	dcxr	dicarbonyl/L-xylulose reductase [Source:NCBI gene (formerly Entrezgene);Acc:115531391]	ENSDARG00000079271	0.266238	-1.90921	4.59779	12.4081	0.000427478	0.00423771
ENSGMOG00000014497	ENSG00000136720	HS6ST1	hs6st1b		ENSDARG00000071501	1.7343	0.794356	6.01004	12.4008	0.00042914	0.0042515
ENSGMOG00000025991	ENSG00000152147	GEMIN6	gemin6	gem (nuclear organelle) associated protein 6 [Source:NCBI gene (formerly Entrezgene);Acc:115539946]	ENSDARG00000105394	2.90009	1.5361	1.59231	12.3946	0.000430572	0.00426298
ENSGMOG00000018648	ENSG00000172828	CES3	ces2b	liver carboxylesterase 2-like [Source:NCBI gene (formerly Entrezgene);Acc:115551024]	ENSDARG00000101726	0.460789	-1.11782	6.76514	12.3916	0.000431264	0.00426714
ENSGMOG00000004004	ENSG00000101132	PFDN4	pfdn4	prefoldin subunit 4 [Source:ZFIN;Acc:ZDB-GENE-100922-122]	ENSDARG00000061228	1.61147	0.688375	5.95117	12.3894	0.000431779	0.00426954
ENSGMOG00000029833	ENSG00000198570	RD3	rd3	retinal degeneration 3, GUCY2D regulator [Source:ZFIN;Acc:ZDB-GENE-040724-103]	ENSDARG00000031600	1.77257	0.82584	2.10547	12.3876	0.000432187	0.00427088
ENSGMOG00000010998	ENSG00000142197	DOP1B	dop1b	DOP1 leucine zipper like protein B [Source:ZFIN;Acc:ZDB-GENE-040426-1195]	ENSDARG00000055857	0.581774	-0.781469	3.86427	12.3795	0.000434078	0.00428686
ENSGMOG00000009267	ENSG00000151276	MAGI1	magi1b	membrane associated guanylate kinase, WW and PDZ domain containing 1b [Source:NCBI gene (formerly Entrezgene);Acc:115556798]	ENSDARG00000003169	0.659826	-0.599842	3.79678	12.3726	0.000435678	0.00429995
ENSGMOG00000010208	ENSG00000067836	ROGDI	rogdi		ENSDARG00000104413	1.90863	0.932535	3.06346	12.3646	0.000437554	0.00431575
ENSGMOG00000001832			scarb2a	scavenger receptor class B, member 2a [Source:NCBI gene (formerly Entrezgene);Acc:115553594]	ENSDARG00000098312	0.443389	-1.17336	7.14334	12.3569	0.000439364	0.00433087
ENSGMOG00000002643	ENSG00000138382	METTL5	mettl5	methyltransferase like 5 [Source:NCBI gene (formerly Entrezgene);Acc:115532786]	ENSDARG00000068893	2.0252	1.01806	3.82356	12.3537	0.000440104	0.00433544
ENSGMOG00000024939	ENSG00000156273	BACH1	bach1a	transcription regulator protein BACH1-like [Source:NCBI gene (formerly Entrezgene);Acc:115561192]	ENSDARG00000062553	0.569968	-0.811047	4.64878	12.3518	0.000440554	0.00433714
ENSGMOG00000006569	ENSG00000226784	PGAM4				0.199011	-2.32908	6.19574	12.3485	0.000441341	0.00433943
ENSGMOG00000033339				A kinase (PRKA) interacting protein 1 [Source:NCBI gene (formerly Entrezgene);Acc:115551445]		1.63616	0.710318	2.74551	12.349	0.000441225	0.00433943
ENSGMOG00000014892	ENSG00000168140	VASN	vasnb	vasorin [Source:HGNC Symbol;Acc:HGNC:18517]	ENSDARG00000102565	0.616989	-0.696684	2.85228	12.3335	0.00044491	0.00436905
ENSGMOG00000004630	ENSG00000137207	YIPF3	yipf3	Yip1 domain family, member 3 [Source:NCBI gene;Acc:334511]	ENSDARG00000020449	1.7375	0.797016	5.02505	12.3343	0.000444706	0.00436905
ENSGMOG00000011366	ENSG00000141994	DUS3L	dus3l	dihydrouridine synthase 3-like (S. cerevisiae) [Source:NCBI gene (formerly Entrezgene);Acc:115536304]	ENSDARG00000099528	1.71238	0.776001	4.52561	12.3304	0.000445645	0.00437352
ENSGMOG00000026025	ENSG00000175318	GRAMD2A	gramd2aa	GRAM domain containing 2Aa [Source:ZFIN;Acc:ZDB-GENE-040724-9]	ENSDARG00000103736	0.47206	-1.08296	4.67935	12.3182	0.000448557	0.00439659
ENSGMOG00000023207	ENSG00000181163	NPM1	npm1a	nucleophosmin 1a [Source:NCBI gene (formerly Entrezgene);Acc:115547237]	ENSDARG00000014329	3.86352	1.94992	6.69466	12.314	0.000449567	0.00440374
ENSGMOG00000012072	ENSG00000123700	KCNJ2	kcnj2a	inward rectifier potassium channel 2-like [Source:NCBI gene (formerly Entrezgene);Acc:115538942]	ENSDARG00000019418	0.225069	-2.15156	0.894918	12.3041	0.000451962	0.00442443
ENSGMOG00000002398	ENSG00000065548	ZC3H15	zc3h15	zinc finger CCCH-type containing 15 [Source:HGNC Symbol;Acc:HGNC:29528]	ENSDARG00000015889	1.69537	0.7616	6.96148	12.2975	0.000453571	0.0044374
ENSGMOG00000031981	ENSG00000125611	CHCHD5	CT573476.1		ENSDARG00000091754	2.09678	1.06818	2.02436	12.2827	0.000457189	0.00447
ENSGMOG00000018781	ENSG00000168264	IRF2BP2	irf2bp2a	interferon regulatory factor 2 binding protein 2a [Source:NCBI gene;Acc:335866]	ENSDARG00000004702	0.551215	-0.859312	6.05538	12.2669	0.000461065	0.00450509
ENSGMOG00000015017	ENSG00000070159	PTPN3	ptpn3	protein tyrosine phosphatase non-receptor type 3 [Source:NCBI gene (formerly Entrezgene);Acc:115553579]	ENSDARG00000055784	0.44744	-1.16023	5.37311	12.261	0.000462524	0.00451653
ENSGMOG00000017307	ENSG00000140391	TSPAN3	tspan3b	tetraspanin-3-like [Source:NCBI gene (formerly Entrezgene);Acc:115558455]	ENSDARG00000053559	1.71914	0.781684	3.98547	12.2589	0.000463054	0.00451889
ENSGMOG00000026505	ENSG00000129474	AJUBA	ajuba	ajuba LIM protein [Source:ZFIN;Acc:ZDB-GENE-030131-9341]	ENSDARG00000077842	1.88384	0.913675	3.42044	12.2393	0.000467932	0.00456365
ENSGMOG00000004228	ENSG00000103005	USB1	usb1	U6 snRNA biogenesis 1 [Source:NCBI gene (formerly Entrezgene);Acc:115551370]	ENSDARG00000003841	1.74198	0.800728	2.61342	12.1966	0.000478777	0.00466651
ENSGMOG00000002541	ENSG00000123505	AMD1	amd1	adenosylmethionine decarboxylase 1 [Source:HGNC Symbol;Acc:HGNC:457]	ENSDARG00000043856	2.22358	1.15288	5.87321	12.1936	0.000479538	0.00467102
ENSGMOG00000000573	ENSG00000153086	ACMSD	acmsd	aminocarboxymuconate semialdehyde decarboxylase [Source:NCBI gene (formerly Entrezgene);Acc:115532928]	ENSDARG00000062549	0.544371	-0.877337	6.39215	12.1874	0.000481128	0.00468359
ENSGMOG00000010577	ENSG00000102996	MMP15	mmp15b	matrix metallopeptidase 15b [Source:NCBI gene (formerly Entrezgene);Acc:115558586]	ENSDARG00000013072	0.468394	-1.09421	3.03524	12.1855	0.000481624	0.00468552
ENSGMOG00000026363	ENSG00000174276	ZNHIT2	znhit2		ENSDARG00000030805	1.83938	0.879223	2.82544	12.1569	0.000489062	0.00475492
ENSGMOG00000011005	ENSG00000111641	NOP2	nop2	NOP2 nucleolar protein homolog (yeast) [Source:NCBI gene (formerly Entrezgene);Acc:115553386]	ENSDARG00000043304	2.80276	1.48685	5.83243	12.1547	0.000489649	0.00475768
ENSGMOG00000007038	ENSG00000135968	GCC2	FQ377903.3		ENSDARG00000110024	1.69113	0.757988	2.93317	12.1477	0.000491491	0.00476966
ENSGMOG00000010517	ENSG00000157259	GATAD1	gatad1	GATA zinc finger domain containing 1 [Source:NCBI gene (formerly Entrezgene);Acc:115535891]	ENSDARG00000027612	1.60129	0.679233	2.97924	12.1488	0.000491207	0.00476966
ENSGMOG00000002434	ENSG00000125861	GFRA4	gfra4b	GDNF family receptor alpha 4b [Source:NCBI gene (formerly Entrezgene);Acc:115552842]	ENSDARG00000074582	5.94344	2.5713	-0.8618	12.1446	0.00049229	0.00477445
ENSGMOG00000014942	ENSG00000110619	CARS1	cars1	cysteinyl-tRNA synthetase 1 [Source:NCBI gene (formerly Entrezgene);Acc:115558653]	ENSDARG00000036164	2.61746	1.38817	5.52075	12.1404	0.000493421	0.00478246
ENSGMOG00000036668	ENSG00000100647	SUSD6	susd6	sushi domain containing 6 [Source:NCBI gene (formerly Entrezgene);Acc:115534171]	ENSDARG00000030116	0.610564	-0.711787	4.8252	12.1353	0.000494758	0.00479245
ENSGMOG00000003046			mrpl53	mitochondrial ribosomal protein L53 [Source:NCBI gene (formerly Entrezgene);Acc:115536168]	ENSDARG00000008920	1.72855	0.789563	2.91745	12.1322	0.000495596	0.0047976
ENSGMOG00000011015	ENSG00000185483	ROR1	ror1	receptor tyrosine kinase-like orphan receptor 1 [Source:ZFIN;Acc:ZDB-GENE-030131-6104]	ENSDARG00000015176	0.506254	-0.982066	2.93835	12.1296	0.000496271	0.00480117
ENSGMOG00000018383			ppp2r2ca	protein phosphatase 2, regulatory subunit B, gamma a [Source:ZFIN;Acc:ZDB-GENE-051120-168]	ENSDARG00000100093	0.239196	-2.06374	2.38098	12.1283	0.000496626	0.00480163
ENSGMOG00000016682	ENSG00000057019	DCBLD2	dcbld2	discoidin, CUB and LCCL domain containing 2 [Source:ZFIN;Acc:ZDB-GENE-070112-1822]	ENSDARG00000062177	0.40413	-1.30711	4.63932	12.1065	0.000502463	0.00485507
ENSGMOG00000018653	ENSG00000124787	RPP40	rpp40	ribonuclease P/MRP 40 subunit [Source:NCBI gene (formerly Entrezgene);Acc:115549377]	ENSDARG00000017605	2.16882	1.11691	1.8967	12.102	0.000503679	0.00486382
ENSGMOG00000005845	ENSG00000070087	PFN2	pfn2l	profilin-2-like [Source:NCBI gene (formerly Entrezgene);Acc:115555837]	ENSDARG00000012682	0.665061	-0.588441	6.41647	12.0989	0.000504512	0.00486886
ENSGMOG00000005164	ENSG00000083642	PDS5B	pds5b	PDS5 cohesin associated factor B [Source:NCBI gene (formerly Entrezgene);Acc:115547275]	ENSDARG00000098897	0.640426	-0.642897	5.05072	12.0836	0.000508674	0.00490601
ENSGMOG00000005697	ENSG00000169710	FASN	fasn		ENSDARG00000087657	0.114047	-3.1323	8.47063	12.0758	0.000510796	0.00492345
ENSGMOG00000007615	ENSG00000099817	POLR2E	POLR2E	RNA polymerase II, I and III subunit E, b [Source:NCBI gene (formerly Entrezgene);Acc:115555183]	ENSDARG00000074274	1.68677	0.754264	5.46231	12.072	0.000511843	0.00492855
ENSGMOG00000034519	ENSG00000067369	TP53BP1	tp53bp1	tumor protein p53 binding protein, 1 [Source:NCBI gene (formerly Entrezgene);Acc:115558725]	ENSDARG00000079000	0.522441	-0.936661	3.381	12.0716	0.000511955	0.00492855
ENSGMOG00000010486	ENSG00000283189		amt	aminomethyltransferase [Source:NCBI gene (formerly Entrezgene);Acc:115545316]	ENSDARG00000010862	0.36717	-1.44548	4.73728	12.0671	0.00051319	0.0049374
ENSGMOG00000002111	ENSG00000110328	GALNT18	galnt18b	UDP-N-acetyl-alpha-D-galactosamine:polypeptide N-acetylgalactosaminyltransferase 18b [Source:NCBI gene (formerly Entrezgene);Acc:115558237]	ENSDARG00000059438	0.284309	-1.81447	-0.182504	12.0637	0.000514118	0.0049433
ENSGMOG00000009867	ENSG00000134146	DPH6	dph6	diphthamine biosynthesis 6 [Source:NCBI gene;Acc:503603]	ENSDARG00000042839	2.63922	1.40011	0.940497	12.0232	0.000525435	0.00504901
ENSGMOG00000008967	ENSG00000166394	CYB5R2	cyb5r2	NADH-cytochrome b5 reductase 2-like [Source:NCBI gene (formerly Entrezgene);Acc:115550766]	ENSDARG00000051925	0.332334	-1.5893	5.98872	12.0186	0.000526723	0.00505828
ENSGMOG00000026846	ENSG00000166446	CDYL2		chromodomain Y like 2 [Source:NCBI gene (formerly Entrezgene);Acc:115558747]		1.85803	0.893777	3.56345	12.0029	0.00053118	0.00509796
ENSGMOG00000008744	ENSG00000147206	NXF3	zgc:153681	uncharacterized LOC115552821 [Source:NCBI gene (formerly Entrezgene);Acc:115552821]	ENSDARG00000086017	1.63351	0.707974	4.97894	11.9909	0.000534604	0.00512768
ENSGMOG00000001432	ENSG00000285077	ARHGAP11B				1.76922	0.823114	2.69488	11.9891	0.000535123	0.00512952
ENSGMOG00000003498	ENSG00000153048	CARHSP1	carhsp1	calcium regulated heat stable protein 1 [Source:NCBI gene (formerly Entrezgene);Acc:115538334]	ENSDARG00000053129	0.444746	-1.16895	4.42668	11.9844	0.00053648	0.00513938
ENSGMOG00000004846	ENSG00000120647	CCDC77	ccdc77	coiled-coil domain containing 77 [Source:NCBI gene (formerly Entrezgene);Acc:115551258]	ENSDARG00000102145	2.07851	1.05555	0.889157	11.9824	0.000537047	0.00514167
ENSGMOG00000033704			si:dkey-117a8.2	C3a anaphylatoxin chemotactic receptor-like [Source:NCBI gene (formerly Entrezgene);Acc:115553274]	ENSDARG00000097248	24.9503	4.64099	-0.217458	11.9658	0.00054185	0.00518131
ENSGMOG00000003763	ENSG00000168807	SNTB2	sntb2	syntrophin, beta 2 [Source:NCBI gene (formerly Entrezgene);Acc:115551104]	ENSDARG00000051763	0.526602	-0.925216	5.1552	11.9669	0.000541553	0.00518131
ENSGMOG00000023461	ENSG00000050327	ARHGEF5				0.634241	-0.656897	5.58861	11.9538	0.000545366	0.00520717
ENSGMOG00000036077	ENSG00000099282	TSPAN15	tspan15	tetraspanin 15 [Source:NCBI gene (formerly Entrezgene);Acc:115558948]	ENSDARG00000039455	1.94493	0.959719	3.94036	11.952	0.000545884	0.00520717
ENSGMOG00000031158	ENSG00000169446	MMGT1	mmgt1	membrane magnesium transporter 1 [Source:NCBI gene;Acc:402891]	ENSDARG00000010553	1.82129	0.86496	4.24832	11.9523	0.000545803	0.00520717
ENSGMOG00000027971	ENSG00000106853	PTGR1	si:dkey-11k2.7	prostaglandin reductase 1 [Source:NCBI gene (formerly Entrezgene);Acc:115529874]	ENSDARG00000087017	1.53145	0.614896	3.87549	11.9536	0.000545421	0.00520717
ENSGMOG00000007743	ENSG00000254858	MPV17L2	mpv17l2	MPV17 mitochondrial inner membrane protein like 2 [Source:NCBI gene (formerly Entrezgene);Acc:115556272]	ENSDARG00000056367	3.52236	1.81654	2.91198	11.9462	0.00054758	0.00522018
ENSGMOG00000016356	ENSG00000134243	SORT1	sort1a		ENSDARG00000029402	1.78608	0.836799	5.1433	11.9352	0.000550829	0.00524796
ENSGMOG00000012818			si:ch211-255p10.4	serine/threonine-protein kinase BRSK2-like [Source:NCBI gene (formerly Entrezgene);Acc:115531176]	ENSDARG00000077124	5.02647	2.32954	-1.43587	11.9269	0.000553287	0.0052638
ENSGMOG00000004911	ENSG00000175895	PLEKHF2	plekhf2	pleckstrin homology domain containing, family F (with FYVE domain) member 2 [Source:NCBI gene (formerly Entrezgene);Acc:115553615]	ENSDARG00000021141	0.557506	-0.84294	3.01716	11.9248	0.00055391	0.0052645
ENSGMOG00000012886			si:ch211-216l23.2	uncharacterized LOC115551298 [Source:NCBI gene (formerly Entrezgene);Acc:115551298]	ENSDARG00000069122	0.574741	-0.799017	4.44602	11.9176	0.000556074	0.00528186
ENSGMOG00000006131	ENSG00000171824	EXOSC10	exosc10	exosome component 10 [Source:NCBI gene (formerly Entrezgene);Acc:115545533]	ENSDARG00000037708	2.03286	1.02351	4.94391	11.9101	0.0005583	0.00529979
ENSGMOG00000024844			znf451	zinc finger protein 451 [Source:NCBI gene (formerly Entrezgene);Acc:115559602]	ENSDARG00000076939	0.444056	-1.17119	5.57119	11.9027	0.000560519	0.00531763
ENSGMOG00000003573	ENSG00000146223	RPL7L1	rpl7l1		ENSDARG00000042864	1.98346	0.988019	6.40755	11.8997	0.000561418	0.00532293
ENSGMOG00000007822	ENSG00000130449	ZSWIM6	zswim6	zinc finger SWIM-type containing 6 [Source:NCBI gene (formerly Entrezgene);Acc:115545147]	ENSDARG00000101282	0.478466	-1.06351	3.21934	11.896	0.000562535	0.0053303
ENSGMOG00000008891	ENSG00000118985	ELL2	ell2	elongation factor for RNA polymerase II 2 [Source:NCBI gene (formerly Entrezgene);Acc:115556761]	ENSDARG00000006251	2.07882	1.05576	6.05072	11.8916	0.000563872	0.00533974
ENSGMOG00000025287	ENSG00000120833	SOCS2	socs2	suppressor of cytokine signaling 2 [Source:NCBI gene (formerly Entrezgene);Acc:115541471]	ENSDARG00000045557	0.448857	-1.15567	4.03756	11.8871	0.000565251	0.00534563
ENSGMOG00000007657	ENSG00000107175	CREB3	creb3l3l	cAMP responsive element binding protein 3-like 3 like [Source:ZFIN;Acc:ZDB-GENE-040426-2942]	ENSDARG00000020926	1.67514	0.744277	4.87036	11.8862	0.000565518	0.00534563
ENSGMOG00000008716	ENSG00000149743	TRPT1	trpt1	tRNA phosphotransferase 1 [Source:NCBI gene (formerly Entrezgene);Acc:115552370]	ENSDARG00000037628	1.60246	0.680288	3.63534	11.8881	0.000564928	0.00534563
ENSGMOG00000011845	ENSG00000152601	MBNL1	mbnl1	muscleblind-like splicing regulator 1 [Source:NCBI gene (formerly Entrezgene);Acc:115548864]	ENSDARG00000052978	0.477523	-1.06636	5.84735	11.884	0.000566173	0.00534859
ENSGMOG00000023946	ENSG00000164542	KIAA0895	si:dkey-222b8.4	uncharacterized protein KIAA0895-like [Source:NCBI gene (formerly Entrezgene);Acc:115535983]	ENSDARG00000057227	0.452665	-1.14348	3.37444	11.8738	0.000569289	0.00537479
ENSGMOG00000013475	ENSG00000183696	UPP1	upp1	uridine phosphorylase 1 [Source:ZFIN;Acc:ZDB-GENE-050306-2]	ENSDARG00000040869	1.60747	0.684794	4.30583	11.8624	0.000572787	0.00540456
ENSGMOG00000013255	ENSG00000175711	B3GNTL1	b3gntl1	UDP-GlcNAc:betaGal beta-1,3-N-acetylglucosaminyltransferase-like 1 [Source:NCBI gene (formerly Entrezgene);Acc:115540621]	ENSDARG00000043431	2.2812	1.18979	1.62306	11.8596	0.000573656	0.0054095
ENSGMOG00000012911			krt96	keratin, type I cytoskeletal 13-like [Source:NCBI gene (formerly Entrezgene);Acc:115540539]	ENSDARG00000095147	0.247998	-2.0116	1.33546	11.8528	0.00057576	0.00541629
ENSGMOG00000010290	ENSG00000213782	DDX47	ddx47	DEAD (Asp-Glu-Ala-Asp) box polypeptide 47 [Source:NCBI gene (formerly Entrezgene);Acc:115558679]	ENSDARG00000102353	2.54126	1.34554	4.4433	11.8556	0.000574892	0.00541629
ENSGMOG00000000637	ENSG00000165271	NOL6	nol6	nucleolar protein 6 (RNA-associated) [Source:NCBI gene (formerly Entrezgene);Acc:115545304]	ENSDARG00000059711	2.08153	1.05765	5.05058	11.8538	0.000575424	0.00541629
ENSGMOG00000001953	ENSG00000160208	RRP1B	rrp1		ENSDARG00000103337	2.74329	1.45591	5.09909	11.8528	0.000575743	0.00541629
ENSGMOG00000011971	ENSG00000057757	PITHD1	pithd1	PITH (C-terminal proteasome-interacting domain of thioredoxin-like) domain containing 1 [Source:NCBI gene (formerly Entrezgene);Acc:115536135]	ENSDARG00000098600	1.55226	0.634374	4.74274	11.851	0.000576307	0.00541819
ENSGMOG00000035719			igl1c3		ENSDARG00000078975	3.34545	1.7422	0.175031	11.8418	0.000579156	0.00544171
ENSGMOG00000017621	ENSG00000058600	POLR3E	polr3e		ENSDARG00000037358	1.59246	0.67126	3.96151	11.8402	0.000579671	0.00544328
ENSGMOG00000010364	ENSG00000108963	DPH1	dph1	diphthamide biosynthesis 1 [Source:NCBI gene (formerly Entrezgene);Acc:115528820]	ENSDARG00000057973	1.85541	0.89174	3.71202	11.83	0.000582836	0.00546972
ENSGMOG00000013151	ENSG00000029725	RABEP1	rabep1	rabaptin, RAB GTPase binding effector protein 1 [Source:NCBI gene (formerly Entrezgene);Acc:115546837]	ENSDARG00000059600	1.59972	0.677821	4.25684	11.8213	0.00058556	0.00549199
ENSGMOG00000034579	ENSG00000118473	SGIP1	sgip1b		ENSDARG00000101215	2.75118	1.46005	0.26919	11.8174	0.000586796	0.00550029
ENSGMOG00000000902	ENSG00000156239	N6AMT1	n6amt1	N-6 adenine-specific DNA methyltransferase 1 [Source:NCBI gene (formerly Entrezgene);Acc:115547190]	ENSDARG00000115421	1.92686	0.946255	2.88896	11.8114	0.000588686	0.0055147
ENSGMOG00000034572	ENSG00000266412	NCOA4	ncoa4	nuclear receptor coactivator 4 [Source:NCBI gene (formerly Entrezgene);Acc:115559441]	ENSDARG00000021439	0.636855	-0.650963	7.5276	11.8084	0.000589649	0.00551713
ENSGMOG00000006826	ENSG00000184164	CRELD2	creld2	cysteine-rich with EGF-like domains 2 [Source:NCBI gene (formerly Entrezgene);Acc:115532428]	ENSDARG00000029071	3.24582	1.69858	7.63266	11.8088	0.000589502	0.00551713
ENSGMOG00000009293			dhrs12	dehydrogenase/reductase (SDR family) member 12 [Source:ZFIN;Acc:ZDB-GENE-060929-1134]	ENSDARG00000011770	0.430617	-1.21552	3.3741	11.8052	0.000590644	0.00552314
ENSGMOG00000006775						0.447951	-1.15859	8.67657	11.8019	0.000591703	0.00552974
ENSGMOG00000017523	ENSG00000166557	TMED3	tmed3		ENSDARG00000028816	1.78661	0.837225	4.69755	11.7993	0.000592536	0.00553422
ENSGMOG00000024678						0.373705	-1.42003	4.49492	11.7914	0.000595035	0.00555094
ENSGMOG00000006745	ENSG00000167100	SAMD14	FO704786.1	sterile alpha motif domain-containing protein 14-like [Source:NCBI gene (formerly Entrezgene);Acc:115535310]	ENSDARG00000101171	0.284038	-1.81584	0.43036	11.7916	0.000594985	0.00555094
ENSGMOG00000011112	ENSG00000167264	DUS2	dus2	dihydrouridine synthase 2 [Source:NCBI gene (formerly Entrezgene);Acc:115551150]	ENSDARG00000077607	1.80358	0.850866	4.52395	11.7897	0.000595603	0.00555293
ENSGMOG00000014015	ENSG00000278259	MYO19	myo19	myosin XIX [Source:NCBI gene (formerly Entrezgene);Acc:115547325]	ENSDARG00000073761	0.512875	-0.963322	3.55289	11.768	0.000602583	0.00561467
ENSGMOG00000035983	ENSG00000213648	SULT1A4	sult2st2		ENSDARG00000103785	0.251825	-1.98951	2.56235	11.766	0.000603213	0.0056172
ENSGMOG00000004805	ENSG00000162927	PUS10	pus10	pseudouridine synthase 10 [Source:ZFIN;Acc:ZDB-GENE-080204-5]	ENSDARG00000079973	2.46995	1.30448	4.0599	11.7484	0.00060894	0.00566716
ENSGMOG00000012161	ENSG00000198382	UVRAG	uvrag	UV radiation resistance associated gene [Source:NCBI gene (formerly Entrezgene);Acc:115546695]	ENSDARG00000023815	0.535468	-0.901128	3.16502	11.7443	0.000610285	0.00567286
ENSGMOG00000018163	ENSG00000173545	ZNF622	znf622	zinc finger protein 622 [Source:NCBI gene (formerly Entrezgene);Acc:115549014]	ENSDARG00000014692	2.1634	1.1133	4.24516	11.7422	0.000611001	0.00567286
ENSGMOG00000025182				probable G-protein coupled receptor [Source:NCBI gene (formerly Entrezgene);Acc:115557852]	ENSDARG00000012496	0.0465669	-4.42455	0.207155	11.7425	0.000610905	0.00567286
ENSGMOG00000011938	ENSG00000197416	FABP12		fatty acid-binding protein, heart-like [Source:NCBI gene (formerly Entrezgene);Acc:115535639]		0.545259	-0.874986	12.1202	11.7447	0.000610162	0.00567286
ENSGMOG00000002690	ENSG00000131467	PSME3	psme3	proteasome activator subunit 3 [Source:NCBI gene (formerly Entrezgene);Acc:115530767]	ENSDARG00000012234	1.94655	0.960919	3.972	11.7348	0.000613425	0.00569199
ENSGMOG00000037201	ENSG00000177425	PAWR	pawr	PRKC, apoptosis, WT1, regulator [Source:NCBI gene (formerly Entrezgene);Acc:115531994]	ENSDARG00000045486	0.558871	-0.839412	4.84638	11.7227	0.000617414	0.00572223
ENSGMOG00000002004	ENSG00000115875	SRSF7	srsf7a	serine and arginine rich splicing factor 7a [Source:NCBI gene (formerly Entrezgene);Acc:115560894]	ENSDARG00000035325	1.81203	0.857608	5.01159	11.7199	0.000618338	0.00572739
ENSGMOG00000007193	ENSG00000166333	ILK	ilk		ENSDARG00000056964	0.552876	-0.854973	4.4646	11.7173	0.000619216	0.00573214
ENSGMOG00000008928	ENSG00000153113	CAST	cast	calpastatin [Source:ZFIN;Acc:ZDB-GENE-050810-2]	ENSDARG00000058693	0.620381	-0.688774	6.1918	11.7105	0.00062148	0.0057497
ENSGMOG00000017025	ENSG00000114686	MRPL3	mrpl3	mitochondrial ribosomal protein L3 [Source:NCBI gene (formerly Entrezgene);Acc:115536129]	ENSDARG00000103318	1.86754	0.90114	4.40664	11.7074	0.000622509	0.00575582
ENSGMOG00000013220	ENSG00000105135	ILVBL	ilvbl	ilvB (bacterial acetolactate synthase)-like [Source:NCBI gene (formerly Entrezgene);Acc:115560845]	ENSDARG00000017126	0.490128	-1.02877	6.79699	11.7003	0.000624907	0.00577458
ENSGMOG00000036113	ENSG00000160993	ALKBH4	alkbh4	alkB homolog 4, lysine demthylase [Source:NCBI gene (formerly Entrezgene);Acc:115546791]	ENSDARG00000052247	1.82816	0.870396	2.28735	11.6959	0.000626368	0.00578468
ENSGMOG00000030003	ENSG00000006062	MAP3K14	map3k14a	mitogen-activated protein kinase kinase kinase 14a [Source:NCBI gene (formerly Entrezgene);Acc:115529332]	ENSDARG00000074060	0.619123	-0.691701	4.1772	11.6939	0.000627062	0.00578767
ENSGMOG00000035887						1.71762	0.780407	2.55203	11.6884	0.00062892	0.0058014
ENSGMOG00000028993	ENSG00000144057	ST6GAL2	st6gal2a	ST6 beta-galactosamide alpha-2,6-sialyltranferase 2b [Source:NCBI gene (formerly Entrezgene);Acc:115541866]	ENSDARG00000039335	0.406945	-1.29709	1.63344	11.6801	0.000631716	0.00582033
ENSGMOG00000006485	ENSG00000168228	ZCCHC4	zcchc4	zinc finger, CCHC domain containing 4 [Source:NCBI gene (formerly Entrezgene);Acc:115529697]	ENSDARG00000104531	2.66369	1.41343	4.79199	11.6807	0.000631525	0.00582033
ENSGMOG00000017649	ENSG00000178409	BEND3	bend3	BEN domain containing 3 [Source:NCBI gene (formerly Entrezgene);Acc:115543546]	ENSDARG00000076903	1.62144	0.697275	3.80826	11.672	0.000634473	0.0058423
ENSGMOG00000012392	ENSG00000156510	HKDC1	hkdc1	hexokinase-1-like [Source:NCBI gene (formerly Entrezgene);Acc:115558187]	ENSDARG00000038703	0.449463	-1.15373	6.33109	11.6618	0.000637972	0.00587106
ENSGMOG00000005221	ENSG00000164038	SLC9B2				0.285101	-1.81045	2.36733	11.6598	0.000638668	0.00587402
ENSGMOG00000011817	ENSG00000117461	PIK3R3	pik3r3a		ENSDARG00000103038	0.566503	-0.819845	3.483	11.6539	0.000640679	0.00588905
ENSGMOG00000027093						1.57973	0.659675	4.63371	11.6522	0.000641281	0.00589113
ENSGMOG00000010891	ENSG00000100592	DAAM1	daam1b	dishevelled associated activator of morphogenesis 1 [Source:NCBI gene (formerly Entrezgene);Acc:115534003]	ENSDARG00000009689	0.64462	-0.633479	5.88358	11.6464	0.000643258	0.00590583
ENSGMOG00000015087	ENSG00000137574	TGS1	lyn	LYN proto-oncogene, Src family tyrosine kinase [Source:ZFIN;Acc:ZDB-GENE-040912-7]	ENSDARG00000107511	2.09687	1.06824	2.61757	11.6275	0.000649825	0.00596263
ENSGMOG00000027173	ENSG00000083457	ITGAE	itgae.2		ENSDARG00000057787	2.57492	1.36453	3.94464	11.6189	0.000652858	0.00598695
ENSGMOG00000011796						3.50152	1.80798	2.00285	11.6177	0.000653287	0.00598738
ENSGMOG00000014695	ENSG00000164951	PDP1	pdp1	pyruvate dehyrogenase phosphatase catalytic subunit 1 [Source:NCBI gene (formerly Entrezgene);Acc:115554131]	ENSDARG00000076308	0.606093	-0.722388	2.7793	11.6124	0.000655122	0.00599894
ENSGMOG00000018568	ENSG00000138674	SEC31A	sec31a	SEC31 homolog A, COPII coat complex component [Source:NCBI gene;Acc:266638]	ENSDARG00000021082	2.20681	1.14197	6.07971	11.6119	0.000655314	0.00599894
ENSGMOG00000032802	ENSG00000151929	BAG3	bag3	BCL2 associated athanogene 3 [Source:NCBI gene (formerly Entrezgene);Acc:115560116]	ENSDARG00000039486	0.558978	-0.839138	3.01646	11.5961	0.000660885	0.00604288
ENSGMOG00000005865	ENSG00000196781	TLE1		transducin-like enhancer protein 1 [Source:NCBI gene (formerly Entrezgene);Acc:115545643]		1.75736	0.813411	3.30047	11.5971	0.000660534	0.00604288
ENSGMOG00000014028	ENSG00000153132	CLGN	clgn	calmegin [Source:NCBI gene (formerly Entrezgene);Acc:115540525]	ENSDARG00000009315	2.26757	1.18115	5.4785	11.5906	0.000662865	0.00605744
ENSGMOG00000025435						0.565917	-0.821338	10.9792	11.5856	0.000664656	0.00607027
ENSGMOG00000029718	ENSG00000083635	NUFIP1	nufip1	nuclear FMR1 interacting protein 1 [Source:NCBI gene (formerly Entrezgene);Acc:115541823]	ENSDARG00000101024	3.03785	1.60305	3.02381	11.5819	0.000665979	0.00607881
ENSGMOG00000024201	ENSG00000264058		krt222	keratin 222 [Source:NCBI gene (formerly Entrezgene);Acc:115540532]	ENSDARG00000071518	0.247134	-2.01664	4.15199	11.5803	0.000666541	0.00608039
ENSGMOG00000014075	ENSG00000113790	EHHADH	ehhadh	enoyl-CoA, hydratase/3-hydroxyacyl CoA dehydrogenase [Source:NCBI gene (formerly Entrezgene);Acc:115533260]	ENSDARG00000070029	0.601672	-0.73295	6.20068	11.5779	0.000667398	0.00608467
ENSGMOG00000027167			cyp2p8	cytochrome P450 2J2-like [Source:NCBI gene (formerly Entrezgene);Acc:115555958]	ENSDARG00000042982	0.419975	-1.25162	6.08762	11.5768	0.000667789	0.00608468
ENSGMOG00000004320	ENSG00000115649	CNPPD1	cnppd1	cyclin Pas1/PHO80 domain containing 1 [Source:ZFIN;Acc:ZDB-GENE-030131-6808]	ENSDARG00000027078	0.654468	-0.611605	5.34734	11.5678	0.000671042	0.00611077
ENSGMOG00000036649	ENSG00000138472	GUCA1C	guca1c	guanylate cyclase activator 1C [Source:NCBI gene (formerly Entrezgene);Acc:115561336]	ENSDARG00000030758	0.111074	-3.1704	3.34186	11.5558	0.000675378	0.00614669
ENSGMOG00000014776	ENSG00000180329	CCDC43	ccdc43	coiled-coil domain containing 43 [Source:NCBI gene (formerly Entrezgene);Acc:115535445]	ENSDARG00000054446	2.0471	1.03358	4.57478	11.5476	0.00067836	0.00616666
ENSGMOG00000034620			zgc:162608	apolipoprotein A1/A4/E family protein [Source:NCBI gene (formerly Entrezgene);Acc:115561366]	ENSDARG00000069375	0.136091	-2.87735	4.48764	11.5373	0.000682132	0.00619735
ENSGMOG00000005086	ENSG00000106268	NUDT1	nudt1	nudix (nucleoside diphosphate linked moiety X)-type motif 1 [Source:NCBI gene (formerly Entrezgene);Acc:115535971]	ENSDARG00000030573	2.08297	1.05864	4.15252	11.5333	0.000683602	0.0062053
ENSGMOG00000004965	ENSG00000162813	BPNT1	bpnt1	bisphosphate nucleotidase 1 [Source:NCBI gene (formerly Entrezgene);Acc:115533904]	ENSDARG00000043684	0.563892	-0.82651	5.13002	11.5293	0.00068507	0.00621323
ENSGMOG00000000189	ENSG00000115306	SPTBN1	sptbn1	spectrin beta, non-erythrocytic 1 [Source:NCBI gene (formerly Entrezgene);Acc:115539951]	ENSDARG00000102883	0.639216	-0.645624	6.89522	11.5281	0.000685503	0.00621356
ENSGMOG00000004744	ENSG00000122299	ZC3H7A	zc3h7a	zinc finger CCCH-type containing 7A [Source:NCBI gene (formerly Entrezgene);Acc:115528765]	ENSDARG00000102195	1.62831	0.703373	4.57756	11.5106	0.000692019	0.00626296
ENSGMOG00000018581	ENSG00000184470	TXNRD2	txnrd2.1	thioredoxin reductase 2, tandem duplicate 2 [Source:NCBI gene (formerly Entrezgene);Acc:115544962]	ENSDARG00000094470	2.81889	1.49513	3.08789	11.5099	0.000692249	0.00626296
ENSGMOG00000005262	ENSG00000172071	EIF2AK3	eif2ak3	eukaryotic translation initiation factor 2-alpha kinase 3 [Source:ZFIN;Acc:ZDB-GENE-050414-2]	ENSDARG00000062139	2.06132	1.04357	4.65215	11.5095	0.000692416	0.00626296
ENSGMOG00000012126	ENSG00000014216	CAPN1	CAPN1	calpain 1 [Source:NCBI gene (formerly Entrezgene);Acc:115529779]	ENSDARG00000045199	0.629081	-0.668683	5.58556	11.5091	0.000692552	0.00626296
ENSGMOG00000021474				small nucleolar RNA SNORA65 [Source:NCBI gene (formerly Entrezgene);Acc:115559378]		3.40801	1.76893	0.423554	11.5028	0.000694918	0.00628073
ENSGMOG00000016984	ENSG00000183735	TBK1	tbk1	TANK-binding kinase 1 [Source:NCBI gene (formerly Entrezgene);Acc:115541435]	ENSDARG00000103095	0.611749	-0.708989	6.16713	11.4992	0.000696253	0.00628917
ENSGMOG00000016075	ENSG00000115289	PCGF1	pcgf1	polycomb group ring finger 1 [Source:NCBI gene (formerly Entrezgene);Acc:115552667]	ENSDARG00000001249	1.97242	0.979965	1.37095	11.4902	0.000699656	0.00631626
ENSGMOG00000015543	ENSG00000204084	INPP5B	inpp5b	inositol polyphosphate-5-phosphatase B [Source:NCBI gene (formerly Entrezgene);Acc:115553425]	ENSDARG00000103683	1.57155	0.652191	5.44486	11.489	0.000700084	0.00631649
ENSGMOG00000020535			si:dkeyp-75b4.10		ENSDARG00000079043	20.4731	4.35566	0.755719	11.4867	0.000700952	0.00632068
ENSGMOG00000013522	ENSG00000136718	IMP4	imp4	IMP U3 small nucleolar ribonucleoprotein 4 [Source:NCBI gene (formerly Entrezgene);Acc:115554532]	ENSDARG00000054540	2.01743	1.01252	4.40381	11.4772	0.000704542	0.00634146
ENSGMOG00000030902	ENSG00000213648	SULT1A4	sult2st2		ENSDARG00000103785	0.267454	-1.90264	0.667018	11.4757	0.000705124	0.00634146
ENSGMOG00000010357	ENSG00000138463	SLC49A4	slc49a4	solute carrier family 49 member 4 [Source:ZFIN;Acc:ZDB-GENE-040912-167]	ENSDARG00000009783	1.79768	0.846137	3.06059	11.4753	0.000705281	0.00634146
ENSGMOG00000016944			si:dkey-266f7.9	phosphatidylinositol-specific phospholipase C [Source:NCBI gene (formerly Entrezgene);Acc:115536226]	ENSDARG00000075958	24.1995	4.59691	0.584602	11.4782	0.00070418	0.00634146
ENSGMOG00000030256						2.16972	1.11751	0.725233	11.474	0.000705761	0.00634213
ENSGMOG00000004565	ENSG00000176454	LPCAT4	lpcat4	lysophosphatidylcholine acyltransferase 4 [Source:NCBI gene (formerly Entrezgene);Acc:115529731]	ENSDARG00000035028	0.400178	-1.32129	4.90772	11.4705	0.000707103	0.00635055
ENSGMOG00000007707	ENSG00000099899	TRMT2A	trmt2a	tRNA methyltransferase 2 homolog A [Source:HGNC Symbol;Acc:HGNC:24974]	ENSDARG00000002830	1.9588	0.969971	4.28178	11.46	0.000711088	0.00637953
ENSGMOG00000005111	ENSG00000182489	XKRX	xkrx	XK related X-linked [Source:NCBI gene (formerly Entrezgene);Acc:115552464]	ENSDARG00000044011	0.570305	-0.810194	4.03807	11.4581	0.000711847	0.00637953
ENSGMOG00000033249	ENSG00000099849	RASSF7	rassf7a	Ras association domain family member 7a [Source:NCBI gene (formerly Entrezgene);Acc:115550376]	ENSDARG00000079917	0.55622	-0.846272	3.52446	11.4571	0.000712208	0.00637953
ENSGMOG00000003679	ENSG00000102189	EEA1	eea1	early endosome antigen 1 [Source:NCBI gene (formerly Entrezgene);Acc:115550264]	ENSDARG00000062868	0.647313	-0.627465	5.88947	11.4599	0.000711146	0.00637953
ENSGMOG00000026416	ENSG00000146416	AIG1	aig1	androgen-induced 1 (H. sapiens) [Source:ZFIN;Acc:ZDB-GENE-041014-358]	ENSDARG00000007171	4.62708	2.2101	0.74577	11.4567	0.000712366	0.00637953
ENSGMOG00000004325	ENSG00000206561	COLQ	colq	collagen-like tail subunit (single strand of homotrimer) of asymmetric acetylcholinesterase [Source:NCBI gene (formerly Entrezgene);Acc:115554467]	ENSDARG00000019692	0.364043	-1.45782	3.06508	11.4479	0.000715743	0.00640611
ENSGMOG00000016777	ENSG00000015520	NPC1L1	NPC1L1	NPC1-like 1 [Source:NCBI gene (formerly Entrezgene);Acc:115553532]	ENSDARG00000099558	0.456538	-1.13119	4.7778	11.4446	0.000717004	0.00641373
ENSGMOG00000035008	ENSG00000243414	TICAM2	ticam1	toll-like receptor adaptor molecule 1 [Source:NCBI gene (formerly Entrezgene);Acc:115549132]	ENSDARG00000102493	1.89868	0.925	2.95843	11.4406	0.000718553	0.00642391
ENSGMOG00000015358				phospholipase A2, minor isoenzyme-like [Source:NCBI gene (formerly Entrezgene);Acc:115545161]		9.34696	3.2245	1.41212	11.4345	0.00072091	0.00644131
ENSGMOG00000016817			lmnl3	lamin L3 [Source:NCBI gene (formerly Entrezgene);Acc:115559064]	ENSDARG00000007751	1.72567	0.787158	4.17041	11.429	0.000723072	0.00645694
ENSGMOG00000017866	ENSG00000230667	SETSIP	nap1l4a	nucleosome assembly protein 1-like 4a [Source:NCBI gene (formerly Entrezgene);Acc:115550272]	ENSDARG00000070560	1.90489	0.929706	5.80851	11.415	0.000728527	0.00650195
ENSGMOG00000014908	ENSG00000204394	VARS1	vars1	valyl-tRNA synthetase 1 [Source:NCBI gene (formerly Entrezgene);Acc:115554786]	ENSDARG00000044575	2.99266	1.58143	6.55364	11.41	0.000730509	0.00651592
ENSGMOG00000001188	ENSG00000108406	DHX40	dhx40	DEAH (Asp-Glu-Ala-His) box polypeptide 40 [Source:NCBI gene (formerly Entrezgene);Acc:115560827]	ENSDARG00000041586	2.23222	1.15848	2.82375	11.4071	0.000731652	0.0065224
ENSGMOG00000011903	ENSG00000100442	FKBP3	fkbp3	FKBP prolyl isomerase 3 [Source:NCBI gene (formerly Entrezgene);Acc:115534076]	ENSDARG00000098059	1.79839	0.846704	7.03923	11.3951	0.000736374	0.00656076
ENSGMOG00000033884	ENSG00000117505	DR1	dr1	down-regulator of transcription 1 [Source:NCBI gene (formerly Entrezgene);Acc:115555945]	ENSDARG00000105098	1.67175	0.741355	3.71146	11.3927	0.000737323	0.00656549
ENSGMOG00000017576	ENSG00000164022	AIMP1	aimp1a	aminoacyl tRNA synthetase complex interacting multifunctional protein 1a [Source:NCBI gene (formerly Entrezgene);Acc:115539896]	ENSDARG00000060036	1.65689	0.728474	5.1487	11.3914	0.000737851	0.00656571
ENSGMOG00000033497						0.225871	-2.14643	0.100676	11.3835	0.000741003	0.00658702
ENSGMOG00000013395						0.470433	-1.08794	4.55086	11.3769	0.000743643	0.00660674
ENSGMOG00000014842	ENSG00000136872	ALDOB	aldob	aldolase b, fructose-bisphosphate [Source:NCBI gene (formerly Entrezgene);Acc:115552013]	ENSDARG00000053684	0.195847	-2.3522	10.8896	11.3727	0.000745299	0.0066177
ENSGMOG00000012580	ENSG00000071073	MGAT4A	mgat4a	alpha-1,3-mannosyl-glycoprotein 4-beta-N-acetylglucosaminyltransferase A [Source:NCBI gene (formerly Entrezgene);Acc:115533027]	ENSDARG00000063330	0.595014	-0.749004	2.99755	11.366	0.000748026	0.00663815
ENSGMOG00000004963	ENSG00000177868	SVBP	svbp	small vasohibin binding protein [Source:NCBI gene (formerly Entrezgene);Acc:115543425]	ENSDARG00000102305	2.23075	1.15753	2.67995	11.3626	0.000749387	0.00664646
ENSGMOG00000016344	ENSG00000172009	THOP1	thop1	thimet oligopeptidase 1 [Source:NCBI gene (formerly Entrezgene);Acc:115556075]	ENSDARG00000013776	1.69267	0.759303	5.39552	11.3604	0.00075027	0.00665053
ENSGMOG00000008151	ENSG00000223496	EXOSC6	exosc6	exosome component 6 [Source:NCBI gene (formerly Entrezgene);Acc:115551081]	ENSDARG00000036060	2.68083	1.42268	3.55907	11.3557	0.000752165	0.00666355
ENSGMOG00000011019	ENSG00000149541	B3GAT3	b3gat3	beta-1,3-glucuronyltransferase 3 (glucuronosyltransferase I) [Source:NCBI gene (formerly Entrezgene);Acc:115529457]	ENSDARG00000001939	1.87796	0.909169	2.37591	11.3501	0.000754441	0.00667994
ENSGMOG00000009901	ENSG00000164897	TMUB1	tmub1	transmembrane and ubiquitin-like domain containing 1 [Source:NCBI gene (formerly Entrezgene);Acc:115549088]	ENSDARG00000038787	1.52275	0.606682	5.02973	11.3414	0.000757995	0.00670762
ENSGMOG00000011997	ENSG00000168615	ADAM9	adam9	ADAM metallopeptidase domain 9 [Source:NCBI gene (formerly Entrezgene);Acc:115545926]	ENSDARG00000010070	0.559702	-0.837268	6.21772	11.3343	0.000760881	0.00672935
ENSGMOG00000001441	ENSG00000211454	AKR7L	akr7a3	aldo-keto reductase family 7, member A3 (aflatoxin aldehyde reductase) [Source:NCBI gene (formerly Entrezgene);Acc:115557757]	ENSDARG00000016649	0.559901	-0.836758	7.15764	11.3263	0.000764166	0.00675459
ENSGMOG00000017772	ENSG00000236699	ARHGEF38	arhgef38		ENSDARG00000079377	0.370948	-1.43071	3.41253	11.3238	0.000765196	0.00675988
ENSGMOG00000023449	ENSG00000267645		polr2j	RNA polymerase II subunit J [Source:NCBI gene (formerly Entrezgene);Acc:115557568]	ENSDARG00000035146	1.77084	0.824437	2.10773	11.3222	0.00076585	0.00676184
ENSGMOG00000027201	ENSG00000163155	LYSMD1	lysmd1	LysM, putative peptidoglycan-binding, domain containing 1 [Source:NCBI gene (formerly Entrezgene);Acc:115554782]	ENSDARG00000054789	1.63976	0.713486	1.70415	11.3211	0.000766332	0.00676229
ENSGMOG00000007681	ENSG00000163932	PRKCD	prkcda	protein kinase C, delta a [Source:NCBI gene (formerly Entrezgene);Acc:115556571]	ENSDARG00000009208	0.616305	-0.698283	4.39267	11.3095	0.00077112	0.0068007
ENSGMOG00000028170	ENSG00000172985	SH3RF3	SH3RF3	SH3 domain containing ring finger 3 [Source:NCBI gene (formerly Entrezgene);Acc:115533313]	ENSDARG00000102334	0.446217	-1.16418	0.209699	11.301	0.000774648	0.00682798
ENSGMOG00000014527	ENSG00000180190	TDRP	si:ch211-225h24.2	si:ch211-225h24.2 [Source:ZFIN;Acc:ZDB-GENE-030131-1581]	ENSDARG00000104936	0.383783	-1.38164	2.9994	11.2984	0.000775723	0.00683361
ENSGMOG00000032539	ENSG00000076604	TRAF4	traf4a	tnf receptor-associated factor 4a [Source:NCBI gene (formerly Entrezgene);Acc:115561371]	ENSDARG00000003963	0.520037	-0.943315	3.18616	11.2951	0.000777121	0.00683822
ENSGMOG00000008560			mep1a.2		ENSDARG00000008029	0.000314868	-11.633	2.54715	11.2956	0.000776922	0.00683822
ENSGMOG00000024079	ENSG00000204237	OXLD1		oxidoreductase-like domain containing 1 [Source:NCBI gene (formerly Entrezgene);Acc:115531072]		2.75405	1.46156	0.209324	11.2925	0.000778201	0.00684389
ENSGMOG00000002883	ENSG00000155100	OTUD6B	otud6b	OTU deubiquitinase 6B [Source:NCBI gene (formerly Entrezgene);Acc:115536014]	ENSDARG00000102705	2.00238	1.00171	2.68724	11.2861	0.000780909	0.00686385
ENSGMOG00000016493	ENSG00000145882	PCYOX1L	pcyox1l	prenylcysteine oxidase 1 like [Source:NCBI gene (formerly Entrezgene);Acc:115546878]	ENSDARG00000069003	1.61628	0.692681	1.79822	11.2835	0.000781999	0.00686958
ENSGMOG00000012375	ENSG00000148288	GBGT1	gbgt1l3	globoside alpha-1,3-N-acetylgalactosaminyltransferase 1-like [Source:NCBI gene (formerly Entrezgene);Acc:115558980]	ENSDARG00000091969	0.254223	-1.97584	3.23461	11.2634	0.0007905	0.00694036
ENSGMOG00000000986	ENSG00000175467	SART1		spliceosome associated factor 1, recruiter of U4/U6.U5 tri-snRNP [Source:NCBI gene (formerly Entrezgene);Acc:115539724]		1.60039	0.678421	5.53178	11.2561	0.000793616	0.00695991
ENSGMOG00000003347	ENSG00000168724	DNAJC21	dnajc21	DnaJ heat shock protein family (Hsp40) member C21 [Source:NCBI gene (formerly Entrezgene);Acc:115532497]	ENSDARG00000105195	2.07476	1.05294	3.46671	11.2562	0.000793575	0.00695991
ENSGMOG00000014231	ENSG00000054116	TRAPPC3	trappc3	trafficking protein particle complex 3 [Source:NCBI gene (formerly Entrezgene);Acc:115535970]	ENSDARG00000045364	1.54572	0.628275	3.98962	11.2497	0.00079634	0.0069799
ENSGMOG00000003964	ENSG00000164758	MED30	med30	mediator complex subunit 30 [Source:NCBI gene;Acc:393690]	ENSDARG00000101115	1.75439	0.810967	1.21553	11.2462	0.000797854	0.00698925
ENSGMOG00000013930	ENSG00000060656	PTPRU	ptprua	protein tyrosine phosphatase receptor type Ua [Source:ZFIN;Acc:ZDB-GENE-060503-232]	ENSDARG00000092638	0.28695	-1.80113	2.19884	11.2438	0.00079891	0.00699459
ENSGMOG00000017379	ENSG00000155380	SLC16A1	slc16a1b	monocarboxylate transporter 1-like [Source:NCBI gene (formerly Entrezgene);Acc:115541029]	ENSDARG00000068572	0.423676	-1.23897	5.26502	11.2425	0.000799466	0.00699555
ENSGMOG00000010395	ENSG00000012223	LTF	tfa	transferrin-a [Source:ZFIN;Acc:ZDB-GENE-980526-35]	ENSDARG00000016771	0.347901	-1.52325	6.89568	11.2384	0.000801224	0.00700311
ENSGMOG00000029028	ENSG00000124788	ATXN1	atxn1a	ataxin 1 [Source:HGNC Symbol;Acc:HGNC:10548]	ENSDARG00000061687	0.398613	-1.32694	0.466693	11.2391	0.000800917	0.00700311
ENSGMOG00000029770				gmo-mir-11210 [Source:miRBase;Acc:MI0036262]		3.27265	1.71046	-0.667471	11.2334	0.00080338	0.00701803
ENSGMOG00000019185	ENSG00000110628	SLC22A18	slc22a18		ENSDARG00000052271	0.46999	-1.0893	4.85688	11.2302	0.000804775	0.00702239
ENSGMOG00000036024	ENSG00000148019	CEP78	cep78	centrosomal protein 78 [Source:NCBI gene (formerly Entrezgene);Acc:115545728]	ENSDARG00000039229	0.588156	-0.765729	3.10491	11.2308	0.000804492	0.00702239
ENSGMOG00000026467			ncaldb	neurocalcin-delta B-like [Source:NCBI gene (formerly Entrezgene);Acc:115535853]	ENSDARG00000011334	0.51869	-0.947057	2.34381	11.2273	0.000806015	0.00702929
ENSGMOG00000032192	ENSG00000162729	IGSF8	igsf8	immunoglobulin superfamily, member 8 [Source:NCBI gene (formerly Entrezgene);Acc:115557399]	ENSDARG00000038467	0.619281	-0.691335	3.07766	11.2252	0.000806948	0.00703351
ENSGMOG00000020354	ENSG00000145626	UGT3A1	ugt5a1		ENSDARG00000016479	0.238558	-2.06759	2.62653	11.209	0.000814034	0.00708739
ENSGMOG00000033380	ENSG00000088298	EDEM2	edem2		ENSDARG00000028448	1.65535	0.727134	3.92086	11.207	0.000814879	0.00709081
ENSGMOG00000015670	ENSG00000100744	GSKIP	gskip	gsk3b interacting protein [Source:NCBI gene (formerly Entrezgene);Acc:115544117]	ENSDARG00000038099	1.53062	0.614112	5.659	11.2054	0.000815598	0.00709312
ENSGMOG00000015396	ENSG00000146205	ANO7	ANO7		ENSDARG00000104834	3.74152	1.90362	-0.473629	11.179	0.000827273	0.00719066
ENSGMOG00000003026	ENSG00000099330	OCEL1		RNA polymerase II elongation factor ELL-like [Source:NCBI gene (formerly Entrezgene);Acc:115558703]		0.527191	-0.923603	3.09873	11.1746	0.00082925	0.00720386
ENSGMOG00000020448			cirbpa		ENSDARG00000103672	1.67651	0.745461	8.29846	11.1717	0.000830557	0.0072112
ENSGMOG00000016662	ENSG00000124228	DDX27	ddx27		ENSDARG00000091831	2.77005	1.46991	4.45155	11.1703	0.000831194	0.00721274
ENSGMOG00000018276	ENSG00000081913	PHLPP1	phlpp1		ENSDARG00000078694	0.541621	-0.884644	3.08808	11.1682	0.000832125	0.00721554
ENSGMOG00000024272						2.00778	1.0056	1.60447	11.1675	0.000832439	0.00721554
ENSGMOG00000033610						2.45955	1.29839	1.48055	11.165	0.000833562	0.00721744
ENSGMOG00000031511				Small nucleolar RNA SNORD31 [Source:RFAM;Acc:RF00089]		3.32117	1.73169	-0.553896	11.1649	0.000833579	0.00721744
ENSGMOG00000015115	ENSG00000077009	NMRK2	mibp2	muscle-specific beta 1 integrin binding protein 2 [Source:ZFIN;Acc:ZDB-GENE-031113-14]	ENSDARG00000101844	1.7509	0.808098	7.2654	11.159	0.000836234	0.00723642
ENSGMOG00000005682	ENSG00000174227	PIGG	PIGG	phosphatidylinositol glycan anchor biosynthesis class G [Source:NCBI gene (formerly Entrezgene);Acc:115552395]	ENSDARG00000038270	1.57153	0.652173	3.696	11.1539	0.000838552	0.00725248
ENSGMOG00000016991			surf2		ENSDARG00000112476	1.80131	0.849044	7.64996	11.1477	0.000841353	0.00727269
ENSGMOG00000023899	ENSG00000112305	SMAP1	smap1	small ArfGAP 1 [Source:NCBI gene (formerly Entrezgene);Acc:115560219]	ENSDARG00000031302	1.8067	0.853361	3.65795	11.1438	0.00084314	0.00728412
ENSGMOG00000014099	ENSG00000133138	TBC1D8B	tbc1d8b	TBC1 domain family member 8B [Source:NCBI gene;Acc:566657]	ENSDARG00000062192	1.99393	0.995612	4.70046	11.1394	0.000845153	0.00729748
ENSGMOG00000012412	ENSG00000151247	EIF4E				2.05831	1.04146	3.70491	11.1334	0.000847886	0.00731302
ENSGMOG00000006736	ENSG00000134318	ROCK2	si:dkey-65b13.9	rho-associated protein kinase 2-like [Source:NCBI gene (formerly Entrezgene);Acc:115534124]	ENSDARG00000105249	0.537449	-0.8958	4.45405	11.1338	0.000847688	0.00731302
ENSGMOG00000025808	ENSG00000102996	MMP15	mmp15a	matrix metallopeptidase 15a [Source:ZFIN;Acc:ZDB-GENE-070817-4]	ENSDARG00000051962	0.595394	-0.748083	3.40196	11.1287	0.000850024	0.00732743
ENSGMOG00000034688	ENSG00000150551	LYPD1		LY6/PLAUR domain containing 1 [Source:NCBI gene (formerly Entrezgene);Acc:115529669]		0.462293	-1.11312	3.97495	11.1095	0.000858869	0.00739553
ENSGMOG00000007857	ENSG00000161203	AP2M1	ap2m1b		ENSDARG00000033899	0.660005	-0.599451	7.17494	11.1046	0.000861137	0.00741099
ENSGMOG00000004237	ENSG00000005194	CIAPIN1	ciapin1	cytokine induced apoptosis inhibitor 1 [Source:NCBI gene (formerly Entrezgene);Acc:115550885]	ENSDARG00000045733	1.54063	0.623525	6.56891	11.1012	0.000862711	0.00742045
ENSGMOG00000010771	ENSG00000182919	C11orf54	C5H11orf54		ENSDARG00000110147	0.409231	-1.28901	5.44631	11.0993	0.000863586	0.0074239
ENSGMOG00000013029	ENSG00000176463	SLCO3A1	slco3a1	solute carrier organic anion transporter family, member 3A1 [Source:NCBI gene (formerly Entrezgene);Acc:115550782]	ENSDARG00000018726	1.75034	0.807631	3.59856	11.0935	0.000866293	0.00744309
ENSGMOG00000032423						1.63575	0.70995	1.56524	11.0902	0.000867839	0.00745228
ENSGMOG00000017732	ENSG00000236699	ARHGEF38	arhgef38	Rho guanine nucleotide exchange factor (GEF) 38 [Source:ZFIN;Acc:ZDB-GENE-090313-83]	ENSDARG00000079377	0.342446	-1.54605	5.49305	11.0869	0.0008694	0.00746159
ENSGMOG00000020716				small nucleolar RNA SNORD46 [Source:NCBI gene (formerly Entrezgene);Acc:115549705]		5.97784	2.57963	-0.919898	11.0813	0.00087202	0.00747589
ENSGMOG00000014831	ENSG00000204475	NCR3	si:ch73-22o12.1	nectin cell adhesion molecule 2 [Source:NCBI gene (formerly Entrezgene);Acc:115553438]	ENSDARG00000062831	0.653886	-0.61289	5.05237	11.0765	0.0008743	0.00749133
ENSGMOG00000001085	ENSG00000109466	KLHL2	klhl2	kelch-like family member 2 [Source:NCBI gene (formerly Entrezgene);Acc:115540962]	ENSDARG00000061786	1.54179	0.624606	3.01441	11.0738	0.000875576	0.00749817
ENSGMOG00000015072	ENSG00000130165	ELOF1	elof1	transcription elongation factor 1 homolog [Source:NCBI gene (formerly Entrezgene);Acc:115560152]	ENSDARG00000099453	1.68664	0.754153	4.01169	11.0711	0.000876844	0.00750492
ENSGMOG00000016508	ENSG00000180098	TRNAU1AP	trnau1apa	tRNA selenocysteine 1 associated protein 1 [Source:NCBI gene (formerly Entrezgene);Acc:115535760]	ENSDARG00000101323	1.59694	0.675308	4.7596	11.0636	0.00088039	0.00753115
ENSGMOG00000014880	ENSG00000095464	PDE6C	pde6c	phosphodiesterase 6C, cGMP-specific, cone, alpha prime [Source:NCBI gene (formerly Entrezgene);Acc:115531493]	ENSDARG00000100397	2.654	1.40817	0.515846	11.0603	0.00088195	0.00754038
ENSGMOG00000015344	ENSG00000110911	SLC11A2		natural resistance-associated macrophage protein 2-like [Source:NCBI gene (formerly Entrezgene);Acc:115557718]		1.52218	0.606141	5.28121	11.0508	0.000886488	0.00757504
ENSGMOG00000029154	ENSG00000178719	GRINA	grinaa	glutamate receptor, ionotropic, N-methyl D-aspartate-associated protein 1a (glutamate binding) [Source:NCBI gene (formerly Entrezgene);Acc:115535604]	ENSDARG00000101317	0.612451	-0.707333	5.92695	11.0452	0.00088917	0.00759382
ENSGMOG00000035415			tdgf1	teratocarcinoma-derived growth factor 1 [Source:NCBI gene (formerly Entrezgene);Acc:115544296]	ENSDARG00000035095	0.483352	-1.04885	3.92331	11.0408	0.00089129	0.00760778
ENSGMOG00000021594				small nucleolar RNA SNORA23 [Source:NCBI gene (formerly Entrezgene);Acc:115533759]		2.61638	1.38757	0.188656	11.0395	0.000891906	0.00760889
ENSGMOG00000017184	ENSG00000108592	FTSJ3	ftsj3		ENSDARG00000104938	3.03989	1.60402	5.80296	11.0361	0.000893526	0.00761856
ENSGMOG00000015812	ENSG00000197416	FABP12	rbp5	retinol binding protein 1a, cellular [Source:NCBI gene (formerly Entrezgene);Acc:115553992]	ENSDARG00000101481	0.582971	-0.778504	6.69112	11.0335	0.00089479	0.00762519
ENSGMOG00000010144	ENSG00000145740	SLC30A5	slc30a5	solute carrier family 30 member 5 [Source:NCBI gene (formerly Entrezgene);Acc:115542923]	ENSDARG00000051921	1.57645	0.65668	5.49164	11.0221	0.000900298	0.00766688
ENSGMOG00000016219	ENSG00000107902	LHPP	lhpp	phospholysine phosphohistidine inorganic pyrophosphate phosphatase [Source:NCBI gene (formerly Entrezgene);Acc:115531116]	ENSDARG00000060196	0.342041	-1.54776	2.39101	11.0214	0.000900662	0.00766688
ENSGMOG00000001900	ENSG00000128578	STRIP2	strip2		ENSDARG00000059003	0.330132	-1.59888	2.7851	11.019	0.000901814	0.00767252
ENSGMOG00000003268	ENSG00000149150	SLC43A1	slc43a1b	solute carrier family 43 member 1b [Source:NCBI gene (formerly Entrezgene);Acc:115540720]	ENSDARG00000037748	0.430219	-1.21686	3.23841	11.0086	0.0009069	0.0077116
ENSGMOG00000009229						0.584304	-0.77521	4.53445	11.0076	0.00090741	0.00771175
ENSGMOG00000004910	ENSG00000243789	JMJD7	jmjd7	jumonji domain containing 7 [Source:ZFIN;Acc:ZDB-GENE-050417-86]	ENSDARG00000035546	1.77219	0.82553	2.00907	11.0059	0.000908237	0.00771459
ENSGMOG00000007760	ENSG00000088387	DOCK9	DOCK9	dedicator of cytokinesis 9 [Source:NCBI gene (formerly Entrezgene);Acc:115532754]	ENSDARG00000114086	0.530419	-0.914797	5.93259	10.996	0.00091308	0.00775153
ENSGMOG00000024200	ENSG00000197712	FAM114A1	fam114a1	family with sequence similarity 114 member A1 [Source:ZFIN;Acc:ZDB-GENE-070410-52]	ENSDARG00000008287	2.04608	1.03286	4.57241	10.9883	0.000916888	0.00777122
[truncated: 1,094 more rows]
