# Supplementary material for: Transcriptome analysis reveals effects of ethynylestradiol and bisphenol A on multiple endocrine and metabolic pathways in the pituitary and liver of female Atlantic cod (Gadus morhua)
Source: Front Endocrinol (Lausanne). 2025 Jan 27;15:1491432. doi: 10.3389/fendo.2024.1491432 (PMC11808150; doi:10.3389/fendo.2024.1491432)
Supplement: Supplementary file 5 [file Table5.xlsx]

## Sheet: Table_S5A-Liver_DEGs_EE2_50nmol
Atlantic cod gene ID	Human gene stable ID	Human gene name	Zebrafish gene name	Gene description	Zebrafish gene stable ID	FC	logFC	logCPM	LR	PValue	FDR
ENSGMOG00000001191	ENSG00000185480	PARPBP	parpbp	PARP1 binding protein [Source:NCBI gene;Acc:678635]	ENSDARG00000029944	3.33371	1.73713	1.65399	10.7644	0.0010347	0.0465271
ENSGMOG00000001219	ENSG00000075188	NUP37	nup37	nucleoporin 37 [Source:NCBI gene (formerly Entrezgene);Acc:115541467]	ENSDARG00000094191	1.92375	0.943924	2.58244	11.588	0.000663777	0.0373983
ENSGMOG00000011785	ENSG00000130713	EXOSC2	exosc2	exosome component 2 [Source:NCBI gene (formerly Entrezgene);Acc:115541410]	ENSDARG00000028688	1.84256	0.881715	4.23149	11.9462	0.000547582	0.033371
ENSGMOG00000009458	ENSG00000166226	CCT2	cct2	chaperonin containing TCP1, subunit 2 (beta) [Source:NCBI gene (formerly Entrezgene);Acc:115541839]	ENSDARG00000087206	1.78937	0.839456	7.96692	20.6477	5.5204e-06	0.00108083
ENSGMOG00000009446			nots		ENSDARG00000099824	2128.26	11.0555	8.81486	78.2304	9.16973e-19	1.59584e-15
ENSGMOG00000000720	ENSG00000127325	BEST3		bestrophin 3 [Source:NCBI gene (formerly Entrezgene);Acc:115541285]		22.6703	4.50273	0.234056	14.141	0.00016961	0.0158131
ENSGMOG00000031465						3.63778	1.86306	0.630358	18.6134	1.60087e-05	0.00253278
ENSGMOG00000023680	ENSG00000179562	GCC1	gcc1	GRIP and coiled-coil domain containing 1 [Source:NCBI gene (formerly Entrezgene);Acc:115542669]	ENSDARG00000045541	1.85307	0.889919	2.5467	15.1627	9.86344e-05	0.0107286
ENSGMOG00000010027	ENSG00000104221	BRF2	brf2	BRF2 RNA polymerase III transcription initiation factor subunit [Source:NCBI gene;Acc:445142]	ENSDARG00000002060	1.82542	0.868231	2.81045	10.7927	0.001019	0.0465271
ENSGMOG00000014907	ENSG00000138750	NUP54		nucleoporin 54 [Source:NCBI gene (formerly Entrezgene);Acc:115542881]		0.627965	-0.671245	9.22457	10.7711	0.00103095	0.0465271
ENSGMOG00000031783	ENSG00000138678	GPAT3	gpat3	glycerol-3-phosphate acyltransferase 3 [Source:NCBI gene (formerly Entrezgene);Acc:115541975]	ENSDARG00000016048	0.534134	-0.904727	5.06701	15.5927	7.85567e-05	0.00911433
ENSGMOG00000030726	ENSG00000173226	IQCB1	iqcb1	IQ motif containing B1 [Source:NCBI gene (formerly Entrezgene);Acc:115542148]	ENSDARG00000101032	1.5265	0.610224	4.9619	13.0976	0.000295669	0.0227013
ENSGMOG00000012993	ENSG00000100304	TTLL12	ttll12		ENSDARG00000103537	1.77652	0.829056	4.19406	12.9342	0.000322633	0.0240638
ENSGMOG00000034971	ENSG00000152409	JMY	JMY	secretory carrier membrane protein 1 [Source:NCBI gene (formerly Entrezgene);Acc:115541878]	ENSDARG00000114796	1.84103	0.880512	5.38161	15.9293	6.57531e-05	0.00810937
ENSGMOG00000011129	ENSG00000165030	NFIL3	nfil3	nuclear factor, interleukin 3 regulated [Source:NCBI gene (formerly Entrezgene);Acc:115541813]	ENSDARG00000042977	1.77165	0.825094	4.16526	11.9391	0.000549686	0.033371
ENSGMOG00000026972						3.24593	1.69863	-0.612384	12.2098	0.000475403	0.0307696
ENSGMOG00000004486			hdac12	histone deacetylase 12 [Source:NCBI gene (formerly Entrezgene);Acc:115561802]	ENSDARG00000101422	2.05301	1.03774	2.50085	18.8664	1.40198e-05	0.00228743
ENSGMOG00000014281	ENSG00000133121	STARD13	stard13b	StAR-related lipid transfer (START) domain containing 13b [Source:ZFIN;Acc:ZDB-GENE-050506-146]	ENSDARG00000098954	0.596567	-0.745245	5.62551	16.2945	5.4221e-05	0.0067941
ENSGMOG00000007233	ENSG00000185008	ROBO2	robo2	roundabout, axon guidance receptor, homolog 2 (Drosophila) [Source:NCBI gene (formerly Entrezgene);Acc:115560990]	ENSDARG00000014891	0.482522	-1.05133	4.399	12.1481	0.00049138	0.0312866
ENSGMOG00000009055	ENSG00000071462	BUD23	bud23	BUD23 rRNA methyltransferase and ribosome maturation factor [Source:NCBI gene (formerly Entrezgene);Acc:115560709]	ENSDARG00000063596	1.85322	0.890036	4.99945	10.7608	0.00103671	0.0465271
ENSGMOG00000007211	ENSG00000169855	ROBO1	robo1	roundabout, axon guidance receptor, homolog 1 (Drosophila) [Source:ZFIN;Acc:ZDB-GENE-000209-3]	ENSDARG00000026784	0.422799	-1.24195	3.01845	15.772	7.14529e-05	0.00854326
ENSGMOG00000031427	ENSG00000175899	A2M				0.478753	-1.06265	8.63439	11.1865	0.000823963	0.0417661
ENSGMOG00000009059	ENSG00000169902	TPST1	tpst1	tyrosylprotein sulfotransferase 1 [Source:NCBI gene (formerly Entrezgene);Acc:115561703]	ENSDARG00000073872	1.92135	0.942117	7.43859	15.5743	7.93257e-05	0.00913587
ENSGMOG00000004067	ENSG00000186318	BACE1	bace1	beta-secretase 1 [Source:NCBI gene (formerly Entrezgene);Acc:115560924]	ENSDARG00000101716	0.390697	-1.35588	3.72858	13.3761	0.000254849	0.0206824
ENSGMOG00000020506	ENSG00000169860	P2RY1	p2ry1	purinergic receptor P2Y1 [Source:NCBI gene (formerly Entrezgene);Acc:115561423]	ENSDARG00000105281	0.581085	-0.783178	3.57489	12.967	0.000317036	0.0238737
ENSGMOG00000024470			thap3	THAP domain-containing protein 5-like [Source:NCBI gene (formerly Entrezgene);Acc:115561805]	ENSDARG00000041080	1.64811	0.720814	2.57935	13.2919	0.000266553	0.021193
ENSGMOG00000013996	ENSG00000051382	PIK3CB	pik3cb	phosphatidylinositol-4,5-bisphosphate 3-kinase catalytic subunit beta [Source:HGNC Symbol;Acc:HGNC:8976]	ENSDARG00000075253	0.534478	-0.903797	4.88145	11.8587	0.000573921	0.0344419
ENSGMOG00000017006	ENSG00000115592	PRKAG3	prkag3b	protein kinase, AMP-activated, gamma 3b non-catalytic subunit [Source:NCBI gene (formerly Entrezgene);Acc:115561761]	ENSDARG00000000369	92.0284	6.52401	-0.890282	10.9028	0.000960188	0.0451635
ENSGMOG00000001283	ENSG00000158555	GDPD5	gdpd5b	glycerophosphodiester phosphodiesterase domain containing 5b [Source:NCBI gene (formerly Entrezgene);Acc:115560626]	ENSDARG00000076962	1.94873	0.962531	5.57679	23.5568	1.21283e-06	0.000311418
ENSGMOG00000007927	ENSG00000256812	CAPNS2	zgc:85932		ENSDARG00000098239	0.154155	-2.69754	1.98773	11.7177	0.000619069	0.0357803
ENSGMOG00000013206	ENSG00000149328	GLB1L2		beta-galactosidase-1-like protein 2 [Source:NCBI gene (formerly Entrezgene);Acc:115561348]		1.93922	0.955478	3.96231	14.9411	0.000110918	0.0117166
ENSGMOG00000013237	ENSG00000197798	FAM118B	fam118b	family with sequence similarity 118 member B [Source:NCBI gene (formerly Entrezgene);Acc:115560846]	ENSDARG00000078983	3.75105	1.90729	4.74936	30.353	3.60157e-08	1.56698e-05
ENSGMOG00000001939	ENSG00000144895	EIF2A	eif2a		ENSDARG00000101061	1.705	0.769773	6.25881	11.5067	0.00069347	0.0381687
ENSGMOG00000011847	ENSG00000184232	OAF	oafa	OAF homolog a (Drosophila) [Source:NCBI gene (formerly Entrezgene);Acc:115561237]	ENSDARG00000075851	0.376203	-1.41042	4.87866	24.8737	6.12112e-07	0.000176692
ENSGMOG00000036821				small nucleolar RNA SNORD49 [Source:NCBI gene (formerly Entrezgene);Acc:115548043]		3.90133	1.96397	1.43395	11.6174	0.00065337	0.0372136
ENSGMOG00000023117	ENSG00000087206	UIMC1	BX649250.2		ENSDARG00000091187	1.57127	0.651933	4.35622	12.8774	0.00033257	0.0244556
ENSGMOG00000009714	ENSG00000103507	BCKDK	bckdk		ENSDARG00000016904	2.4324	1.28238	6.84276	25.8936	3.60762e-07	0.000117721
ENSGMOG00000023289	ENSG00000145626	UGT3A1	ugt5d1	UDP glucuronosyltransferase 5 family, polypeptide D1 [Source:ZFIN;Acc:ZDB-GENE-091118-36]	ENSDARG00000002394	4.82857	2.27159	2.21325	11.218	0.000810076	0.0416007
ENSGMOG00000002387	ENSG00000113068	PFDN1	pfdn1	prefoldin subunit 1 [Source:NCBI gene (formerly Entrezgene);Acc:115547049]	ENSDARG00000014536	1.63935	0.713121	4.26815	15.4327	8.54951e-05	0.00956507
ENSGMOG00000003711	ENSG00000166086	JAM3	jam3b	junctional adhesion molecule 3b [Source:NCBI gene (formerly Entrezgene);Acc:115547735]	ENSDARG00000061794	0.489751	-1.02988	2.51769	14.6529	0.000129235	0.0127309
ENSGMOG00000018131	ENSG00000182667	NTM	opcml	opioid binding protein/cell adhesion molecule-like [Source:NCBI gene (formerly Entrezgene);Acc:115547849]	ENSDARG00000013005	0.0823703	-3.60173	-0.376568	11.2004	0.000817815	0.0417178
ENSGMOG00000012308	ENSG00000185722	ANKFY1	ankfy1	ankyrin repeat and FYVE domain containing 1 [Source:NCBI gene (formerly Entrezgene);Acc:115546959]	ENSDARG00000061013	0.607533	-0.718966	5.00614	16.4324	5.04165e-05	0.00642011
ENSGMOG00000010991	ENSG00000122042	UBL3	ubl3a	ubiquitin-like 3a [Source:ZFIN;Acc:ZDB-GENE-030131-3431]	ENSDARG00000099532	0.438976	-1.18778	3.47091	14.6649	0.000128413	0.0127299
ENSGMOG00000018868			si:ch211-137i24.10	L6_membrane domain-containing protein [Source:NCBI gene (formerly Entrezgene);Acc:115547774]	ENSDARG00000057706	0.605821	-0.723035	7.10498	11.9413	0.000549023	0.033371
ENSGMOG00000020448			cirbpa		ENSDARG00000103672	1.69546	0.761674	8.29846	13.2735	0.000269177	0.0212936
ENSGMOG00000009717			fam20cl	extracellular serine/threonine protein kinase FAM20C-like [Source:NCBI gene (formerly Entrezgene);Acc:115540447]	ENSDARG00000060325	70.106	6.13147	8.02624	71.2758	3.10625e-17	3.24354e-14
ENSGMOG00000036475						213.586	7.73867	1.86117	28.2769	1.05144e-07	3.9211e-05
ENSGMOG00000009712	ENSG00000100362	PVALB	pvalb7	parvalbumin 7 [Source:NCBI gene (formerly Entrezgene);Acc:115541112]	ENSDARG00000034705	26.3364	4.71898	-0.457531	11.3171	0.000767946	0.0400944
ENSGMOG00000023450	ENSG00000154229	PRKCA	prkcaa	protein kinase C alpha [Source:NCBI gene (formerly Entrezgene);Acc:115540414]	ENSDARG00000115657	0.594233	-0.750899	4.5201	12.1645	0.000487086	0.0311397
ENSGMOG00000006183	ENSG00000154025	SLC5A10	SLC5A10		ENSDARG00000074212	0.25777	-1.95584	-0.707109	18.4249	1.7673e-05	0.00276812
ENSGMOG00000014102	ENSG00000171345	KRT19	si:ch211-156l18.7	keratin 94 [Source:ZFIN;Acc:ZDB-GENE-061027-116]	ENSDARG00000022334	0.571464	-0.807265	10.2513	13.0233	0.000307631	0.0233904
ENSGMOG00000003211	ENSG00000189184	PCDH18	pcdh18a	protocadherin 18a [Source:NCBI gene (formerly Entrezgene);Acc:115540511]	ENSDARG00000089805	0.53073	-0.913949	2.21778	10.6142	0.00112222	0.048962
ENSGMOG00000035645	ENSG00000276293	PIP4K2B				2.41037	1.26926	4.59708	12.7217	0.000361443	0.0256192
ENSGMOG00000024201	ENSG00000264058		krt222	keratin 222 [Source:NCBI gene (formerly Entrezgene);Acc:115540532]	ENSDARG00000071518	0.204499	-2.28984	4.15199	18.1135	2.08124e-05	0.00310461
ENSGMOG00000017252			ldlrb	low density lipoprotein receptor b [Source:NCBI gene (formerly Entrezgene);Acc:115541073]	ENSDARG00000026759	0.489823	-1.02967	3.3086	14.1978	0.000164565	0.0155276
ENSGMOG00000012483	ENSG00000109610	SOD3	sod3b	superoxide dismutase 3, extracellular a [Source:NCBI gene (formerly Entrezgene);Acc:115540696]	ENSDARG00000079183	3.89596	1.96198	9.50205	74.3735	6.46512e-18	8.95843e-15
ENSGMOG00000012486	ENSG00000181982	CCDC149	ccdc149b	coiled-coil domain-containing protein 149-B-like [Source:NCBI gene (formerly Entrezgene);Acc:115540695]	ENSDARG00000020857	3.02015	1.59462	5.56527	22.4083	2.20414e-06	0.000493193
ENSGMOG00000035045			nfil3-5	nuclear factor, interleukin 3 regulated, member 5 [Source:NCBI gene (formerly Entrezgene);Acc:115539787]	ENSDARG00000094965	0.508933	-0.974453	1.48163	11.1946	0.000820346	0.0417178
ENSGMOG00000014873			shc2	SHC (Src homology 2 domain containing) transforming protein 2 [Source:ZFIN;Acc:ZDB-GENE-050208-666]	ENSDARG00000062080	2.23818	1.16232	6.88808	11.994	0.000533727	0.0329292
ENSGMOG00000013496	ENSG00000223802	CERS1	cers1	ceramide synthase 1 [Source:NCBI gene (formerly Entrezgene);Acc:115556054]	ENSDARG00000063412	0.441778	-1.17861	3.2689	18.0422	2.16063e-05	0.00319264
ENSGMOG00000016012			vtg3	vitellogenin 3, phosvitinless [Source:ZFIN;Acc:ZDB-GENE-991019-2]	ENSDARG00000016448	4252.78	12.0542	11.0509	119.266	9.15679e-28	7.17114e-24
ENSGMOG00000017274	ENSG00000114450	GNB4	GNB4	G protein subunit beta 4 [Source:HGNC Symbol;Acc:HGNC:20731]	ENSDARG00000019278	0.654409	-0.611736	4.36059	12.2992	0.000453159	0.0300755
ENSGMOG00000019346	ENSG00000163728	TTC14	ttc14		ENSDARG00000013845	2.25821	1.17518	4.41412	42.9947	5.48879e-11	3.90777e-08
ENSGMOG00000032288				zinc finger HIT-type containing 6 [Source:NCBI gene (formerly Entrezgene);Acc:115555519]		1.88976	0.918207	3.65506	11.1507	0.000840016	0.0420331
ENSGMOG00000016351	ENSG00000053524	MCF2L2	mcf2l2	MCF.2 cell line derived transforming sequence-like 2 [Source:NCBI gene (formerly Entrezgene);Acc:115556016]	ENSDARG00000079742	0.646194	-0.629961	4.6787	11.3349	0.00076065	0.0399801
ENSGMOG00000014259	ENSG00000175445	LPL	lpl	lipoprotein lipase [Source:NCBI gene (formerly Entrezgene);Acc:115555634]	ENSDARG00000087697	0.579544	-0.787009	9.20965	13.4688	0.000242558	0.0199957
ENSGMOG00000036008						0.460764	-1.1179	4.86365	24.274	8.35588e-07	0.000221827
ENSGMOG00000014235	ENSG00000203837	PNLIPRP3	CABZ01090041.1		ENSDARG00000034667	0.282424	-1.82407	5.44475	16.4698	4.94323e-05	0.00639883
ENSGMOG00000032886	ENSG00000185176	AQP12B	aqp12	aquaporin 12 [Source:NCBI gene (formerly Entrezgene);Acc:115556029]	ENSDARG00000043279	2.67283	1.41837	7.29068	15.4578	8.43662e-05	0.00951407
ENSGMOG00000017036	ENSG00000117155	SSX2IP	ssx2ipb	synovial sarcoma, X breakpoint 2 interacting protein b [Source:ZFIN;Acc:ZDB-GENE-050208-601]	ENSDARG00000061602	49.3654	5.62543	5.45467	61.3997	4.65884e-15	4.05396e-12
ENSGMOG00000016966			vtg4		ENSDARG00000078429	15826.7	13.9501	14.2359	133.613	6.63952e-31	1.03995e-26
ENSGMOG00000015970	ENSG00000132485	ZRANB2	zranb2	zinc finger, RAN-binding domain containing 2 [Source:NCBI gene (formerly Entrezgene);Acc:115555828]	ENSDARG00000044332	2.04733	1.03374	5.22256	29.8155	4.75179e-08	2.01155e-05
ENSGMOG00000016633	ENSG00000158470	B4GALT5	b4galt6		ENSDARG00000010301	0.562465	-0.830164	2.77601	10.7	0.00107134	0.0475364
ENSGMOG00000006501	ENSG00000184588	PDE4B	pde4ba	phosphodiesterase 4B, cAMP-specific a [Source:NCBI gene (formerly Entrezgene);Acc:115555279]	ENSDARG00000032868	0.572985	-0.803431	4.43072	12.2217	0.00047237	0.0307002
ENSGMOG00000016366			vtg4	vitellogenin-2-like [Source:NCBI gene (formerly Entrezgene);Acc:115555766]	ENSDARG00000078429	689.967	9.43038	13.7816	71.7407	2.45419e-17	2.95692e-14
ENSGMOG00000018494	ENSG00000211452	DIO1	dio1	iodothyronine deiodinase 1 [Source:ZFIN;Acc:ZDB-GENE-030328-41]	ENSDARG00000042112	1.84618	0.884541	7.40807	10.5648	0.00115261	0.0497082
ENSGMOG00000018437	ENSG00000162390	ACOT11	acot11b	acyl-CoA thioesterase 11b [Source:NCBI gene (formerly Entrezgene);Acc:115555293]	ENSDARG00000042122	2.15669	1.10882	5.1777	11.8103	0.000589026	0.0346839
ENSGMOG00000011004	ENSG00000130377	ACSBG2	acsbg2	acyl-CoA synthetase bubblegum family member 2 [Source:ZFIN;Acc:ZDB-GENE-030131-7099]	ENSDARG00000004094	0.540764	-0.886929	5.19235	21.3395	3.84723e-06	0.000814313
ENSGMOG00000014203	ENSG00000057252	SOAT1	soat1	sterol O-acyltransferase 1 [Source:ZFIN;Acc:ZDB-GENE-081105-177]	ENSDARG00000062297	4.87669	2.2859	6.95587	29.7058	5.02831e-08	2.07259e-05
ENSGMOG00000028158						4.74324	2.24587	4.10527	24.6109	7.01522e-07	0.000196213
ENSGMOG00000029882						8.41002	3.07211	0.899257	11.0237	0.000899544	0.0436209
ENSGMOG00000036306	ENSG00000178965	ERICH3	erich3	glutamate-rich 3 [Source:ZFIN;Acc:ZDB-GENE-070209-295]	ENSDARG00000069262	14.9108	3.89829	4.25614	19.4751	1.01918e-05	0.00179365
ENSGMOG00000018248	ENSG00000088035	ALG6	alg6	ALG6 alpha-1,3-glucosyltransferase [Source:NCBI gene (formerly Entrezgene);Acc:115555135]	ENSDARG00000017617	1.59123	0.670138	3.97295	10.774	0.00102937	0.0465271
ENSGMOG00000016809	ENSG00000124523	SIRT5	sirt5	sirtuin 5 [Source:NCBI gene (formerly Entrezgene);Acc:115555931]	ENSDARG00000039684	1.70972	0.773756	4.86571	24.8477	6.20446e-07	0.000176692
ENSGMOG00000007542	ENSG00000064932	SBNO2	SBNO2	strawberry notch homolog 2 [Source:NCBI gene (formerly Entrezgene);Acc:115556153]	ENSDARG00000016188	0.597428	-0.743164	4.57298	12.6406	0.000377455	0.0261417
ENSGMOG00000016347			vtg4	vitellogenin-2-like [Source:NCBI gene (formerly Entrezgene);Acc:115556237]	ENSDARG00000078429	3465.75	11.759	13.7459	108.533	2.05434e-25	1.07257e-21
ENSGMOG00000027014			rhocb		ENSDARG00000018328	0.668579	-0.580831	7.16255	12.7072	0.000364259	0.0257
ENSGMOG00000022899			b4galt5	UDP-Gal:betaGlcNAc beta 1,4- galactosyltransferase, polypeptide 5 [Source:NCBI gene (formerly Entrezgene);Acc:115539874]	ENSDARG00000037815	0.562551	-0.829944	5.25834	16.3167	5.35908e-05	0.0067693
ENSGMOG00000004684	ENSG00000139636	LMBR1L	lmbr1l	limb development membrane protein 1-like [Source:NCBI gene;Acc:321314]	ENSDARG00000004745	3.77324	1.9158	5.60753	65.2525	6.58915e-16	6.07094e-13
ENSGMOG00000028588	ENSG00000178401	DNAJC22	dnajc22	DnaJ (Hsp40) homolog, subfamily C, member 22 [Source:NCBI gene (formerly Entrezgene);Acc:115547835]	ENSDARG00000037067	0.356052	-1.48984	5.62513	25.2403	5.06141e-07	0.000152344
ENSGMOG00000034567						13.2192	3.72456	0.0995232	17.8575	2.38079e-05	0.0034528
ENSGMOG00000017839			calcoco1a	calcium binding and coiled-coil domain 1a [Source:NCBI gene (formerly Entrezgene);Acc:115544886]	ENSDARG00000036695	1.9987	0.99906	4.84652	15.0721	0.000103484	0.0111784
ENSGMOG00000001673	ENSG00000177000	MTHFR	mthfr	methylenetetrahydrofolate reductase (NAD(P)H) [Source:ZFIN;Acc:ZDB-GENE-041111-215]	ENSDARG00000053087	2.22832	1.15596	5.29483	12.0193	0.000526514	0.0327254
ENSGMOG00000018938	ENSG00000158571	PFKFB1	si:dkey-96f10.1	6-phosphofructo-2-kinase/fructose-2,6-biphosphatase 1 [Source:NCBI gene (formerly Entrezgene);Acc:115540279]	ENSDARG00000074457	2.56597	1.3595	8.73159	28.4138	9.79637e-08	3.74245e-05
ENSGMOG00000028023						0.523611	-0.933433	6.09916	12.5494	0.000396339	0.0270121
ENSGMOG00000024668			hmga1a	high mobility group AT-hook 1a [Source:NCBI gene (formerly Entrezgene);Acc:115544827]	ENSDARG00000028335	0.206962	-2.27256	1.79049	12.7345	0.000358975	0.0256192
ENSGMOG00000003958	ENSG00000171612	SLC25A33	slc25a33	solute carrier family 25 member 33 [Source:NCBI gene (formerly Entrezgene);Acc:115553524]	ENSDARG00000039931	0.558531	-0.84029	4.66702	11.5901	0.000663044	0.0373983
ENSGMOG00000004873	ENSG00000101152	DNAJC5	dnajc5ab		ENSDARG00000004836	0.66125	-0.596733	4.2761	12.7215	0.00036148	0.0256192
ENSGMOG00000018875	ENSG00000187243	MAGED4B	ndnl2	necdin-like 2 [Source:NCBI gene (formerly Entrezgene);Acc:115540302]	ENSDARG00000058212	2.01433	1.0103	4.74414	28.7887	8.07221e-08	3.24192e-05
ENSGMOG00000028409						5.7116	2.5139	1.43299	14.7763	0.00012105	0.0123117
ENSGMOG00000010332	ENSG00000010295	IFFO1	iffo1b	intermediate filament family orphan 1b [Source:NCBI gene (formerly Entrezgene);Acc:115554713]	ENSDARG00000062108	6.29434	2.65406	2.91268	19.3808	1.07076e-05	0.00186348
ENSGMOG00000007426			si:dkey-193c22.2	si:dkey-193c22.2 [Source:ZFIN;Acc:ZDB-GENE-070705-337]	ENSDARG00000076735	3.78073	1.91866	3.6137	15.8602	6.81992e-05	0.00828065
ENSGMOG00000007399	ENSG00000134363	FST	fsta	follistatin a [Source:NCBI gene (formerly Entrezgene);Acc:115554096]	ENSDARG00000052846	0.071222	-3.81153	-1.76065	11.0059	0.000908242	0.0436703
ENSGMOG00000030343	ENSG00000004776	HSPB6	hspb6	heat shock protein, alpha-crystallin-related, b6 [Source:NCBI gene (formerly Entrezgene);Acc:115553286]	ENSDARG00000077236	4.49487	2.16828	2.76235	13.6366	0.000221817	0.0190896
ENSGMOG00000006023	ENSG00000132423	COQ3	coq3	coenzyme Q3 methyltransferase [Source:NCBI gene (formerly Entrezgene);Acc:115554497]	ENSDARG00000069857	1.52294	0.606864	2.74651	11.0112	0.000905654	0.0436703
ENSGMOG00000006041				PNN-interacting serine/arginine-rich protein [Source:NCBI gene (formerly Entrezgene);Acc:115554494]		1.71653	0.779499	6.45159	24.305	8.22274e-07	0.000221827
ENSGMOG00000018007	ENSG00000066827	ZFAT	zfat	zinc finger and AT-hook domain containing [Source:NCBI gene (formerly Entrezgene);Acc:115553389]	ENSDARG00000077987	1.63917	0.712969	2.90227	15.0538	0.000104488	0.0112095
ENSGMOG00000006403	ENSG00000112773	TENT5A	TENT5A	terminal nucleotidyltransferase 5Aa [Source:NCBI gene (formerly Entrezgene);Acc:115553570]	ENSDARG00000116442	0.147087	-2.76526	4.70002	10.8716	0.000976504	0.0455804
ENSGMOG00000005673	ENSG00000132680	KHDC4	khdc4	KH domain containing 4, pre-mRNA splicing factor [Source:NCBI gene (formerly Entrezgene);Acc:115553943]	ENSDARG00000035023	1.51988	0.603954	5.63049	11.7838	0.000597487	0.0350503
ENSGMOG00000034500	ENSG00000069399	BCL3	bcl3	BCL3 transcription coactivator [Source:NCBI gene (formerly Entrezgene);Acc:115553415]	ENSDARG00000087832	0.386611	-1.37105	2.20737	11.0472	0.000888201	0.0432046
ENSGMOG00000009703	ENSG00000122643	NT5C3A	nt5c3a	5'-nucleotidase, cytosolic IIIA [Source:NCBI gene (formerly Entrezgene);Acc:115553431]	ENSDARG00000058597	2.19434	1.13379	5.64024	20.3087	6.59014e-06	0.0012588
ENSGMOG00000037163	ENSG00000106415	GLCCI1				2.27569	1.18631	4.83253	36.7729	1.32723e-09	7.69942e-07
ENSGMOG00000027798	ENSG00000221829	FANCG	fancg	FA complementation group G [Source:ZFIN;Acc:ZDB-GENE-050417-103]	ENSDARG00000024967	2.44097	1.28745	0.338708	10.9336	0.00094435	0.0447767
ENSGMOG00000017093	ENSG00000137094	DNAJB5	dnajb5	DnaJ heat shock protein family (Hsp40) member B5 [Source:HGNC Symbol;Acc:HGNC:14887]	ENSDARG00000052881	0.263058	-1.92655	2.39284	11.224	0.000807469	0.0416007
ENSGMOG00000004480	ENSG00000106070	GRB10	grb10b	growth factor receptor-bound protein 10b [Source:ZFIN;Acc:ZDB-GENE-091020-12]	ENSDARG00000035308	0.341328	-1.55077	2.08627	16.5102	4.83894e-05	0.00631603
ENSGMOG00000004765	ENSG00000089063	TMEM230	tmem230a	transmembrane protein 230b [Source:NCBI gene (formerly Entrezgene);Acc:115554350]	ENSDARG00000027687	1.67186	0.741455	4.62859	12.4541	0.000417075	0.028158
ENSGMOG00000013583	ENSG00000167619	TMEM145	tmem145	transmembrane protein 145 [Source:ZFIN;Acc:ZDB-GENE-110411-84]	ENSDARG00000088342	3.6853	1.88178	-0.00149323	11.8105	0.000588978	0.0346839
ENSGMOG00000015055	ENSG00000152465	NMT2	nmt2	N-myristoyltransferase 2 [Source:NCBI gene (formerly Entrezgene);Acc:115554276]	ENSDARG00000021808	1.52937	0.612939	4.02001	14.4922	0.000140738	0.0136073
ENSGMOG00000015112			l3mbtl1b	L3MBTL histone methyl-lysine binding protein 1b [Source:NCBI gene (formerly Entrezgene);Acc:115554193]	ENSDARG00000074346	2.16681	1.11557	4.10309	27.0112	2.02279e-07	7.04067e-05
ENSGMOG00000024943						65.4978	6.03337	2.75958	23.3666	1.33882e-06	0.000338225
ENSGMOG00000013010	ENSG00000100029	PES1	pes	pescadillo [Source:NCBI gene;Acc:30228]	ENSDARG00000018902	2.06942	1.04923	5.89852	10.7707	0.00103119	0.0465271
ENSGMOG00000013174	ENSG00000133422	MORC2	morc2		ENSDARG00000028539	2.57866	1.36662	5.25316	51.4457	7.36066e-13	5.7645e-10
ENSGMOG00000006004	ENSG00000175193	PARL	parla	presenilin associated, rhomboid-like a [Source:NCBI gene (formerly Entrezgene);Acc:115548357]	ENSDARG00000039310	1.6016	0.679511	2.77277	10.7809	0.00102554	0.0465271
ENSGMOG00000016969	ENSG00000107077	KDM4C	kdm4ab	lysine-specific demethylase 4A-like [Source:NCBI gene (formerly Entrezgene);Acc:115548989]	ENSDARG00000019103	1.81128	0.857011	4.19446	13.6743	0.000217411	0.0189183
ENSGMOG00000024484						0.19695	-2.3441	-0.407006	11.2813	0.000782929	0.040606
ENSGMOG00000010498	ENSG00000176720	BOK	bokb	bcl-2-related ovarian killer protein homolog B-like [Source:NCBI gene (formerly Entrezgene);Acc:115548439]	ENSDARG00000008807	0.373775	-1.41976	2.71917	11.5325	0.000683904	0.0379858
ENSGMOG00000005135	ENSG00000092295	TGM1	tgm1l1	transglutaminase 1 like 1 [Source:ZFIN;Acc:ZDB-GENE-060503-139]	ENSDARG00000102106	0.55871	-0.839828	5.43462	13.8076	0.000202511	0.0181253
ENSGMOG00000012282	ENSG00000154222	CC2D1B	cc2d1b	coiled-coil and C2 domain containing 1B [Source:NCBI gene (formerly Entrezgene);Acc:115548627]	ENSDARG00000099445	2.19538	1.13447	4.7926	20.7035	5.36173e-06	0.00106305
ENSGMOG00000004580			slc22a13a	solute carrier family 22 member 13-like [Source:NCBI gene (formerly Entrezgene);Acc:115548527]	ENSDARG00000056551	1.93329	0.951062	6.91081	13.964	0.000186349	0.0171693
ENSGMOG00000029862	ENSG00000171791	BCL2	bcl2b	BCL2 apoptosis regulator b [Source:ZFIN;Acc:ZDB-GENE-110411-185]	ENSDARG00000089109	0.480298	-1.058	2.31062	10.5926	0.00113539	0.049126
ENSGMOG00000013073	ENSG00000096696	DSP	dspa	desmoplakin [Source:NCBI gene (formerly Entrezgene);Acc:115549256]	ENSDARG00000022309	0.555252	-0.848787	8.4621	11.993	0.000533998	0.0329292
ENSGMOG00000001251	ENSG00000166592	RRAD	rrad	Ras-related associated with diabetes [Source:NCBI gene (formerly Entrezgene);Acc:115559228]	ENSDARG00000052011	0.229922	-2.12078	-0.885122	13.0025	0.00031107	0.0235377
ENSGMOG00000019508	ENSG00000129003	VPS13C	vps13c		ENSDARG00000074465	2.34618	1.23031	7.06809	20.9725	4.65919e-06	0.000960223
ENSGMOG00000033580						0.172538	-2.53502	0.409406	12.8928	0.000329846	0.0243697
ENSGMOG00000015455	ENSG00000137776	SLTM	sltm	SAFB-like, transcription modulator [Source:NCBI gene (formerly Entrezgene);Acc:115559066]	ENSDARG00000052728	1.61708	0.693391	5.12585	14.7532	0.000122538	0.0123827
ENSGMOG00000008364	ENSG00000166949	SMAD3				0.343999	-1.53952	3.97719	12.8935	0.000329725	0.0243697
ENSGMOG00000032306				C2 calcium-dependent domain-containing protein 4C-like [Source:NCBI gene (formerly Entrezgene);Acc:115558869]		10.7654	3.42833	0.64583	17.1461	3.46116e-05	0.00479867
ENSGMOG00000006103	ENSG00000103449	SALL1	sall1a	spalt-like transcription factor 1a [Source:NCBI gene (formerly Entrezgene);Acc:115558631]	ENSDARG00000074319	0.454653	-1.13716	5.78688	11.545	0.000679327	0.0378658
ENSGMOG00000006091	ENSG00000103460	TOX3	tox3	TOX high mobility group box family member 3 [Source:ZFIN;Acc:ZDB-GENE-090312-209]	ENSDARG00000073957	2.2984	1.20063	2.5651	10.9448	0.000938686	0.0446889
ENSGMOG00000004516	ENSG00000131876	SNRPA1	snrpa1	small nuclear ribonucleoprotein polypeptide A' [Source:NCBI gene (formerly Entrezgene);Acc:115558528]	ENSDARG00000024651	1.60669	0.684088	4.44237	11.4349	0.000720779	0.03897
ENSGMOG00000004552	ENSG00000131873	CHSY1	chsy1	chondroitin sulfate synthase 1 [Source:ZFIN;Acc:ZDB-GENE-030131-3127]	ENSDARG00000079027	0.519884	-0.943738	3.1059	12.8046	0.000345775	0.0250735
ENSGMOG00000015170	ENSG00000140526	ABHD2	abhd2a	abhydrolase domain containing 2, acylglycerol lipase [Source:HGNC Symbol;Acc:HGNC:18717]	ENSDARG00000025797	3.43	1.77821	5.48932	36.9974	1.18286e-09	7.12584e-07
ENSGMOG00000000335	ENSG00000105171	POP4	pop4	POP4 homolog, ribonuclease P/MRP subunit [Source:NCBI gene (formerly Entrezgene);Acc:115558895]	ENSDARG00000101472	1.6232	0.69884	4.36655	14.5078	0.00013958	0.0135792
ENSGMOG00000016111	ENSG00000068001	HYAL2	hyal2a	hyaluronidase 2a [Source:NCBI gene (formerly Entrezgene);Acc:115557395]	ENSDARG00000059931	0.567621	-0.817	4.09918	14.9083	0.000112868	0.0117857
ENSGMOG00000003330	ENSG00000136068	FLNB		filamin B [Source:NCBI gene (formerly Entrezgene);Acc:115556814]	ENSDARG00000098374	0.590283	-0.760521	6.72871	13.3171	0.000262993	0.021118
ENSGMOG00000017311	ENSG00000072840	EVC		EvC ciliary complex subunit 1 [Source:NCBI gene (formerly Entrezgene);Acc:115556922]		1.6622	0.733096	3.47655	11.3816	0.000741744	0.0393828
ENSGMOG00000007350	ENSG00000144736	SHQ1	shq1	SHQ1, H/ACA ribonucleoprotein assembly factor [Source:NCBI gene (formerly Entrezgene);Acc:115556828]	ENSDARG00000058522	2.08778	1.06197	3.25103	10.9299	0.000946249	0.0447767
ENSGMOG00000000422	ENSG00000235173	HGH1	hgh1		ENSDARG00000101259	2.22466	1.15358	4.32959	20.5997	5.66058e-06	0.00109459
ENSGMOG00000001375	ENSG00000132170	PPARG		peroxisome proliferator-activated receptor gamma [Source:NCBI gene (formerly Entrezgene);Acc:115556951]		0.420238	-1.25072	4.56097	31.8506	1.66501e-08	8.41261e-06
ENSGMOG00000017698	ENSG00000101751	POLI	poli		ENSDARG00000029250	1.81465	0.859691	6.06752	14.4146	0.000146661	0.0139807
ENSGMOG00000018085	ENSG00000130119	GNL3L	gnl3l	guanine nucleotide binding protein-like 3 (nucleolar)-like [Source:ZFIN;Acc:ZDB-GENE-040723-1]	ENSDARG00000020595	1.53194	0.61536	6.52209	13.3081	0.000264262	0.021118
ENSGMOG00000024459			si:dkey-13a21.4	si:dkey-13a21.4 [Source:ZFIN;Acc:ZDB-GENE-040724-163]	ENSDARG00000026098	0.524713	-0.930401	1.80565	12.2662	0.000461243	0.0303549
ENSGMOG00000016356	ENSG00000134243	SORT1	sort1a		ENSDARG00000029402	1.99816	0.998669	5.1433	19.2361	1.15509e-05	0.00194718
ENSGMOG00000003619	ENSG00000164086	DUSP7	dusp7	dual specificity phosphatase 7 [Source:NCBI gene (formerly Entrezgene);Acc:115556833]	ENSDARG00000101413	0.522556	-0.936342	4.13911	12.3834	0.000433165	0.0289943
ENSGMOG00000027426			dido1		ENSDARG00000057940	2.00508	1.00366	1.0992	13.5877	0.000227676	0.0193793
ENSGMOG00000007923	ENSG00000134077	THUMPD3	thumpd3	THUMP domain containing 3 [Source:HGNC Symbol;Acc:HGNC:24493]	ENSDARG00000059634	1.65778	0.729253	4.26996	11.4074	0.000731511	0.0391809
ENSGMOG00000001764	ENSG00000198815	FOXJ3		forkhead box J3 [Source:NCBI gene (formerly Entrezgene);Acc:115556775]		0.439745	-1.18526	2.74499	17.1289	3.49261e-05	0.00479867
ENSGMOG00000007460	ENSG00000072756	TRNT1	trnt1		ENSDARG00000075297	1.58343	0.663054	2.34073	11.4111	0.000730063	0.0391809
ENSGMOG00000015624	ENSG00000134255	CEPT1	cept1b	choline/ethanolamine phosphotransferase 1b [Source:NCBI gene (formerly Entrezgene);Acc:115557266]	ENSDARG00000021177	1.67441	0.743655	5.05421	23.3089	1.37959e-06	0.000342993
ENSGMOG00000016372	ENSG00000164078	MST1R	mst1ra	macrophage-stimulating protein receptor-like [Source:NCBI gene (formerly Entrezgene);Acc:115557274]	ENSDARG00000060235	0.382634	-1.38596	4.71029	22.5856	2.00982e-06	0.000462938
ENSGMOG00000008574	ENSG00000006744	ELAC2	elac2	elaC ribonuclease Z 2 [Source:NCBI gene (formerly Entrezgene);Acc:115535228]	ENSDARG00000034060	1.9344	0.951884	4.62073	13.8773	0.000195141	0.017566
ENSGMOG00000007648	ENSG00000181038	METTL23	mettl23	methyltransferase like 23 [Source:NCBI gene (formerly Entrezgene);Acc:115530845]	ENSDARG00000099516	2.93095	1.55137	2.85348	15.6349	7.68255e-05	0.00897998
ENSGMOG00000007642	ENSG00000263465	SRSF8	srsf2b	serine and arginine rich splicing factor 2b [Source:NCBI gene (formerly Entrezgene);Acc:115530838]	ENSDARG00000103893	1.64176	0.715241	7.73932	12.8085	0.000345041	0.0250735
ENSGMOG00000006745	ENSG00000167100	SAMD14	FO704786.1	sterile alpha motif domain-containing protein 14-like [Source:NCBI gene (formerly Entrezgene);Acc:115535310]	ENSDARG00000101171	0.236992	-2.07709	0.43036	18.8166	1.4391e-05	0.00232378
ENSGMOG00000030135						3.50275	1.80849	2.52535	25.8186	3.75049e-07	0.000119886
ENSGMOG00000015291						99.4702	6.63619	7.12508	93.3826	4.31013e-22	1.12516e-18
ENSGMOG00000032030						90.8616	6.5056	-1.15275	15.2483	9.42631e-05	0.0103975
ENSGMOG00000005621	ENSG00000177706	FAM20C	fam20ca	FAM20C golgi associated secretory pathway kinase a [Source:NCBI gene (formerly Entrezgene);Acc:115557541]	ENSDARG00000074317	7.75635	2.95538	5.79349	34.95	3.38284e-09	1.89234e-06
ENSGMOG00000007685	ENSG00000160877	NACC1	nacc1a	nucleus accumbens-associated protein 1-like [Source:NCBI gene (formerly Entrezgene);Acc:115533110]	ENSDARG00000099164	0.288265	-1.79453	2.66051	11.7514	0.000607983	0.0354009
ENSGMOG00000015174			si:dkey-16l2.16	ras-related protein Rab-35-like [Source:NCBI gene (formerly Entrezgene);Acc:115559043]	ENSDARG00000037967	0.431077	-1.21398	2.87516	13.575	0.000229216	0.0193793
ENSGMOG00000011626	ENSG00000072310	SREBF1	srebf1	sterol regulatory element binding transcription factor 1 [Source:NCBI gene (formerly Entrezgene);Acc:115557506]	ENSDARG00000067607	0.522641	-0.936107	6.00384	12.2527	0.000464578	0.0304
ENSGMOG00000037077				uncharacterized LOC115559908 [Source:NCBI gene (formerly Entrezgene);Acc:115559908]		0.37513	-1.41454	0.581159	13.5461	0.000232774	0.019497
ENSGMOG00000009290			brd4		ENSDARG00000078904	0.44628	-1.16398	4.57317	14.932	0.000111459	0.0117166
ENSGMOG00000030310			ighv5-2		ENSDARG00000096267	15.4425	3.94883	-0.519461	16.4522	4.98922e-05	0.00640543
ENSGMOG00000011232	ENSG00000134398	ERN2	ern1	endoplasmic reticulum to nucleus signaling 1 [Source:NCBI gene (formerly Entrezgene);Acc:115535586]	ENSDARG00000013997	1.84732	0.885431	6.05769	23.1158	1.52531e-06	0.000367552
ENSGMOG00000032339				small nucleolar RNA SNORA50 [Source:NCBI gene (formerly Entrezgene);Acc:115539484]		3.08172	1.62373	1.75788	15.7337	7.29122e-05	0.0086517
ENSGMOG00000015059	ENSG00000089558	KCNH4	kcnh4a	potassium voltage-gated channel, subfamily H (eag-related), member 4a [Source:NCBI gene (formerly Entrezgene);Acc:115532491]	ENSDARG00000062565	0.669333	-0.579203	6.39035	14.8799	0.000114576	0.0118848
ENSGMOG00000018707	ENSG00000143811	PYCR2	pycr1b	pyrroline-5-carboxylate reductase 1a [Source:NCBI gene (formerly Entrezgene);Acc:115534644]	ENSDARG00000098639	1.61336	0.690072	5.0471	11.6888	0.000628762	0.036207
ENSGMOG00000035221	ENSG00000130734	ATG4D	atg4db	cysteine protease ATG4D-like [Source:NCBI gene (formerly Entrezgene);Acc:115534116]	ENSDARG00000088145	1.57973	0.659678	2.194	10.916	0.000953395	0.044979
ENSGMOG00000020108			CABZ01079251.1	myeloid-associated differentiation marker homolog [Source:NCBI gene (formerly Entrezgene);Acc:115537721]	ENSDARG00000100498	0.602779	-0.730299	3.57096	10.5607	0.00115519	0.0497082
ENSGMOG00000016882	ENSG00000059573	ALDH18A1		aldehyde dehydrogenase 18 family member A1 [Source:NCBI gene (formerly Entrezgene);Acc:115560515]		2.17811	1.12308	6.59635	11.9569	0.000544452	0.033371
ENSGMOG00000027026						37.4861	5.22828	-1.34265	13.7269	0.000211401	0.0184982
ENSGMOG00000012626	ENSG00000165655	ZNF503	znf503	zinc finger protein 503 [Source:NCBI gene (formerly Entrezgene);Acc:115560341]	ENSDARG00000018492	0.153413	-2.70451	0.629228	15.3246	9.05305e-05	0.0100566
ENSGMOG00000001999	ENSG00000138079	SLC3A1	slc3a1	solute carrier family 3 member 1 [Source:NCBI gene (formerly Entrezgene);Acc:115559540]	ENSDARG00000017165	0.505658	-0.983766	5.74717	11.2022	0.000817016	0.0417178
ENSGMOG00000018872	ENSG00000115808	STRN		striatin [Source:NCBI gene (formerly Entrezgene);Acc:115559560]		0.64369	-0.635563	4.97069	15.6802	7.50044e-05	0.00883304
ENSGMOG00000018597	ENSG00000116962	NID1	nid1a	nidogen 1a [Source:ZFIN;Acc:ZDB-GENE-050302-58]	ENSDARG00000068710	0.625873	-0.676058	8.25857	11.1452	0.000842494	0.0420331
ENSGMOG00000023987						1.58369	0.663288	3.50754	11.4038	0.000732937	0.0391809
ENSGMOG00000012219	ENSG00000187840	EIF4EBP1		eukaryotic translation initiation factor 4E-binding protein 1-like [Source:NCBI gene (formerly Entrezgene);Acc:115545382]		1.86754	0.901138	5.48112	16.8592	4.02572e-05	0.0053893
ENSGMOG00000009390	ENSG00000079215	SLC1A3	slc1a3a	solute carrier family 1 member 3a [Source:NCBI gene (formerly Entrezgene);Acc:115545991]	ENSDARG00000104431	1.77683	0.829302	7.05437	11.3866	0.00073977	0.0393828
ENSGMOG00000005096				guanine nucleotide-binding protein subunit alpha-14-like [Source:NCBI gene (formerly Entrezgene);Acc:115545987]		0.654147	-0.612313	3.8008	10.8607	0.000982286	0.0456544
ENSGMOG00000032273						2.20839	1.14299	2.66009	17.0908	3.56344e-05	0.00485341
ENSGMOG00000032215	ENSG00000169439	SDC2				0.645054	-0.632509	9.35592	13.4162	0.000249467	0.020351
ENSGMOG00000001128	ENSG00000017260	ATP2C1	atp2c1	ATPase secretory pathway Ca2+ transporting 1 [Source:NCBI gene (formerly Entrezgene);Acc:115545490]	ENSDARG00000060197	1.8005	0.848395	4.90676	13.9906	0.000183722	0.0170274
ENSGMOG00000004241	ENSG00000148180	GSN	gsnb	gelsolin b [Source:ZFIN;Acc:ZDB-GENE-030131-8567]	ENSDARG00000045262	3.2325	1.69265	3.87491	31.005	2.57358e-08	1.18559e-05
ENSGMOG00000005165	ENSG00000165684	SNAPC4	snapc4		ENSDARG00000067673	2.06154	1.04372	4.37466	20.1435	7.18431e-06	0.00130846
ENSGMOG00000007497	ENSG00000067113	PLPP1	PLPP1	phospholipid phosphatase 1-like [Source:NCBI gene (formerly Entrezgene);Acc:115545709]	ENSDARG00000079790	0.358107	-1.48154	4.51693	11.433	0.000721528	0.03897
ENSGMOG00000014031	ENSG00000100030	MAPK1	mapk1	mitogen-activated protein kinase 1 [Source:NCBI gene (formerly Entrezgene);Acc:115546060]	ENSDARG00000027552	0.664014	-0.590714	3.66343	12.1802	0.000482985	0.0310041
ENSGMOG00000006208	ENSG00000104635	SLC39A14	slc39a14	solute carrier family 39 member 14 [Source:NCBI gene (formerly Entrezgene);Acc:115546052]	ENSDARG00000102387	4.75087	2.24819	4.9974	28.4161	9.78492e-08	3.74245e-05
ENSGMOG00000003382	ENSG00000175592	FOSL1	fosl1a	FOS like 1, AP-1 transcription factor subunit a [Source:NCBI gene (formerly Entrezgene);Acc:115551857]	ENSDARG00000015355	0.113982	-3.13312	2.4993	11.9073	0.000559147	0.0336843
ENSGMOG00000029760	ENSG00000135637	CCDC142	ccdc142	coiled-coil domain containing 142 [Source:NCBI gene (formerly Entrezgene);Acc:115551986]	ENSDARG00000101377	1.61596	0.692393	5.77135	14.6887	0.000126803	0.0126504
ENSGMOG00000002434	ENSG00000125861	GFRA4	gfra4b	GDNF family receptor alpha 4b [Source:NCBI gene (formerly Entrezgene);Acc:115552842]	ENSDARG00000074582	6.02564	2.59111	-0.8618	13.5675	0.000230131	0.0193793
ENSGMOG00000018383			ppp2r2ca	protein phosphatase 2, regulatory subunit B, gamma a [Source:ZFIN;Acc:ZDB-GENE-051120-168]	ENSDARG00000100093	0.23451	-2.09228	2.38098	15.4564	8.44318e-05	0.00951407
ENSGMOG00000033012	ENSG00000161013	MGAT4B	mgat4b	alpha-1,3-mannosyl-glycoprotein 4-beta-N-acetylglucosaminyltransferase B [Source:NCBI gene;Acc:431727]	ENSDARG00000004115	0.343555	-1.54139	6.69752	25.3644	4.7459e-07	0.00014867
ENSGMOG00000006055	ENSG00000070061	ELP1	elp1	elongator complex protein 1 [Source:ZFIN;Acc:ZDB-GENE-071116-7]	ENSDARG00000094204	1.75127	0.808399	4.43205	13.64	0.000221414	0.0190896
ENSGMOG00000005031	ENSG00000086062	B4GALT1	b4galt1l	StAR-related lipid transfer (START) domain containing 15 [Source:NCBI gene (formerly Entrezgene);Acc:115552847]	ENSDARG00000104404	0.531062	-0.913048	6.24155	10.7069	0.00106736	0.0474945
ENSGMOG00000004874	ENSG00000091127	PUS7	pus7	pseudouridine synthase 7 [Source:NCBI gene (formerly Entrezgene);Acc:115550403]	ENSDARG00000031774	2.00974	1.00701	4.84766	20.2011	6.97125e-06	0.00129989
ENSGMOG00000004736	ENSG00000103995	CEP152	cep152	centrosomal protein 152 [Source:ZFIN;Acc:ZDB-GENE-111005-1]	ENSDARG00000075725	1.69957	0.765168	2.43701	10.7368	0.00105028	0.0468677
ENSGMOG00000012254	ENSG00000008735	MAPK8IP2	mapk8ip2	mitogen-activated protein kinase 8 interacting protein 2 [Source:NCBI gene (formerly Entrezgene);Acc:115551330]	ENSDARG00000063157	34.1787	5.09503	-1.14556	12.6296	0.000379693	0.0261417
ENSGMOG00000012244	ENSG00000146707	POMZP3	zp3	zona pellucida sperm-binding protein 3-like [Source:NCBI gene (formerly Entrezgene);Acc:115551355]	ENSDARG00000114958	2839.71	11.4715	12.7056	84.4289	3.98277e-20	8.91173e-17
ENSGMOG00000012239	ENSG00000205832	C16orf96	zp2.2	zona pellucida sperm-binding protein 4-like [Source:NCBI gene (formerly Entrezgene);Acc:115551343]	ENSDARG00000105346	3757.04	11.8754	12.5666	99.611	1.85473e-23	7.26264e-20
ENSGMOG00000012235	ENSG00000100288	CHKB	chkb	choline kinase beta [Source:NCBI gene (formerly Entrezgene);Acc:115551349]	ENSDARG00000063167	8.22123	3.03935	7.49326	71.5917	2.6467e-17	2.96109e-14
ENSGMOG00000012229	ENSG00000205560	CPT1B	cpt1b	carnitine palmitoyltransferase 1B (muscle) [Source:ZFIN;Acc:ZDB-GENE-041010-9]	ENSDARG00000058285	10.6718	3.41574	5.3128	45.8201	1.29626e-11	9.66824e-09
ENSGMOG00000004527	ENSG00000133858	ZFC3H1		zinc finger C3H1-type containing [Source:NCBI gene (formerly Entrezgene);Acc:115550546]		1.69843	0.764205	5.80677	13.1746	0.000283771	0.0220035
ENSGMOG00000003963	ENSG00000197535	MYO5A	myo5ab	unconventional myosin-Va-like [Source:NCBI gene (formerly Entrezgene);Acc:115550650]	ENSDARG00000025218	0.324222	-1.62495	2.38136	15.8838	6.73542e-05	0.00824194
ENSGMOG00000012857	ENSG00000103037	SETD6	setd6	SET domain containing 6, protein lysine methyltransferase [Source:NCBI gene (formerly Entrezgene);Acc:115551296]	ENSDARG00000043986	1.68248	0.750593	2.8839	11.5502	0.000677409	0.0378658
ENSGMOG00000015452	ENSG00000140382	HMG20A	hmg20a	high mobility group 20A [Source:NCBI gene (formerly Entrezgene);Acc:115551086]	ENSDARG00000031198	1.57015	0.650902	2.60804	15.8139	6.98861e-05	0.00842021
ENSGMOG00000013189	ENSG00000174915	PTDSS2	ptdss2	phosphatidylserine synthase 2 [Source:NCBI gene (formerly Entrezgene);Acc:115551319]	ENSDARG00000101018	2.39517	1.26013	5.96094	22.7704	1.82555e-06	0.000433236
ENSGMOG00000008107	ENSG00000140525	FANCI	fanci	FA complementation group I [Source:NCBI gene (formerly Entrezgene);Acc:115551458]	ENSDARG00000026224	2.53748	1.3434	2.9799	30.9397	2.6617e-08	1.19115e-05
ENSGMOG00000000932	ENSG00000010379	SLC6A13	SLC6A13		ENSDARG00000067567	1.84625	0.884595	7.0687	12.393	0.000430948	0.0289697
ENSGMOG00000016300			malt3	MALT paracaspase 3 [Source:ZFIN;Acc:ZDB-GENE-050419-182]	ENSDARG00000068152	0.463403	-1.10966	4.43893	12.2478	0.000465811	0.0304
ENSGMOG00000004390	ENSG00000205832	C16orf96	zp2.2		ENSDARG00000105346	6327.71	12.6275	10.2981	79.7238	4.30591e-19	8.43043e-16
ENSGMOG00000022395	ENSG00000151135	TMEM263	tmem263	transmembrane protein 263 [Source:NCBI gene (formerly Entrezgene);Acc:115551166]	ENSDARG00000030465	6.645	2.73227	6.23083	75.111	4.44983e-18	6.96977e-15
ENSGMOG00000004142	ENSG00000110841	PPFIBP1	ppfibp1b	PPFIA binding protein 1b [Source:ZFIN;Acc:ZDB-GENE-060503-47]	ENSDARG00000100057	2.12185	1.08532	6.48214	18.2454	1.94191e-05	0.00292463
ENSGMOG00000028912				small nucleolar RNA SNORA3/SNORA45 family [Source:NCBI gene (formerly Entrezgene);Acc:115551697]		3.24505	1.69824	-0.443925	16.7313	4.30641e-05	0.00566817
ENSGMOG00000001414	ENSG00000111711	GOLT1B	golt1bb	golgi transport 1Bb [Source:NCBI gene (formerly Entrezgene);Acc:115550668]	ENSDARG00000059308	2.80832	1.48971	2.38201	22.0315	2.68218e-06	0.000583485
ENSGMOG00000028447	ENSG00000169504	CLIC4	clic4	chloride intracellular channel 4 [Source:NCBI gene (formerly Entrezgene);Acc:115544357]	ENSDARG00000022995	0.413085	-1.27549	6.12834	26.9612	2.0758e-07	7.06811e-05
ENSGMOG00000010752	ENSG00000139970	RTN1	rtn1b	reticulon 1a [Source:NCBI gene (formerly Entrezgene);Acc:115543959]	ENSDARG00000021143	4.73577	2.2436	9.06776	69.5289	7.53043e-17	7.37182e-14
ENSGMOG00000034086	ENSG00000075426	FOSL2	fosl2	FOS like 2, AP-1 transcription factor subunit [Source:NCBI gene (formerly Entrezgene);Acc:115543839]	ENSDARG00000040623	0.167927	-2.5741	3.48926	22.1271	2.55182e-06	0.000562946
ENSGMOG00000009656	ENSG00000159131	GART	gart	phosphoribosylglycinamide formyltransferase [Source:NCBI gene (formerly Entrezgene);Acc:115543686]	ENSDARG00000101089	1.61718	0.693481	4.43625	12.6254	0.000380535	0.0261417
ENSGMOG00000011159	ENSG00000134317	GRHL1	grhl1	grainyhead-like transcription factor 1 [Source:NCBI gene (formerly Entrezgene);Acc:115543967]	ENSDARG00000061391	6.5493	2.71134	3.43639	13.5698	0.000229851	0.0193793
ENSGMOG00000012801	ENSG00000203705	TATDN3	TATDN3	TatD DNase domain containing 3 [Source:NCBI gene (formerly Entrezgene);Acc:115543809]	ENSDARG00000044072	1.54752	0.629957	3.30556	11.0557	0.00088413	0.0432046
ENSGMOG00000020140	ENSG00000166923	GREM1		gremlin 1, DAN family BMP antagonist [Source:HGNC Symbol;Acc:HGNC:2001]		0.448048	-1.15828	2.52241	10.8168	0.00100583	0.0464728
ENSGMOG00000026415			zgc:194887	fibrinogen-related domain-containing protein [Source:NCBI gene (formerly Entrezgene);Acc:115543736]	ENSDARG00000098586	0.230907	-2.11462	3.06758	15.0183	0.000106475	0.011345
ENSGMOG00000011254	ENSG00000168952	STXBP6	stxbp6	syntaxin binding protein 6 (amisyn) [Source:ZFIN;Acc:ZDB-GENE-040625-31]	ENSDARG00000088862	0.442935	-1.17483	3.11294	10.9655	0.000928221	0.0443254
ENSGMOG00000034631				small nucleolar RNA SNORD53/SNORD92 [Source:NCBI gene (formerly Entrezgene);Acc:115544662]		2.72771	1.44769	-0.425446	11.9205	0.000555208	0.0335762
ENSGMOG00000005428			stau2		ENSDARG00000026801	0.624973	-0.678135	3.75354	13.9164	0.000191121	0.0174042
ENSGMOG00000003838	ENSG00000092096	SLC22A17				2.45009	1.29284	3.09789	31.671	1.82631e-08	8.93923e-06
ENSGMOG00000006345			zgc:195173	uncharacterized LOC115537170 [Source:NCBI gene (formerly Entrezgene);Acc:115537170]	ENSDARG00000077138	0.5887	-0.764395	6.46235	11.327	0.000763886	0.0400159
ENSGMOG00000029241				uncharacterized LOC115537255 [Source:NCBI gene (formerly Entrezgene);Acc:115537255]		0.127268	-2.97405	3.49406	10.6607	0.00109435	0.048172
ENSGMOG00000027257						2.91691	1.54444	0.51082	14.4564	0.000143441	0.0137835
ENSGMOG00000030301			si:ch211-140b10.6	si:ch211-140b10.6 [Source:ZFIN;Acc:ZDB-GENE-091204-382]	ENSDARG00000045342	1.69629	0.762379	3.54599	17.7185	2.5612e-05	0.003663
ENSGMOG00000019213	ENSG00000185946	RNPC3	rnpc3	RNA-binding region (RNP1, RRM) containing 3 [Source:NCBI gene (formerly Entrezgene);Acc:115537476]	ENSDARG00000011247	1.61107	0.688017	4.09909	14.7285	0.000124156	0.0124658
ENSGMOG00000023121			klf6a	Kruppel-like factor 6a [Source:NCBI gene (formerly Entrezgene);Acc:115537611]	ENSDARG00000029072	0.482864	-1.05031	4.61629	10.606	0.00112718	0.0490419
ENSGMOG00000028504	ENSG00000177283	FZD8	fzd8b	frizzled class receptor 8a [Source:ZFIN;Acc:ZDB-GENE-000328-3]	ENSDARG00000038569	4.76257	2.25174	6.83367	74.2555	6.86339e-18	8.95843e-15
ENSGMOG00000003877	ENSG00000175600	SUGCT	sugct	succinyl-CoA:glutarate-CoA transferase [Source:NCBI gene (formerly Entrezgene);Acc:115537090]	ENSDARG00000102341	0.274107	-1.86719	1.26285	18.3467	1.84142e-05	0.00285565
ENSGMOG00000010493	ENSG00000146648	EGFR	LO018309.1	melanoma receptor tyrosine-protein kinase-like [Source:NCBI gene (formerly Entrezgene);Acc:115537086]	ENSDARG00000056909	2.38479	1.25387	7.46024	16.7608	4.24011e-05	0.0056282
ENSGMOG00000012697						16.2586	4.02313	0.477448	27.049	1.98358e-07	7.04067e-05
ENSGMOG00000025389						7.41976	2.89137	0.147331	32.6024	1.13074e-08	5.90357e-06
ENSGMOG00000010530	ENSG00000075651	PLD1	pld1b	phospholipase D1b [Source:NCBI gene (formerly Entrezgene);Acc:115537366]	ENSDARG00000057125	0.535128	-0.902045	4.35692	21.9518	2.79588e-06	0.000599888
ENSGMOG00000007552	ENSG00000176014	TUBB6	tubb6	tubulin, beta 6 class V [Source:NCBI gene (formerly Entrezgene);Acc:115537005]	ENSDARG00000104801	0.609476	-0.71436	3.84158	11.0806	0.000872364	0.042968
ENSGMOG00000006081	ENSG00000136997	MYC	myca	MYC proto-oncogene, bHLH transcription factor a [Source:NCBI gene;Acc:30686]	ENSDARG00000045695	3.44707	1.78537	4.51863	28.079	1.16463e-07	4.24222e-05
ENSGMOG00000028413				un-named hu7910 [Source:NCBI gene (formerly Entrezgene);Acc:115537015]		1.99639	0.997394	6.2139	20.7607	5.20408e-06	0.00104502
ENSGMOG00000013155	ENSG00000108950	FAM20A	CABZ01057057.1	FAM20A golgi associated secretory pathway pseudokinase [Source:HGNC Symbol;Acc:HGNC:23015]	ENSDARG00000111526	2.99658	1.58332	7.98377	39.9636	2.58738e-10	1.62104e-07
ENSGMOG00000035501				C2H2-type zinc finger protein [Source:NCBI gene (formerly Entrezgene);Acc:115531107]		0.306651	-1.70533	5.60605	20.2017	6.96903e-06	0.00129989
ENSGMOG00000032983	ENSG00000107771	CCSER2	ccser2b		ENSDARG00000091535	0.317909	-1.65331	0.599375	11.3504	0.000754303	0.03978
ENSGMOG00000023221	ENSG00000189319	FAM53B	fam53b	family with sequence similarity 53 member B [Source:NCBI gene (formerly Entrezgene);Acc:115531212]	ENSDARG00000016156	1.87642	0.907983	2.72326	12.0744	0.000511197	0.0318999
ENSGMOG00000003060			slc6a16b	sodium-dependent neutral amino acid transporter B(0)AT2-like [Source:NCBI gene (formerly Entrezgene);Acc:115531205]	ENSDARG00000102377	2.38391	1.25333	4.27489	13.0594	0.000301759	0.0230558
ENSGMOG00000013301	ENSG00000264813		ace	angiotensin I converting enzyme (peptidyl-dipeptidase A) 1 [Source:NCBI gene (formerly Entrezgene);Acc:115530849]	ENSDARG00000079166	0.14128	-2.82337	2.01892	12.9468	0.000320462	0.0240162
ENSGMOG00000006587	ENSG00000171126	KCNG3	kcng3	potassium voltage-gated channel, subfamily G, member 3 [Source:ZFIN;Acc:ZDB-GENE-111111-9]	ENSDARG00000061622	0.220129	-2.18358	1.73638	16.9069	3.92582e-05	0.00530088
ENSGMOG00000016774	ENSG00000146540	C7orf50	zmp:0000000624	zmp:0000000624 [Source:ZFIN;Acc:ZDB-GENE-130530-627]	ENSDARG00000045254	2.24708	1.16805	4.13475	12.6466	0.000376246	0.0261417
ENSGMOG00000016843	ENSG00000127580	WDR24	wdr24	WD repeat domain 24 [Source:NCBI gene (formerly Entrezgene);Acc:115531517]	ENSDARG00000025507	1.52238	0.606332	2.93926	10.6659	0.00109131	0.048172
ENSGMOG00000006509	ENSG00000108342	CSF3	csf3a	uncharacterized LOC115531265 [Source:NCBI gene (formerly Entrezgene);Acc:115531265]	ENSDARG00000102211	0.384503	-1.37893	1.6901	19.1535	1.20614e-05	0.00198861
ENSGMOG00000007732	ENSG00000166579	NDEL1	ndel1a	nudE neurodevelopment protein 1-like 1a [Source:NCBI gene (formerly Entrezgene);Acc:115531167]	ENSDARG00000010953	2.20979	1.14391	4.67321	17.1318	3.48735e-05	0.00479867
ENSGMOG00000013428	ENSG00000100395	L3MBTL2	l3mbtl2	L3MBTL histone methyl-lysine binding protein 2 [Source:NCBI gene (formerly Entrezgene);Acc:115531415]	ENSDARG00000056079	1.63366	0.708108	3.81965	14.845	0.00011672	0.0120275
ENSGMOG00000031214				protein phosphatase 1, regulatory subunit 3Cb [Source:NCBI gene (formerly Entrezgene);Acc:115531206]		0.643524	-0.635934	5.52899	13.5293	0.000234871	0.019568
ENSGMOG00000005379	ENSG00000148688	RPP30	rpp30	ribonuclease P/MRP 30 subunit [Source:NCBI gene (formerly Entrezgene);Acc:115530639]	ENSDARG00000027428	1.62638	0.701668	3.26706	13.1044	0.000294603	0.0227013
ENSGMOG00000030393						3.13591	1.64888	0.407956	15.1634	9.85955e-05	0.0107286
ENSGMOG00000005961	ENSG00000120054	CPN1	cpn1		ENSDARG00000005185	2.52329	1.33531	9.23433	34.0775	5.29601e-09	2.8604e-06
ENSGMOG00000003064	ENSG00000151651	ADAM8	adam8b	disintegrin and metalloproteinase domain-containing protein 8-like [Source:NCBI gene (formerly Entrezgene);Acc:115531557]	ENSDARG00000057644	0.45625	-1.1321	2.42447	11.5708	0.000669944	0.0376105
ENSGMOG00000011663	ENSG00000138135	CH25H	ch25h	cholesterol 25-hydroxylase [Source:NCBI gene (formerly Entrezgene);Acc:115530933]	ENSDARG00000045190	0.394714	-1.34112	1.43234	12.6948	0.000366679	0.0257547
ENSGMOG00000013068	ENSG00000157637	SLC38A10	slc38a10	solute carrier family 38 member 10 [Source:NCBI gene (formerly Entrezgene);Acc:115531285]	ENSDARG00000077081	1.90311	0.928357	4.909	23.1429	1.50401e-06	0.000367552
ENSGMOG00000012634	ENSG00000160285	LSS	lss	lanosterol synthase [Source:HGNC Symbol;Acc:HGNC:6708]	ENSDARG00000061274	2.00261	1.00188	5.45699	10.7834	0.00102417	0.0465271
ENSGMOG00000032866			zmp:0000000936	interleukin-1 receptor type 1-like [Source:NCBI gene (formerly Entrezgene);Acc:115533680]	ENSDARG00000088672	0.361882	-1.46641	6.27179	12.7364	0.000358608	0.0256192
ENSGMOG00000027003	ENSG00000160285	LSS	lss	lanosterol synthase [Source:HGNC Symbol;Acc:HGNC:6708]	ENSDARG00000061274	1.87933	0.910222	6.65687	12.0868	0.00050781	0.0318153
ENSGMOG00000016729	ENSG00000184220	CMSS1	cmss1	cms1 ribosomal small subunit homolog [Source:NCBI gene (formerly Entrezgene);Acc:115532726]	ENSDARG00000112579	1.77878	0.83089	4.71365	13.1977	0.000280299	0.0219516
ENSGMOG00000011644	ENSG00000165175	MID1IP1	mid1ip1a	MID1 interacting protein 1 [Source:HGNC Symbol;Acc:HGNC:20715]	ENSDARG00000041051	0.42019	-1.25089	4.66869	20.9433	4.73068e-06	0.000962295
ENSGMOG00000018112	ENSG00000160191	PDE9A	pde9a	phosphodiesterase 9A [Source:NCBI gene (formerly Entrezgene);Acc:115533119]	ENSDARG00000060280	2.22557	1.15418	5.84249	11.3627	0.000749326	0.039651
ENSGMOG00000003882	ENSG00000241399	CD302	cd302	CD302 molecule [Source:NCBI gene (formerly Entrezgene);Acc:115533003]	ENSDARG00000086100	1.93204	0.950125	6.27961	20.1617	7.11637e-06	0.00130846
ENSGMOG00000018893	ENSG00000082701	GSK3B	gsk3bb	glycogen synthase kinase 3 beta, genome duplicate a [Source:NCBI gene (formerly Entrezgene);Acc:115532859]	ENSDARG00000052468	0.58251	-0.779645	3.02457	12.1023	0.000503593	0.0318153
ENSGMOG00000023721	ENSG00000213160	KLHL23	klhl23	kelch-like family member 23 [Source:NCBI gene (formerly Entrezgene);Acc:115533522]	ENSDARG00000078475	4.45746	2.15622	0.251087	17.2217	3.32619e-05	0.00469353
ENSGMOG00000002719	ENSG00000092621	PHGDH	phgdh	phosphoglycerate dehydrogenase [Source:NCBI gene (formerly Entrezgene);Acc:115533523]	ENSDARG00000001873	10.2329	3.35514	3.81961	25.2684	4.98825e-07	0.000152344
ENSGMOG00000002892	ENSG00000239474	KLHL41	klhl41a	kelch-like family member 41a [Source:NCBI gene (formerly Entrezgene);Acc:115532984]	ENSDARG00000068888	0.0125061	-6.32122	0.638636	16.221	5.63664e-05	0.00700687
ENSGMOG00000035329						0.622185	-0.684584	6.33993	12.7719	0.000351857	0.025397
ENSGMOG00000001792	ENSG00000101871	MID1	mid1	midline 1 [Source:ZFIN;Acc:ZDB-GENE-110411-205]	ENSDARG00000060482	0.466885	-1.09886	3.65076	13.9025	0.000192546	0.0174327
ENSGMOG00000000391	ENSG00000186522	SEPTIN10	40422	septin 10 [Source:ZFIN;Acc:ZDB-GENE-050417-3]	ENSDARG00000099236	0.603883	-0.72766	4.70342	10.6309	0.00111216	0.0486584
ENSGMOG00000017606	ENSG00000160305	DIP2A	dip2a	disco-interacting protein 2 homolog A [Source:NCBI gene (formerly Entrezgene);Acc:115533145]	ENSDARG00000078058	0.458275	-1.12572	4.74568	18.2981	1.88896e-05	0.00290066
ENSGMOG00000002496	ENSG00000271601	LIX1L				0.652358	-0.616264	2.73468	11.6508	0.00064176	0.0366857
ENSGMOG00000029694	ENSG00000173334	TRIB1	trib1	tribbles pseudokinase 1 [Source:NCBI gene (formerly Entrezgene);Acc:115535766]	ENSDARG00000110963	0.318243	-1.6518	5.06111	22.5146	2.0855e-06	0.000473409
ENSGMOG00000036134	ENSG00000168389	MFSD2A	mfsd2ab	major facilitator superfamily domain containing 2ab [Source:NCBI gene (formerly Entrezgene);Acc:115535834]	ENSDARG00000035909	0.243506	-2.03797	3.2935	13.5048	0.000237957	0.0197202
ENSGMOG00000028648	ENSG00000116990	MYCL	myclb	MYCL proto-oncogene, bHLH transcription factor b [Source:NCBI gene (formerly Entrezgene);Acc:115535940]	ENSDARG00000034956	0.393877	-1.34418	1.92747	26.5501	2.56791e-07	8.5577e-05
ENSGMOG00000018930	ENSG00000158246	TENT5B	tent5bb	terminal nucleotidyltransferase 5Bb [Source:ZFIN;Acc:ZDB-GENE-060503-431]	ENSDARG00000011797	6.05991	2.5993	4.32515	41.9671	9.28225e-11	6.16915e-08
ENSGMOG00000015171			cratb		ENSDARG00000098782	2.05178	1.03687	4.07623	13.4292	0.000247744	0.0203163
ENSGMOG00000033125						3.47556	1.79724	0.0458913	11.4454	0.000716719	0.03897
ENSGMOG00000022775	ENSG00000162517	PEF1	pef1	penta-EF-hand domain containing 1 [Source:NCBI gene (formerly Entrezgene);Acc:115535764]	ENSDARG00000023989	0.554333	-0.851176	4.6873	11.2892	0.000779593	0.0405673
ENSGMOG00000000099	ENSG00000141425	RPRD1A	rprd1a	regulation of nuclear pre-mRNA domain-containing protein 1A-like [Source:NCBI gene (formerly Entrezgene);Acc:115536181]	ENSDARG00000104861	1.50147	0.586377	3.24368	12.1986	0.000478253	0.0308266
ENSGMOG00000014964	ENSG00000170275	CRTAP	crtap	cartilage associated protein [Source:NCBI gene (formerly Entrezgene);Acc:115535802]	ENSDARG00000018010	1.81208	0.857648	5.25964	11.1449	0.000842649	0.0420331
ENSGMOG00000001432	ENSG00000285077	ARHGAP11B				2.02911	1.02085	2.69488	21.2098	4.11654e-06	0.000859698
ENSGMOG00000001461	ENSG00000009413	REV3L	rev3l	REV3 like, DNA directed polymerase zeta catalytic subunit [Source:HGNC Symbol;Acc:HGNC:9968]	ENSDARG00000058801	1.55518	0.637083	5.18742	10.8792	0.000972491	0.0455804
ENSGMOG00000006099	ENSG00000100564	PIGH	pigh	phosphatidylinositol glycan anchor biosynthesis, class H [Source:NCBI gene (formerly Entrezgene);Acc:115534822]	ENSDARG00000038348	1.82084	0.864602	5.02248	19.2359	1.15518e-05	0.00194718
ENSGMOG00000006111	ENSG00000165861	ZFYVE1	zfyve1	zinc finger, FYVE domain containing 1 [Source:NCBI gene (formerly Entrezgene);Acc:115534794]	ENSDARG00000078652	2.18791	1.12955	5.18144	14.7892	0.000120221	0.0123073
ENSGMOG00000006148	ENSG00000205683	DPF3	dpf3	D4, zinc and double PHD fingers, family 3 [Source:NCBI gene;Acc:562738]	ENSDARG00000025309	0.471248	-1.08544	3.84098	13.1747	0.00028375	0.0220035
ENSGMOG00000013114	ENSG00000115234	SNX17	snx17	sorting nexin 17 [Source:NCBI gene (formerly Entrezgene);Acc:115534617]	ENSDARG00000091418	0.628655	-0.66966	4.65055	11.1639	0.000834062	0.0420331
ENSGMOG00000033432				Metazoan signal recognition particle RNA [Source:RFAM;Acc:RF00017]		0.37363	-1.42032	4.69285	10.6365	0.00110878	0.0486465
ENSGMOG00000015362	ENSG00000119686	FLVCR2		FLVCR heme transporter 2b [Source:NCBI gene (formerly Entrezgene);Acc:115534163]		2.695	1.43029	4.76328	11.8498	0.00057667	0.0344748
ENSGMOG00000023317				Metazoan signal recognition particle RNA [Source:RFAM;Acc:RF00017]		0.319065	-1.64808	2.51364	11.6071	0.000656993	0.0372844
ENSGMOG00000014898	ENSG00000091831	ESR1	esr1	estrogen receptor 1 [Source:NCBI gene;Acc:259252]	ENSDARG00000004111	46.3141	5.53338	7.61263	95.517	1.46627e-22	4.59323e-19
ENSGMOG00000034828				translin-associated factor X interacting protein 1 [Source:NCBI gene (formerly Entrezgene);Acc:115534637]		7.32505	2.87284	-0.439564	24.3756	7.92647e-07	0.000217811
ENSGMOG00000024285	ENSG00000036530	CYP46A1	cyp46a1.1	cholesterol 24-hydroxylase-like [Source:NCBI gene (formerly Entrezgene);Acc:115534636]	ENSDARG00000012137	3.58046	1.84015	8.7802	18.2753	1.91169e-05	0.00290707
ENSGMOG00000007372	ENSG00000013375	PGM3	pgm3	phosphoglucomutase 3 [Source:ZFIN;Acc:ZDB-GENE-041024-13]	ENSDARG00000024654	1.65831	0.729715	4.74911	12.6279	0.000380022	0.0261417
ENSGMOG00000007087	ENSG00000165059	PRKACG	prkg3		ENSDARG00000014232	6.1494	2.62045	6.26246	23.8171	1.05937e-06	0.000276549
ENSGMOG00000036668	ENSG00000100647	SUSD6	susd6	sushi domain containing 6 [Source:NCBI gene (formerly Entrezgene);Acc:115534171]	ENSDARG00000030116	0.649574	-0.622434	4.8252	11.1542	0.00083843	0.0420331
ENSGMOG00000006809	ENSG00000198355	PIM3	pim3	Pim-3 proto-oncogene, serine/threonine kinase [Source:NCBI gene (formerly Entrezgene);Acc:115532339]	ENSDARG00000055129	2.99751	1.58376	4.99035	19.8895	8.20493e-06	0.00147717
ENSGMOG00000009349	ENSG00000111647	UHRF1BP1L	uhrf1bp1l		ENSDARG00000004055	2.02703	1.01937	5.8566	11.8318	0.000582283	0.0346779
ENSGMOG00000035397	ENSG00000275342	PRAG1		inactive tyrosine-protein kinase PRAG1-like [Source:NCBI gene (formerly Entrezgene);Acc:115532079]		0.553011	-0.854621	3.57807	10.5992	0.00113135	0.0490868
ENSGMOG00000037201	ENSG00000177425	PAWR	pawr	PRKC, apoptosis, WT1, regulator [Source:NCBI gene (formerly Entrezgene);Acc:115531994]	ENSDARG00000045486	0.587945	-0.766246	4.84638	11.7689	0.000602277	0.0351995
ENSGMOG00000017928	ENSG00000173208	ABCD2	abcd2	ATP binding cassette subfamily D member 2 [Source:HGNC Symbol;Acc:HGNC:66]	ENSDARG00000059409	3.00505	1.58739	6.3792	13.9516	0.000187573	0.0171811
ENSGMOG00000006891	ENSG00000139116	KIF21A	CABZ01066312.1	kinesin family member 21A [Source:HGNC Symbol;Acc:HGNC:19349]	ENSDARG00000100624	2.30692	1.20597	3.54546	14.4067	0.000147278	0.0139807
ENSGMOG00000012120	ENSG00000288640		ifrd1	interferon-related developmental regulator 1 [Source:ZFIN;Acc:ZDB-GENE-030131-6132]	ENSDARG00000068708	1.82551	0.868303	7.03034	13.2278	0.000275827	0.02171
ENSGMOG00000030598	ENSG00000135272	MDFIC	MDFIC	MyoD family inhibitor domain containing [Source:NCBI gene (formerly Entrezgene);Acc:115532128]	ENSDARG00000074223	0.609143	-0.715148	2.48149	10.8241	0.00100186	0.0464266
ENSGMOG00000002428			rasgef1bb	RasGEF domain family, member 1Bb [Source:NCBI gene;Acc:445085]	ENSDARG00000044251	0.293103	-1.77052	4.48317	11.7392	0.000611958	0.0355004
ENSGMOG00000012346	ENSG00000180957	PITPNB	pitpnb	phosphatidylinositol transfer protein, beta [Source:ZFIN;Acc:ZDB-GENE-040426-895]	ENSDARG00000036005	0.56285	-0.829179	4.25551	11.6802	0.000631675	0.0362415
ENSGMOG00000016285	ENSG00000175287	PHYHD1	phyhd1	phytanoyl-CoA dioxygenase domain containing 1 [Source:NCBI gene (formerly Entrezgene);Acc:115532107]	ENSDARG00000029905	0.494895	-1.01481	6.98982	10.8692	0.000977782	0.0455804
ENSGMOG00000023171	ENSG00000158158	CNNM4	CNNM4		ENSDARG00000114841	3.38197	1.75786	2.04294	22.6184	1.97588e-06	0.000461914
ENSGMOG00000014096	ENSG00000241878	PISD	pisd	phosphatidylserine decarboxylase [Source:NCBI gene (formerly Entrezgene);Acc:115532251]	ENSDARG00000052462	2.98116	1.57587	6.66292	19.8596	8.3345e-06	0.00148345
ENSGMOG00000006427	ENSG00000118816	CCNI	ccni	cyclin I [Source:ZFIN;Acc:ZDB-GENE-040426-2898]	ENSDARG00000068214	0.539207	-0.891089	5.24663	25.2049	5.15497e-07	0.000152344
ENSGMOG00000017041	ENSG00000157680	DGKI	DGKI		ENSDARG00000063578	2.30949	1.20757	4.68873	13.7707	0.000206533	0.0182764
ENSGMOG00000027925						2.09337	1.06583	3.74991	12.4874	0.000409704	0.02778
ENSGMOG00000026061	ENSG00000166183	ASPG	aspg		ENSDARG00000052942	0.0935304	-3.41842	-0.281364	11.4442	0.000717162	0.03897
ENSGMOG00000028513	ENSG00000139899	CBLN3	cbln11	cerebellin 11 [Source:ZFIN;Acc:ZDB-GENE-111110-2]	ENSDARG00000086654	0.386212	-1.37253	6.69311	11.2697	0.000787811	0.0407244
ENSGMOG00000023958	ENSG00000174327	SLC16A13	slc16a13	solute carrier family 16 member 13 [Source:NCBI gene (formerly Entrezgene);Acc:115529702]	ENSDARG00000055342	4.49054	2.16689	4.09221	53.2961	2.8688e-13	2.36495e-10
ENSGMOG00000035775	ENSG00000226124	FTCDNL1	zgc:153901	formiminotransferase cyclodeaminase N-terminal like 1 [Source:NCBI gene (formerly Entrezgene);Acc:115529675]	ENSDARG00000062423	2.00103	1.00075	2.20145	19.2343	1.15615e-05	0.00194718
ENSGMOG00000034688	ENSG00000150551	LYPD1		LY6/PLAUR domain containing 1 [Source:NCBI gene (formerly Entrezgene);Acc:115529669]		0.485924	-1.0412	3.97495	11.821	0.000585652	0.0346839
ENSGMOG00000027328			si:ch211-200p22.4	phosphatidylinositol-binding clathrin assembly protein-like [Source:NCBI gene (formerly Entrezgene);Acc:115529210]	ENSDARG00000029170	0.622607	-0.683605	5.70958	12.2763	0.000458758	0.0303187
ENSGMOG00000015340			zgc:162171	Rab32_Rab38 domain-containing protein [Source:NCBI gene (formerly Entrezgene);Acc:115529213]	ENSDARG00000036499	2.2667	1.18059	6.01947	17.7102	2.5725e-05	0.003663
ENSGMOG00000027298	ENSG00000182117	NOP10	nop10	NOP10 ribonucleoprotein homolog (yeast) [Source:NCBI gene (formerly Entrezgene);Acc:115529234]	ENSDARG00000104227	1.98624	0.990042	4.63089	18.7618	1.48105e-05	0.00236711
ENSGMOG00000014249	ENSG00000174669	SLC29A2	FO905040.1	equilibrative nucleoside transporter 2-like [Source:NCBI gene (formerly Entrezgene);Acc:115529749]	ENSDARG00000099078	2.01457	1.01047	6.40609	19.2066	1.17307e-05	0.00195466
ENSGMOG00000015761	ENSG00000092330	TINF2	tinf2		ENSDARG00000054473	1.81875	0.862946	2.75308	17.9695	2.24473e-05	0.0032859
ENSGMOG00000009869	ENSG00000125089	SH3TC1	SH3TC1	SH3 domain and tetratricopeptide repeats 1 [Source:NCBI gene (formerly Entrezgene);Acc:115529373]	ENSDARG00000077330	2.96301	1.56706	6.17475	41.9315	9.45282e-11	6.16915e-08
ENSGMOG00000029579	ENSG00000188582	PAQR9	PAQR9	progestin and adipoQ receptor family member 9 [Source:NCBI gene (formerly Entrezgene);Acc:115529356]	ENSDARG00000052059	0.401429	-1.31678	0.207435	12.0883	0.000507383	0.0318153
ENSGMOG00000037220	ENSG00000149218	ENDOD1	zgc:171534	si:dkey-85k7.10 [Source:ZFIN;Acc:ZDB-GENE-160728-49]	ENSDARG00000105265	0.427544	-1.22585	4.66881	14.5267	0.000138185	0.0135274
ENSGMOG00000009637	ENSG00000157110	RBPMS	rbpms	RNA binding protein, mRNA processing factor [Source:NCBI gene (formerly Entrezgene);Acc:115529498]	ENSDARG00000099396	0.633625	-0.658299	4.56898	10.8008	0.00101454	0.0465271
ENSGMOG00000007888	ENSG00000109625	CPZ		carboxypeptidase Z-like [Source:NCBI gene (formerly Entrezgene);Acc:115529390]		0.454567	-1.13744	5.94889	12.3257	0.000446753	0.0297766
ENSGMOG00000036826			arhgap36	Rho GTPase activating protein 36 [Source:ZFIN;Acc:ZDB-GENE-060616-298]	ENSDARG00000059672	0.40843	-1.29184	3.58824	12.1017	0.000503755	0.0318153
ENSGMOG00000011868	ENSG00000141499	WRAP53	wrap53	WD repeat containing, antisense to TP53 [Source:NCBI gene (formerly Entrezgene);Acc:115529549]	ENSDARG00000086150	1.7081	0.772395	3.85401	11.5039	0.000694507	0.0381687
ENSGMOG00000032972	ENSG00000129250	KIF1C	kif1c		ENSDARG00000054448	0.574886	-0.798653	4.49949	11.4593	0.000711371	0.0389588
ENSGMOG00000007693	ENSG00000215041	NEURL4	neurl4	neuralized E3 ubiquitin protein ligase 4 [Source:NCBI gene (formerly Entrezgene);Acc:115529365]	ENSDARG00000078127	0.456158	-1.1324	7.90044	10.7494	0.0010431	0.0466804
ENSGMOG00000004611	ENSG00000124003	MOGAT1	mogat3a	monoacylglycerol O-acyltransferase 3a [Source:NCBI gene (formerly Entrezgene);Acc:115529891]	ENSDARG00000086481	0.546742	-0.871068	7.23697	12.8071	0.000345309	0.0250735
ENSGMOG00000007413	ENSG00000133318	RTN3	rtn3		ENSDARG00000091348	0.60697	-0.720303	7.03767	11.0955	0.000865365	0.0427578
ENSGMOG00000027940						0.36148	-1.46801	1.98635	11.0634	0.000880473	0.0432046
ENSGMOG00000036038	ENSG00000179862	CITED4	cited4b		ENSDARG00000101009	2.7155	1.44122	3.65859	31.5772	1.91669e-08	9.09729e-06

## Sheet: Table_S5B-Live_DEGs_EE2_250nmol
Atlantic cod gene ID	Human gene stable ID	Human gene name	Zebrafish gene name	Gene description	Zebrafish gene stable ID	FC	logFC	logCPM	LR	PValue	FDR
ENSGMOG00000035583						65.4456	6.03222	-1.48494	11.7292	0.00061526	0.00861969
ENSGMOG00000014279	ENSG00000177144	NUDT4B	nudt4b		ENSDARG00000045878	0.503791	-0.989103	0.86045	7.43663	0.00639093	0.0475992
ENSGMOG00000014970	ENSG00000113163	CERT1	cert1b	collagen type IV alpha-3-binding protein-like [Source:NCBI gene (formerly Entrezgene);Acc:115541550]	ENSDARG00000102372	0.379377	-1.39829	6.10517	14.4114	0.000146912	0.00290684
ENSGMOG00000014770	ENSG00000160282	FTCD	ftcd	formimidoyltransferase cyclodeaminase [Source:NCBI gene (formerly Entrezgene);Acc:115542986]	ENSDARG00000007421	0.475946	-1.07113	5.64711	7.84541	0.00509499	0.0405708
ENSGMOG00000010024	ENSG00000096996	IL12RB1	ghrb	growth hormone receptor-like [Source:NCBI gene (formerly Entrezgene);Acc:115541561]	ENSDARG00000007671	0.50645	-0.981507	6.45559	10.0925	0.00148874	0.016456
ENSGMOG00000016074	ENSG00000127837	AAMP	aamp	angio-associated, migratory cell protein [Source:NCBI gene (formerly Entrezgene);Acc:115541797]	ENSDARG00000045019	2.02407	1.01726	5.19434	12.7987	0.000346858	0.00566511
ENSGMOG00000036127	ENSG00000173638	SLC19A1	slc19a1	solute carrier family 19 member 1 [Source:NCBI gene (formerly Entrezgene);Acc:115541558]	ENSDARG00000033993	2.66936	1.41649	5.81138	29.5203	5.5335e-08	4.61017e-06
ENSGMOG00000000752	ENSG00000138356	AOX1	aox6		ENSDARG00000020054	0.34039	-1.55474	6.65273	16.3713	5.20685e-05	0.00127231
ENSGMOG00000017022	ENSG00000130707	ASS1	ASS1	argininosuccinate synthase 1 [Source:HGNC Symbol;Acc:HGNC:758]	ENSDARG00000103044	3.34333	1.74129	0.466017	9.83414	0.00171302	0.0182898
ENSGMOG00000001191	ENSG00000185480	PARPBP	parpbp	PARP1 binding protein [Source:NCBI gene;Acc:678635]	ENSDARG00000029944	4.4723	2.16102	1.65399	16.3326	5.31408e-05	0.00129367
ENSGMOG00000001219	ENSG00000075188	NUP37	nup37	nucleoporin 37 [Source:NCBI gene (formerly Entrezgene);Acc:115541467]	ENSDARG00000094191	2.32036	1.21435	2.58244	19.1563	1.2044e-05	0.000397678
ENSGMOG00000001233			th2	tyrosine hydroxylase 2 [Source:NCBI gene (formerly Entrezgene);Acc:115541454]	ENSDARG00000038384	36.5928	5.19349	1.2209	26.4049	2.76835e-07	1.74139e-05
ENSGMOG00000031169	ENSG00000171044	XKR6		XK-related protein 6-like [Source:NCBI gene (formerly Entrezgene);Acc:115541261]		0.31165	-1.682	0.0430679	7.9126	0.00490918	0.039623
ENSGMOG00000008912	ENSG00000144115	THNSL2	thnsl2	threonine synthase-like 2 [Source:NCBI gene (formerly Entrezgene);Acc:115541884]	ENSDARG00000032584	0.578191	-0.790383	4.83859	10.5345	0.00117169	0.0136752
ENSGMOG00000005513	ENSG00000121989	ACVR2A	acvr2ab	activin receptor type-2A-like [Source:NCBI gene (formerly Entrezgene);Acc:115541940]	ENSDARG00000104700	0.595692	-0.747362	4.00542	9.1022	0.00255303	0.0242793
ENSGMOG00000028993	ENSG00000144057	ST6GAL2	st6gal2a	ST6 beta-galactosamide alpha-2,6-sialyltranferase 2b [Source:NCBI gene (formerly Entrezgene);Acc:115541866]	ENSDARG00000039335	0.451513	-1.14716	1.63344	11.4273	0.000723745	0.00959115
ENSGMOG00000025263			si:dkey-206d17.15		ENSDARG00000100046	0.459893	-1.12063	2.28376	11.4884	0.000700315	0.00938126
ENSGMOG00000005279	ENSG00000123191	ATP7B	atp7b	copper-transporting ATPase 2-like [Source:NCBI gene (formerly Entrezgene);Acc:115541566]	ENSDARG00000058145	0.522864	-0.935493	6.11624	18.4708	1.72527e-05	0.000519672
ENSGMOG00000022691	ENSG00000198947	DMD	dmd		ENSDARG00000008487	0.459514	-1.12182	2.13122	13.0299	0.000306558	0.00515749
ENSGMOG00000011785	ENSG00000130713	EXOSC2	exosc2	exosome component 2 [Source:NCBI gene (formerly Entrezgene);Acc:115541410]	ENSDARG00000028688	2.28324	1.19108	4.23149	21.6274	3.31094e-06	0.000137194
ENSGMOG00000022577	ENSG00000196576	PLXNB2	si:ch211-127b11.1	plexin-B2-like [Source:NCBI gene (formerly Entrezgene);Acc:115542582]	ENSDARG00000077090	0.490561	-1.0275	6.99118	23.9553	9.85961e-07	5.07997e-05
ENSGMOG00000009024	ENSG00000136877	FPGS	fpgs	folylpolyglutamate synthase, mitochondrial-like [Source:NCBI gene (formerly Entrezgene);Acc:115541584]	ENSDARG00000044809	0.530122	-0.915603	4.87816	16.4395	5.02273e-05	0.00124178
ENSGMOG00000011746	ENSG00000123064	DDX54	ddx54	DEAD (Asp-Glu-Ala-Asp) box polypeptide 54 [Source:ZFIN;Acc:ZDB-GENE-021220-2]	ENSDARG00000105286	2.17642	1.12195	5.52997	12.1589	0.000488551	0.00723952
ENSGMOG00000006519			ptgdsa	prostaglandin D2 synthase a [Source:NCBI gene (formerly Entrezgene);Acc:115541552]	ENSDARG00000069439	0.493972	-1.0175	8.69548	22.9452	1.66684e-06	7.86378e-05
ENSGMOG00000014183	ENSG00000168621	GDNF	gdnfa	glial cell derived neurotrophic factor a [Source:NCBI gene (formerly Entrezgene);Acc:115542215]	ENSDARG00000039959	14.2451	3.8324	-0.681943	17.8907	2.33967e-05	0.000672409
ENSGMOG00000032738	ENSG00000122367	LDB3				0.551477	-0.858626	3.01386	11.1162	0.000855786	0.0108889
ENSGMOG00000005728	ENSG00000163110	PDLIM5	pdlim5b	PDZ and LIM domain 5b [Source:ZFIN;Acc:ZDB-GENE-040426-908]	ENSDARG00000027600	0.483401	-1.04871	4.15413	15.7231	7.33237e-05	0.0016501
ENSGMOG00000019887			si:ch211-156b7.4		ENSDARG00000101707	2.4227	1.27662	0.782089	8.40159	0.00374893	0.0323836
ENSGMOG00000034473			FP236812.1	histone H2B 1/2-like [Source:NCBI gene (formerly Entrezgene);Acc:115541843]	ENSDARG00000104501	3.03534	1.60186	2.46248	12.8396	0.000339352	0.00556573
ENSGMOG00000009458	ENSG00000166226	CCT2	cct2	chaperonin containing TCP1, subunit 2 (beta) [Source:NCBI gene (formerly Entrezgene);Acc:115541839]	ENSDARG00000087206	2.01309	1.00941	7.96692	29.6852	5.08205e-08	4.30271e-06
ENSGMOG00000007738	ENSG00000139344	AMDHD1	AMDHD1	amidohydrolase domain containing 1 [Source:NCBI gene (formerly Entrezgene);Acc:115541461]	ENSDARG00000007366	0.415276	-1.26786	6.19974	23.2794	1.40093e-06	6.81454e-05
ENSGMOG00000025287	ENSG00000120833	SOCS2	socs2	suppressor of cytokine signaling 2 [Source:NCBI gene (formerly Entrezgene);Acc:115541471]	ENSDARG00000045557	0.45278	-1.14312	4.03756	14.1413	0.000169584	0.00324321
ENSGMOG00000009446			nots		ENSDARG00000099824	3419.7	11.7397	8.81486	84.2091	4.45121e-20	5.80994e-17
ENSGMOG00000008745	ENSG00000102471	NDFIP2	ndfip2	Nedd4 family interacting protein 2 [Source:NCBI gene (formerly Entrezgene);Acc:115541863]	ENSDARG00000033928	0.622995	-0.682709	5.29453	11.4896	0.000699876	0.00938126
ENSGMOG00000000720	ENSG00000127325	BEST3		bestrophin 3 [Source:NCBI gene (formerly Entrezgene);Acc:115541285]		104.935	6.71335	0.234056	27.6265	1.47149e-07	1.04764e-05
ENSGMOG00000024632	ENSG00000127324	TSPAN8		tetraspanin 8 [Source:NCBI gene (formerly Entrezgene);Acc:115542776]		4.40345	2.13864	1.50012	9.64022	0.00190363	0.0197496
ENSGMOG00000010203			zfand5b	AN1-type zinc finger protein 5-like [Source:NCBI gene (formerly Entrezgene);Acc:115541947]	ENSDARG00000002271	1.53157	0.615015	3.97931	17.6624	2.63796e-05	0.000744476
ENSGMOG00000031465						6.01366	2.58824	0.630358	36.1634	1.81445e-09	3.05589e-07
ENSGMOG00000023680	ENSG00000179562	GCC1	gcc1	GRIP and coiled-coil domain containing 1 [Source:NCBI gene (formerly Entrezgene);Acc:115542669]	ENSDARG00000045541	2.09881	1.06957	2.5467	21.988	2.74359e-06	0.000119038
ENSGMOG00000008747	ENSG00000004059	ARF5		ADP-ribosylation factor 5-like [Source:NCBI gene (formerly Entrezgene);Acc:115542707]		1.67367	0.743017	5.74685	10.0857	0.00149427	0.0164938
ENSGMOG00000000999	ENSG00000100364	KIAA0930	zgc:172139	KIAA0930 [Source:HGNC Symbol;Acc:HGNC:1314]	ENSDARG00000068830	0.58554	-0.772161	1.8326	7.83911	0.00511279	0.0406518
ENSGMOG00000032875			si:ch73-252i11.1	WWE and TCCD_inducible_PARP_like domain-containing protein [Source:NCBI gene (formerly Entrezgene);Acc:115542670]	ENSDARG00000100660	0.431758	-1.21171	4.95794	52.0233	5.48473e-13	2.7712e-10
ENSGMOG00000031194						0.563716	-0.826959	3.14374	7.6325	0.00573259	0.0439714
ENSGMOG00000010027	ENSG00000104221	BRF2	brf2	BRF2 RNA polymerase III transcription initiation factor subunit [Source:NCBI gene;Acc:445142]	ENSDARG00000002060	2.31473	1.21084	2.81045	20.9624	4.68397e-06	0.000180258
ENSGMOG00000031229						0.50584	-0.983246	4.08859	7.825	0.00515284	0.0408446
ENSGMOG00000001603	ENSG00000115457	IGFBP2	igfbp2a		ENSDARG00000052470	0.236743	-2.07861	3.79035	24.8501	6.19647e-07	3.52928e-05
ENSGMOG00000025545	ENSG00000278615	C11orf98		chromosome 4 C11orf98 homolog [Source:NCBI gene (formerly Entrezgene);Acc:115541482]		2.01789	1.01285	3.45071	11.8444	0.000578355	0.00816024
ENSGMOG00000000861	ENSG00000138386	NAB1	nab1b	NGFI-A binding protein 1 [Source:HGNC Symbol;Acc:HGNC:7626]	ENSDARG00000040700	0.213778	-2.22582	3.18789	10.5479	0.0011632	0.01362
ENSGMOG00000010250	ENSG00000185133	INPP5J	inpp5ja	inositol polyphosphate-5-phosphatase Ja [Source:ZFIN;Acc:ZDB-GENE-091117-4]	ENSDARG00000078542	11.4361	3.51552	-0.504861	22.9862	1.63166e-06	7.72107e-05
ENSGMOG00000026981	ENSG00000168906	MAT2A	mat2aa	methionine adenosyltransferase II, alpha a [Source:NCBI gene (formerly Entrezgene);Acc:115542745]	ENSDARG00000040334	5.18044	2.37308	4.09025	36.7274	1.3586e-09	2.44594e-07
ENSGMOG00000010111	ENSG00000073737	DHRS9		dehydrogenase/reductase (SDR family) member 9 [Source:NCBI gene (formerly Entrezgene);Acc:115541802]		0.440633	-1.18235	8.34043	14.5662	0.000135317	0.00273876
ENSGMOG00000017226	ENSG00000175471	MCTP1	mctp1b		ENSDARG00000060871	2.43542	1.28417	2.66603	13.8317	0.000199934	0.00371039
ENSGMOG00000003156	ENSG00000142192	APP	appa	amyloid beta (A4) precursor protein a [Source:NCBI gene (formerly Entrezgene);Acc:115541382]	ENSDARG00000104279	0.65193	-0.617212	7.32654	11.0142	0.000904175	0.0113383
ENSGMOG00000010088	ENSG00000073734	ABCB11	abcb11b	bile salt export pump-like [Source:NCBI gene (formerly Entrezgene);Acc:115541989]	ENSDARG00000070078	0.572057	-0.805769	9.05279	12.5528	0.000395603	0.00621497
ENSGMOG00000030610			xrcc4	zinc finger, CCHC domain containing 9 [Source:NCBI gene (formerly Entrezgene);Acc:115541909]	ENSDARG00000010732	1.78069	0.832434	4.39736	11.0063	0.000908003	0.0113685
ENSGMOG00000014907	ENSG00000138750	NUP54		nucleoporin 54 [Source:NCBI gene (formerly Entrezgene);Acc:115542881]		0.462804	-1.11153	9.22457	29.0882	6.91575e-08	5.47078e-06
ENSGMOG00000022259						0.425938	-1.23128	7.16137	35.9594	2.01474e-09	3.32178e-07
ENSGMOG00000005915	ENSG00000126218	F10	f10	coagulation factor X [Source:NCBI gene (formerly Entrezgene);Acc:115542160]	ENSDARG00000088581	0.583705	-0.776689	9.34054	9.75748	0.00178594	0.0188741
ENSGMOG00000003212	ENSG00000164346	NSA2		NSA2 ribosome biogenesis factor [Source:HGNC Symbol;Acc:HGNC:30728]		0.102666	-3.28398	-0.277622	11.6533	0.00064089	0.00882872
ENSGMOG00000031577	ENSG00000057593	F7	f7l	coagulation factor VII, like [Source:ZFIN;Acc:ZDB-GENE-070424-102]	ENSDARG00000100782	0.636039	-0.652812	6.32955	7.90366	0.00493349	0.0397292
ENSGMOG00000007069	ENSG00000169692	AGPAT2	agpat2	1-acylglycerol-3-phosphate O-acyltransferase 2 (lysophosphatidic acid acyltransferase, beta) [Source:NCBI gene (formerly Entrezgene);Acc:115542014]	ENSDARG00000101139	0.55397	-0.852121	5.33012	13.683	0.000216405	0.0039431
ENSGMOG00000012640	ENSG00000158125	XDH	xdh		ENSDARG00000055240	0.466201	-1.10098	6.06784	15.658	7.58898e-05	0.00169084
ENSGMOG00000024678						0.487153	-1.03755	4.49492	7.83613	0.0051212	0.0406968
ENSGMOG00000005942	ENSG00000006831	ADIPOR2	adipor2	adiponectin receptor 2 [Source:ZFIN;Acc:ZDB-GENE-041210-60]	ENSDARG00000101849	0.486133	-1.04058	7.22165	10.6352	0.00110958	0.0132465
ENSGMOG00000035021				HMG box-containing protein 1-like [Source:NCBI gene (formerly Entrezgene);Acc:115542851]		2.18693	1.12891	4.31329	17.5443	2.80697e-05	0.000775304
ENSGMOG00000036482			si:dkey-48p11.3	si:dkey-48p11.3 [Source:ZFIN;Acc:ZDB-GENE-100427-1]	ENSDARG00000077926	1.68654	0.754064	3.15943	9.20595	0.0024123	0.0233522
ENSGMOG00000000018	ENSG00000173083	HPSE	hpse	heparanase [Source:NCBI gene (formerly Entrezgene);Acc:115541973]	ENSDARG00000063634	3.07946	1.62268	4.87337	27.4195	1.63769e-07	1.14514e-05
ENSGMOG00000032590			mrps18c	mitochondrial ribosomal protein S18C [Source:NCBI gene (formerly Entrezgene);Acc:115541979]	ENSDARG00000069624	1.77068	0.824304	2.94352	13.2361	0.000274608	0.00471621
ENSGMOG00000031783	ENSG00000138678	GPAT3	gpat3	glycerol-3-phosphate acyltransferase 3 [Source:NCBI gene (formerly Entrezgene);Acc:115541975]	ENSDARG00000016048	0.399546	-1.32357	5.06701	32.7519	1.04702e-08	1.1549e-06
ENSGMOG00000019385	ENSG00000198431	TXNRD1		thioredoxin reductase 1, cytoplasmic-like [Source:NCBI gene (formerly Entrezgene);Acc:115542846]		0.325652	-1.6186	4.21691	17.753	2.51525e-05	0.000714998
ENSGMOG00000012984	ENSG00000147324	MFHAS1	mfhas1	malignant fibrous histiocytoma amplified sequence 1 [Source:NCBI gene (formerly Entrezgene);Acc:115543043]	ENSDARG00000079104	0.624493	-0.679243	5.74333	8.57466	0.00340874	0.0303186
ENSGMOG00000037069			f2		ENSDARG00000036041	0.577962	-0.790954	9.14913	7.53652	0.00604606	0.0457264
ENSGMOG00000018688	ENSG00000151572	ANO4		anoctamin 4 [Source:NCBI gene (formerly Entrezgene);Acc:115542165]		0.398685	-1.32668	4.92748	18.9316	1.35493e-05	0.000439358
ENSGMOG00000034539	ENSG00000196422	PPP1R26	ppp1r26	protein phosphatase 1, regulatory subunit 26 [Source:NCBI gene (formerly Entrezgene);Acc:115541903]	ENSDARG00000102891	0.662689	-0.593595	3.53649	7.67527	0.00559829	0.0433231
ENSGMOG00000030726	ENSG00000173226	IQCB1	iqcb1	IQ motif containing B1 [Source:NCBI gene (formerly Entrezgene);Acc:115542148]	ENSDARG00000101032	1.55998	0.641531	4.9619	14.4896	0.000140934	0.00281922
ENSGMOG00000003508	ENSG00000132356	PRKAA1	prkaa1	protein kinase, AMP-activated, alpha 1 catalytic subunit [Source:NCBI gene (formerly Entrezgene);Acc:115542134]	ENSDARG00000060596	0.576505	-0.794595	6.17947	19.7116	9.0055e-06	0.000308344
ENSGMOG00000003625	ENSG00000139209	SLC38A4	slc38a4		ENSDARG00000018149	0.347323	-1.52565	5.93461	38.3689	5.85578e-10	1.23945e-07
ENSGMOG00000024998	ENSG00000173166	RAPH1	raph1b	Ras association (RalGDS/AF-6) and pleckstrin homology domains 1b [Source:ZFIN;Acc:ZDB-GENE-090311-54]	ENSDARG00000061732	0.36254	-1.46379	3.57591	19.2941	1.1205e-05	0.000372621
ENSGMOG00000028883						5.0135	2.32582	0.797595	9.0796	0.00258476	0.0244771
ENSGMOG00000012993	ENSG00000100304	TTLL12	ttll12		ENSDARG00000103537	1.70111	0.766477	4.19406	11.0803	0.000872516	0.0110155
ENSGMOG00000034185	ENSG00000127328	RAB3IP	rab3ip		ENSDARG00000101908	4.58168	2.19588	-0.00708111	11.3438	0.000756989	0.00993857
ENSGMOG00000003486	ENSG00000111711	GOLT1B	golt1ba	golgi transport 1Ba [Source:ZFIN;Acc:ZDB-GENE-041210-157]	ENSDARG00000022795	1.93115	0.949459	3.39593	14.783	0.000120619	0.00247609
ENSGMOG00000034971	ENSG00000152409	JMY	JMY	secretory carrier membrane protein 1 [Source:NCBI gene (formerly Entrezgene);Acc:115541878]	ENSDARG00000114796	1.86761	0.901197	5.38161	16.6844	4.41422e-05	0.00111741
ENSGMOG00000008408	ENSG00000132837	DMGDH	dmgdh	dimethylglycine dehydrogenase [Source:NCBI gene (formerly Entrezgene);Acc:115541990]	ENSDARG00000025703	0.427666	-1.22544	6.60994	15.1576	9.88973e-05	0.00209328
ENSGMOG00000003087	ENSG00000184967	NOC4L	noc4l	nucleolar complex associated 4 homolog [Source:NCBI gene (formerly Entrezgene);Acc:115542124]	ENSDARG00000045565	1.79458	0.843648	4.1398	7.30794	0.00686506	0.049916
ENSGMOG00000012052	ENSG00000111231	GPN3	gpn3	GPN-loop GTPase 3 [Source:NCBI gene (formerly Entrezgene);Acc:115541546]	ENSDARG00000069525	1.69425	0.760649	2.80842	9.55072	0.00199871	0.020448
ENSGMOG00000003243	ENSG00000145730	PAM	pam	peptidylglycine alpha-amidating monooxygenase [Source:NCBI gene (formerly Entrezgene);Acc:115542060]	ENSDARG00000100170	1.67324	0.742643	8.03934	14.6217	0.000131392	0.00267379
ENSGMOG00000008392	ENSG00000113231	PDE8B	pde8b	phosphodiesterase 8B [Source:ZFIN;Acc:ZDB-GENE-091117-3]	ENSDARG00000063706	0.536505	-0.898338	4.2943	8.17842	0.00423916	0.0353556
ENSGMOG00000011129	ENSG00000165030	NFIL3	nfil3	nuclear factor, interleukin 3 regulated [Source:NCBI gene (formerly Entrezgene);Acc:115541813]	ENSDARG00000042977	3.88856	1.95923	4.16526	64.8649	8.02126e-16	5.46248e-13
ENSGMOG00000004373	ENSG00000164244	PRRC1	prrc1	proline-rich coiled-coil 1 [Source:NCBI gene (formerly Entrezgene);Acc:115542195]	ENSDARG00000044304	1.74428	0.802635	5.3463	10.1957	0.00140769	0.0158054
ENSGMOG00000012828	ENSG00000134575	ACP2	acp2	acid phosphatase 2, lysosomal [Source:NCBI gene (formerly Entrezgene);Acc:115542342]	ENSDARG00000007244	0.573714	-0.801597	5.95339	13.1996	0.000280014	0.00477762
ENSGMOG00000022738	ENSG00000172318	B3GALT1	b3galt1a	beta-1,3-galactosyltransferase 1-like [Source:NCBI gene (formerly Entrezgene);Acc:115542514]	ENSDARG00000079700	78.8865	6.30171	-0.875092	24.4996	7.43241e-07	4.02816e-05
ENSGMOG00000003965	ENSG00000113396	SLC27A6	slc27a6	solute carrier family 27 member 6 [Source:ZFIN;Acc:ZDB-GENE-060825-27]	ENSDARG00000046053	0.277969	-1.847	7.19183	39.4156	3.42542e-10	8.36323e-08
ENSGMOG00000006738	ENSG00000148204	CRB2		crumbs cell polarity complex component 2a [Source:NCBI gene (formerly Entrezgene);Acc:115541910]		0.109303	-3.19359	5.18261	13.6582	0.000219277	0.00396598
ENSGMOG00000001167	ENSG00000135249	RINT1	rint1	RAD50 interactor 1 [Source:NCBI gene (formerly Entrezgene);Acc:115541433]	ENSDARG00000005547	1.6845	0.752318	4.38779	11.7023	0.000624225	0.00873612
ENSGMOG00000014678	ENSG00000111726	CMAS	cmasa	cytidine monophosphate N-acetylneuraminic acid synthetase a [Source:NCBI gene (formerly Entrezgene);Acc:115541460]	ENSDARG00000057334	1.87749	0.908804	3.95789	17.8972	2.33163e-05	0.000672409
ENSGMOG00000015922	ENSG00000059804	SLC2A3	slc2a11l	solute carrier family 2 member 11, like [Source:ZFIN;Acc:ZDB-GENE-061215-118]	ENSDARG00000062873	0.390828	-1.35539	3.8536	8.49271	0.00356573	0.0312997
ENSGMOG00000015827	ENSG00000144136	SLC20A1	slc20a1b	solute carrier family 20 member 1b [Source:NCBI gene (formerly Entrezgene);Acc:115542885]	ENSDARG00000010641	0.34138	-1.55055	5.76092	13.0552	0.000302439	0.00510464
ENSGMOG00000014596	ENSG00000115486	GGCX	ggcx	gamma-glutamyl carboxylase [Source:NCBI gene (formerly Entrezgene);Acc:115541687]	ENSDARG00000067805	0.592018	-0.756286	8.70903	12.0355	0.000521977	0.00757714
ENSGMOG00000023612	ENSG00000136908	DPM2	dpm2	dolichyl-phosphate mannosyltransferase subunit 2, regulatory [Source:NCBI gene (formerly Entrezgene);Acc:115542613]	ENSDARG00000095623	1.87393	0.906066	4.59774	27.1753	1.8582e-07	1.27654e-05
ENSGMOG00000015873	ENSG00000145675	PIK3R1	pik3r1	phosphoinositide-3-kinase, regulatory subunit 1 (alpha) [Source:NCBI gene (formerly Entrezgene);Acc:115541593]	ENSDARG00000038524	0.37978	-1.39676	6.25544	17.8633	2.37359e-05	0.000680908
ENSGMOG00000033472	ENSG00000137135	ARHGEF39	arhgef39	Rho guanine nucleotide exchange factor (GEF) 39 [Source:NCBI gene (formerly Entrezgene);Acc:115541463]	ENSDARG00000013476	1.71634	0.779333	0.934974	7.86023	0.00505338	0.0403519
ENSGMOG00000003601	ENSG00000138442	WDR12	wdr12	WD repeat domain 12 [Source:HGNC Symbol;Acc:HGNC:14098]	ENSDARG00000003287	2.57411	1.36407	4.61635	14.3436	0.000152294	0.0029967
ENSGMOG00000002582			si:dkey-206d17.15		ENSDARG00000100046	0.4979	-1.00607	1.5667	9.08995	0.00257018	0.0244095
ENSGMOG00000002760	ENSG00000074201	CLNS1A	clns1a	chloride channel, nucleotide-sensitive, 1A [Source:NCBI gene (formerly Entrezgene);Acc:115561661]	ENSDARG00000103027	1.55133	0.633503	5.1811	15.6505	7.61915e-05	0.00169515
ENSGMOG00000004486			hdac12	histone deacetylase 12 [Source:NCBI gene (formerly Entrezgene);Acc:115561802]	ENSDARG00000101422	1.88968	0.91814	2.50085	14.8082	0.000119015	0.00244957
ENSGMOG00000026211						3.77695	1.91722	0.322481	7.62682	0.00575067	0.0440239
ENSGMOG00000014281	ENSG00000133121	STARD13	stard13b	StAR-related lipid transfer (START) domain containing 13b [Source:ZFIN;Acc:ZDB-GENE-050506-146]	ENSDARG00000098954	0.417162	-1.26132	5.62551	45.6877	1.38694e-11	4.82747e-09
ENSGMOG00000014299	ENSG00000105373	NOP53	nop53	NOP53 ribosome biogenesis factor [Source:NCBI gene (formerly Entrezgene);Acc:115560818]	ENSDARG00000100452	1.89855	0.924899	6.72557	14.0649	0.00017661	0.00334725
ENSGMOG00000010984	ENSG00000095139	ARCN1	arcn1b	archain 1b [Source:NCBI gene (formerly Entrezgene);Acc:115561275]	ENSDARG00000031214	1.67963	0.74814	7.1529	11.0876	0.000869065	0.0110131
ENSGMOG00000010948			gkup		ENSDARG00000069409	0.525218	-0.929011	4.88967	8.02374	0.0046168	0.037722
ENSGMOG00000007233	ENSG00000185008	ROBO2	robo2	roundabout, axon guidance receptor, homolog 2 (Drosophila) [Source:NCBI gene (formerly Entrezgene);Acc:115560990]	ENSDARG00000014891	0.526093	-0.926609	4.399	9.49399	0.00206146	0.0208762
ENSGMOG00000008076	ENSG00000105738	SIPA1L3	sipa1l3	signal-induced proliferation-associated 1 like 3 [Source:NCBI gene (formerly Entrezgene);Acc:115561052]	ENSDARG00000061699	0.659493	-0.600571	3.64972	10.0751	0.00150286	0.0165653
ENSGMOG00000025135			itpkcb	inositol-trisphosphate 3-kinase Cb [Source:NCBI gene (formerly Entrezgene);Acc:115560672]	ENSDARG00000067741	0.395358	-1.33877	4.62189	11.9057	0.000559635	0.0079832
ENSGMOG00000002081			srprb	SRP receptor subunit beta [Source:NCBI gene (formerly Entrezgene);Acc:115560711]	ENSDARG00000030949	1.67382	0.743141	5.51101	10.0329	0.0015377	0.0169018
ENSGMOG00000009055	ENSG00000071462	BUD23	bud23	BUD23 rRNA methyltransferase and ribosome maturation factor [Source:NCBI gene (formerly Entrezgene);Acc:115560709]	ENSDARG00000063596	2.16577	1.11488	4.99945	16.7699	4.21972e-05	0.00107644
ENSGMOG00000010297	ENSG00000073921	PICALM	picalmb	phosphatidylinositol binding clathrin assembly protein b [Source:NCBI gene (formerly Entrezgene);Acc:115561114]	ENSDARG00000014137	0.667585	-0.582977	5.11974	10.5254	0.00117744	0.0137219
ENSGMOG00000007211	ENSG00000169855	ROBO1	robo1	roundabout, axon guidance receptor, homolog 1 (Drosophila) [Source:ZFIN;Acc:ZDB-GENE-000209-3]	ENSDARG00000026784	0.478623	-1.06304	3.01845	11.6876	0.000629187	0.00873918
ENSGMOG00000010078	ENSG00000179761	PIPOX	pipox	pipecolic acid oxidase [Source:NCBI gene (formerly Entrezgene);Acc:115560849]	ENSDARG00000055591	0.531127	-0.91287	5.4819	9.77317	0.00177077	0.0187656
ENSGMOG00000030985	ENSG00000175899	A2M				0.3642	-1.4572	8.84041	24.362	7.98283e-07	4.28203e-05
ENSGMOG00000023525	ENSG00000175899	A2M				0.423954	-1.23802	7.84584	26.9612	2.07582e-07	1.38086e-05
ENSGMOG00000031427	ENSG00000175899	A2M				0.359689	-1.47518	8.63439	21.1398	4.26965e-06	0.000167189
ENSGMOG00000015403	ENSG00000166535	A2ML1				0.418432	-1.25693	7.72835	13.356	0.000257591	0.00449793
ENSGMOG00000028459				uncharacterized LOC115561004 [Source:NCBI gene (formerly Entrezgene);Acc:115561004]		2.25909	1.17574	2.00244	10.9167	0.00095299	0.0118184
ENSGMOG00000002187	ENSG00000114480	GBE1	gbe1a	glucan (1,4-alpha-), branching enzyme 1b [Source:NCBI gene (formerly Entrezgene);Acc:115528769]	ENSDARG00000029051	0.381945	-1.38856	6.21007	36.383	1.62114e-09	2.79033e-07
ENSGMOG00000024448	ENSG00000177191	B3GNT8	b3gnt2l	UDP-GlcNAc:betaGal beta-1,3-N-acetylglucosaminyltransferase 2, like [Source:NCBI gene (formerly Entrezgene);Acc:115560689]	ENSDARG00000068219	0.434821	-1.20151	5.06246	9.73473	0.00180819	0.019059
ENSGMOG00000015865	ENSG00000077348	EXOSC5	exosc5	exosome component 5 [Source:NCBI gene (formerly Entrezgene);Acc:115560720]	ENSDARG00000040557	1.65711	0.728665	3.09641	9.93883	0.00161828	0.0174873
ENSGMOG00000010336	ENSG00000167721	TSR1	tsr1	TSR1 ribosome maturation factor [Source:NCBI gene (formerly Entrezgene);Acc:115561685]	ENSDARG00000007744	2.69559	1.4306	5.34782	11.9629	0.000542694	0.00781988
ENSGMOG00000010399	ENSG00000167711	SERPINF2	serpinf2b	serpin peptidase inhibitor, clade F (alpha-2 antiplasmin, pigment epithelium derived factor), member 2b [Source:ZFIN;Acc:ZDB-GENE-061215-114]	ENSDARG00000061383	0.463929	-1.10802	10.7164	9.28047	0.00231609	0.0226873
ENSGMOG00000020366	ENSG00000188763	FZD9	fzd9b	frizzled class receptor 9b [Source:NCBI gene (formerly Entrezgene);Acc:115561780]	ENSDARG00000014673	0.450494	-1.15042	2.41849	10.3521	0.00129327	0.0147534
ENSGMOG00000029087	ENSG00000167716	WDR81	wdr81	WD repeat domain 81 [Source:NCBI gene (formerly Entrezgene);Acc:115560975]	ENSDARG00000079702	0.517516	-0.950324	5.56078	14.0441	0.000178577	0.00337401
ENSGMOG00000020586	ENSG00000166002	SMCO4		single-pass membrane protein with coiled-coil domains 4 [Source:HGNC Symbol;Acc:HGNC:24810]		1.74651	0.804477	3.82799	13.6585	0.000219247	0.00396598
ENSGMOG00000009019	ENSG00000109083	IFT20	ift20	intraflagellar transport 20 homolog (Chlamydomonas) [Source:NCBI gene (formerly Entrezgene);Acc:115561708]	ENSDARG00000040556	2.31596	1.21161	4.22584	34.7947	3.66367e-09	4.9469e-07
ENSGMOG00000009059	ENSG00000169902	TPST1	tpst1	tyrosylprotein sulfotransferase 1 [Source:NCBI gene (formerly Entrezgene);Acc:115561703]	ENSDARG00000073872	1.76877	0.82275	7.43859	11.9257	0.000553661	0.00793412
ENSGMOG00000008714	ENSG00000127863	TNFRSF19	tnfrsf19		ENSDARG00000041869	2.70699	1.43669	2.54849	23.8039	1.06668e-06	5.45996e-05
ENSGMOG00000011502	ENSG00000185565	LSAMP	CABZ01099795.1	limbic system associated membrane protein [Source:NCBI gene (formerly Entrezgene);Acc:115561417]	ENSDARG00000103069	0.348432	-1.52105	-0.599014	13.3093	0.000264099	0.0045907
ENSGMOG00000002096	ENSG00000167705	RILP	rilp	Rab interacting lysosomal protein [Source:NCBI gene (formerly Entrezgene);Acc:115560651]	ENSDARG00000074660	2.0477	1.034	4.79078	16.0025	6.32592e-05	0.00147445
ENSGMOG00000004100	ENSG00000118137	APOA1	apoa1b		ENSDARG00000101324	0.368307	-1.44102	15.4031	24.0095	9.58593e-07	4.95526e-05
ENSGMOG00000004031	ENSG00000160613	PCSK7	pcsk7	proprotein convertase subtilisin/kexin type 7 [Source:NCBI gene (formerly Entrezgene);Acc:115560914]	ENSDARG00000069968	1.61045	0.687465	3.7142	12.133	0.000495386	0.00730624
ENSGMOG00000004067	ENSG00000186318	BACE1	bace1	beta-secretase 1 [Source:NCBI gene (formerly Entrezgene);Acc:115560924]	ENSDARG00000101716	0.205084	-2.28571	3.72858	35.7156	2.28332e-09	3.54096e-07
ENSGMOG00000023372						0.142223	-2.81377	-0.390489	15.9499	6.50404e-05	0.00150923
ENSGMOG00000002305	ENSG00000150907	FOXO1	foxo1a	forkhead box O1 a [Source:NCBI gene (formerly Entrezgene);Acc:115561214]	ENSDARG00000099555	0.47031	-1.08832	3.34215	14.4743	0.000142086	0.00283142
ENSGMOG00000002163	ENSG00000166535	A2ML1	zgc:171446	alpha-2-macroglobulin-like [Source:NCBI gene (formerly Entrezgene);Acc:115560909]	ENSDARG00000116005	0.482109	-1.05257	12.0232	10.5713	0.00114857	0.0135352
ENSGMOG00000007161	ENSG00000184047	DIABLO	diabloa		ENSDARG00000104172	0.213242	-2.22944	7.26521	12.0731	0.000511546	0.00745335
ENSGMOG00000026817						0.211008	-2.24463	1.3424	10.5709	0.00114883	0.0135352
ENSGMOG00000020506	ENSG00000169860	P2RY1	p2ry1	purinergic receptor P2Y1 [Source:NCBI gene (formerly Entrezgene);Acc:115561423]	ENSDARG00000105281	0.372759	-1.42369	3.57489	41.4501	1.20918e-10	3.38202e-08
ENSGMOG00000013871	ENSG00000114790	ARHGEF26		Rho guanine nucleotide exchange factor 26 [Source:HGNC Symbol;Acc:HGNC:24490]		0.550041	-0.862389	5.14298	12.4437	0.000419413	0.00649779
ENSGMOG00000025794	ENSG00000155893	PXYLP1	pxylp1	2-phosphoxylose phosphatase 1 [Source:NCBI gene (formerly Entrezgene);Acc:115561558]	ENSDARG00000040644	0.5942	-0.750979	5.10632	8.19485	0.00420094	0.0351117
ENSGMOG00000001882	ENSG00000114120	SLC25A36	slc25a36a	solute carrier family 25 member 36 [Source:NCBI gene (formerly Entrezgene);Acc:115561234]	ENSDARG00000038731	0.204586	-2.28922	6.87602	23.7952	1.07147e-06	5.46657e-05
ENSGMOG00000024470			thap3	THAP domain-containing protein 5-like [Source:NCBI gene (formerly Entrezgene);Acc:115561805]	ENSDARG00000041080	2.06663	1.04728	2.57935	28.4851	9.44227e-08	7.24972e-06
ENSGMOG00000013916			rbp2a	retinol binding protein 2 [Source:NCBI gene (formerly Entrezgene);Acc:115561204]	ENSDARG00000070038	0.391202	-1.35402	8.1642	13.7656	0.000207092	0.0038161
ENSGMOG00000018134	ENSG00000180891	CUEDC1	cuedc1b	CUE domain containing 1b [Source:NCBI gene (formerly Entrezgene);Acc:115561394]	ENSDARG00000054748	1.62935	0.704296	4.80725	19.1537	1.20601e-05	0.000397678
ENSGMOG00000034440			zgc:162730	uncharacterized LOC115561387 [Source:NCBI gene (formerly Entrezgene);Acc:115561387]	ENSDARG00000103720	0.615413	-0.700374	7.23628	8.63094	0.003305	0.0296995
ENSGMOG00000017209	ENSG00000007255	TRAPPC6A	trappc6bl	trafficking protein particle complex 6b-like [Source:NCBI gene (formerly Entrezgene);Acc:115561333]	ENSDARG00000033171	1.55361	0.635627	4.55671	10.3096	0.00132339	0.0150593
ENSGMOG00000013996	ENSG00000051382	PIK3CB	pik3cb	phosphatidylinositol-4,5-bisphosphate 3-kinase catalytic subunit beta [Source:HGNC Symbol;Acc:HGNC:8976]	ENSDARG00000075253	0.520283	-0.942633	4.88145	12.8916	0.000330057	0.00545901
ENSGMOG00000017006	ENSG00000115592	PRKAG3	prkag3b	protein kinase, AMP-activated, gamma 3b non-catalytic subunit [Source:NCBI gene (formerly Entrezgene);Acc:115561761]	ENSDARG00000000369	181.767	7.50595	-0.890282	13.5476	0.000232594	0.0041388
ENSGMOG00000001283	ENSG00000158555	GDPD5	gdpd5b	glycerophosphodiester phosphodiesterase domain containing 5b [Source:NCBI gene (formerly Entrezgene);Acc:115560626]	ENSDARG00000076962	1.69612	0.762236	5.57679	14.8622	0.000115658	0.00239941
ENSGMOG00000009085			cox7a1	cytochrome c oxidase subunit 7A2, mitochondrial-like [Source:NCBI gene (formerly Entrezgene);Acc:115528863]	ENSDARG00000069464	0.610932	-0.710917	5.70665	9.60214	0.0019435	0.0200666
ENSGMOG00000014018	ENSG00000137700	SLC37A4	slc37a4a	solute carrier family 37 member 4a [Source:ZFIN;Acc:ZDB-GENE-040426-2230]	ENSDARG00000038106	0.272057	-1.87802	6.78683	22.7213	1.87284e-06	8.6788e-05
ENSGMOG00000026989	ENSG00000182704	TSKU	tsku	tsukushi small leucine rich proteoglycan homolog (Xenopus laevis) [Source:NCBI gene (formerly Entrezgene);Acc:115561378]	ENSDARG00000040815	0.519434	-0.944989	8.11091	8.25078	0.00407345	0.0343024
ENSGMOG00000004181	ENSG00000086205	FOLH1	naalad2	N-acetylated alpha-linked acidic dipeptidase 2 [Source:ZFIN;Acc:ZDB-GENE-040426-1025]	ENSDARG00000021383	0.361255	-1.46891	5.15412	20.6012	5.65592e-06	0.000209926
ENSGMOG00000027345	ENSG00000007168	PAFAH1B1	pafah1b1b	lissencephaly-1 homolog A [Source:NCBI gene (formerly Entrezgene);Acc:115561284]	ENSDARG00000026595	0.632652	-0.660517	5.97602	12.6124	0.000383205	0.0060689
ENSGMOG00000011574			BX640522.1		ENSDARG00000105271	0.521761	-0.938539	3.63814	12.9219	0.000324759	0.00538846
ENSGMOG00000013028				acyl-CoA synthetase long chain family member 3a [Source:NCBI gene (formerly Entrezgene);Acc:115560837]		2.23899	1.16285	4.48546	8.52586	0.00350135	0.0309463
ENSGMOG00000036649	ENSG00000138472	GUCA1C	guca1c	guanylate cyclase activator 1C [Source:NCBI gene (formerly Entrezgene);Acc:115561336]	ENSDARG00000030758	0.196741	-2.34563	3.34186	8.59467	0.00337147	0.0301323
ENSGMOG00000028770	ENSG00000259112	NDUFC2-KCTD14	ndufc2	NADH:ubiquinone oxidoreductase subunit C2 [Source:NCBI gene (formerly Entrezgene);Acc:115561338]	ENSDARG00000102115	1.56101	0.642476	6.474	9.99751	0.00156752	0.0170856
ENSGMOG00000023571			zgc:154093	uncharacterized LOC115561518 [Source:NCBI gene (formerly Entrezgene);Acc:115561518]	ENSDARG00000055897	0.463285	-1.11003	2.71208	7.56889	0.00593844	0.0451304
ENSGMOG00000017641	ENSG00000166670	MMP10		matrix metallopeptidase 30 [Source:NCBI gene (formerly Entrezgene);Acc:115560636]		0.519254	-0.945487	9.96594	10.502	0.00119246	0.0138455
ENSGMOG00000031508	ENSG00000110013	SIAE	siae		ENSDARG00000040527	0.546438	-0.871871	8.86036	11.6874	0.000629233	0.00873918
ENSGMOG00000011671	ENSG00000214435	AS3MT	as3mt	arsenite methyltransferase-like [Source:NCBI gene (formerly Entrezgene);Acc:115561529]	ENSDARG00000027572	0.436504	-1.19593	5.74562	10.3961	0.00126282	0.0145041
ENSGMOG00000011821	ENSG00000149403	GRIK4	grik4	glutamate receptor, ionotropic, kainate 4 [Source:ZFIN;Acc:ZDB-GENE-070821-5]	ENSDARG00000026753	0.106402	-3.2324	-0.644085	12.6337	0.000378845	0.00603647
ENSGMOG00000013237	ENSG00000197798	FAM118B	fam118b	family with sequence similarity 118 member B [Source:NCBI gene (formerly Entrezgene);Acc:115560846]	ENSDARG00000078983	7.6982	2.94452	4.74936	67.283	2.35195e-16	1.67448e-13
ENSGMOG00000013263				THAP domain-containing protein 11-like [Source:NCBI gene (formerly Entrezgene);Acc:115561784]		2.21571	1.14777	5.01413	15.0849	0.000102784	0.00216385
ENSGMOG00000013284	ENSG00000151702	FLI1	fli1a	Fli-1 proto-oncogene, ETS transcription factor [Source:NCBI gene (formerly Entrezgene);Acc:115561000]	ENSDARG00000054632	0.654393	-0.611771	3.50407	14.1739	0.000166665	0.00320303
ENSGMOG00000013317	ENSG00000149571	KIRREL3		kirre like nephrin family adhesion molecule 3b [Source:NCBI gene (formerly Entrezgene);Acc:115560973]	ENSDARG00000113833	0.391032	-1.35464	2.47499	11.9236	0.000554287	0.00793584
ENSGMOG00000000509	ENSG00000106404	CLDN15	cldn15lb	claudin 1 [Source:NCBI gene (formerly Entrezgene);Acc:115528858]	ENSDARG00000100844	0.430643	-1.21544	7.46912	20.8277	5.02521e-06	0.000191043
ENSGMOG00000001939	ENSG00000144895	EIF2A	eif2a		ENSDARG00000101061	1.80365	0.850923	6.25881	14.0319	0.000179736	0.00339181
ENSGMOG00000028563	ENSG00000175899	A2M				0.459751	-1.12107	10.1581	17.09	3.5649e-05	0.000943192
ENSGMOG00000036748	ENSG00000110400	NECTIN1	nectin1b	nectin cell adhesion molecule 1b [Source:NCBI gene (formerly Entrezgene);Acc:115560806]	ENSDARG00000086034	0.600974	-0.734626	3.82468	7.46816	0.00627996	0.0471087
ENSGMOG00000009542	ENSG00000110367	DDX6	ddx6	DEAD (Asp-Glu-Ala-Asp) box helicase 6 [Source:NCBI gene (formerly Entrezgene);Acc:115560807]	ENSDARG00000061338	1.86542	0.899497	6.72978	9.54615	0.00200369	0.0204855
ENSGMOG00000009574	ENSG00000064309	CDON	cdon	cell adhesion associated, oncogene regulated [Source:ZFIN;Acc:ZDB-GENE-021115-4]	ENSDARG00000061328	0.625169	-0.677681	2.92139	7.87946	0.00499993	0.0400788
ENSGMOG00000011847	ENSG00000184232	OAF	oafa	OAF homolog a (Drosophila) [Source:NCBI gene (formerly Entrezgene);Acc:115561237]	ENSDARG00000075851	0.224432	-2.15565	4.87866	55.3509	1.00824e-13	5.44552e-11
ENSGMOG00000036752	ENSG00000145626	UGT3A1	ugt5e1	UDP glucuronosyltransferase 5 family, polypeptide E1 [Source:ZFIN;Acc:ZDB-GENE-081105-106]	ENSDARG00000058048	0.180319	-2.47138	0.164945	12.7883	0.00034879	0.00566644
ENSGMOG00000008491	ENSG00000170145	SIK2	sik2b	salt-inducible kinase 2b [Source:NCBI gene (formerly Entrezgene);Acc:115560895]	ENSDARG00000062315	0.421669	-1.24582	4.5381	25.7118	3.96398e-07	2.388e-05
ENSGMOG00000023160			foxa3	forkhead box A3 [Source:NCBI gene (formerly Entrezgene);Acc:115528780]	ENSDARG00000012788	0.418664	-1.25614	5.97225	20.4923	5.98707e-06	0.000219101
ENSGMOG00000019134	ENSG00000170604	IRF2BP1	irf2bp1	interferon regulatory factor 2 binding protein 1 [Source:NCBI gene (formerly Entrezgene);Acc:115561414]	ENSDARG00000005468	0.650438	-0.620518	4.19063	13.6686	0.000218068	0.00395695
ENSGMOG00000014938	ENSG00000257743	MGAM2	CABZ01088484.1		ENSDARG00000104569	0.554027	-0.851972	7.85711	12.2304	0.000470179	0.00705457
ENSGMOG00000010857	ENSG00000110237	ARHGEF17	ARHGEF17	Rho guanine nucleotide exchange factor 17 [Source:NCBI gene (formerly Entrezgene);Acc:115561339]	ENSDARG00000101644	0.508762	-0.974936	4.37291	15.8789	6.7528e-05	0.00155087
ENSGMOG00000010851	ENSG00000171631	P2RY6		pyrimidinergic receptor P2Y6 [Source:HGNC Symbol;Acc:HGNC:8543]		0.259669	-1.94526	3.26576	14.083	0.000174915	0.00332487
ENSGMOG00000002453	ENSG00000108587	GOSR1	gosr1	golgi SNAP receptor complex member 1 [Source:NCBI gene (formerly Entrezgene);Acc:115561453]	ENSDARG00000026654	1.56244	0.643797	3.55359	18.9766	1.32332e-05	0.000430917
ENSGMOG00000014303	ENSG00000178795	GDPD4	gdpd4a	glycerophosphodiester phosphodiesterase domain containing 4a [Source:ZFIN;Acc:ZDB-GENE-091204-436]	ENSDARG00000102447	0.300476	-1.73468	0.0879926	8.18957	0.00421318	0.0351953
ENSGMOG00000009158			golim4b	golgi integral membrane protein 4a [Source:NCBI gene (formerly Entrezgene);Acc:115560769]	ENSDARG00000014545	2.2417	1.16459	6.34253	20.5127	5.92377e-06	0.000217293
ENSGMOG00000027732				solute carrier family 66 member 1 like [Source:NCBI gene (formerly Entrezgene);Acc:115560771]		1.64494	0.718033	2.74696	11.6502	0.000641966	0.00882946
ENSGMOG00000034462	ENSG00000168386	FILIP1L		filamin A-interacting protein 1-like [Source:NCBI gene (formerly Entrezgene);Acc:115547917]		0.278796	-1.84272	3.64237	18.3762	1.81311e-05	0.000542997
ENSGMOG00000018089	ENSG00000183207	RUVBL2	ruvbl2	RuvB-like AAA ATPase 2 [Source:NCBI gene;Acc:317678]	ENSDARG00000055639	2.22944	1.15668	4.58126	7.71508	0.00547616	0.0426307
ENSGMOG00000001659	ENSG00000136114	THSD1	thsd1	thrombospondin, type I, domain containing 1 [Source:ZFIN;Acc:ZDB-GENE-100105-3]	ENSDARG00000112294	0.484654	-1.04497	3.26872	21.2969	3.9337e-06	0.000156777
ENSGMOG00000007972			zgc:56585	SDR family oxidoreductase [Source:NCBI gene (formerly Entrezgene);Acc:115546627]	ENSDARG00000026236	0.34736	-1.5255	9.68623	34.7286	3.79018e-09	5.03098e-07
ENSGMOG00000036609	ENSG00000120915	EPHX2	ephx2		ENSDARG00000040255	3.01563	1.59246	4.69708	11.6633	0.000637461	0.00880472
ENSGMOG00000001821	ENSG00000139514	SLC7A1	slc7a1a	solute carrier family 7 member 1a [Source:ZFIN;Acc:ZDB-GENE-091116-69]	ENSDARG00000016439	0.21576	-2.2125	3.18246	21.1608	4.22323e-06	0.000166338
ENSGMOG00000019201	ENSG00000110076	NRXN2		neurexin-2-like [Source:NCBI gene (formerly Entrezgene);Acc:115546740]		0.152218	-2.71579	0.047324	8.06717	0.00450744	0.0370993
ENSGMOG00000017494	ENSG00000101846	STS	sts	steroid sulfatase (microsomal), isozyme S [Source:ZFIN;Acc:ZDB-GENE-030717-5]	ENSDARG00000053241	0.62121	-0.686847	4.9521	9.58428	0.0019625	0.0201999
ENSGMOG00000003824	ENSG00000152749	GPR180	GPR180	G protein-coupled receptor 180 [Source:NCBI gene (formerly Entrezgene);Acc:115546499]	ENSDARG00000099851	2.14992	1.10429	3.27145	13.7028	0.000214138	0.0039137
ENSGMOG00000025130						14.3343	3.8414	-0.378407	15.0932	0.000102333	0.00215726
ENSGMOG00000019356	ENSG00000134955	SLC37A2	slc37a2	solute carrier family 37 member 2 [Source:NCBI gene (formerly Entrezgene);Acc:115546765]	ENSDARG00000023394	2.11586	1.08125	4.80765	8.34042	0.00387726	0.0330613
ENSGMOG00000029749	ENSG00000087302	RTRAF	rtraf		ENSDARG00000009253	1.58755	0.666806	4.80657	10.9538	0.000934113	0.0116396
ENSGMOG00000015738	ENSG00000175224	ATG13	atg13	ATG13 autophagy related 13 homolog (S. cerevisiae) [Source:NCBI gene (formerly Entrezgene);Acc:115546498]	ENSDARG00000036040	1.56242	0.643779	5.78423	15.7314	7.30016e-05	0.00164521
ENSGMOG00000035525	ENSG00000170271	FAXDC2	faxdc2	fatty acid hydroxylase domain containing 2 [Source:NCBI gene (formerly Entrezgene);Acc:115546619]	ENSDARG00000023820	0.23748	-2.07412	6.65875	34.5418	4.17202e-09	5.31272e-07
ENSGMOG00000019362	ENSG00000183527	PSMG1	psmg1	proteasome (prosome, macropain) assembly chaperone 1 [Source:NCBI gene (formerly Entrezgene);Acc:115546773]	ENSDARG00000040620	2.29591	1.19906	5.81794	27.1365	1.89584e-07	1.29106e-05
ENSGMOG00000026106				small nucleolar RNA SNORD65 [Source:NCBI gene (formerly Entrezgene);Acc:115548050]		2.94949	1.56046	1.44596	8.7034	0.00317617	0.0287582
ENSGMOG00000036821				small nucleolar RNA SNORD49 [Source:NCBI gene (formerly Entrezgene);Acc:115548043]		4.37496	2.12927	1.43395	13.5719	0.000229601	0.0041147
ENSGMOG00000010771	ENSG00000182919	C11orf54	C5H11orf54		ENSDARG00000110147	0.508558	-0.975516	5.44631	7.83905	0.00511294	0.0406518
ENSGMOG00000029287			si:ch211-256e16.11		ENSDARG00000100690	0.560674	-0.834766	12.1677	14.2386	0.000161031	0.00311385
ENSGMOG00000031849			si:dkey-211g8.4	barrier-to-autointegration factor-like [Source:NCBI gene (formerly Entrezgene);Acc:115546984]	ENSDARG00000094230	3.14427	1.65273	1.54267	10.9887	0.0009167	0.0114683
ENSGMOG00000029195			etv5b		ENSDARG00000044511	0.476947	-1.0681	4.44435	11.0797	0.000872769	0.0110155
ENSGMOG00000012386						2.03329	1.02381	0.86076	9.64957	0.00189395	0.0196848
ENSGMOG00000013295	ENSG00000101856	PGRMC1	pgrmc1	progesterone receptor membrane component 1 [Source:NCBI gene (formerly Entrezgene);Acc:115547005]	ENSDARG00000054172	0.443142	-1.17416	7.61003	23.5798	1.19842e-06	6.01628e-05
ENSGMOG00000032940	ENSG00000203877	RIPPLY2	ripply1	ripply transcriptional repressor 1 [Source:NCBI gene (formerly Entrezgene);Acc:115547934]	ENSDARG00000054103	12.1929	3.60796	1.31754	27.0447	1.98801e-07	1.34216e-05
ENSGMOG00000009559						0.631733	-0.662612	4.90859	7.76917	0.00531454	0.0418064
ENSGMOG00000002047			dchs1b	dachsous cadherin-related 1b [Source:ZFIN;Acc:ZDB-GENE-050208-41]	ENSDARG00000079850	0.534397	-0.904017	2.70246	13.3369	0.000260228	0.00453892
ENSGMOG00000033332	ENSG00000102053	ZC3H12B	zc3h12b	zinc finger CCCH-type containing 12B [Source:NCBI gene (formerly Entrezgene);Acc:115547192]	ENSDARG00000062463	0.506365	-0.981752	1.21868	7.59346	0.00585803	0.0446897
ENSGMOG00000013262	ENSG00000132382	MYBBP1A	mybbp1a		ENSDARG00000078214	2.37131	1.24568	5.6495	7.40636	0.00649935	0.0481093
ENSGMOG00000037193	ENSG00000100027	YPEL1	ypel1	yippee like 2 [Source:NCBI gene (formerly Entrezgene);Acc:115547478]	ENSDARG00000035630	7.46744	2.90061	-1.57946	8.70328	0.00317638	0.0287582
ENSGMOG00000004138	ENSG00000150672	DLG2	dlg2	discs, large homolog 2 (Drosophila) [Source:NCBI gene;Acc:497638]	ENSDARG00000099323	0.304228	-1.71677	3.06115	8.90983	0.0028364	0.0262413
ENSGMOG00000000663	ENSG00000166575	TMEM135	tmem135	transmembrane protein 135 [Source:NCBI gene (formerly Entrezgene);Acc:115547455]	ENSDARG00000069157	0.560145	-0.836127	5.38622	9.85949	0.00168958	0.018085
ENSGMOG00000009714	ENSG00000103507	BCKDK	bckdk		ENSDARG00000016904	1.82798	0.870251	6.84276	12.1209	0.000498597	0.00731915
ENSGMOG00000017783	ENSG00000113580	NR3C1		glucocorticoid receptor-like [Source:NCBI gene (formerly Entrezgene);Acc:115546757]		0.414758	-1.26966	3.86486	20.2276	6.87542e-06	0.000246995
ENSGMOG00000016312	ENSG00000237190	CDKN2AIPNL	cdkn2aipnl	CDKN2A interacting protein N-terminal like [Source:ZFIN;Acc:ZDB-GENE-041010-154]	ENSDARG00000053395	2.19659	1.13527	3.88027	20.8932	4.85623e-06	0.000186379
ENSGMOG00000006064	ENSG00000172915	NBEA	nbeaa	neurobeachin a [Source:ZFIN;Acc:ZDB-GENE-050320-68]	ENSDARG00000070080	0.418548	-1.25653	3.95596	12.765	0.000353159	0.00571439
ENSGMOG00000032622			nufip2	nuclear FMR1 interacting protein 2 [Source:NCBI gene (formerly Entrezgene);Acc:115547201]	ENSDARG00000069066	0.572337	-0.805064	3.4005	8.86014	0.00291466	0.0268701
ENSGMOG00000028779	ENSG00000153944	MSI2	msi2b		ENSDARG00000032614	0.47926	-1.06112	-0.0990685	10.8289	0.000999268	0.0121707
ENSGMOG00000019280	ENSG00000171604	CXXC5	cxxc5a	CXXC finger protein 5a [Source:ZFIN;Acc:ZDB-GENE-030131-3178]	ENSDARG00000078865	0.470825	-1.08674	2.16687	8.60158	0.00335871	0.0300786
ENSGMOG00000010171	ENSG00000285382		commd7	COMM domain containing 7 [Source:NCBI gene (formerly Entrezgene);Acc:115546947]	ENSDARG00000036784	1.75096	0.80815	2.74982	10.5461	0.00116435	0.01362
ENSGMOG00000000809			slc25a1a	solute carrier family 25 member 1a [Source:NCBI gene (formerly Entrezgene);Acc:115547260]	ENSDARG00000057110	0.459175	-1.12288	0.833476	14.2675	0.000158578	0.00308463
ENSGMOG00000011802	ENSG00000180638	SLC47A2	slc47a1	solute carrier family 47 member 1 [Source:NCBI gene (formerly Entrezgene);Acc:115547364]	ENSDARG00000046012	0.451682	-1.14662	4.50874	15.9803	6.40034e-05	0.00148737
ENSGMOG00000020589	ENSG00000141378	PTRH2	ptrh2	peptidyl-tRNA hydrolase 2 [Source:NCBI gene (formerly Entrezgene);Acc:115546586]	ENSDARG00000077339	1.65862	0.729983	4.22237	7.66842	0.00561957	0.0434235
ENSGMOG00000012253	ENSG00000108510	MED13	med13a	mediator complex subunit 13a [Source:ZFIN;Acc:ZDB-GENE-070627-13]	ENSDARG00000053884	0.615763	-0.699553	4.16057	15.5889	7.87136e-05	0.00174137
ENSGMOG00000012361	ENSG00000213523	SRA1	sra1	steroid receptor RNA activator 1 [Source:NCBI gene (formerly Entrezgene);Acc:115547602]	ENSDARG00000053619	1.81355	0.858816	3.69254	14.3216	0.00015409	0.00301621
ENSGMOG00000032969			zgc:110540	deoxycytidine kinase-like [Source:NCBI gene (formerly Entrezgene);Acc:115547864]	ENSDARG00000054929	3.05005	1.60883	-0.840219	7.62734	0.00574899	0.0440239
ENSGMOG00000002387	ENSG00000113068	PFDN1	pfdn1	prefoldin subunit 1 [Source:NCBI gene (formerly Entrezgene);Acc:115547049]	ENSDARG00000014536	2.0159	1.01142	4.26815	30.9914	2.59178e-08	2.41637e-06
ENSGMOG00000011969	ENSG00000055147	FAM114A2	fam114a2	family with sequence similarity 114 member A2 [Source:HGNC Symbol;Acc:HGNC:1333]	ENSDARG00000079508	1.87283	0.905222	4.60963	16.459	4.9714e-05	0.00123402
ENSGMOG00000012230	ENSG00000277666		cxadr	CXADR Ig-like cell adhesion molecule [Source:NCBI gene (formerly Entrezgene);Acc:115547052]	ENSDARG00000043658	0.525979	-0.926923	5.07159	17.1494	3.4551e-05	0.000918798
ENSGMOG00000012227	ENSG00000154640	BTG3	btg3	B-cell translocation gene 3 [Source:NCBI gene (formerly Entrezgene);Acc:115547772]	ENSDARG00000069065	2.46558	1.30193	2.97562	8.57679	0.00340475	0.0303186
ENSGMOG00000024177	ENSG00000183421	RIPK4	ripk4	receptor-interacting serine-threonine kinase 4 [Source:NCBI gene (formerly Entrezgene);Acc:115547656]	ENSDARG00000043211	0.30701	-1.70364	3.74449	28.1918	1.09868e-07	8.15575e-06
ENSGMOG00000008651	ENSG00000172548	NIPAL4	nipal4	NIPA like domain containing 4 [Source:NCBI gene (formerly Entrezgene);Acc:115547859]	ENSDARG00000059365	0.112408	-3.15319	1.47462	12.6664	0.000372294	0.00595632
ENSGMOG00000025108	ENSG00000177398	UMODL1	umodl1	uromodulin-like 1 [Source:ZFIN;Acc:ZDB-GENE-091204-140]	ENSDARG00000068923	0.334161	-1.58139	0.415213	8.9405	0.00278916	0.0259302
ENSGMOG00000012168	ENSG00000062282	DGAT2	dgat2	diacylglycerol O-acyltransferase 2 [Source:NCBI gene (formerly Entrezgene);Acc:115546693]	ENSDARG00000018846	0.379631	-1.39733	9.57799	10.0239	0.00154519	0.0169477
ENSGMOG00000013690	ENSG00000082515	MRPL22	mrpl22	mitochondrial ribosomal protein L22 [Source:ZFIN;Acc:ZDB-GENE-080303-28]	ENSDARG00000109961	1.52239	0.606343	3.27767	7.64543	0.00569162	0.0438289
ENSGMOG00000004184	ENSG00000048162	NOP16	nop16	NOP16 nucleolar protein homolog (yeast) [Source:NCBI gene (formerly Entrezgene);Acc:115546908]	ENSDARG00000044402	1.77879	0.830893	5.38208	13.8077	0.000202508	0.00374926
ENSGMOG00000034458	ENSG00000184012	TMPRSS2	tmprss2	transmembrane protease serine 2-like [Source:NCBI gene (formerly Entrezgene);Acc:115547820]	ENSDARG00000098686	0.334437	-1.58019	4.28332	23.073	1.55965e-06	7.49348e-05
ENSGMOG00000011363	ENSG00000113758	DBN1	dbn1	drebrin 1 [Source:ZFIN;Acc:ZDB-GENE-091204-284]	ENSDARG00000069113	0.544533	-0.876908	3.05392	7.81955	0.00516841	0.040906
ENSGMOG00000006797	ENSG00000273171		vtnb	vitronectin b [Source:NCBI gene (formerly Entrezgene);Acc:115547625]	ENSDARG00000053831	0.650765	-0.619791	11.2049	7.45396	0.0063297	0.0473192
ENSGMOG00000006009	ENSG00000167434	CA4	ca4c	carbonic anhydrase IV c [Source:ZFIN;Acc:ZDB-GENE-080815-6]	ENSDARG00000044512	0.420868	-1.24856	3.57303	8.54583	0.00346314	0.0307153
ENSGMOG00000025652	ENSG00000166801	FAM111A	FP102192.1	protein FAM111A-like [Source:NCBI gene (formerly Entrezgene);Acc:115546863]	ENSDARG00000101104	0.351346	-1.50904	2.40956	7.64272	0.0057002	0.0438733
ENSGMOG00000016467	ENSG00000113734	BNIP1	bnip1b	BCL2 interacting protein 1b [Source:ZFIN;Acc:ZDB-GENE-120203-6]	ENSDARG00000104280	1.61055	0.687556	4.7956	11.661	0.000638238	0.00880769
ENSGMOG00000011065	ENSG00000169252	ADRB2				1.78644	0.837091	1.41435	8.59702	0.00336713	0.0301196
ENSGMOG00000022348	ENSG00000101981	F9	f9b	coagulation factor IXb [Source:NCBI gene (formerly Entrezgene);Acc:115546929]	ENSDARG00000029493	0.484642	-1.04501	8.57129	9.95661	0.00160273	0.0174089
ENSGMOG00000022751	ENSG00000264364	DYNLL2	dynll2a	dynein, light chain, LC8-type 2a [Source:NCBI gene (formerly Entrezgene);Acc:115561674]	ENSDARG00000069790	1.86169	0.896612	3.38268	11.3353	0.000760456	0.00996738
ENSGMOG00000020284	ENSG00000139679	LPAR6	lpar6b	lysophosphatidic acid receptor 6-like [Source:NCBI gene (formerly Entrezgene);Acc:115547554]	ENSDARG00000069441	0.388053	-1.36568	1.97318	13.5868	0.000227776	0.00408666
ENSGMOG00000032439	ENSG00000224051	CPTP	gltpd2	glycolipid transfer protein domain containing 2 [Source:NCBI gene (formerly Entrezgene);Acc:115547765]	ENSDARG00000067889	0.531709	-0.911291	3.78285	9.93843	0.00161864	0.0174873
ENSGMOG00000027579				prospero homeobox 1a [Source:NCBI gene (formerly Entrezgene);Acc:115547436]		0.560943	-0.834073	4.50216	9.93501	0.00162165	0.0175051
ENSGMOG00000010793	ENSG00000165349	SLC7A3	slc7a3a	solute carrier family 7 member 3a [Source:ZFIN;Acc:ZDB-GENE-041114-206]	ENSDARG00000020645	0.426032	-1.23097	5.56034	24.3147	8.18122e-07	4.35859e-05
ENSGMOG00000010747	ENSG00000022267	FHL1	fhl1b	four and a half LIM domains protein 1-like [Source:NCBI gene (formerly Entrezgene);Acc:115546914]	ENSDARG00000056653	2.96555	1.5683	5.04467	14.6089	0.000132289	0.00268747
ENSGMOG00000010698	ENSG00000140955	ADAD2	adad2	adenosine deaminase domain containing 2 [Source:NCBI gene (formerly Entrezgene);Acc:115548007]	ENSDARG00000105626	284.088	8.15019	-0.742132	7.8736	0.00501617	0.0401678
ENSGMOG00000035808	ENSG00000170091	NSG2	nsg2	neuronal vesicle trafficking associated 2 [Source:NCBI gene (formerly Entrezgene);Acc:115547848]	ENSDARG00000102975	0.319523	-1.64601	-1.0374	7.88198	0.00499299	0.0400436
ENSGMOG00000006043	ENSG00000133121	STARD13	stard13a	stAR-related lipid transfer protein 13-like [Source:NCBI gene (formerly Entrezgene);Acc:115547274]	ENSDARG00000079542	0.66662	-0.585063	2.54965	9.93087	0.0016253	0.0175324
ENSGMOG00000002839	ENSG00000132386	SERPINF1	serpinf1	serpin peptidase inhibitor, clade F (alpha-2 antiplasmin, pigment epithelium derived factor), member 1 [Source:ZFIN;Acc:ZDB-GENE-040912-2]	ENSDARG00000069048	0.406729	-1.29786	5.80098	8.76839	0.00306496	0.0280136
ENSGMOG00000032449	ENSG00000167711	SERPINF2	serpinf2a	serpin peptidase inhibitor, clade F (alpha-2 antiplasmin, pigment epithelium derived factor), member 2a [Source:ZFIN;Acc:ZDB-GENE-060822-1]	ENSDARG00000076448	0.308889	-1.69484	9.2171	24.9123	5.99977e-07	3.44006e-05
ENSGMOG00000018131	ENSG00000182667	NTM	opcml	opioid binding protein/cell adhesion molecule-like [Source:NCBI gene (formerly Entrezgene);Acc:115547849]	ENSDARG00000013005	0.0483036	-4.37173	-0.376568	15.2358	9.48886e-05	0.00202209
ENSGMOG00000016183	ENSG00000109971	HSPA8		heat shock cognate 70 kDa protein [Source:NCBI gene (formerly Entrezgene);Acc:115546994]		0.66849	-0.581022	11.5186	8.3193	0.0039226	0.0333548
ENSGMOG00000035449	ENSG00000188760	TMEM198	tmem198b		ENSDARG00000034685	10.1681	3.34598	-0.611009	21.1592	4.22669e-06	0.000166338
ENSGMOG00000002905			ephb4a	EPH receptor B4 [Source:NCBI gene (formerly Entrezgene);Acc:115547044]	ENSDARG00000100725	0.433703	-1.20522	4.19559	20.7362	5.27091e-06	0.000197036
ENSGMOG00000012357	ENSG00000009950	MLXIPL	mlxipl		ENSDARG00000089107	0.310712	-1.68635	5.29601	23.065	1.56612e-06	7.49846e-05
ENSGMOG00000003200			ucp3		ENSDARG00000091209	2.22239	1.15211	2.89742	11.6001	0.00065949	0.00898225
ENSGMOG00000024318	ENSG00000145912	NHP2	nhp2	NHP2 ribonucleoprotein homolog (yeast) [Source:NCBI gene (formerly Entrezgene);Acc:115547536]	ENSDARG00000069422	2.2952	1.19862	6.07634	8.45984	0.00363075	0.0316463
ENSGMOG00000029199				organic solute transporter subunit alpha-like [Source:NCBI gene (formerly Entrezgene);Acc:115547698]		0.101981	-3.29363	-1.09119	12.7205	0.000361666	0.00581599
ENSGMOG00000018591	ENSG00000173898	SPTBN2	sptbn2	spectrin, beta, non-erythrocytic 2 [Source:ZFIN;Acc:ZDB-GENE-030131-787]	ENSDARG00000053956	0.542474	-0.882374	7.99869	13.8481	0.000198197	0.00368379
ENSGMOG00000017319	ENSG00000274523	RCC1L	rcc1l	RCC1 like [Source:NCBI gene (formerly Entrezgene);Acc:115546842]	ENSDARG00000059583	1.71519	0.778371	3.29247	10.543	0.00116628	0.0136324
ENSGMOG00000003307	ENSG00000005156	LIG3	lig3	ligase III, DNA, ATP-dependent [Source:NCBI gene (formerly Entrezgene);Acc:115546574]	ENSDARG00000052553	1.53661	0.61975	4.82434	10.9832	0.000919413	0.011493
ENSGMOG00000013995	ENSG00000273611	ZNHIT3	znhit3	zinc finger, HIT-type containing 3 [Source:NCBI gene;Acc:393243]	ENSDARG00000023950	2.00429	1.00309	1.67875	11.1791	0.000827233	0.0106031
ENSGMOG00000013942	ENSG00000169919	GUSB	gusb	glucuronidase, beta [Source:NCBI gene (formerly Entrezgene);Acc:115547327]	ENSDARG00000063126	0.552372	-0.856289	5.44548	29.9713	4.38478e-08	3.81973e-06
ENSGMOG00000000691	ENSG00000243232	PCDHAC2				0.541334	-0.88541	1.71322	9.85453	0.00169414	0.0181005
ENSGMOG00000023207	ENSG00000181163	NPM1	npm1a	nucleophosmin 1a [Source:NCBI gene (formerly Entrezgene);Acc:115547237]	ENSDARG00000014329	3.37926	1.75671	6.69466	11.113	0.000857238	0.0108985
ENSGMOG00000036930			tmem88a	transmembrane protein 88 a [Source:ZFIN;Acc:ZDB-GENE-040426-1808]	ENSDARG00000056920	1.74977	0.807165	3.24102	8.18722	0.00421866	0.0352222
ENSGMOG00000012320	ENSG00000167740	CYB5D2	cyb5d2	neuferricin [Source:NCBI gene (formerly Entrezgene);Acc:115546960]	ENSDARG00000061006	1.74587	0.803944	1.2726	8.30966	0.00394347	0.033496
ENSGMOG00000012308	ENSG00000185722	ANKFY1	ankfy1	ankyrin repeat and FYVE domain containing 1 [Source:NCBI gene (formerly Entrezgene);Acc:115546959]	ENSDARG00000061013	0.523653	-0.933317	5.00614	27.496	1.57422e-07	1.11068e-05
ENSGMOG00000022749	ENSG00000141027	NCOR1	ncor1	nuclear receptor corepressor 1 [Source:ZFIN;Acc:ZDB-GENE-040426-993]	ENSDARG00000035285	0.368248	-1.44125	7.32072	15.1523	9.91777e-05	0.00209638
ENSGMOG00000026427	ENSG00000135625	EGR4				0.0447757	-4.48114	5.23638	15.3523	8.92111e-05	0.00193266
ENSGMOG00000033532	ENSG00000162300	ZFPL1	zfpl1	zinc finger protein-like 1 [Source:NCBI gene (formerly Entrezgene);Acc:115547604]	ENSDARG00000103453	1.51977	0.603855	4.77359	9.49096	0.00206486	0.0208793
ENSGMOG00000014753	ENSG00000168439	STIP1	stip1	stress-induced phosphoprotein 1 [Source:NCBI gene (formerly Entrezgene);Acc:115547437]	ENSDARG00000004906	1.72321	0.785101	6.27467	10.012	0.00155525	0.0170349
ENSGMOG00000033492	ENSG00000186532	SMYD4	smyd4	SET and MYND domain containing 4 [Source:NCBI gene (formerly Entrezgene);Acc:115547399]	ENSDARG00000060983	2.15105	1.10504	2.55286	15.0292	0.000105863	0.00222269
ENSGMOG00000000954	ENSG00000137500	CCDC90B	ccdc90b	coiled-coil domain containing 90B [Source:NCBI gene (formerly Entrezgene);Acc:115546706]	ENSDARG00000044626	2.04061	1.029	2.54842	11.869	0.000570761	0.00808303
ENSGMOG00000015838	ENSG00000158987	RAPGEF6	rapgef6	Rap guanine nucleotide exchange factor (GEF) 6 [Source:NCBI gene (formerly Entrezgene);Acc:115547566]	ENSDARG00000010945	0.664529	-0.589597	4.59899	8.93121	0.00280338	0.0259973
ENSGMOG00000031628	ENSG00000182985	CADM1	cadm1a		ENSDARG00000031075	0.46726	-1.0977	5.13063	20.1017	7.3433e-06	0.000262
ENSGMOG00000010991	ENSG00000122042	UBL3	ubl3a	ubiquitin-like 3a [Source:ZFIN;Acc:ZDB-GENE-030131-3431]	ENSDARG00000099532	0.263182	-1.92587	3.47091	36.8398	1.28247e-09	2.39417e-07
ENSGMOG00000000459	ENSG00000197530	MIB2	mib2	mindbomb E3 ubiquitin protein ligase 2 [Source:NCBI gene (formerly Entrezgene);Acc:115547489]	ENSDARG00000103609	0.424796	-1.23516	7.2257	20.041	7.57997e-06	0.000269218
ENSGMOG00000011057	ENSG00000110074	FOXRED1	foxred1	FAD-dependent oxidoreductase domain containing 1 [Source:NCBI gene (formerly Entrezgene);Acc:115547449]	ENSDARG00000099705	3.07698	1.62151	4.5201	16.1501	5.85144e-05	0.00139076
ENSGMOG00000011162	ENSG00000167695	TLCD3A	tlcd3a	TLC domain containing 3A [Source:NCBI gene (formerly Entrezgene);Acc:115546714]	ENSDARG00000098860	0.518587	-0.947341	1.03527	9.02933	0.00265681	0.0249932
ENSGMOG00000018797	ENSG00000146828	SLC12A9	slc12a9	solute carrier family 12 member 9 [Source:NCBI gene (formerly Entrezgene);Acc:115547295]	ENSDARG00000060366	0.632099	-0.661778	4.66885	8.14799	0.0043109	0.0357825
ENSGMOG00000011228	ENSG00000110660	SLC35F2	slc35f2	solute carrier family 35 member F2 [Source:NCBI gene (formerly Entrezgene);Acc:115547836]	ENSDARG00000069745	2.56772	1.36049	1.08838	12.3908	0.000431462	0.00663776
ENSGMOG00000018868			si:ch211-137i24.10	L6_membrane domain-containing protein [Source:NCBI gene (formerly Entrezgene);Acc:115547774]	ENSDARG00000057706	0.409708	-1.28733	7.10498	37.024	1.16686e-09	2.25635e-07
ENSGMOG00000005694	ENSG00000197580	BCO2	bco2a	beta-carotene oxygenase 2a [Source:ZFIN;Acc:ZDB-GENE-030131-8039]	ENSDARG00000055722	0.407511	-1.29509	5.92859	21.8847	2.89538e-06	0.000123908
ENSGMOG00000023487						0.173634	-2.52588	3.71857	21.7589	3.09144e-06	0.000130516
ENSGMOG00000002463	ENSG00000204381	LAYN	layna	layilin a [Source:ZFIN;Acc:ZDB-GENE-070705-452]	ENSDARG00000035169	0.18174	-2.46005	2.94058	22.4909	2.11139e-06	9.58571e-05
ENSGMOG00000002417	ENSG00000244255		cfbl	complement factor B-like [Source:NCBI gene (formerly Entrezgene);Acc:115546677]	ENSDARG00000090730	0.621169	-0.686942	11.3643	10.4297	0.00124003	0.0143129
ENSGMOG00000020448			cirbpa		ENSDARG00000103672	1.70488	0.769669	8.29846	13.5516	0.000232092	0.0041388
ENSGMOG00000012911			krt96	keratin, type I cytoskeletal 13-like [Source:NCBI gene (formerly Entrezgene);Acc:115540539]	ENSDARG00000095147	0.174323	-2.52017	1.33546	22.2504	2.39312e-06	0.00010679
ENSGMOG00000014495	ENSG00000183048	SLC25A10	slc25a10	solute carrier family 25 member 10 [Source:NCBI gene (formerly Entrezgene);Acc:115540115]	ENSDARG00000025074	0.422162	-1.24413	5.9561	12.1226	0.000498153	0.00731915
ENSGMOG00000033854						0.322711	-1.63169	2.01538	20.5794	5.72075e-06	0.00021183
ENSGMOG00000032150						3.8197	1.93346	3.65009	12.4172	0.000425391	0.0065774
ENSGMOG00000001172						3.45309	1.78789	-0.366537	15.1981	9.68014e-05	0.00205726
ENSGMOG00000013255	ENSG00000175711	B3GNTL1	b3gntl1	UDP-GlcNAc:betaGal beta-1,3-N-acetylglucosaminyltransferase-like 1 [Source:NCBI gene (formerly Entrezgene);Acc:115540621]	ENSDARG00000043431	2.3149	1.21095	1.62306	13.9952	0.000183277	0.00344485
ENSGMOG00000003268	ENSG00000149150	SLC43A1	slc43a1b	solute carrier family 43 member 1b [Source:NCBI gene (formerly Entrezgene);Acc:115540720]	ENSDARG00000037748	0.322452	-1.63284	3.23841	23.5631	1.20885e-06	6.04928e-05
ENSGMOG00000031587			tmem176		ENSDARG00000078659	1.69111	0.75797	2.59684	7.68459	0.00556943	0.0431424
ENSGMOG00000008903	ENSG00000166024	R3HCC1L	r3hcc1l	R3H domain and coiled-coil containing 1-like [Source:NCBI gene (formerly Entrezgene);Acc:115540612]	ENSDARG00000089243	1.52175	0.605735	4.82273	12.4887	0.000409417	0.00636954
ENSGMOG00000001270	ENSG00000132669	RIN2	RIN2	Ras and Rab interactor 2 [Source:NCBI gene (formerly Entrezgene);Acc:115540372]	ENSDARG00000077040	0.618525	-0.693096	3.63507	10.2312	0.00138087	0.0155713
ENSGMOG00000012895	ENSG00000125730	C3	c3a.2		ENSDARG00000087359	0.556148	-0.84646	9.68379	12.4949	0.000408057	0.00636594
ENSGMOG00000013214	ENSG00000149131	SERPING1	serping1	serpin peptidase inhibitor, clade G (C1 inhibitor), member 1 [Source:ZFIN;Acc:ZDB-GENE-030131-1262]	ENSDARG00000058053	0.609955	-0.713225	10.9238	10.5701	0.00114932	0.0135352
ENSGMOG00000032042			nptxrb	neuronal pentraxin receptor b [Source:ZFIN;Acc:ZDB-GENE-050208-595]	ENSDARG00000053375	12.1229	3.59966	-0.93818	19.0067	1.30259e-05	0.00042594
ENSGMOG00000025548	ENSG00000100246	DNAL4	dnal4b	dynein axonemal light chain 4 [Source:NCBI gene (formerly Entrezgene);Acc:115540859]	ENSDARG00000088841	6.93516	2.79393	2.10841	26.9443	2.09403e-07	1.38392e-05
ENSGMOG00000009717			fam20cl	extracellular serine/threonine protein kinase FAM20C-like [Source:NCBI gene (formerly Entrezgene);Acc:115540447]	ENSDARG00000060325	63.3096	5.98435	8.02624	68.8324	1.07197e-16	7.99537e-14
ENSGMOG00000016705	ENSG00000150630	VEGFC	vegfc		ENSDARG00000069640	0.49465	-1.01552	2.9832	18.5674	1.64004e-05	0.0005027
ENSGMOG00000025991	ENSG00000152147	GEMIN6	gemin6	gem (nuclear organelle) associated protein 6 [Source:NCBI gene (formerly Entrezgene);Acc:115539946]	ENSDARG00000105394	2.34517	1.22969	1.59231	8.97346	0.00273929	0.0255542
ENSGMOG00000036475						246.226	7.94384	1.86117	29.3598	6.0113e-08	4.92958e-06
ENSGMOG00000009712	ENSG00000100362	PVALB	pvalb7	parvalbumin 7 [Source:NCBI gene (formerly Entrezgene);Acc:115541112]	ENSDARG00000034705	77.6208	6.27837	-0.457531	18.2132	1.97508e-05	0.000583692
ENSGMOG00000009669	ENSG00000100365	NCF4	ncf4	neutrophil cytosolic factor 4 [Source:NCBI gene (formerly Entrezgene);Acc:115541092]	ENSDARG00000040812	2.53407	1.34145	3.39555	11.1501	0.000840252	0.010726
ENSGMOG00000009754	ENSG00000100311	PDGFB	pdgfba		ENSDARG00000086778	0.300701	-1.7336	2.21103	15.9234	6.59598e-05	0.00152379
ENSGMOG00000009456	ENSG00000151726	ACSL1	acsl1a		ENSDARG00000030514	1.87727	0.90864	3.76271	9.17033	0.0024597	0.0236118
ENSGMOG00000023450	ENSG00000154229	PRKCA	prkcaa	protein kinase C alpha [Source:NCBI gene (formerly Entrezgene);Acc:115540414]	ENSDARG00000115657	0.49415	-1.01698	4.5201	22.0955	2.59423e-06	0.000114139
ENSGMOG00000016202	ENSG00000109805	NCAPG	ncapg	non-SMC condensin I complex, subunit G [Source:NCBI gene (formerly Entrezgene);Acc:115540152]	ENSDARG00000070109	2.25443	1.17277	1.46619	11.6063	0.000657304	0.00896027
ENSGMOG00000006183	ENSG00000154025	SLC5A10	SLC5A10		ENSDARG00000074212	0.360798	-1.47074	-0.707109	11.518	0.00068924	0.00925863
ENSGMOG00000020061	ENSG00000065320	NTN1	ntn1a	netrin 1a [Source:NCBI gene (formerly Entrezgene);Acc:115540240]	ENSDARG00000105112	0.613225	-0.705511	5.64118	10.6515	0.00109982	0.0131825
ENSGMOG00000015618	ENSG00000214435	AS3MT	as3mt	arsenite methyltransferase [Source:ZFIN;Acc:ZDB-GENE-060312-15]	ENSDARG00000027572	0.562626	-0.829753	5.5648	8.21901	0.00414537	0.0347958
ENSGMOG00000007481			nt5c2b	5'-nucleotidase, cytosolic IIb [Source:ZFIN;Acc:ZDB-GENE-061013-522]	ENSDARG00000058231	0.402987	-1.3112	5.35257	23.5167	1.23833e-06	6.17704e-05
ENSGMOG00000014066	ENSG00000123737	EXOSC9	exosc9	exosome component 9 [Source:NCBI gene (formerly Entrezgene);Acc:115540542]	ENSDARG00000006392	2.13431	1.09377	4.65406	11.6837	0.000630484	0.00873918
ENSGMOG00000033497						0.279681	-1.83814	0.100676	10.9096	0.000956657	0.0118452
ENSGMOG00000029208						13.4666	3.75132	-1.1959	15.5364	8.09309e-05	0.0017879
ENSGMOG00000001909	ENSG00000143811	PYCR2	pycr1b	pyrroline-5-carboxylate reductase 1b [Source:ZFIN;Acc:ZDB-GENE-050522-26]	ENSDARG00000098639	1.76564	0.820188	5.79068	7.44739	0.00635284	0.0474139
ENSGMOG00000015953	ENSG00000121211	MND1	mnd1	meiotic nuclear divisions 1 homolog (S. cerevisiae) [Source:NCBI gene (formerly Entrezgene);Acc:115540214]	ENSDARG00000074451	3.59391	1.84556	0.31266	18.6405	1.57835e-05	0.000489538
ENSGMOG00000011911	ENSG00000010244	ZNF207	znf207b	zinc finger protein 207, b [Source:NCBI gene (formerly Entrezgene);Acc:115540467]	ENSDARG00000101277	1.64491	0.71801	4.98885	8.43694	0.00367674	0.0318346
ENSGMOG00000000045	ENSG00000159921	GNE	gne	glucosamine (UDP-N-acetyl)-2-epimerase/N-acetylmannosamine kinase [Source:NCBI gene (formerly Entrezgene);Acc:115540831]	ENSDARG00000099771	0.516285	-0.95376	5.94402	18.0928	2.10395e-05	0.000615965
ENSGMOG00000010614	ENSG00000103197	TSC2	CABZ01067150.2	TSC complex subunit 2 [Source:ZFIN;Acc:ZDB-GENE-030131-2702]	ENSDARG00000116122	0.612298	-0.707695	5.40575	11.6142	0.000654508	0.00892993
ENSGMOG00000012666	ENSG00000038210	PI4K2B	pi4k2b	phosphatidylinositol 4-kinase type 2 beta [Source:NCBI gene (formerly Entrezgene);Acc:115539792]	ENSDARG00000013881	1.6258	0.701154	3.90187	11.6143	0.000654471	0.00892993
ENSGMOG00000011967	ENSG00000131242	RAB11FIP4	rab11fip4b	RAB11 family interacting protein 4 (class II) b [Source:NCBI gene;Acc:100151129]	ENSDARG00000103207	0.385226	-1.37622	3.23328	18.6654	1.55785e-05	0.000486671
ENSGMOG00000034361	ENSG00000130165	ELOF1		transcription elongation factor 1 homolog [Source:NCBI gene (formerly Entrezgene);Acc:115540568]		1.61469	0.691255	5.06778	12.6644	0.000372688	0.00595655
ENSGMOG00000017671	ENSG00000129667	RHBDF2		rhomboid 5 homolog 2 [Source:NCBI gene (formerly Entrezgene);Acc:115540772]		0.564376	-0.825272	5.74449	18.8207	1.43601e-05	0.000459025
ENSGMOG00000014509	ENSG00000129422	MTUS1	mtus1b	microtubule associated tumor suppressor 1b [Source:ZFIN;Acc:ZDB-GENE-070619-5]	ENSDARG00000034105	0.2681	-1.89916	2.42377	14.1451	0.000169235	0.00324182
ENSGMOG00000022708						0.391343	-1.35349	7.48075	9.41546	0.00215164	0.0215756
ENSGMOG00000007168	ENSG00000110042	DTX4		E3 ubiquitin-protein ligase DTX4-like [Source:NCBI gene (formerly Entrezgene);Acc:115540675]		0.52103	-0.940562	2.75192	18.3559	1.83251e-05	0.000547584
ENSGMOG00000017580	ENSG00000173818	ENDOV		endonuclease V [Source:HGNC Symbol;Acc:HGNC:26640]		1.69102	0.757892	2.31136	8.1611	0.00427983	0.0356371
ENSGMOG00000013009	ENSG00000141295	SCRN2	scrn2		ENSDARG00000043497	0.637633	-0.649201	5.58675	7.33092	0.00677783	0.0494731
ENSGMOG00000003445	ENSG00000169764	UGP2	ugp2a	UDP-glucose pyrophosphorylase 2 [Source:NCBI gene (formerly Entrezgene);Acc:115540948]	ENSDARG00000005578	0.220974	-2.17805	8.85099	47.9006	4.48386e-12	1.89738e-09
ENSGMOG00000024201	ENSG00000264058		krt222	keratin 222 [Source:NCBI gene (formerly Entrezgene);Acc:115540532]	ENSDARG00000071518	0.145334	-2.78256	4.15199	25.7008	3.98668e-07	2.39247e-05
ENSGMOG00000012312	ENSG00000162692	VCAM1	vcam1b	basement membrane-specific heparan sulfate proteoglycan core protein-like [Source:NCBI gene (formerly Entrezgene);Acc:115539906]	ENSDARG00000062479	0.377912	-1.40388	9.56136	12.5338	0.000399653	0.00626603
ENSGMOG00000010547			adgre5b.3	CD97 antigen-like [Source:NCBI gene (formerly Entrezgene);Acc:115539899]	ENSDARG00000112943	0.524546	-0.93086	5.34934	16.6815	4.42094e-05	0.00111741
ENSGMOG00000010563	ENSG00000130304	SLC27A1	slc27a1b	long-chain fatty acid transport protein 1-like [Source:NCBI gene (formerly Entrezgene);Acc:115539904]	ENSDARG00000104949	0.116521	-3.10134	-0.503325	9.90192	0.00165106	0.0177249
ENSGMOG00000017643	ENSG00000161533	ACOX1	acox1	acyl-CoA oxidase 1, palmitoyl [Source:ZFIN;Acc:ZDB-GENE-041010-219]	ENSDARG00000014727	0.518132	-0.948608	7.75164	13.3073	0.000264369	0.0045907
ENSGMOG00000005292	ENSG00000135773	CAPN9	capn9	calpain 9 [Source:NCBI gene (formerly Entrezgene);Acc:115540433]	ENSDARG00000012341	11.5732	3.53272	3.47453	11.2966	0.000776507	0.0101185
ENSGMOG00000004805	ENSG00000162927	PUS10	pus10	pseudouridine synthase 10 [Source:ZFIN;Acc:ZDB-GENE-080204-5]	ENSDARG00000079973	2.15137	1.10525	4.0599	9.52758	0.00202406	0.0206399
ENSGMOG00000024743	ENSG00000160888	IER2	ier2b	immediate early response 2b [Source:ZFIN;Acc:ZDB-GENE-030131-8244]	ENSDARG00000086881	0.339502	-1.55851	3.52782	13.5468	0.000232691	0.0041388
ENSGMOG00000014667	ENSG00000108061	SHOC2	shoc2	SHOC2 leucine rich repeat scaffold protein [Source:NCBI gene (formerly Entrezgene);Acc:115539957]	ENSDARG00000040853	0.479763	-1.05961	4.66891	22.5683	2.02801e-06	9.28795e-05
ENSGMOG00000016375	ENSG00000106789	CORO2A	coro2a	coronin, actin binding protein, 2A [Source:NCBI gene (formerly Entrezgene);Acc:115540730]	ENSDARG00000005210	0.487329	-1.03703	4.04226	35.3563	2.74575e-09	4.05723e-07
ENSGMOG00000017291	ENSG00000138794	CASP6	casp6b.1	caspase 6 [Source:NCBI gene (formerly Entrezgene);Acc:115540201]	ENSDARG00000025608	0.610096	-0.712892	5.35737	14.1444	0.000169304	0.00324182
ENSGMOG00000010277	ENSG00000125730	C3	c3b.2	complement component c3b, tandem duplicate 2 [Source:ZFIN;Acc:ZDB-GENE-030131-3063]	ENSDARG00000001818	0.574046	-0.800762	8.58885	8.3403	0.00387752	0.0330613
ENSGMOG00000012481	ENSG00000109606	DHX15	dhx15	DEAH-box helicase 15 [Source:HGNC Symbol;Acc:HGNC:2738]	ENSDARG00000015392	1.68132	0.749596	5.20035	10.0751	0.00150284	0.0165653
ENSGMOG00000012483	ENSG00000109610	SOD3	sod3b	superoxide dismutase 3, extracellular a [Source:NCBI gene (formerly Entrezgene);Acc:115540696]	ENSDARG00000079183	4.57404	2.19347	9.50205	91.4783	1.12822e-21	2.52448e-18
ENSGMOG00000012486	ENSG00000181982	CCDC149	ccdc149b	coiled-coil domain-containing protein 149-B-like [Source:NCBI gene (formerly Entrezgene);Acc:115540695]	ENSDARG00000020857	4.25785	2.09013	5.56527	37.3558	9.84259e-10	1.95145e-07
ENSGMOG00000012488	ENSG00000153012	LGI2	lgi2b	leucine rich repeat LGI family member 2 [Source:HGNC Symbol;Acc:HGNC:18710]	ENSDARG00000069701	19.143	4.25875	1.2272	12.8407	0.000339157	0.00556573
ENSGMOG00000017576	ENSG00000164022	AIMP1	aimp1a	aminoacyl tRNA synthetase complex interacting multifunctional protein 1a [Source:NCBI gene (formerly Entrezgene);Acc:115539896]	ENSDARG00000060036	1.56261	0.643962	5.1487	10.1875	0.00141398	0.0158534
ENSGMOG00000017674	ENSG00000138780	GSTCD	gstcd	glutathione S-transferase, C-terminal domain containing [Source:NCBI gene (formerly Entrezgene);Acc:115540652]	ENSDARG00000036494	1.7697	0.823508	2.79852	9.42474	0.00214078	0.021508
ENSGMOG00000017834	ENSG00000099810	MTAP	mtap	methylthioadenosine phosphorylase [Source:NCBI gene (formerly Entrezgene);Acc:115539964]	ENSDARG00000037261	1.53533	0.618552	4.76039	13.4925	0.00023952	0.00424869
ENSGMOG00000012497	ENSG00000177076	ACER2	acer2	alkaline ceramidase 2 [Source:NCBI gene (formerly Entrezgene);Acc:115541125]	ENSDARG00000077782	0.595148	-0.748679	4.67765	17.0697	3.60323e-05	0.000946937
ENSGMOG00000000142	ENSG00000112759	SLC29A1	slc29a1b	equilibrative nucleoside transporter 1-like [Source:NCBI gene (formerly Entrezgene);Acc:115540083]	ENSDARG00000054447	0.220663	-2.18008	4.93051	25.4381	4.56812e-07	2.68987e-05
ENSGMOG00000035045			nfil3-5	nuclear factor, interleukin 3 regulated, member 5 [Source:NCBI gene (formerly Entrezgene);Acc:115539787]	ENSDARG00000094965	0.292607	-1.77296	1.48163	34.9305	3.41681e-09	4.73606e-07
ENSGMOG00000011837			opn6a	opsin 6, group member a [Source:NCBI gene (formerly Entrezgene);Acc:115540086]	ENSDARG00000102430	0.294621	-1.76307	-0.943968	7.62764	0.00574804	0.0440239
ENSGMOG00000010740	ENSG00000125730	C3	c3a.2		ENSDARG00000087359	0.601027	-0.734497	10.5153	9.63988	0.00190398	0.0197496
ENSGMOG00000015682	ENSG00000086619	ERO1B	ero1b	endoplasmic reticulum oxidoreductase 1 beta [Source:NCBI gene (formerly Entrezgene);Acc:115540028]	ENSDARG00000103915	2.17352	1.12004	6.68667	7.7552	0.0053558	0.0419502
ENSGMOG00000003336	ENSG00000137054	POLR1E	polr1e	RNA polymerase I subunit E [Source:NCBI gene (formerly Entrezgene);Acc:115540297]	ENSDARG00000006434	1.76973	0.823532	4.33169	10.0927	0.00148859	0.016456
ENSGMOG00000028104			crb3b	crumbs homolog 3b [Source:ZFIN;Acc:ZDB-GENE-060610-3]	ENSDARG00000068182	0.416288	-1.26435	0.515586	9.03622	0.00264682	0.0249292
ENSGMOG00000023670	ENSG00000124541	RRP36	rrp36	ribosomal RNA processing 36 [Source:NCBI gene (formerly Entrezgene);Acc:115540031]	ENSDARG00000032516	1.85488	0.891326	4.31381	12.3464	0.000441846	0.00675842
ENSGMOG00000000986	ENSG00000175467	SART1		spliceosome associated factor 1, recruiter of U4/U6.U5 tri-snRNP [Source:NCBI gene (formerly Entrezgene);Acc:115539724]		1.75197	0.80898	5.53178	18.2514	1.93584e-05	0.000574262
ENSGMOG00000004868	ENSG00000157404	KIT	kitb		ENSDARG00000056133	0.637822	-0.648775	5.96935	8.74849	0.00309859	0.0282498
ENSGMOG00000016199				Kruppel-like factor 3 (basic) [Source:NCBI gene (formerly Entrezgene);Acc:115539962]		0.44947	-1.1537	3.61525	17.5701	2.76909e-05	0.00076901
ENSGMOG00000015550	ENSG00000164167	LSM6	lsm6	LSM6 homolog, U6 small nuclear RNA and mRNA degradation associated [Source:NCBI gene (formerly Entrezgene);Acc:115540926]	ENSDARG00000036995	1.53472	0.617975	4.05142	8.90081	0.00285044	0.0263389
ENSGMOG00000011477	ENSG00000165029	ABCA1	abca1a		ENSDARG00000074635	0.331313	-1.59374	8.50752	34.5811	4.08861e-09	5.25224e-07
ENSGMOG00000001897	ENSG00000151623	NR3C2	nr3c2	nuclear receptor subfamily 3, group C, member 2 [Source:NCBI gene (formerly Entrezgene);Acc:115540023]	ENSDARG00000102082	0.495388	-1.01337	3.91676	13.2598	0.000271163	0.0046748
ENSGMOG00000000811	ENSG00000083857	FAT1	fat1a	FAT atypical cadherin 1a [Source:NCBI gene (formerly Entrezgene);Acc:115539974]	ENSDARG00000017591	0.431455	-1.21272	6.3215	29.3395	6.07432e-08	4.92964e-06
ENSGMOG00000033054	ENSG00000145476	CYP4V2	cyp4v8	cytochrome P450 4V2-like [Source:NCBI gene (formerly Entrezgene);Acc:115540693]	ENSDARG00000062132	0.503556	-0.989776	6.80811	13.3695	0.000255753	0.00448083
ENSGMOG00000035330			tlr3	toll-like receptor 3 [Source:NCBI gene (formerly Entrezgene);Acc:115540466]	ENSDARG00000016065	0.572688	-0.804179	6.09219	10.6483	0.00110169	0.0131825
ENSGMOG00000028811	ENSG00000133328	PLAAT2		lecithin retinol acyltransferase family protein [Source:NCBI gene (formerly Entrezgene);Acc:115540423]		0.0882965	-3.5015	1.76144	14.89	0.000113967	0.00237512
ENSGMOG00000000482	ENSG00000288637		trim2a	tripartite motif containing 2a [Source:ZFIN;Acc:ZDB-GENE-050327-99]	ENSDARG00000031817	2.83267	1.50216	4.67237	13.5873	0.000227721	0.00408666
ENSGMOG00000004894	ENSG00000129187	DCTD	dctd	dCMP deaminase [Source:NCBI gene (formerly Entrezgene);Acc:115540605]	ENSDARG00000036990	3.4253	1.77623	2.9806	9.69278	0.00184993	0.0193705
ENSGMOG00000005748	ENSG00000121270	ABCC11	abcc6a	ATP-binding cassette, sub-family C (CFTR/MRP), member 6a [Source:ZFIN;Acc:ZDB-GENE-050517-18]	ENSDARG00000016750	0.309957	-1.68986	4.22242	23.4813	1.26137e-06	6.272e-05
ENSGMOG00000035340	ENSG00000106266	SNX8	snx8b		ENSDARG00000078057	0.160819	-2.63649	-1.23855	11.0357	0.000893734	0.0112395
ENSGMOG00000007696						0.355439	-1.49233	2.00389	7.64723	0.00568594	0.0438066
ENSGMOG00000001409	ENSG00000198498	TMA16	tma16	translation machinery associated 16 homolog [Source:NCBI gene (formerly Entrezgene);Acc:115539718]	ENSDARG00000008068	1.95412	0.96652	4.34579	12.4263	0.000423326	0.00655193
ENSGMOG00000014243	ENSG00000161031	PGLYRP2	pglyrp2		ENSDARG00000062998	0.478595	-1.06312	8.04539	22.9059	1.70129e-06	7.97825e-05
ENSGMOG00000014253						3.12333	1.64308	0.43032	24.0845	9.22002e-07	4.78189e-05
ENSGMOG00000034411						0.490895	-1.02651	3.0396	17.4273	2.98507e-05	0.000811721
ENSGMOG00000027547	ENSG00000160877	NACC1	nacc1b	nucleus accumbens associated 1 [Source:NCBI gene (formerly Entrezgene);Acc:115540991]	ENSDARG00000078238	0.380494	-1.39405	3.06	10.6227	0.00111709	0.0133057
ENSGMOG00000006564	ENSG00000104907	TRMT1	trmt1	tRNA methyltransferase 1 [Source:NCBI gene (formerly Entrezgene);Acc:115540987]	ENSDARG00000010978	1.92627	0.94581	3.21612	7.30865	0.00686236	0.049916
ENSGMOG00000024220	ENSG00000241935	HOGA1	hoga1	4-hydroxy-2-oxoglutarate aldolase 1 [Source:NCBI gene (formerly Entrezgene);Acc:115540262]	ENSDARG00000018944	0.573602	-0.801879	6.23365	10.0257	0.0015437	0.0169439
ENSGMOG00000033809	ENSG00000109424	UCP1	ucp1	uncoupling protein 1 [Source:NCBI gene (formerly Entrezgene);Acc:115539980]	ENSDARG00000023151	0.107261	-3.22081	0.503937	10.1939	0.00140908	0.0158098
ENSGMOG00000013529	ENSG00000185361	TNFAIP8L1	tnfaip8l1	tumor necrosis factor, alpha-induced protein 8-like 1 [Source:NCBI gene (formerly Entrezgene);Acc:115556057]	ENSDARG00000086457	0.471189	-1.08562	2.13442	24.7534	6.51534e-07	3.61879e-05
ENSGMOG00000013512	ENSG00000105669	COPE	cope		ENSDARG00000018562	1.83329	0.874435	6.54344	17.517	2.84749e-05	0.00078109
ENSGMOG00000027263			cks2	CDC28 protein kinase regulatory subunit 2 [Source:NCBI gene (formerly Entrezgene);Acc:115555192]	ENSDARG00000071410	2.3925	1.25852	4.33497	11.6272	0.000649937	0.00889079
ENSGMOG00000013496	ENSG00000223802	CERS1	cers1	ceramide synthase 1 [Source:NCBI gene (formerly Entrezgene);Acc:115556054]	ENSDARG00000063412	0.241554	-2.04958	3.2689	51.5317	7.04488e-13	3.44825e-10
ENSGMOG00000014769	ENSG00000141934	PLPP2	plpp2b	phospholipid phosphatase 2b [Source:NCBI gene (formerly Entrezgene);Acc:115555845]	ENSDARG00000028896	0.629656	-0.667364	4.0423	8.54133	0.00347171	0.0307564
ENSGMOG00000016344	ENSG00000172009	THOP1	thop1	thimet oligopeptidase 1 [Source:NCBI gene (formerly Entrezgene);Acc:115556075]	ENSDARG00000013776	1.61563	0.692099	5.39552	10.7811	0.00102539	0.0124021
ENSGMOG00000011655	ENSG00000008086	CDKL5		cyclin dependent kinase like 5 [Source:NCBI gene (formerly Entrezgene);Acc:115555336]		0.563423	-0.827708	4.15659	15.7594	7.19291e-05	0.00163279
ENSGMOG00000013427	ENSG00000099331	MYO9B	MYO9B	myosin IXB [Source:NCBI gene (formerly Entrezgene);Acc:115556263]	ENSDARG00000078313	0.565707	-0.821873	6.42049	16.6699	4.44804e-05	0.00112009
ENSGMOG00000016012			vtg3	vitellogenin 3, phosvitinless [Source:ZFIN;Acc:ZDB-GENE-991019-2]	ENSDARG00000016448	6634.19	12.6957	11.0509	126.931	1.92368e-29	1.50653e-25
ENSGMOG00000013419	ENSG00000053501	USE1	use1	unconventional SNARE in the ER 1 homolog (S. cerevisiae) [Source:NCBI gene (formerly Entrezgene);Acc:115556265]	ENSDARG00000007250	2.13758	1.09598	4.19707	7.89651	0.00495302	0.0398251
ENSGMOG00000013387	ENSG00000171105	INSR	insrb	insulin receptor b [Source:ZFIN;Acc:ZDB-GENE-020503-4]	ENSDARG00000071524	0.433253	-1.20672	3.45244	10.8808	0.000971676	0.0119649
ENSGMOG00000017274	ENSG00000114450	GNB4	GNB4	G protein subunit beta 4 [Source:HGNC Symbol;Acc:HGNC:20731]	ENSDARG00000019278	0.604849	-0.725353	4.36059	17.2565	3.26571e-05	0.000871419
ENSGMOG00000019346	ENSG00000163728	TTC14	ttc14		ENSDARG00000013845	1.87462	0.906602	4.41412	25.7723	3.84172e-07	2.32328e-05
ENSGMOG00000032288				zinc finger HIT-type containing 6 [Source:NCBI gene (formerly Entrezgene);Acc:115555519]		1.90451	0.92942	3.65506	11.4346	0.000720884	0.00957693
ENSGMOG00000014584			cdc34a	ubiquitin-conjugating enzyme E2 R1-like [Source:NCBI gene (formerly Entrezgene);Acc:115555597]	ENSDARG00000069708	2.13774	1.09609	3.65357	17.3185	3.16087e-05	0.000849205
ENSGMOG00000031573	ENSG00000178078	STAP2	stap2b	signal transducing adaptor family member 2b [Source:NCBI gene (formerly Entrezgene);Acc:115556291]	ENSDARG00000043281	1.86826	0.901692	0.083865	7.31435	0.00684062	0.049839
ENSGMOG00000014259	ENSG00000175445	LPL	lpl	lipoprotein lipase [Source:NCBI gene (formerly Entrezgene);Acc:115555634]	ENSDARG00000087697	0.412788	-1.27653	9.20965	34.7556	3.73796e-09	5.00407e-07
ENSGMOG00000034887			ahsg1	alpha-2-HS-glycoprotein-like [Source:NCBI gene (formerly Entrezgene);Acc:115555905]	ENSDARG00000026764	0.510648	-0.9696	13.5061	11.375	0.000744393	0.00980539
ENSGMOG00000036008						0.415817	-1.26598	4.86365	30.9288	2.67676e-08	2.48083e-06
ENSGMOG00000017718	ENSG00000177565	TBL1XR1		tbl1x receptor 1a [Source:NCBI gene (formerly Entrezgene);Acc:115555994]		0.618439	-0.693296	4.23358	18.223	1.96496e-05	0.0005818
ENSGMOG00000014235	ENSG00000203837	PNLIPRP3	CABZ01090041.1		ENSDARG00000034667	0.141727	-2.81881	5.44475	36.4891	1.53523e-09	2.73254e-07
ENSGMOG00000022215						0.658147	-0.603517	3.72665	7.66159	0.00564088	0.0435491
ENSGMOG00000003548	ENSG00000139985	ADAM21	si:ch1073-396h14.1	si:ch1073-396h14.1 [Source:ZFIN;Acc:ZDB-GENE-070705-6]	ENSDARG00000057590	0.276485	-1.85473	-0.230815	19.7894	8.64627e-06	0.000301521
ENSGMOG00000029420			dohh	deoxyhypusine hydroxylase/monooxygenase [Source:NCBI gene (formerly Entrezgene);Acc:115555306]	ENSDARG00000003564	1.79603	0.844814	3.53588	7.63751	0.00571666	0.0438922
ENSGMOG00000024221	ENSG00000067334	DNTTIP2	dnttip2	deoxynucleotidyltransferase, terminal, interacting protein 2 [Source:NCBI gene (formerly Entrezgene);Acc:115555089]	ENSDARG00000057648	1.90632	0.930787	4.83887	8.32735	0.00390526	0.0332616
ENSGMOG00000007158	ENSG00000104941	RSPH6A	rsph4a	radial spoke head component 4A [Source:NCBI gene (formerly Entrezgene);Acc:115555115]	ENSDARG00000067606	3.10786	1.63592	0.99227	12.7557	0.000354921	0.00573601
ENSGMOG00000032286						0.0125959	-6.3109	-2.47113	8.58372	0.00339181	0.0302367
ENSGMOG00000017184	ENSG00000108592	FTSJ3	ftsj3		ENSDARG00000104938	2.93697	1.55433	5.80296	11.5247	0.00068676	0.00924117
ENSGMOG00000013662			si:ch211-262h13.5	CY domain-containing protein [Source:NCBI gene (formerly Entrezgene);Acc:115555941]	ENSDARG00000070892	0.396977	-1.33287	5.75313	20.2953	6.63629e-06	0.000240056
ENSGMOG00000034131	ENSG00000117523	PRRC2C	prrc2c	proline-rich coiled-coil 2C [Source:NCBI gene (formerly Entrezgene);Acc:115555197]	ENSDARG00000057583	0.628227	-0.670643	6.04521	12.2259	0.000471316	0.00705457
ENSGMOG00000009909	ENSG00000152061	RABGAP1L		RAB GTPase activating protein 1-like [Source:NCBI gene (formerly Entrezgene);Acc:115555829]		0.631622	-0.662867	4.91934	7.35576	0.00668481	0.0490188
ENSGMOG00000026573	ENSG00000117500	TMED5	tmed5	transmembrane p24 trafficking protein 5 [Source:NCBI gene (formerly Entrezgene);Acc:115555679]	ENSDARG00000008765	2.07421	1.05256	5.59398	39.5253	3.23844e-10	8.05137e-08
ENSGMOG00000014271	ENSG00000117859	OSBPL9	osbpl9	oxysterol binding protein-like 9 [Source:ZFIN;Acc:ZDB-GENE-061110-103]	ENSDARG00000069298	0.604542	-0.726085	5.98896	12.0806	0.000509494	0.00743035
ENSGMOG00000032886	ENSG00000185176	AQP12B	aqp12	aquaporin 12 [Source:NCBI gene (formerly Entrezgene);Acc:115556029]	ENSDARG00000043279	2.51572	1.33097	7.29068	13.6719	0.000217688	0.00395551
ENSGMOG00000004150	ENSG00000117395	EBNA1BP2	ebna1bp2	EBNA1 binding protein 2 [Source:NCBI gene (formerly Entrezgene);Acc:115556005]	ENSDARG00000054980	2.81195	1.49157	5.13997	11.4211	0.000726158	0.00961437
ENSGMOG00000017036	ENSG00000117155	SSX2IP	ssx2ipb	synovial sarcoma, X breakpoint 2 interacting protein b [Source:ZFIN;Acc:ZDB-GENE-050208-601]	ENSDARG00000061602	105.093	6.71553	5.45467	79.3764	5.13346e-19	5.36036e-16
ENSGMOG00000016966			vtg4		ENSDARG00000078429	21928.3	14.4205	14.2359	138.883	4.67159e-32	7.31711e-28
ENSGMOG00000015970	ENSG00000132485	ZRANB2	zranb2	zinc finger, RAN-binding domain containing 2 [Source:NCBI gene (formerly Entrezgene);Acc:115555828]	ENSDARG00000044332	1.55403	0.636014	5.22256	11.4031	0.0007332	0.00969123
ENSGMOG00000007046	ENSG00000137942	FNBP1L	fnbp1l	formin binding protein 1-like [Source:NCBI gene (formerly Entrezgene);Acc:115555855]	ENSDARG00000020131	0.602203	-0.731679	4.12352	19.1962	1.17948e-05	0.000390575
ENSGMOG00000016645			opn7a	opsin 7, group member a [Source:NCBI gene (formerly Entrezgene);Acc:115555296]	ENSDARG00000024208	0.443612	-1.17263	1.8182	9.62074	0.00192392	0.019917
ENSGMOG00000016633	ENSG00000158470	B4GALT5	b4galt6		ENSDARG00000010301	0.428663	-1.22208	2.77601	22.764	1.83164e-06	8.53837e-05
ENSGMOG00000018947	ENSG00000174640	SLCO2A1	slco2a1	solute carrier organic anion transporter family, member 2A1 [Source:ZFIN;Acc:ZDB-GENE-060606-3]	ENSDARG00000061896	0.609781	-0.713636	5.84794	12.0161	0.000527417	0.00763488
ENSGMOG00000004931	ENSG00000116679	IVNS1ABP	ivns1abpa	influenza virus NS1A binding protein a [Source:NCBI gene;Acc:387591]	ENSDARG00000031100	0.587426	-0.76752	6.3922	19.8597	8.33399e-06	0.00029268
ENSGMOG00000016366			vtg4	vitellogenin-2-like [Source:NCBI gene (formerly Entrezgene);Acc:115555766]	ENSDARG00000078429	979.793	9.93633	13.7816	76.6117	2.08101e-18	1.91734e-15
ENSGMOG00000035920	ENSG00000116690	PRG4	prg4b	proteoglycan 4b [Source:ZFIN;Acc:ZDB-GENE-041014-324]	ENSDARG00000028163	0.403289	-1.31011	5.39704	7.73163	0.00542618	0.0423258
ENSGMOG00000015460	ENSG00000162396	PARS2	pars2	prolyl-tRNA synthetase 2, mitochondrial [Source:NCBI gene (formerly Entrezgene);Acc:115555298]	ENSDARG00000044404	1.6769	0.745794	4.29251	10.7927	0.00101901	0.012344
ENSGMOG00000009819	ENSG00000135917	SLC19A3		thiamine transporter 2-like [Source:NCBI gene (formerly Entrezgene);Acc:115556179]		0.144101	-2.79485	0.689531	8.77767	0.0030494	0.0279314
ENSGMOG00000036547	ENSG00000090512	FETUB	fetub	fetuin B [Source:NCBI gene (formerly Entrezgene);Acc:115555916]	ENSDARG00000053973	0.419948	-1.25172	12.5867	10.8721	0.000976247	0.0119835
ENSGMOG00000018467	ENSG00000157216	SSBP3	ssbp3b	single stranded DNA binding protein 3b [Source:NCBI gene (formerly Entrezgene);Acc:115555301]	ENSDARG00000030155	1.83064	0.872346	4.4086	17.7165	2.56391e-05	0.000726194
ENSGMOG00000018437	ENSG00000162390	ACOT11	acot11b	acyl-CoA thioesterase 11b [Source:NCBI gene (formerly Entrezgene);Acc:115555293]	ENSDARG00000042122	3.51487	1.81347	5.1777	30.5244	3.29697e-08	2.98499e-06
ENSGMOG00000011004	ENSG00000130377	ACSBG2	acsbg2	acyl-CoA synthetase bubblegum family member 2 [Source:ZFIN;Acc:ZDB-GENE-030131-7099]	ENSDARG00000004094	0.62752	-0.672268	5.19235	12.3708	0.000436107	0.0066837
ENSGMOG00000015926	ENSG00000118454	ANKRD13C	ankrd13c	ankyrin repeat domain 13C [Source:NCBI gene (formerly Entrezgene);Acc:115556161]	ENSDARG00000103831	0.542976	-0.88104	4.23498	14.3356	0.000152942	0.00300228
ENSGMOG00000014203	ENSG00000057252	SOAT1	soat1	sterol O-acyltransferase 1 [Source:ZFIN;Acc:ZDB-GENE-081105-177]	ENSDARG00000062297	5.87169	2.55378	6.95587	36.3293	1.66638e-09	2.83701e-07
ENSGMOG00000028158						5.38631	2.4293	4.10527	28.4347	9.69104e-08	7.37499e-06
ENSGMOG00000015834	ENSG00000041802	LSG1	lsg1	large 60S subunit nuclear export GTPase 1 [Source:NCBI gene (formerly Entrezgene);Acc:115555997]	ENSDARG00000015352	1.74424	0.802595	5.31946	10.098	0.00148432	0.0164303
ENSGMOG00000025466	ENSG00000254685	FPGT	fpgt	fucose-1-phosphate guanylyltransferase [Source:NCBI gene (formerly Entrezgene);Acc:115555292]	ENSDARG00000042139	2.12427	1.08697	2.50161	19.5603	9.74716e-06	0.000331171
ENSGMOG00000018391	ENSG00000259030	FPGT-TNNI3K	tnni3k	TNNI3 interacting kinase [Source:NCBI gene (formerly Entrezgene);Acc:115555276]	ENSDARG00000086933	7.91049	2.98377	5.02331	15.3006	9.16857e-05	0.00196992
ENSGMOG00000029882						22.2784	4.47757	0.899257	21.5568	3.43497e-06	0.000140109
ENSGMOG00000036306	ENSG00000178965	ERICH3	erich3	glutamate-rich 3 [Source:ZFIN;Acc:ZDB-GENE-070209-295]	ENSDARG00000069262	45.4192	5.50523	4.25614	33.5456	6.96122e-09	7.99006e-07
ENSGMOG00000015775	ENSG00000133657	ATP13A3	atp13a3	ATPase 13A3 [Source:HGNC Symbol;Acc:HGNC:24113]	ENSDARG00000076622	0.576194	-0.795373	4.83812	9.76999	0.00177384	0.0187854
ENSGMOG00000011015	ENSG00000185483	ROR1	ror1	receptor tyrosine kinase-like orphan receptor 1 [Source:ZFIN;Acc:ZDB-GENE-030131-6104]	ENSDARG00000015176	0.448085	-1.15816	2.93835	20.3	6.62009e-06	0.000240024
ENSGMOG00000008701	ENSG00000143107	FNDC7	CU693481.1		ENSDARG00000108006	0.249836	-2.00095	1.34799	13.2262	0.000276062	0.00472808
ENSGMOG00000005761			FO818743.1		ENSDARG00000102675	2.22061	1.15095	0.966118	9.41952	0.00214687	0.0215416
ENSGMOG00000033804			tsc22d2		ENSDARG00000041839	0.466343	-1.10054	4.24134	13.9559	0.000187145	0.00350209
ENSGMOG00000023202	ENSG00000184203	PPP1R2	ppp1r2	protein phosphatase 1, regulatory (inhibitor) subunit 2 [Source:NCBI gene (formerly Entrezgene);Acc:115555744]	ENSDARG00000054007	0.529215	-0.918073	2.21264	12.826	0.000341831	0.00559467
ENSGMOG00000027394						0.132993	-2.91058	1.46281	18.0345	2.16939e-05	0.000630634
ENSGMOG00000008625						0.405065	-1.30377	2.96987	26.2416	3.01259e-07	1.87635e-05
ENSGMOG00000008595	ENSG00000047457	CP	cp	ceruloplasmin [Source:NCBI gene (formerly Entrezgene);Acc:115555441]	ENSDARG00000010312	0.434383	-1.20296	12.149	21.183	4.1746e-06	0.000165118
ENSGMOG00000000024	ENSG00000130300	PLVAP	plvapb	plasmalemma vesicle associated protein b [Source:NCBI gene (formerly Entrezgene);Acc:115556217]	ENSDARG00000045003	0.420801	-1.24879	2.56248	9.40986	0.00215821	0.0216139
ENSGMOG00000023853	ENSG00000112137	PHACTR1	phactr1		ENSDARG00000023916	2.84309	1.50746	1.86282	12.1226	0.00049814	0.00731915
ENSGMOG00000016809	ENSG00000124523	SIRT5	sirt5	sirtuin 5 [Source:NCBI gene (formerly Entrezgene);Acc:115555931]	ENSDARG00000039684	1.61141	0.688322	4.86571	19.7136	8.99577e-06	0.000308344
ENSGMOG00000016764	ENSG00000146678	IGFBP1	igfbp1a	insulin-like growth factor binding protein 1a [Source:NCBI gene (formerly Entrezgene);Acc:115556190]	ENSDARG00000099351	0.0730016	-3.77593	0.963594	15.1697	9.82672e-05	0.00208276
ENSGMOG00000028710						0.460171	-1.11976	2.95396	20.6319	5.56616e-06	0.000207085
ENSGMOG00000026229			fmo5	dimethylaniline monooxygenase [N-oxide-forming] 5-like [Source:NCBI gene (formerly Entrezgene);Acc:115555723]	ENSDARG00000016357	0.325573	-1.61895	7.46605	14.1649	0.000167468	0.00321452
ENSGMOG00000018204	ENSG00000132855	ANGPTL3	angptl3	angiopoietin-like 3 [Source:ZFIN;Acc:ZDB-GENE-010817-3]	ENSDARG00000044365	0.24509	-2.02862	6.58072	31.9207	1.606e-08	1.61249e-06
ENSGMOG00000019649						0.493246	-1.01962	11.3164	18.5023	1.69697e-05	0.000512132
ENSGMOG00000019647	ENSG00000205808	PLPP6	plpp6	phospholipid phosphatase 6 [Source:NCBI gene (formerly Entrezgene);Acc:115555530]	ENSDARG00000043527	0.563077	-0.828597	4.57554	15.2188	9.57467e-05	0.00203761
ENSGMOG00000016033	ENSG00000116199	FAM20B	fam20b	FAM20B glycosaminoglycan xylosylkinase [Source:NCBI gene (formerly Entrezgene);Acc:115555697]	ENSDARG00000008573	1.62263	0.698336	4.11475	13.0235	0.000307602	0.00516395
ENSGMOG00000029324						0.419454	-1.25342	-0.0133021	17.2916	3.206e-05	0.000858385
ENSGMOG00000010672	ENSG00000174348	PODN	podn	podocan [Source:NCBI gene (formerly Entrezgene);Acc:115555963]	ENSDARG00000019025	5.36193	2.42275	3.64546	25.7735	3.83914e-07	2.32328e-05
ENSGMOG00000007580	ENSG00000157184	CPT2	cpt2	carnitine palmitoyltransferase 2 [Source:NCBI gene (formerly Entrezgene);Acc:115555428]	ENSDARG00000038618	1.71721	0.780069	5.81298	10.8587	0.000983321	0.0120358
ENSGMOG00000007644	ENSG00000120341	SEC16B	sec16b	SEC16 homolog B, endoplasmic reticulum export factor [Source:ZFIN;Acc:ZDB-GENE-050208-274]	ENSDARG00000099554	0.510436	-0.970197	5.41433	11.188	0.000823266	0.0105782
ENSGMOG00000033884	ENSG00000117505	DR1	dr1	down-regulator of transcription 1 [Source:NCBI gene (formerly Entrezgene);Acc:115555945]	ENSDARG00000105098	1.51596	0.600235	3.71146	8.57654	0.00340521	0.0303186
ENSGMOG00000015856	ENSG00000117408	IPO13	ipo13		ENSDARG00000060618	1.84134	0.88076	4.37828	8.66916	0.00323641	0.0292004
ENSGMOG00000028470	ENSG00000146950	SHROOM2				0.608864	-0.715809	4.84785	8.58534	0.0033888	0.0302271
ENSGMOG00000026550	ENSG00000146950	SHROOM2	shroom2a		ENSDARG00000076416	0.617318	-0.695913	5.53073	9.63356	0.00191054	0.0197961
ENSGMOG00000005038	ENSG00000181458	TMEM45A	tmem45a	transmembrane protein 45a [Source:NCBI gene (formerly Entrezgene);Acc:115555251]	ENSDARG00000070743	2.94876	1.56011	2.94972	9.28448	0.00231103	0.0226661
ENSGMOG00000004999	ENSG00000154174	TOMM70	tomm70a		ENSDARG00000029639	0.420143	-1.25105	6.68429	18.6341	1.5836e-05	0.000490196
ENSGMOG00000007542	ENSG00000064932	SBNO2	SBNO2	strawberry notch homolog 2 [Source:NCBI gene (formerly Entrezgene);Acc:115556153]	ENSDARG00000016188	0.575756	-0.796472	4.57298	14.5096	0.000139445	0.00279657
ENSGMOG00000030369			si:dkey-183n20.15	si:dkey-183n20.15 [Source:ZFIN;Acc:ZDB-GENE-041001-160]	ENSDARG00000094265	4.27252	2.09509	4.5085	8.78378	0.00303921	0.0278544
ENSGMOG00000015695	ENSG00000134709	HOOK1	hook1	hook microtubule-tethering protein 1 [Source:NCBI gene;Acc:570393]	ENSDARG00000042946	2.02827	1.02025	4.82208	7.94449	0.0048234	0.039122
ENSGMOG00000025378	ENSG00000178105	DDX10	ddx10		ENSDARG00000061865	1.53661	0.619755	4.42678	7.30725	0.00686771	0.049916
ENSGMOG00000004657	ENSG00000065923	SLC9A7	slc9a7	solute carrier family 9 member 7 [Source:ZFIN;Acc:ZDB-GENE-050913-8]	ENSDARG00000076754	0.458109	-1.12624	2.96602	7.58739	0.0058778	0.0448
ENSGMOG00000027600						0.549535	-0.863718	2.64174	12.2212	0.000472508	0.00705457
ENSGMOG00000037204	ENSG00000167470	MIDN	midn	midnolin [Source:NCBI gene;Acc:323713]	ENSDARG00000018524	0.532629	-0.908798	3.72234	13.3949	0.000252314	0.00442552
ENSGMOG00000023141			cyp2p8		ENSDARG00000042982	0.397531	-1.33086	2.82124	12.3934	0.000430856	0.00663776
ENSGMOG00000026525			cyp2p8		ENSDARG00000042982	0.247973	-2.01175	3.7447	32.4956	1.19466e-08	1.29405e-06
ENSGMOG00000027167			cyp2p8	cytochrome P450 2J2-like [Source:NCBI gene (formerly Entrezgene);Acc:115555958]	ENSDARG00000042982	0.454836	-1.13658	6.08762	11.6499	0.000642071	0.00882946
ENSGMOG00000007556	ENSG00000105671	DDX49	ddx49	DEAD (Asp-Glu-Ala-Asp) box polypeptide 49 [Source:NCBI gene (formerly Entrezgene);Acc:115555810]	ENSDARG00000012899	1.69598	0.762119	4.37481	7.94366	0.00482563	0.039122
ENSGMOG00000013748	ENSG00000116260	QSOX1	qsox1	quiescin Q6 sulfhydryl oxidase 1 [Source:ZFIN;Acc:ZDB-GENE-030131-7019]	ENSDARG00000039459	0.392363	-1.34974	6.96048	11.1014	0.000862633	0.0109493
ENSGMOG00000013694	ENSG00000143324	XPR1	xpr1a	xenotropic and polytropic retrovirus receptor 1a [Source:NCBI gene (formerly Entrezgene);Acc:115555246]	ENSDARG00000062449	0.573196	-0.802899	1.91913	7.3849	0.00657738	0.0484807
ENSGMOG00000000864	ENSG00000105426	PTPRS	ptprsa	protein tyrosine phosphatase receptor type Sa [Source:ZFIN;Acc:ZDB-GENE-020107-3]	ENSDARG00000059738	0.64735	-0.627382	7.74884	8.72035	0.00314677	0.0285561
ENSGMOG00000028056	ENSG00000122435	TRMT13	trmt13	tRNA methyltransferase 13 homolog [Source:NCBI gene (formerly Entrezgene);Acc:115555533]	ENSDARG00000102846	1.88626	0.91553	2.66878	19.4744	1.01955e-05	0.000344696
ENSGMOG00000031880						0.529103	-0.918378	-0.267347	8.67257	0.00323036	0.0291626
ENSGMOG00000009848			zgc:103559	zgc:103559 [Source:NCBI gene (formerly Entrezgene);Acc:115555123]	ENSDARG00000038293	0.416331	-1.2642	5.60362	12.3873	0.000432262	0.00663776
ENSGMOG00000009858	ENSG00000172482	AGXT	agxta	alanine--glyoxylate and serine--pyruvate aminotransferase a [Source:ZFIN;Acc:ZDB-GENE-040718-16]	ENSDARG00000052099	0.399717	-1.32295	7.28516	19.4127	1.05303e-05	0.000353538
ENSGMOG00000009874	ENSG00000168397	ATG4B	atg4b	autophagy related 4B, cysteine peptidase [Source:NCBI gene;Acc:448859]	ENSDARG00000052104	1.61258	0.689368	4.79665	18.5058	1.69388e-05	0.000512132
ENSGMOG00000009892	ENSG00000176720	BOK	boka	BCL2 family apoptosis regulator BOK a [Source:NCBI gene (formerly Entrezgene);Acc:115555127]	ENSDARG00000052129	5.06398	2.34027	0.986042	16.4381	5.02644e-05	0.00124178
ENSGMOG00000001341			ncl	nucleolin [Source:ZFIN;Acc:ZDB-GENE-030131-6986]	ENSDARG00000002710	2.02537	1.01818	8.464	7.77489	0.00529774	0.0416978
ENSGMOG00000016347			vtg4	vitellogenin-2-like [Source:NCBI gene (formerly Entrezgene);Acc:115556237]	ENSDARG00000078429	4967.66	12.2784	13.7459	114.31	1.11426e-26	5.81755e-23
ENSGMOG00000011872	ENSG00000188266	HYKK	hykk.1	hydroxylysine kinase, tandem duplicate 2 [Source:NCBI gene (formerly Entrezgene);Acc:115555782]	ENSDARG00000077610	0.277177	-1.85112	6.45248	37.2204	1.05504e-09	2.06563e-07
ENSGMOG00000001163	ENSG00000130005	GAMT	gamt	guanidinoacetate N-methyltransferase [Source:NCBI gene (formerly Entrezgene);Acc:115555236]	ENSDARG00000070844	0.497009	-1.00866	6.79549	9.3575	0.00222075	0.0220289
ENSGMOG00000016281	ENSG00000117133	RPF1	rpf1	ribosome production factor 1 homolog [Source:NCBI gene;Acc:415250]	ENSDARG00000005738	1.76292	0.81797	4.0295	9.13546	0.00250702	0.0239436
ENSGMOG00000016248			uox	urate oxidase [Source:NCBI gene;Acc:436604]	ENSDARG00000007024	0.314378	-1.66943	7.92958	26.9675	2.06908e-07	1.38086e-05
ENSGMOG00000023425	ENSG00000173402	DAG1		dystroglycan-like [Source:NCBI gene (formerly Entrezgene);Acc:115543927]		0.540359	-0.88801	5.85414	17.761	2.50465e-05	0.000713278
ENSGMOG00000001745	ENSG00000163938	GNL3	gnl3	guanine nucleotide binding protein-like 3 (nucleolar) [Source:NCBI gene (formerly Entrezgene);Acc:115541387]	ENSDARG00000006219	2.40094	1.2636	6.90328	9.18915	0.00243453	0.0235093
ENSGMOG00000027014			rhocb		ENSDARG00000018328	0.622841	-0.683065	7.16255	17.5332	2.82328e-05	0.000775807
ENSGMOG00000006754	ENSG00000155363	MOV10	mov10b.1	Mov10 RISC complex RNA helicase [Source:NCBI gene (formerly Entrezgene);Acc:115553646]	ENSDARG00000061177	0.63203	-0.661935	6.44423	13.0641	0.000301007	0.00508595
ENSGMOG00000015493	ENSG00000145476	CYP4V2	cyp4v8	cytochrome P450 4V2-like [Source:NCBI gene (formerly Entrezgene);Acc:115542291]	ENSDARG00000062132	0.513275	-0.962196	6.12985	10.8568	0.000984352	0.0120358
ENSGMOG00000016616			slc12a5b	solute carrier family 12 member 5b [Source:ZFIN;Acc:ZDB-GENE-080707-1]	ENSDARG00000078187	0.102597	-3.28494	3.53016	31.0031	2.5762e-08	2.41623e-06
ENSGMOG00000002321	ENSG00000164080	RAD54L2				0.370075	-1.43411	3.45961	15.1404	9.9805e-05	0.0021068
ENSGMOG00000007543	ENSG00000076356	PLXNA2	plxna2	plexin A2 [Source:NCBI gene (formerly Entrezgene);Acc:115552763]	ENSDARG00000060372	0.257199	-1.95904	3.27636	29.8185	4.74431e-08	4.08297e-06
ENSGMOG00000017586	ENSG00000101194	SLC17A9	slc17a9b	solute carrier family 17 member 9b [Source:NCBI gene (formerly Entrezgene);Acc:115542945]	ENSDARG00000011049	2.47975	1.3102	5.78962	22.6151	1.97923e-06	9.14475e-05
ENSGMOG00000022899			b4galt5	UDP-Gal:betaGlcNAc beta 1,4- galactosyltransferase, polypeptide 5 [Source:NCBI gene (formerly Entrezgene);Acc:115539874]	ENSDARG00000037815	0.382603	-1.38608	5.25834	44.3917	2.68819e-11	8.77188e-09
ENSGMOG00000030953	ENSG00000204103	MAFB		v-maf avian musculoaponeurotic fibrosarcoma oncogene homolog Ba [Source:NCBI gene;Acc:30210]		0.308358	-1.69732	5.29892	16.4179	5.08025e-05	0.00125081
ENSGMOG00000018648	ENSG00000172828	CES3	ces2b	liver carboxylesterase 2-like [Source:NCBI gene (formerly Entrezgene);Acc:115551024]	ENSDARG00000101726	0.480904	-1.05618	6.76514	13.4081	0.000250536	0.00439926
ENSGMOG00000035250	ENSG00000125898	FAM110A		protein FAM110A-like [Source:NCBI gene (formerly Entrezgene);Acc:115551053]		0.332831	-1.58714	1.11723	7.40908	0.00648954	0.0480822
ENSGMOG00000002985	ENSG00000131055	COX4I2	cox4i2	cytochrome c oxidase subunit 4 isoform 2, mitochondrial-like [Source:NCBI gene (formerly Entrezgene);Acc:115551512]	ENSDARG00000022509	0.585278	-0.772805	7.37591	9.26164	0.00234003	0.0228503
ENSGMOG00000014124						2.68656	1.42576	3.33915	13.9937	0.000183426	0.00344485
ENSGMOG00000006044	ENSG00000101049	SGK2	sgk2a	serum/glucocorticoid regulated kinase 2 [Source:HGNC Symbol;Acc:HGNC:13900]	ENSDARG00000063370	0.446257	-1.16405	5.19061	15.9142	6.62792e-05	0.00152891
ENSGMOG00000017282	ENSG00000000419	DPM1	dpm1	dolichyl-phosphate mannosyltransferase subunit 1, catalytic [Source:ZFIN;Acc:ZDB-GENE-040801-115]	ENSDARG00000057011	1.79671	0.845354	4.37381	15.765	7.17166e-05	0.00163033
ENSGMOG00000004684	ENSG00000139636	LMBR1L	lmbr1l	limb development membrane protein 1-like [Source:NCBI gene;Acc:321314]	ENSDARG00000004745	3.18774	1.67254	5.60753	50.4426	1.22702e-12	5.6526e-10
ENSGMOG00000025846				RNase MRP [Source:RFAM;Acc:RF00030]		0.161166	-2.63338	-1.4444	8.06942	0.00450185	0.0370728
ENSGMOG00000027066				RNase MRP [Source:RFAM;Acc:RF00030]		0.559448	-0.837924	0.747477	8.50414	0.00354339	0.031185
ENSGMOG00000028588	ENSG00000178401	DNAJC22	dnajc22	DnaJ (Hsp40) homolog, subfamily C, member 22 [Source:NCBI gene (formerly Entrezgene);Acc:115547835]	ENSDARG00000037067	0.335349	-1.57626	5.62513	28.1266	1.13631e-07	8.39533e-06
ENSGMOG00000004820			erbb3b	erb-b2 receptor tyrosine kinase 3b [Source:NCBI gene (formerly Entrezgene);Acc:115540506]	ENSDARG00000036993	0.284954	-1.8112	4.2383	12.575	0.000390938	0.00616022
ENSGMOG00000008914	ENSG00000116649	SRM	srm	spermidine synthase [Source:NCBI gene (formerly Entrezgene);Acc:115547519]	ENSDARG00000055760	4.46759	2.1595	4.31829	22.5252	2.07409e-06	9.44374e-05
ENSGMOG00000016964	ENSG00000213648	SULT1A4	sult1st2		ENSDARG00000041540	0.425243	-1.23364	7.06843	21.2859	3.95627e-06	0.000157277
ENSGMOG00000016998	ENSG00000213648	SULT1A4	sult1st2	cytosolic sulfotransferase 3-like [Source:NCBI gene (formerly Entrezgene);Acc:115558191]	ENSDARG00000041540	0.393579	-1.34527	5.96841	12.2155	0.00047395	0.00706325
ENSGMOG00000013830			mbd4	methyl-CpG binding domain protein 4 [Source:NCBI gene (formerly Entrezgene);Acc:115541649]	ENSDARG00000110298	1.72501	0.786601	2.92491	9.36768	0.00220845	0.0219347
ENSGMOG00000017244			zgc:171857	F-box and WD repeat domain containing 12 [Source:NCBI gene (formerly Entrezgene);Acc:115545783]	ENSDARG00000058871	1.51264	0.597069	2.72964	11.2771	0.00078469	0.0102081
ENSGMOG00000006622	ENSG00000078808	SDF4	sdf4	stromal cell derived factor 4 [Source:NCBI gene (formerly Entrezgene);Acc:115544460]	ENSDARG00000070682	1.54095	0.623822	6.97524	8.6091	0.00334488	0.0300234
ENSGMOG00000001043				solute carrier family 2, facilitated glucose transporter member 11-like [Source:NCBI gene (formerly Entrezgene);Acc:115545877]		0.138304	-2.85409	5.0439	29.2971	6.20876e-08	4.98707e-06
ENSGMOG00000000981	ENSG00000167112	TRUB2	trub2		ENSDARG00000028379	2.45322	1.29468	3.70407	12.2947	0.000454245	0.00688285
ENSGMOG00000011416	ENSG00000124120	TTPAL	ttpal	tocopherol (alpha) transfer protein-like [Source:NCBI gene (formerly Entrezgene);Acc:115551891]	ENSDARG00000070644	1.8824	0.91257	3.03168	16.3918	5.15075e-05	0.00126452
ENSGMOG00000011421	ENSG00000101076	HNF4A	hnf4a	hepatocyte nuclear factor 4, alpha [Source:NCBI gene (formerly Entrezgene);Acc:115551926]	ENSDARG00000021494	0.431407	-1.21288	7.95691	14.4087	0.00014712	0.00290684
ENSGMOG00000034567						33.1231	5.04977	0.0995232	32.4341	1.23302e-08	1.30598e-06
ENSGMOG00000004930			pa2g4b	proliferation-associated 2G4, b [Source:NCBI gene (formerly Entrezgene);Acc:115540519]	ENSDARG00000070657	1.89595	0.92292	7.24306	11.2681	0.000788517	0.0102494
ENSGMOG00000017379	ENSG00000155380	SLC16A1	slc16a1b	monocarboxylate transporter 1-like [Source:NCBI gene (formerly Entrezgene);Acc:115541029]	ENSDARG00000068572	0.444045	-1.17122	5.26502	12.2405	0.000467629	0.00704276
ENSGMOG00000010486	ENSG00000283189		amt	aminomethyltransferase [Source:NCBI gene (formerly Entrezgene);Acc:115545316]	ENSDARG00000010862	0.347706	-1.52406	4.73728	16.315	5.36364e-05	0.00129982
ENSGMOG00000017042	ENSG00000144711	IQSEC1	IQSEC1	IQ motif and Sec7 domain ArfGEF 1 [Source:HGNC Symbol;Acc:HGNC:29112]	ENSDARG00000073822	0.31964	-1.64548	4.59197	58.0215	2.5927e-14	1.50405e-11
ENSGMOG00000015876	ENSG00000189337	KAZN	kazna		ENSDARG00000076923	0.557123	-0.843932	4.88013	16.8998	3.94049e-05	0.00101319
ENSGMOG00000016976	ENSG00000132155	RAF1	raf1a	Raf-1 proto-oncogene, serine/threonine kinase a [Source:NCBI gene (formerly Entrezgene);Acc:115544785]	ENSDARG00000102328	0.567164	-0.818161	5.22141	17.0815	3.58088e-05	0.000945823
ENSGMOG00000034917	ENSG00000116285	ERRFI1				0.308045	-1.69879	4.80936	19.7857	8.66275e-06	0.000301521
ENSGMOG00000017991			copz1		ENSDARG00000017844	1.50361	0.588433	4.68037	10.7694	0.00103191	0.0124713
ENSGMOG00000036448	ENSG00000182004	SNRPE	snrpe	small nuclear ribonucleoprotein polypeptide E [Source:NCBI gene (formerly Entrezgene);Acc:115540943]	ENSDARG00000033175	1.88914	0.917729	5.42269	14.1759	0.000166493	0.00320303
ENSGMOG00000001673	ENSG00000177000	MTHFR	mthfr	methylenetetrahydrofolate reductase (NAD(P)H) [Source:ZFIN;Acc:ZDB-GENE-041111-215]	ENSDARG00000053087	2.62503	1.39234	5.29483	17.2565	3.26581e-05	0.000871419
ENSGMOG00000033289	ENSG00000076864	RAP1GAP	rap1gap	RAP1 GTPase activating protein [Source:NCBI gene (formerly Entrezgene);Acc:115545613]	ENSDARG00000056554	0.493253	-1.0196	3.85849	12.093	0.000506126	0.0073998
ENSGMOG00000018938	ENSG00000158571	PFKFB1	si:dkey-96f10.1	6-phosphofructo-2-kinase/fructose-2,6-biphosphatase 1 [Source:NCBI gene (formerly Entrezgene);Acc:115540279]	ENSDARG00000074457	2.08888	1.06273	8.73159	17.5968	2.73054e-05	0.000761006
ENSGMOG00000003290	ENSG00000083444	PLOD1	plod1a	procollagen-lysine,2-oxoglutarate 5-dioxygenase 1 [Source:HGNC Symbol;Acc:HGNC:9081]	ENSDARG00000059746	1.76795	0.822079	4.55486	8.49206	0.00356701	0.0312997
ENSGMOG00000007242	ENSG00000123352	SPATS2	CABZ01078055.1		ENSDARG00000104316	0.390639	-1.35609	6.06386	14.1921	0.000165061	0.00318394
ENSGMOG00000030733				transmembrane protein 198-like [Source:NCBI gene (formerly Entrezgene);Acc:115548944]		0.452584	-1.14374	3.28256	12.2195	0.000472917	0.00705457
ENSGMOG00000028023						0.464125	-1.10741	6.09916	17.5457	2.80489e-05	0.000775304
ENSGMOG00000016346	ENSG00000182199	SHMT2				0.479935	-1.05909	7.76488	15.6181	7.75082e-05	0.00171956
ENSGMOG00000007150	ENSG00000158526	TSR2	tsr2	TSR2 ribosome maturation factor [Source:NCBI gene (formerly Entrezgene);Acc:115540407]	ENSDARG00000005772	2.46056	1.29898	2.75433	9.00921	0.00268623	0.025189
ENSGMOG00000007167	ENSG00000146109	ABT1	abt1	activator of basal transcription 1 [Source:NCBI gene (formerly Entrezgene);Acc:115540412]	ENSDARG00000043666	2.18251	1.12599	2.32979	12.3406	0.000443223	0.00677288
ENSGMOG00000001039	ENSG00000116337	AMPD2	ampd2b	adenosine monophosphate deaminase 2b [Source:NCBI gene (formerly Entrezgene);Acc:115552361]	ENSDARG00000029952	0.332563	-1.5883	4.42486	17.4036	3.02246e-05	0.000817631
ENSGMOG00000003926	ENSG00000142583	SLC2A5	slc2a5	solute carrier family 2, facilitated glucose transporter member 5-like [Source:NCBI gene (formerly Entrezgene);Acc:115553458]	ENSDARG00000077875	0.29397	-1.76626	6.69534	25.2251	5.10144e-07	2.98149e-05
ENSGMOG00000024668			hmga1a	high mobility group AT-hook 1a [Source:NCBI gene (formerly Entrezgene);Acc:115544827]	ENSDARG00000028335	0.158391	-2.65844	1.79049	16.8972	3.94589e-05	0.00101319
ENSGMOG00000003958	ENSG00000171612	SLC25A33	slc25a33	solute carrier family 25 member 33 [Source:NCBI gene (formerly Entrezgene);Acc:115553524]	ENSDARG00000039931	0.620864	-0.687651	4.66702	7.81567	0.00517951	0.040961
ENSGMOG00000004190	ENSG00000198758	EPS8L3	eps8l3b	EPS8-like 3b [Source:ZFIN;Acc:ZDB-GENE-040426-1335]	ENSDARG00000005704	0.0609845	-4.03541	2.55767	31.6722	1.82521e-08	1.76264e-06
ENSGMOG00000010113	ENSG00000124596	OARD1	oard1	O-acyl-ADP-ribose deacylase 1 [Source:NCBI gene (formerly Entrezgene);Acc:115552068]	ENSDARG00000057426	1.55076	0.632972	4.29272	10.2284	0.00138291	0.0155832
ENSGMOG00000018027	ENSG00000131389	SLC6A6		sodium- and chloride-dependent taurine transporter-like [Source:NCBI gene (formerly Entrezgene);Acc:115552424]		0.355958	-1.49022	8.48585	21.4975	3.54288e-06	0.000143762
ENSGMOG00000004814	ENSG00000180767	CHST13		carbohydrate sulfotransferase 11-like [Source:NCBI gene (formerly Entrezgene);Acc:115542565]		0.526516	-0.925451	3.74729	15.8525	6.84759e-05	0.00156804
ENSGMOG00000012294	ENSG00000144908	ALDH1L1	aldh1l1	aldehyde dehydrogenase 1 family, member L1 [Source:NCBI gene (formerly Entrezgene);Acc:115542501]	ENSDARG00000077004	0.455889	-1.13325	8.34813	16.9268	3.88484e-05	0.0010041
ENSGMOG00000026071	ENSG00000168333	PPDPFL	ppdpfa	pancreatic progenitor cell differentiation and proliferation factor a [Source:NCBI gene;Acc:338304]	ENSDARG00000007682	0.310455	-1.68754	11.3666	30.41	3.49729e-08	3.13018e-06
ENSGMOG00000008311	ENSG00000071889	FAM3A	fam3a	FAM3 metabolism regulating signaling molecule A [Source:NCBI gene (formerly Entrezgene);Acc:115542122]	ENSDARG00000070675	1.69234	0.759023	3.78782	16.3812	5.1797e-05	0.00126963
ENSGMOG00000008300	ENSG00000102030	NAA10	naa10	N-alpha-acetyltransferase 10, NatA catalytic subunit [Source:HGNC Symbol;Acc:HGNC:18704]	ENSDARG00000071060	1.67539	0.744497	5.1299	17.472	2.91567e-05	0.000795613
ENSGMOG00000008292	ENSG00000160211	G6PD				0.530639	-0.914196	6.00396	8.60195	0.00335804	0.0300786
ENSGMOG00000008289	ENSG00000174233	ADCY6	adcy6b	adenylate cyclase 6b [Source:ZFIN;Acc:ZDB-GENE-090127-2]	ENSDARG00000027797	0.342418	-1.54617	5.03857	30.6737	3.05275e-08	2.7981e-06
ENSGMOG00000033380	ENSG00000088298	EDEM2	edem2		ENSDARG00000028448	1.61891	0.695021	3.92086	11.7503	0.000608328	0.00853173
ENSGMOG00000008937	ENSG00000048707	VPS13D	vps13d	vacuolar protein sorting 13 homolog D [Source:ZFIN;Acc:ZDB-GENE-050912-1]	ENSDARG00000017986	0.495454	-1.01318	6.39218	9.04104	0.00263985	0.0248981
ENSGMOG00000000675						1.81542	0.860305	5.30121	8.59029	0.0033796	0.0301622
ENSGMOG00000018875	ENSG00000187243	MAGED4B	ndnl2	necdin-like 2 [Source:NCBI gene (formerly Entrezgene);Acc:115540302]	ENSDARG00000058212	1.90014	0.926102	4.74414	24.2659	8.3913e-07	4.45535e-05
ENSGMOG00000018869			si:dkey-150i13.2	mitochondrial carnitine/acylcarnitine carrier protein-like [Source:NCBI gene (formerly Entrezgene);Acc:115548515]	ENSDARG00000071052	0.466178	-1.10105	3.97085	7.96485	0.00476944	0.0387669
ENSGMOG00000004761	ENSG00000031698	SARS1	sars1	seryl-tRNA synthetase 1 [Source:NCBI gene;Acc:445405]	ENSDARG00000008237	1.67205	0.741617	6.98615	7.84567	0.00509427	0.0405708
ENSGMOG00000015966	ENSG00000143257	NR1I3	nr1h5	nuclear receptor subfamily 1, group H, member 5 [Source:ZFIN;Acc:ZDB-GENE-080403-3]	ENSDARG00000031046	0.594324	-0.750679	6.35467	12.8434	0.000338666	0.00556573
ENSGMOG00000026487	ENSG00000096070	BRPF3	brpf3b	bromodomain and PHD finger containing, 3b [Source:NCBI gene (formerly Entrezgene);Acc:115540046]	ENSDARG00000074238	0.548758	-0.865758	3.16881	9.9002	0.00165261	0.0177293
ENSGMOG00000008404			si:ch211-261n11.7		ENSDARG00000068966	1.93989	0.955973	2.52304	9.56253	0.0019859	0.0203701
ENSGMOG00000021611				Nuclear RNase P [Source:RFAM;Acc:RF00009]		0.289736	-1.78719	1.46968	19.5085	1.00153e-05	0.000339544
ENSGMOG00000001184	ENSG00000110958	PTGES3	ptges3b	prostaglandin E synthase 3 [Source:HGNC Symbol;Acc:HGNC:16049]	ENSDARG00000089626	2.05113	1.03642	6.30455	13.4602	0.000243673	0.00429319
ENSGMOG00000012731	ENSG00000009307	CSDE1	csde1	cold shock domain containing E1, RNA-binding [Source:NCBI gene (formerly Entrezgene);Acc:115547036]	ENSDARG00000074758	0.604048	-0.727265	8.26747	19.4715	1.02113e-05	0.000344696
ENSGMOG00000008217	ENSG00000112039	FANCE	fance	FA complementation group E [Source:ZFIN;Acc:ZDB-GENE-060510-5]	ENSDARG00000068870	2.02726	1.01953	3.32852	17.1512	3.45189e-05	0.000918798
ENSGMOG00000002517	ENSG00000156804	FBXO32	fbxo32	F-box protein 32 [Source:NCBI gene (formerly Entrezgene);Acc:115553627]	ENSDARG00000040277	1.75299	0.809817	3.8202	8.27825	0.00401228	0.0339882
ENSGMOG00000028409						8.68303	3.1182	1.43299	21.8534	2.943e-06	0.000125603
ENSGMOG00000010332	ENSG00000010295	IFFO1	iffo1b	intermediate filament family orphan 1b [Source:NCBI gene (formerly Entrezgene);Acc:115554713]	ENSDARG00000062108	8.80301	3.138	2.91268	26.1009	3.24026e-07	2.00601e-05
ENSGMOG00000007426			si:dkey-193c22.2	si:dkey-193c22.2 [Source:ZFIN;Acc:ZDB-GENE-070705-337]	ENSDARG00000076735	10.3458	3.37098	3.6137	44.0634	3.1791e-11	1.01621e-08
ENSGMOG00000007399	ENSG00000134363	FST	fsta	follistatin a [Source:NCBI gene (formerly Entrezgene);Acc:115554096]	ENSDARG00000052846	0.119982	-3.05912	-1.76065	8.00515	0.00466446	0.0380716
ENSGMOG00000010369	ENSG00000111640	GAPDH	gapdh	glyceraldehyde-3-phosphate dehydrogenase [Source:NCBI gene (formerly Entrezgene);Acc:115554718]	ENSDARG00000043457	0.365824	-1.45078	11.6385	31.6625	1.83433e-08	1.76264e-06
ENSGMOG00000026792	ENSG00000156509	FBXO43	fbxo43	F-box protein 43 [Source:NCBI gene (formerly Entrezgene);Acc:115553610]	ENSDARG00000104186	2.42776	1.27963	-0.389996	12.1915	0.000480078	0.00714778
ENSGMOG00000013353	ENSG00000132554	RGS22		regulator of G protein signaling 22 [Source:NCBI gene (formerly Entrezgene);Acc:115553607]		0.455639	-1.13404	-0.360325	10.1815	0.0014186	0.0158825
ENSGMOG00000018533	ENSG00000176909	MAMSTR	mtdhb	metadherin [Source:NCBI gene (formerly Entrezgene);Acc:115554045]	ENSDARG00000004939	1.79454	0.843616	8.10993	8.65177	0.00326743	0.0294464
ENSGMOG00000017119	ENSG00000170873	MTSS1		protein MTSS 1-like [Source:NCBI gene (formerly Entrezgene);Acc:115554614]		0.272477	-1.87579	4.60208	33.1467	8.54593e-09	9.49326e-07
ENSGMOG00000019135	ENSG00000169241	SLC50A1	slc50a1	solute carrier family 50 member 1 [Source:NCBI gene (formerly Entrezgene);Acc:115553412]	ENSDARG00000015158	1.51356	0.597944	4.12342	9.58394	0.00196286	0.0201999
ENSGMOG00000005625	ENSG00000105131	EPHX3	si:dkey-122a22.2	uncharacterized LOC115553665 [Source:NCBI gene (formerly Entrezgene);Acc:115553665]	ENSDARG00000095821	1.92811	0.947186	4.09539	14.293	0.000156442	0.00305317
ENSGMOG00000005652	ENSG00000147647	DPYS	dpys	dihydropyrimidinase [Source:NCBI gene (formerly Entrezgene);Acc:115553661]	ENSDARG00000079543	0.53109	-0.912971	6.86277	12.7287	0.000360078	0.00579641
ENSGMOG00000010393	ENSG00000010292	NCAPD2	ncapd2	non-SMC condensin I complex, subunit D2 [Source:NCBI gene (formerly Entrezgene);Acc:115554418]	ENSDARG00000005058	2.07519	1.05324	2.473	7.4883	0.00621011	0.0466742
ENSGMOG00000007910	ENSG00000143375	CGN	cgna	cingulin [Source:NCBI gene (formerly Entrezgene);Acc:115554114]	ENSDARG00000055607	0.639703	-0.644527	5.52327	10.4924	0.00119868	0.0138971
ENSGMOG00000007960	ENSG00000161798	AQP5	aqp10a	aquaporin 10a [Source:ZFIN;Acc:ZDB-GENE-040718-40]	ENSDARG00000007086	0.210114	-2.25075	3.20426	32.0378	1.51202e-08	1.53785e-06
ENSGMOG00000016586	ENSG00000156017	CARNMT1	carnmt1	carnosine N-methyltransferase 1 [Source:NCBI gene (formerly Entrezgene);Acc:115553728]	ENSDARG00000102865	0.55539	-0.848428	5.36791	9.72044	0.0018223	0.0191819
ENSGMOG00000016607			serpina7	serine protease inhibitor 2.1-like [Source:NCBI gene (formerly Entrezgene);Acc:115553729]	ENSDARG00000087143	0.53368	-0.905954	11.6853	7.76488	0.00532718	0.0418454
ENSGMOG00000011005	ENSG00000111641	NOP2	nop2	NOP2 nucleolar protein homolog (yeast) [Source:NCBI gene (formerly Entrezgene);Acc:115553386]	ENSDARG00000043304	2.54268	1.34635	5.83243	11.1709	0.00083091	0.0106391
ENSGMOG00000004463	ENSG00000145782	ATG12	atg12	ATG12 autophagy related 12 homolog (S. cerevisiae) [Source:NCBI gene (formerly Entrezgene);Acc:115554153]	ENSDARG00000069545	1.73331	0.793531	3.3297	11.9886	0.000535276	0.00774148
ENSGMOG00000004780	ENSG00000143278	F13B	ntd5	ntl-dependent gene 5 [Source:ZFIN;Acc:ZDB-GENE-031030-7]	ENSDARG00000040944	0.394999	-1.34008	5.1503	7.40438	0.00650654	0.048117
ENSGMOG00000016777	ENSG00000015520	NPC1L1	NPC1L1	NPC1-like 1 [Source:NCBI gene (formerly Entrezgene);Acc:115553532]	ENSDARG00000099558	0.542862	-0.881342	4.7778	8.51307	0.00352605	0.0310699
ENSGMOG00000004981	ENSG00000105447	GRWD1	grwd1	glutamate-rich WD repeat containing 1 [Source:NCBI gene (formerly Entrezgene);Acc:115553961]	ENSDARG00000004806	2.38422	1.25352	4.65593	7.46552	0.00628917	0.0471327
ENSGMOG00000005345	ENSG00000105618	PRPF31	prpf31	PRP31 pre-mRNA processing factor 31 homolog (yeast) [Source:NCBI gene (formerly Entrezgene);Acc:115553955]	ENSDARG00000095904	1.8207	0.864493	4.72573	15.3218	9.06629e-05	0.00195062
ENSGMOG00000030343	ENSG00000004776	HSPB6	hspb6	heat shock protein, alpha-crystallin-related, b6 [Source:NCBI gene (formerly Entrezgene);Acc:115553286]	ENSDARG00000077236	16.9045	4.07934	2.76235	42.8889	5.79396e-11	1.74521e-08
ENSGMOG00000025047						1.80025	0.848199	1.88919	12.2379	0.00046828	0.00704579
ENSGMOG00000003829	ENSG00000132703	APCS	si:ch211-270n8.1	serum amyloid P-component-like [Source:NCBI gene (formerly Entrezgene);Acc:115553696]	ENSDARG00000045089	2.08022	1.05674	6.83171	9.18107	0.00244531	0.0235408
ENSGMOG00000013586			si:dkey-12j5.1	probable assembly chaperone of rpl4 [Source:NCBI gene (formerly Entrezgene);Acc:115554445]	ENSDARG00000089480	1.59706	0.67542	4.41786	14.4822	0.000141494	0.00282681
ENSGMOG00000005838	ENSG00000186231	KLHL32	klhl32	kelch-like family member 32 [Source:NCBI gene (formerly Entrezgene);Acc:115553660]	ENSDARG00000003576	0.457874	-1.12698	0.704411	7.37125	0.0066275	0.0487133
ENSGMOG00000006344	ENSG00000005700	IBTK	ibtk	inhibitor of Bruton agammaglobulinemia tyrosine kinase [Source:NCBI gene (formerly Entrezgene);Acc:115553569]	ENSDARG00000074424	0.654147	-0.612312	5.41242	10.7837	0.00102396	0.0123943
ENSGMOG00000006403	ENSG00000112773	TENT5A	TENT5A	terminal nucleotidyltransferase 5Aa [Source:NCBI gene (formerly Entrezgene);Acc:115553570]	ENSDARG00000116442	0.0204443	-5.61216	4.70002	34.2945	4.73708e-09	5.84228e-07
ENSGMOG00000035426	ENSG00000124788	ATXN1	atxn1b	ataxin-1-like [Source:NCBI gene (formerly Entrezgene);Acc:115554435]	ENSDARG00000060862	0.386672	-1.37082	1.83448	20.8424	4.98677e-06	0.000190043
ENSGMOG00000013475	ENSG00000183696	UPP1	upp1	uridine phosphorylase 1 [Source:ZFIN;Acc:ZDB-GENE-050306-2]	ENSDARG00000040869	1.7522	0.809164	4.30583	18.9793	1.32144e-05	0.000430917
ENSGMOG00000005645	ENSG00000182324	KCNJ14	kcnj14	potassium inwardly rectifying channel subfamily J member 14 [Source:ZFIN;Acc:ZDB-GENE-100922-48]	ENSDARG00000075914	0.306855	-1.70437	3.188	12.1045	0.000503006	0.00737006
ENSGMOG00000005657			uts2r3	urotensin-2 receptor 3 [Source:ZFIN;Acc:ZDB-GENE-100922-123]	ENSDARG00000040816	0.14843	-2.75214	1.61912	18.5998	1.61236e-05	0.000496156
ENSGMOG00000005710	ENSG00000167792	NDUFV1				10.9679	3.45521	-0.549896	30.6724	3.05481e-08	2.7981e-06
ENSGMOG00000034500	ENSG00000069399	BCL3	bcl3	BCL3 transcription coactivator [Source:NCBI gene (formerly Entrezgene);Acc:115553415]	ENSDARG00000087832	0.392749	-1.34832	2.20737	10.7261	0.00105635	0.0127274
ENSGMOG00000004295	ENSG00000131373	HACL1	hacl1	2-hydroxyacyl-CoA lyase 1 [Source:NCBI gene (formerly Entrezgene);Acc:115554133]	ENSDARG00000020529	0.461063	-1.11696	6.09993	23.4403	1.2885e-06	6.37482e-05
ENSGMOG00000013853				apolipoprotein C-I [Source:NCBI gene (formerly Entrezgene);Acc:115553335]		0.552569	-0.855775	12.9027	10.1554	0.0014388	0.0160648
ENSGMOG00000029738			apoa2	apolipoprotein A-II [Source:NCBI gene (formerly Entrezgene);Acc:115553336]	ENSDARG00000015866	0.593958	-0.751566	15.6605	8.25881	0.00405547	0.0342245
ENSGMOG00000032052						0.322351	-1.6333	5.42205	13.1232	0.000291662	0.00495477
ENSGMOG00000033246	ENSG00000164938	TP53INP1	tp53inp1	tumor protein p53 inducible nuclear protein 1 [Source:NCBI gene (formerly Entrezgene);Acc:115553722]	ENSDARG00000028017	0.305827	-1.70921	5.1627	20.344	6.46966e-06	0.000235661
ENSGMOG00000004911	ENSG00000175895	PLEKHF2	plekhf2	pleckstrin homology domain containing, family F (with FYVE domain) member 2 [Source:NCBI gene (formerly Entrezgene);Acc:115553615]	ENSDARG00000021141	0.619736	-0.690275	3.01716	9.79762	0.00174737	0.0185815
ENSGMOG00000009703	ENSG00000122643	NT5C3A	nt5c3a	5'-nucleotidase, cytosolic IIIA [Source:NCBI gene (formerly Entrezgene);Acc:115553431]	ENSDARG00000058597	3.12805	1.64526	5.64024	41.7712	1.02603e-10	2.92195e-08
ENSGMOG00000029896	ENSG00000188786	MTF1	mtf1	metal-regulatory transcription factor 1 [Source:NCBI gene (formerly Entrezgene);Acc:115553426]	ENSDARG00000102898	0.51816	-0.94853	2.68664	21.5609	3.42773e-06	0.000140109
ENSGMOG00000030428	ENSG00000106591	MRPL32	mrpl32	mitochondrial ribosomal protein L32 [Source:NCBI gene (formerly Entrezgene);Acc:115554682]	ENSDARG00000060489	1.77488	0.827721	3.05857	13.0166	0.000308737	0.00517746
ENSGMOG00000015717	ENSG00000117748	RPA2	rpa2	replication protein A2 [Source:NCBI gene (formerly Entrezgene);Acc:115554600]	ENSDARG00000037188	1.90027	0.926206	3.85964	7.61246	0.00579662	0.0443323
ENSGMOG00000030790	ENSG00000117751	PPP1R8	ppp1r8b		ENSDARG00000022430	0.610232	-0.712571	4.63778	12.096	0.0005053	0.00739674
ENSGMOG00000015778	ENSG00000186377	CYP4X1	cyp4t8		ENSDARG00000004964	0.38022	-1.39509	6.08347	28.568	9.04671e-08	7.01478e-06
ENSGMOG00000004812	ENSG00000100104	SRRD	srrd	SRR1 domain containing [Source:NCBI gene (formerly Entrezgene);Acc:115553757]	ENSDARG00000059028	1.52361	0.607496	2.68307	9.65308	0.00189034	0.0196734
ENSGMOG00000037163	ENSG00000106415	GLCCI1				2.02389	1.01713	4.83253	27.1952	1.8391e-07	1.26898e-05
ENSGMOG00000006463	ENSG00000047579	DTNBP1	dtnbp1a	dysbindin-A-like [Source:NCBI gene (formerly Entrezgene);Acc:115554032]	ENSDARG00000055115	1.67239	0.741908	4.07166	20.7582	5.21077e-06	0.000196193
ENSGMOG00000007678	ENSG00000105202	FBL	fbl	fibrillarin [Source:NCBI gene (formerly Entrezgene);Acc:115554190]	ENSDARG00000053912	2.62566	1.39268	7.97325	13.2189	0.000277141	0.00473894
ENSGMOG00000007186	ENSG00000154822	PLCL2	plcl2	inactive phospholipase C-like protein 2 [Source:NCBI gene (formerly Entrezgene);Acc:115553527]	ENSDARG00000098826	0.533425	-0.906643	5.27316	21.3911	3.74513e-06	0.00015041
ENSGMOG00000007339	ENSG00000198400	NTRK1	ntrk1	neurotrophic tyrosine kinase, receptor, type 1 [Source:ZFIN;Acc:ZDB-GENE-980526-118]	ENSDARG00000004586	0.230098	-2.11968	5.52379	19.8543	8.35755e-06	0.000292851
ENSGMOG00000007666	ENSG00000111275	ALDH2	aldh2.1	aldehyde dehydrogenase, mitochondrial-like [Source:NCBI gene (formerly Entrezgene);Acc:115554282]	ENSDARG00000089924	0.547917	-0.86797	8.61317	12.2335	0.000469386	0.00705457
ENSGMOG00000035469	ENSG00000285641		rab13	RAB13, member RAS oncogene family [Source:NCBI gene (formerly Entrezgene);Acc:115553597]	ENSDARG00000034771	1.6583	0.729706	4.99207	19.5963	9.56552e-06	0.000325706
ENSGMOG00000019033			rps27.2	ribosomal protein S27, isoform 2 [Source:ZFIN;Acc:ZDB-GENE-040426-1735]	ENSDARG00000055475	1.94056	0.956471	5.99231	12.6306	0.000379474	0.00604035
ENSGMOG00000013707	ENSG00000155792	DEPTOR	deptor	DEP domain containing MTOR-interacting protein [Source:NCBI gene (formerly Entrezgene);Acc:115553908]	ENSDARG00000040930	0.545746	-0.873697	4.73901	16.2531	5.54192e-05	0.00132726
ENSGMOG00000017093	ENSG00000137094	DNAJB5	dnajb5	DnaJ heat shock protein family (Hsp40) member B5 [Source:HGNC Symbol;Acc:HGNC:14887]	ENSDARG00000052881	0.172146	-2.53829	2.39284	18.6028	1.60987e-05	0.000496156
ENSGMOG00000016909	ENSG00000172244	C5orf34	zgc:153352	chromosome 11 C5orf34 homolog [Source:NCBI gene (formerly Entrezgene);Acc:115553535]	ENSDARG00000092445	1.94165	0.957282	1.0428	9.04604	0.00263264	0.0248554
ENSGMOG00000008054	ENSG00000006634	DBF4	dbf4	DBF4 zinc finger [Source:NCBI gene (formerly Entrezgene);Acc:115553479]	ENSDARG00000074796	1.84951	0.88714	1.81578	8.28741	0.00399209	0.0338538
ENSGMOG00000005407	ENSG00000145536	ADAMTS16	adamts16	ADAM metallopeptidase with thrombospondin type 1 motif, 16 [Source:ZFIN;Acc:ZDB-GENE-130530-760]	ENSDARG00000074646	1.91648	0.93846	2.27308	11.8816	0.000566923	0.00805782
ENSGMOG00000028748	ENSG00000164151	ICE1	ice1		ENSDARG00000058461	1.78884	0.839024	3.93304	9.3878	0.00218434	0.021778
ENSGMOG00000026013	ENSG00000112941	TENT4A		terminal nucleotidyltransferase 4A-like [Source:NCBI gene (formerly Entrezgene);Acc:115553710]		0.568626	-0.814449	2.03115	9.78238	0.00176192	0.0186971
ENSGMOG00000005932	ENSG00000176444	CLK2	clk2b	CDC-like kinase 2b [Source:ZFIN;Acc:ZDB-GENE-060929-1126]	ENSDARG00000059870	0.26173	-1.93385	-0.0275403	9.39985	0.00217003	0.0216906
ENSGMOG00000002341	ENSG00000173064	HECTD4	HECTD4		ENSDARG00000101079	0.554925	-0.849635	4.53925	18.9277	1.35765e-05	0.000439358
ENSGMOG00000004303	ENSG00000176907	TCIM	tcima	transcriptional and immune response regulator a [Source:NCBI gene (formerly Entrezgene);Acc:115554414]	ENSDARG00000079497	7.87258	2.97684	5.43979	46.9137	7.41841e-12	2.90486e-09
ENSGMOG00000015841			c1r	complement component 1, r subcomponent [Source:ZFIN;Acc:ZDB-GENE-050913-24]	ENSDARG00000100248	0.646216	-0.629911	10.7188	10.413	0.00125129	0.0144046
ENSGMOG00000009500	ENSG00000189376	C8orf76	zgc:101716	uncharacterized LOC115554675 [Source:NCBI gene (formerly Entrezgene);Acc:115554675]	ENSDARG00000010738	2.44229	1.28823	2.04425	17.3814	3.05798e-05	0.000825814
ENSGMOG00000032107	ENSG00000106078	COBL	cobl	cordon-bleu WH2 repeat protein [Source:NCBI gene;Acc:497312]	ENSDARG00000091006	0.519421	-0.945025	4.59125	12.7912	0.000348252	0.00566644
ENSGMOG00000004282	ENSG00000132437	DDC	ddc	dopa decarboxylase [Source:ZFIN;Acc:ZDB-GENE-040426-2656]	ENSDARG00000016494	0.103993	-3.26544	3.41145	31.4979	1.99652e-08	1.9068e-06
ENSGMOG00000015915	ENSG00000114650	SCAP	scap	SREBF chaperone [Source:NCBI gene (formerly Entrezgene);Acc:115554583]	ENSDARG00000018096	0.530508	-0.914553	5.46976	17.6119	2.70885e-05	0.000757062
ENSGMOG00000015960	ENSG00000163832	ELP6	elp6	elongator acetyltransferase complex subunit 6 [Source:NCBI gene (formerly Entrezgene);Acc:115554585]	ENSDARG00000060445	2.45934	1.29827	3.59343	12.7529	0.000355453	0.00573601
ENSGMOG00000032946			zgc:110410		ENSDARG00000055138	0.469152	-1.09187	4.89668	10.1518	0.00144163	0.0160828
ENSGMOG00000000942						0.322833	-1.63114	8.1154	9.21655	0.00239837	0.0232749
ENSGMOG00000004765	ENSG00000089063	TMEM230	tmem230a	transmembrane protein 230b [Source:NCBI gene (formerly Entrezgene);Acc:115554350]	ENSDARG00000027687	2.40401	1.26545	4.62859	35.8151	2.16956e-09	3.46754e-07
ENSGMOG00000027675	ENSG00000182197	EXT1	ext1a	exostosin glycosyltransferase 1 [Source:NCBI gene (formerly Entrezgene);Acc:115553622]	ENSDARG00000103155	0.621123	-0.687048	4.40051	10.4125	0.00125165	0.0144046
ENSGMOG00000001832			scarb2a	scavenger receptor class B, member 2a [Source:NCBI gene (formerly Entrezgene);Acc:115553594]	ENSDARG00000098312	0.567842	-0.81644	7.14334	7.34413	0.0067282	0.0492218
ENSGMOG00000016561	ENSG00000115353	TACR1				0.374302	-1.41772	4.83841	30.1655	3.96713e-08	3.49085e-06
ENSGMOG00000033670						3.1682	1.66367	1.01628	11.8429	0.000578818	0.00816024
ENSGMOG00000016220	ENSG00000100038	TOP3B	top3b		ENSDARG00000027586	2.00322	1.00232	3.03081	12.8963	0.000329229	0.00545108
ENSGMOG00000004033			si:dkey-79d12.5	si:dkey-79d12.5 [Source:ZFIN;Acc:ZDB-GENE-131127-429]	ENSDARG00000040284	2.02943	1.02107	3.72136	8.52499	0.00350302	0.0309463
ENSGMOG00000030207	ENSG00000130559	CAMSAP1	camsap1b	calmodulin regulated spectrin-associated protein 1b [Source:NCBI gene (formerly Entrezgene);Acc:115553450]	ENSDARG00000035122	0.621873	-0.685309	4.72163	14.9658	0.000109478	0.00229246
ENSGMOG00000002963	ENSG00000198805	PNP	pnp4b		ENSDARG00000029230	0.441552	-1.17935	5.03839	9.33273	0.00225097	0.0222581
ENSGMOG00000014908	ENSG00000204394	VARS1	vars1	valyl-tRNA synthetase 1 [Source:NCBI gene (formerly Entrezgene);Acc:115554786]	ENSDARG00000044575	2.56276	1.3577	6.55364	9.44269	0.00211992	0.0213533
ENSGMOG00000035445	ENSG00000168944	CEP120	cep120		ENSDARG00000091326	1.82827	0.870478	2.08982	9.01067	0.00268409	0.025189
ENSGMOG00000025253	ENSG00000105722	ERF		Ets2 repressor factor like 3 [Source:NCBI gene (formerly Entrezgene);Acc:115553725]		0.566671	-0.819418	2.99146	9.55642	0.00199251	0.0204112
ENSGMOG00000027163	ENSG00000079432	CIC	cicb	capicua transcriptional repressor b [Source:NCBI gene (formerly Entrezgene);Acc:115553723]	ENSDARG00000055502	0.552048	-0.857134	5.82189	12.5182	0.000403002	0.00630591
ENSGMOG00000015093	ENSG00000005469	CROT	crot	carnitine O-octanoyltransferase [Source:ZFIN;Acc:ZDB-GENE-050522-35]	ENSDARG00000040352	2.60259	1.37995	8.63839	13.0677	0.000300425	0.00508159
ENSGMOG00000000073	ENSG00000152642	GPD1L	gpd1l	glycerol-3-phosphate dehydrogenase 1 like [Source:NCBI gene;Acc:449663]	ENSDARG00000040024	1.7498	0.80719	2.7162	11.4569	0.000712304	0.00948709
ENSGMOG00000024108	ENSG00000176244	ACBD7	acbd7	acyl-CoA binding domain containing 7 [Source:NCBI gene (formerly Entrezgene);Acc:115554278]	ENSDARG00000094730	1.6895	0.756594	4.73211	9.02629	0.00266125	0.0250199
ENSGMOG00000026394						2.71601	1.44149	2.97021	33.2333	8.17406e-09	9.21081e-07
ENSGMOG00000015055	ENSG00000152465	NMT2	nmt2	N-myristoyltransferase 2 [Source:NCBI gene (formerly Entrezgene);Acc:115554276]	ENSDARG00000021808	1.64092	0.714502	4.02001	19.7532	8.81135e-06	0.000304903
ENSGMOG00000015112			l3mbtl1b	L3MBTL histone methyl-lysine binding protein 1b [Source:NCBI gene (formerly Entrezgene);Acc:115554193]	ENSDARG00000074346	1.80612	0.852896	4.10309	15.9018	6.67137e-05	0.00153667
ENSGMOG00000024943						139.544	7.12457	2.75958	29.8014	4.78651e-08	4.09678e-06
ENSGMOG00000037035				G patch domain containing 4 [Source:NCBI gene (formerly Entrezgene);Acc:115553511]		2.02165	1.01554	3.30554	8.93754	0.00279368	0.0259425
ENSGMOG00000028168						0.441846	-1.17838	8.65653	7.9169	0.00489752	0.039582
ENSGMOG00000009234	ENSG00000131446	MGAT1	mgat1a	alpha-1,3-mannosyl-glycoprotein 2-beta-N-acetylglucosaminyltransferase a [Source:NCBI gene (formerly Entrezgene);Acc:115554057]	ENSDARG00000012407	0.535596	-0.900783	6.92061	10.3352	0.00130517	0.0148676
ENSGMOG00000017469	ENSG00000105699	LSR	lsr	lipolysis stimulated lipoprotein receptor [Source:NCBI gene (formerly Entrezgene);Acc:115554111]	ENSDARG00000099291	0.438693	-1.18871	5.20792	24.163	8.85162e-07	4.60608e-05
ENSGMOG00000013010	ENSG00000100029	PES1	pes	pescadillo [Source:NCBI gene;Acc:30228]	ENSDARG00000018902	2.39125	1.25777	5.89852	15.347	8.94615e-05	0.00193541
ENSGMOG00000013174	ENSG00000133422	MORC2	morc2		ENSDARG00000028539	2.44487	1.28976	5.25316	45.991	1.18796e-11	4.3272e-09
ENSGMOG00000013157	ENSG00000115806	GORASP2	gorasp2		ENSDARG00000015126	1.83132	0.872884	4.79702	13.9232	0.000190434	0.00355091
ENSGMOG00000017524	ENSG00000145555	MYO10	myo10	myosin X [Source:ZFIN;Acc:ZDB-GENE-070912-277]	ENSDARG00000017004	0.38752	-1.36766	4.6045	20.7973	5.1055e-06	0.000193626
ENSGMOG00000002869	ENSG00000284862	CCDC39	CCDC39	coiled-coil domain containing 39 [Source:NCBI gene (formerly Entrezgene);Acc:115548465]	ENSDARG00000100981	0.457884	-1.12695	3.532	10.0292	0.00154078	0.0169238
ENSGMOG00000002930	ENSG00000156976	EIF4A2	eif4a2	eukaryotic translation initiation factor 4A, isoform 2 [Source:NCBI gene (formerly Entrezgene);Acc:115548466]	ENSDARG00000016477	1.72891	0.789864	6.34408	7.74522	0.00538549	0.0421344
ENSGMOG00000034489	ENSG00000117411	B4GALT2	b4galt2	UDP-Gal:betaGlcNAc beta 1,4- galactosyltransferase, polypeptide 2 [Source:NCBI gene (formerly Entrezgene);Acc:115548359]	ENSDARG00000077994	0.357155	-1.48538	3.81401	16.4451	5.00807e-05	0.00124116
ENSGMOG00000003143	ENSG00000063660	GPC1	gpc1b	glypican 1b [Source:NCBI gene (formerly Entrezgene);Acc:115548830]	ENSDARG00000090585	0.445992	-1.16491	1.64469	11.5489	0.000677878	0.00916101
ENSGMOG00000002232	ENSG00000145192	AHSG	ahsg2		ENSDARG00000069293	0.578181	-0.790407	10.566	9.39003	0.00218168	0.0217726
ENSGMOG00000036206						0.131236	-2.92977	2.53984	31.2678	2.24779e-08	2.13377e-06
ENSGMOG00000030177				zinc finger protein 28 homolog [Source:NCBI gene (formerly Entrezgene);Acc:115548415]		1.73352	0.793703	2.40328	9.3027	0.00228816	0.022558
ENSGMOG00000023123	ENSG00000196247	ZNF107				1.72707	0.788327	2.60382	14.1145	0.000172008	0.00328157
ENSGMOG00000022756	ENSG00000099330	OCEL1	zgc:154006	Occludin_ELL domain-containing protein [Source:NCBI gene (formerly Entrezgene);Acc:115548813]	ENSDARG00000061797	0.594673	-0.749831	4.81271	9.79752	0.00174747	0.0185815
ENSGMOG00000012181	ENSG00000104886	PLEKHJ1	plekhj1	pleckstrin homology domain containing, family J member 1 [Source:NCBI gene (formerly Entrezgene);Acc:115549466]	ENSDARG00000025593	1.62713	0.70233	3.65177	17.6104	2.71102e-05	0.000757062
ENSGMOG00000030966	ENSG00000130312	MRPL34	mrpl34	mitochondrial ribosomal protein L34 [Source:ZFIN;Acc:ZDB-GENE-070912-582]	ENSDARG00000092954	2.02589	1.01856	2.98264	13.1624	0.000285622	0.00485743
ENSGMOG00000016969	ENSG00000107077	KDM4C	kdm4ab	lysine-specific demethylase 4A-like [Source:NCBI gene (formerly Entrezgene);Acc:115548989]	ENSDARG00000019103	2.44086	1.28739	4.19446	30.507	3.32672e-08	2.99462e-06
ENSGMOG00000017050						2.24061	1.16389	0.379015	7.83253	0.00513142	0.0407367
ENSGMOG00000017094	ENSG00000116717	GADD45A	gadd45aa	growth arrest and DNA-damage-inducible, alpha, a [Source:NCBI gene (formerly Entrezgene);Acc:115549260]	ENSDARG00000043581	2.9402	1.55591	4.09193	26.9568	2.08059e-07	1.38086e-05
ENSGMOG00000011749	ENSG00000132196	HSD17B7				0.554431	-0.850921	4.70135	7.66142	0.0056414	0.0435491
ENSGMOG00000011765	ENSG00000116704	SLC35D1	slc35d1b	solute carrier family 35 member D1b [Source:NCBI gene (formerly Entrezgene);Acc:115549320]	ENSDARG00000027986	0.549975	-0.862563	3.85248	8.07509	0.00448779	0.0369764
ENSGMOG00000012476	ENSG00000031823	RANBP3	ranbp3b	RAN binding protein 3b [Source:NCBI gene (formerly Entrezgene);Acc:115548927]	ENSDARG00000069056	0.654232	-0.612125	5.46552	11.5791	0.000666955	0.0090446
ENSGMOG00000012471	ENSG00000142949	PTPRF	ptprfb		ENSDARG00000005754	0.409394	-1.28844	5.55359	28.2214	1.08202e-07	8.0703e-06
ENSGMOG00000026177	ENSG00000132432	SEC61G	sec61g	protein transport protein Sec61 subunit gamma-like [Source:NCBI gene (formerly Entrezgene);Acc:115549125]	ENSDARG00000018637	2.46411	1.30107	6.34563	19.4007	1.05969e-05	0.000354086
ENSGMOG00000005886	ENSG00000135870	RC3H1	rc3h1b	ring finger and CCCH-type domains 1b [Source:NCBI gene (formerly Entrezgene);Acc:115548635]	ENSDARG00000063182	0.657291	-0.605395	4.52466	12.6171	0.000382243	0.00606592
ENSGMOG00000024132						0.377277	-1.4063	0.793491	12.4769	0.000412011	0.00640212
ENSGMOG00000028038						0.296032	-1.75617	0.403239	23.06	1.57026e-06	7.49846e-05
ENSGMOG00000014683	ENSG00000167904	TMEM68	tmem68	transmembrane protein 68 [Source:NCBI gene (formerly Entrezgene);Acc:115548727]	ENSDARG00000086737	1.63151	0.706208	3.08644	8.06222	0.00451979	0.0371619
ENSGMOG00000011878	ENSG00000114796	KLHL24	klhl24a	kelch-like family member 24a [Source:NCBI gene (formerly Entrezgene);Acc:115549039]	ENSDARG00000021739	1.93965	0.955797	5.88922	7.37605	0.00660983	0.0486741
ENSGMOG00000036820	ENSG00000180834	MAP6D1	map6d1	MAP6 domain containing 1 [Source:ZFIN;Acc:ZDB-GENE-081104-293]	ENSDARG00000079777	0.1813	-2.46355	1.07189	9.18201	0.00244406	0.0235408
ENSGMOG00000012467	ENSG00000116205	TCEANC2	tceanc2	transcription elongation factor A (SII) N-terminal and central domain containing 2 [Source:NCBI gene (formerly Entrezgene);Acc:115548570]	ENSDARG00000062919	1.78003	0.831898	1.7335	11.4695	0.000707468	0.00944555
ENSGMOG00000012465	ENSG00000116209	TMEM59	tmem59	transmembrane protein 59 [Source:ZFIN;Acc:ZDB-GENE-070912-397]	ENSDARG00000019033	2.15839	1.10996	8.09763	39.29	3.65306e-10	8.36323e-08
ENSGMOG00000012463	ENSG00000116212	LRRC42	lrrc42	leucine rich repeat containing 42 [Source:NCBI gene (formerly Entrezgene);Acc:115548566]	ENSDARG00000030591	1.74008	0.799155	3.96741	24.2112	8.63269e-07	4.55266e-05
ENSGMOG00000012461	ENSG00000058799	YIPF1	yipf1	Yip1 domain family, member 1 [Source:NCBI gene (formerly Entrezgene);Acc:115548567]	ENSDARG00000014474	1.76968	0.823491	5.71136	25.4433	4.55578e-07	2.68987e-05
ENSGMOG00000012417	ENSG00000198691	ABCA4	abca4b	retinal-specific phospholipid-transporting ATPase ABCA4-like [Source:NCBI gene (formerly Entrezgene);Acc:115548542]	ENSDARG00000062661	4.54827	2.18532	-0.754198	9.45834	0.00210191	0.0211991
ENSGMOG00000018166	ENSG00000170786	SDR16C5	sdr16c5a	short chain dehydrogenase/reductase family 16C member 5 [Source:NCBI gene (formerly Entrezgene);Acc:115549593]	ENSDARG00000016233	0.390453	-1.35678	6.75838	32.4543	1.22028e-08	1.30598e-06
ENSGMOG00000036137						0.646278	-0.629774	3.77321	7.42381	0.00643665	0.0478389
ENSGMOG00000017403	ENSG00000097046	CDC7	cdc7	cell division cycle 7 homolog (S. cerevisiae) [Source:ZFIN;Acc:ZDB-GENE-041114-113]	ENSDARG00000023584	2.69151	1.42841	-0.540441	8.74478	0.00310489	0.0282908
ENSGMOG00000018551	ENSG00000162738	VANGL2		VANGL planar cell polarity protein 2 [Source:NCBI gene (formerly Entrezgene);Acc:115548553]		0.544044	-0.878206	1.53462	9.9667	0.00159397	0.0173257
ENSGMOG00000013289	ENSG00000157077	ZFYVE9	zfyve9a		ENSDARG00000101903	0.451925	-1.14584	3.25868	22.1479	2.52434e-06	0.000111377
ENSGMOG00000035008	ENSG00000243414	TICAM2	ticam1	toll-like receptor adaptor molecule 1 [Source:NCBI gene (formerly Entrezgene);Acc:115549132]	ENSDARG00000102493	1.70052	0.765977	2.95843	8.96223	0.00275618	0.0256964
ENSGMOG00000014739	ENSG00000157379	DHRS1	dhrs1	dehydrogenase/reductase (SDR family) member 1 [Source:ZFIN;Acc:ZDB-GENE-030616-591]	ENSDARG00000054300	0.417536	-1.26003	6.52558	18.8858	1.38779e-05	0.000446343
ENSGMOG00000026769	ENSG00000122641	INHBA	inhbab	inhibin subunit beta Ab [Source:NCBI gene (formerly Entrezgene);Acc:115549179]	ENSDARG00000024759	0.382264	-1.38736	1.76929	8.40083	0.00375049	0.0323836
ENSGMOG00000027095						0.322914	-1.63078	-0.806419	8.62689	0.00331236	0.0297486
ENSGMOG00000007436	ENSG00000162390	ACOT11	acot11a		ENSDARG00000058229	0.513127	-0.962613	4.54752	18.0338	2.17016e-05	0.000630634
ENSGMOG00000012405	ENSG00000114739	ACVR2B	acvr2bb	activin A receptor type 2B [Source:NCBI gene (formerly Entrezgene);Acc:115548544]	ENSDARG00000103108	0.521033	-0.940552	2.12573	10.6517	0.00109969	0.0131825
ENSGMOG00000018879	ENSG00000172878	METAP1D	metap1d	methionyl aminopeptidase type 1D (mitochondrial) [Source:NCBI gene (formerly Entrezgene);Acc:115548743]	ENSDARG00000019715	1.96647	0.975608	2.17812	11.197	0.000819314	0.010536
ENSGMOG00000018887	ENSG00000115840	SLC25A12	slc25a12	solute carrier family 25 member 12 [Source:NCBI gene (formerly Entrezgene);Acc:115548740]	ENSDARG00000102362	1.53844	0.62147	4.21938	15.6983	7.42929e-05	0.00165998
ENSGMOG00000018897	ENSG00000077380	DYNC1I2	dync1i2b	dynein cytoplasmic 1 intermediate chain 2 [Source:HGNC Symbol;Acc:HGNC:2964]	ENSDARG00000103195	1.63757	0.711554	2.19361	10.0041	0.00156188	0.0170605
ENSGMOG00000007877	ENSG00000184432	COPB2		COPI coat complex subunit beta 2 [Source:NCBI gene (formerly Entrezgene);Acc:115549065]		1.61667	0.693022	6.55232	8.45359	0.00364323	0.0316494
ENSGMOG00000035830	ENSG00000114113	RBP2	rbp2b	retinol binding protein 2b, cellular [Source:ZFIN;Acc:ZDB-GENE-040715-7]	ENSDARG00000093774	0.127281	-2.97391	-0.14959	14.2625	0.000158999	0.00308601
ENSGMOG00000017831						3.2282	1.69073	6.01572	17.1194	3.51012e-05	0.000931848
ENSGMOG00000002403	ENSG00000113504	SLC12A7	slc12a7a		ENSDARG00000073756	2.30786	1.20656	3.19182	16.9892	3.75934e-05	0.000981376
ENSGMOG00000018121			cmpk	cytidylate kinase [Source:NCBI gene (formerly Entrezgene);Acc:115549636]	ENSDARG00000019924	1.62363	0.699227	6.15236	10.5771	0.00114498	0.0135352
ENSGMOG00000018162	ENSG00000177971	IMP3	imp3	IMP U3 small nucleolar ribonucleoprotein 3 [Source:NCBI gene (formerly Entrezgene);Acc:115549639]	ENSDARG00000115266	1.75907	0.814815	3.95257	10.9379	0.000942193	0.0117217
ENSGMOG00000029129	ENSG00000265808	SEC22B	sec22ba	SEC22 homolog B, vesicle trafficking protein a [Source:NCBI gene;Acc:114464]	ENSDARG00000030108	1.85849	0.894132	3.07229	12.139	0.000493773	0.00729681
ENSGMOG00000017342	ENSG00000072274	TFRC	tfr1a	transferrin receptor 1a [Source:NCBI gene (formerly Entrezgene);Acc:115549275]	ENSDARG00000101322	0.349804	-1.51538	7.20443	15.8813	6.7441e-05	0.00155087
ENSGMOG00000017166	ENSG00000021852	C8B	c8b	complement component 8, beta polypeptide [Source:NCBI gene (formerly Entrezgene);Acc:115548506]	ENSDARG00000039517	0.6252	-0.677611	9.27466	8.59314	0.00337432	0.0301323
ENSGMOG00000016949	ENSG00000172456	FGGY	fggy	FGGY carbohydrate kinase domain containing [Source:NCBI gene (formerly Entrezgene);Acc:115548745]	ENSDARG00000038667	0.615422	-0.700352	4.48387	11.1666	0.000832843	0.0106401
ENSGMOG00000005911	ENSG00000116194	ANGPTL1	angptl1b	angiopoietin-related protein 3-like [Source:NCBI gene (formerly Entrezgene);Acc:115549126]	ENSDARG00000100159	0.385073	-1.37679	8.3272	27.2411	1.79602e-07	1.24474e-05
ENSGMOG00000010498	ENSG00000176720	BOK	bokb	bcl-2-related ovarian killer protein homolog B-like [Source:NCBI gene (formerly Entrezgene);Acc:115548439]	ENSDARG00000008807	0.249679	-2.00186	2.71917	22.0792	2.6163e-06	0.000114467
ENSGMOG00000010407	ENSG00000012223	LTF	tfa	serotransferrin [Source:NCBI gene (formerly Entrezgene);Acc:115548408]	ENSDARG00000016771	0.417333	-1.26073	15.2346	12.2216	0.000472402	0.00705457
ENSGMOG00000004696	ENSG00000162415	ZSWIM5	zswim5	zinc finger, SWIM-type containing 5 [Source:NCBI gene (formerly Entrezgene);Acc:115548729]	ENSDARG00000055900	0.537062	-0.89684	2.33174	18.6805	1.54555e-05	0.000485129
ENSGMOG00000004691	ENSG00000170231	FABP6	fabp6		ENSDARG00000044566	0.302684	-1.72411	9.8735	24.6322	6.93828e-07	3.82656e-05
ENSGMOG00000024181	ENSG00000196517	SLC6A9	slc6a9	solute carrier family 6 member 9 [Source:NCBI gene (formerly Entrezgene);Acc:115549542]	ENSDARG00000018534	0.234085	-2.0949	4.9277	19.0678	1.26153e-05	0.000414243
ENSGMOG00000034399						0.417193	-1.26121	0.542799	11.5834	0.000665432	0.00904324
ENSGMOG00000033618	ENSG00000254402	LRRC24	lrrc24	leucine rich repeat containing 24 [Source:NCBI gene (formerly Entrezgene);Acc:115549315]	ENSDARG00000101704	0.164577	-2.60317	2.70655	13.1	0.000295293	0.00501102
ENSGMOG00000005203			pigr	polymeric immunoglobulin receptor [Source:NCBI gene (formerly Entrezgene);Acc:115548883]	ENSDARG00000101890	0.620841	-0.687703	7.47222	14.0174	0.000181123	0.00341388
ENSGMOG00000032112	ENSG00000099330	OCEL1	si:dkey-208k22.6	si:dkey-208k22.6 [Source:ZFIN;Acc:ZDB-GENE-070912-433]	ENSDARG00000061800	0.622451	-0.683967	5.18255	9.09104	0.00256865	0.0244095
ENSGMOG00000012521	ENSG00000109736	MFSD10	hiat1a	major facilitator superfamily domain containing 14A2 [Source:NCBI gene (formerly Entrezgene);Acc:115548462]	ENSDARG00000013117	1.66337	0.73411	5.93536	14.5351	0.000137574	0.00276969
ENSGMOG00000012513			nmrk2	nicotinamide riboside kinase 2 [Source:ZFIN;Acc:ZDB-GENE-040912-44]	ENSDARG00000067848	4.35759	2.12353	3.80562	10.1173	0.00146888	0.0163171
ENSGMOG00000012282	ENSG00000154222	CC2D1B	cc2d1b	coiled-coil and C2 domain containing 1B [Source:NCBI gene (formerly Entrezgene);Acc:115548627]	ENSDARG00000099445	2.48861	1.31534	4.7926	27.6473	1.45579e-07	1.04119e-05
ENSGMOG00000018086	ENSG00000225921	NOL7	nol7	nucleolar protein 7 [Source:NCBI gene (formerly Entrezgene);Acc:115548592]	ENSDARG00000075795	2.30359	1.20388	3.8199	11.3098	0.000771001	0.0100667
ENSGMOG00000004173			zgc:162816		ENSDARG00000070416	0.598771	-0.739923	5.05707	8.30761	0.00394794	0.0335157
ENSGMOG00000011472	ENSG00000101557	USP14	usp14	ubiquitin specific peptidase 14 (tRNA-guanine transglycosylase) [Source:NCBI gene (formerly Entrezgene);Acc:115548250]	ENSDARG00000025889	1.75989	0.815482	5.62834	7.38968	0.0065599	0.0484431
ENSGMOG00000011397	ENSG00000158201	ABHD3	abhd3	abhydrolase domain containing 3, phospholipase [Source:HGNC Symbol;Acc:HGNC:18718]	ENSDARG00000018809	0.45271	-1.14334	0.824129	9.29909	0.00229268	0.022558
ENSGMOG00000033619	ENSG00000090534	THPO	thpo	thrombopoietin [Source:ZFIN;Acc:ZDB-GENE-110510-1]	ENSDARG00000079158	0.232706	-2.10342	4.86946	14.1797	0.000166157	0.00320112
ENSGMOG00000010256	ENSG00000132326	PER2	per2	period circadian clock 2 [Source:NCBI gene (formerly Entrezgene);Acc:115548398]	ENSDARG00000034503	0.367953	-1.44241	2.99677	12.1596	0.000488347	0.00723952
ENSGMOG00000011316	ENSG00000146648	EGFR	egfra	epidermal growth factor receptor a (erythroblastic leukemia viral (v-erb-b) oncogene homolog, avian) [Source:ZFIN;Acc:ZDB-GENE-030918-1]	ENSDARG00000013847	0.62139	-0.686428	4.46923	10.427	0.00124186	0.0143234
ENSGMOG00000022435	ENSG00000165983	PTER	pter	phosphotriesterase related [Source:NCBI gene (formerly Entrezgene);Acc:115548362]	ENSDARG00000063375	0.444843	-1.16863	6.3165	12.8425	0.000338838	0.00556573
ENSGMOG00000029862	ENSG00000171791	BCL2	bcl2b	BCL2 apoptosis regulator b [Source:ZFIN;Acc:ZDB-GENE-110411-185]	ENSDARG00000089109	0.422429	-1.24322	2.31062	14.5162	0.000138961	0.00279045
ENSGMOG00000003350	ENSG00000119537	KDSR	kdsr	3-ketodihydrosphingosine reductase [Source:NCBI gene (formerly Entrezgene);Acc:115548188]	ENSDARG00000012021	0.541318	-0.885452	4.26485	21.4129	3.70279e-06	0.000149476
ENSGMOG00000032764	ENSG00000137266	SLC22A23	slc22a23		ENSDARG00000078856	0.586191	-0.770558	2.94026	11.2138	0.000811901	0.0104751
ENSGMOG00000005745	ENSG00000179399	GPC5	gpc5a	glypican 5a [Source:NCBI gene (formerly Entrezgene);Acc:115558647]	ENSDARG00000103647	0.289454	-1.7886	5.81627	23.3327	1.36265e-06	6.69065e-05
ENSGMOG00000002006	ENSG00000183098	GPC6	gpc6a		ENSDARG00000103156	0.505237	-0.984968	10.0116	7.53424	0.00605372	0.0457623
ENSGMOG00000009260	ENSG00000185989	RASA3	rasa3	RAS p21 protein activator 3 [Source:ZFIN;Acc:ZDB-GENE-090313-21]	ENSDARG00000063371	1.9318	0.949944	3.85156	9.50719	0.00204669	0.0208164
ENSGMOG00000009278	ENSG00000184500	PROS1	pros1	protein S [Source:NCBI gene (formerly Entrezgene);Acc:115558730]	ENSDARG00000068261	0.406905	-1.29724	8.17636	20.7589	5.20889e-06	0.000196193
ENSGMOG00000025804	ENSG00000115604	IL18R1		X-linked interleukin-1 receptor accessory protein-like 2 [Source:NCBI gene (formerly Entrezgene);Acc:115558508]		0.420698	-1.24914	4.27869	35.1382	3.07112e-09	4.373e-07
ENSGMOG00000001475	ENSG00000205022	PABPN1L		PABPN1 like, cytoplasmic [Source:NCBI gene (formerly Entrezgene);Acc:115558608]		4.26911	2.09393	-0.715053	16.5097	4.84023e-05	0.00120337
ENSGMOG00000035263	ENSG00000117475	BLZF1	blzf1	basic leucine zipper nuclear factor 1 [Source:NCBI gene (formerly Entrezgene);Acc:115558734]	ENSDARG00000011299	1.58809	0.667292	3.00324	10.9278	0.000947301	0.0117578
ENSGMOG00000000436	ENSG00000115414	FN1	fn1b	fibronectin 1b [Source:NCBI gene (formerly Entrezgene);Acc:115558472]	ENSDARG00000006526	0.415383	-1.26749	10.473	12.413	0.000426346	0.00658565
ENSGMOG00000007348	ENSG00000176387	HSD11B2	hsd11b2	hydroxysteroid (11-beta) dehydrogenase 2 [Source:NCBI gene (formerly Entrezgene);Acc:115558887]	ENSDARG00000001975	0.279265	-1.8403	4.23599	16.9501	3.83761e-05	0.000996825
ENSGMOG00000002254	ENSG00000133816	MICAL2	mical2a	microtubule associated monooxygenase, calponin and LIM domain containing 2a [Source:NCBI gene (formerly Entrezgene);Acc:115558233]	ENSDARG00000075608	0.487906	-1.03532	4.58876	24.7665	6.4712e-07	3.60706e-05
ENSGMOG00000002217	ENSG00000187079	TEAD1	tead1b	TEA domain family member 1b [Source:NCBI gene (formerly Entrezgene);Acc:115558239]	ENSDARG00000059483	0.397741	-1.3301	4.84022	22.9884	1.62981e-06	7.72107e-05
ENSGMOG00000031798						0.326501	-1.61484	0.745075	15.9364	6.55083e-05	0.00151739
ENSGMOG00000015022	ENSG00000188501	LCTL	lctla		ENSDARG00000036139	1.95489	0.967091	1.2546	7.91102	0.00491347	0.0396291
ENSGMOG00000014440	ENSG00000103942	HOMER2	homer2	homer scaffold protein 2 [Source:NCBI gene (formerly Entrezgene);Acc:115559130]	ENSDARG00000059349	0.397653	-1.33042	1.60546	22.2879	2.34675e-06	0.000105021
ENSGMOG00000010638	ENSG00000141101	NOB1	nob1		ENSDARG00000016080	1.64309	0.716412	5.0105	10.2758	0.00134783	0.0152868
ENSGMOG00000000819				nuclear receptor ROR-alpha A-like [Source:NCBI gene (formerly Entrezgene);Acc:115558705]		0.464549	-1.1061	2.70902	12.5106	0.000404648	0.00632402
ENSGMOG00000024685						2.21487	1.14722	1.24351	7.70007	0.00552188	0.0428693
ENSGMOG00000019508	ENSG00000129003	VPS13C	vps13c		ENSDARG00000074465	2.23236	1.15857	7.06809	18.6578	1.56407e-05	0.000487037
ENSGMOG00000005399	ENSG00000025434	NR1H3	nr1h3	nuclear receptor subfamily 1, group H, member 3 [Source:NCBI gene (formerly Entrezgene);Acc:115559179]	ENSDARG00000098439	0.553773	-0.852634	4.52281	13.9302	0.000189724	0.0035419
ENSGMOG00000005413	ENSG00000152219	ARL14EP	arl14ep		ENSDARG00000001210	1.73444	0.794472	3.23955	29.0164	7.17698e-08	5.6489e-06
ENSGMOG00000015696	ENSG00000138604	GLCE	glceb	glucuronic acid epimerase b [Source:NCBI gene (formerly Entrezgene);Acc:115558602]	ENSDARG00000068981	0.645429	-0.63167	3.32593	11.4672	0.000708359	0.00944555
ENSGMOG00000022548	ENSG00000131148	EMC8	emc8	ER membrane protein complex subunit 8 [Source:NCBI gene (formerly Entrezgene);Acc:115558777]	ENSDARG00000017093	1.72983	0.790632	4.52988	13.7747	0.000206089	0.00380209
ENSGMOG00000008141	ENSG00000179361	ARID3B		AT-rich interactive domain-containing protein 3B-like [Source:NCBI gene (formerly Entrezgene);Acc:115558176]		0.45752	-1.12809	0.366136	14.3354	0.00015296	0.00300228
ENSGMOG00000003796	ENSG00000003249	DBNDD1	si:ch1073-174d20.1	dysbindin domain containing 1 [Source:HGNC Symbol;Acc:HGNC:28455]	ENSDARG00000090108	0.48138	-1.05475	4.68038	8.72658	0.00313605	0.0284753
ENSGMOG00000003774	ENSG00000140995	DEF8	def8	differentially expressed in FDCP 8 homolog [Source:NCBI gene (formerly Entrezgene);Acc:115558789]	ENSDARG00000068208	0.613855	-0.704029	4.68689	11.2016	0.00081726	0.0105208
ENSGMOG00000016076				solute carrier family 27 member 2a [Source:ZFIN;Acc:ZDB-GENE-050706-104]		0.354808	-1.49489	5.52086	14.4081	0.00014717	0.00290684
ENSGMOG00000016102			slc27a2a		ENSDARG00000036237	0.504785	-0.98626	6.13941	8.4863	0.0035783	0.0313461
ENSGMOG00000003656	ENSG00000183463	URAD	uraha		ENSDARG00000100719	0.360229	-1.47302	4.83391	21.1539	4.23848e-06	0.000166384
ENSGMOG00000014541	ENSG00000176435	CLEC14A				11.1999	3.48541	-1.37172	10.0062	0.00156014	0.0170605
ENSGMOG00000015844	ENSG00000169856	ONECUT1	onecut1	one cut homeobox 1 [Source:NCBI gene (formerly Entrezgene);Acc:115559234]	ENSDARG00000007982	0.563989	-0.82626	3.67641	14.7709	0.000121397	0.00248879
ENSGMOG00000015559	ENSG00000166035	LIPC	lipca	lipase, hepatic a [Source:ZFIN;Acc:ZDB-GENE-040426-1361]	ENSDARG00000053476	0.575357	-0.79747	12.1822	10.6283	0.00111368	0.0132752
ENSGMOG00000028982	ENSG00000166833	NAV2	nav2a		ENSDARG00000073688	0.247233	-2.01606	5.2719	27.9128	1.26907e-07	9.16904e-06
ENSGMOG00000019185	ENSG00000110628	SLC22A18	slc22a18		ENSDARG00000052271	0.480225	-1.05822	4.85688	12.84	0.000339288	0.00556573
ENSGMOG00000026888	ENSG00000174485	DENND4A		DENN domain containing 4A [Source:HGNC Symbol;Acc:HGNC:24321]		0.303209	-1.72162	5.31142	21.6078	3.3448e-06	0.000137274
ENSGMOG00000010970	ENSG00000020577	SAMD4A	samd4a	sterile alpha motif domain containing 4A [Source:NCBI gene (formerly Entrezgene);Acc:115559317]	ENSDARG00000075759	0.580798	-0.78389	2.76166	11.252	0.000795369	0.0103214
ENSGMOG00000003457	ENSG00000284946		vps33b	VPS33B late endosome and lysosome associated [Source:NCBI gene (formerly Entrezgene);Acc:115559253]	ENSDARG00000044813	1.65562	0.727373	4.03647	16.5545	4.72719e-05	0.00118278
ENSGMOG00000003526	ENSG00000242028	HYPK	hypk	huntingtin interacting protein K [Source:NCBI gene (formerly Entrezgene);Acc:115559260]	ENSDARG00000059725	1.59265	0.671426	5.19909	11.5724	0.000669374	0.00906171
ENSGMOG00000035488			cgref1	cell growth regulator with EF-hand domain 1 [Source:NCBI gene (formerly Entrezgene);Acc:115559170]	ENSDARG00000075444	2.82732	1.49944	-0.268781	12.129	0.000496431	0.00731477
ENSGMOG00000012464	ENSG00000143641	GALNT2	galnt2	UDP-N-acetyl-alpha-D-galactosamine:polypeptide N-acetylgalactosaminyltransferase 2 [Source:NCBI gene (formerly Entrezgene);Acc:115558172]	ENSDARG00000003829	0.454167	-1.1387	5.54589	15.7537	7.21469e-05	0.00163536
ENSGMOG00000030158						4.26997	2.09423	-0.87802	8.23214	0.00411549	0.034582
ENSGMOG00000002540	ENSG00000069869	NEDD4	nedd4a	NEDD4 E3 ubiquitin protein ligase [Source:HGNC Symbol;Acc:HGNC:7727]	ENSDARG00000099843	0.645647	-0.631182	5.66309	7.38589	0.00657377	0.0484769
ENSGMOG00000008364	ENSG00000166949	SMAD3				0.228178	-2.13177	3.97719	23.7832	1.07819e-06	5.48303e-05
ENSGMOG00000014703	ENSG00000165905	LARGE2	large2	LARGE xylosyl- and glucuronyltransferase 2 [Source:NCBI gene;Acc:446214]	ENSDARG00000017058	0.321134	-1.63875	1.87965	12.5281	0.000400877	0.00627894
ENSGMOG00000001293	ENSG00000168701	TMEM208	tmem208	transmembrane protein 208 [Source:NCBI gene (formerly Entrezgene);Acc:115558675]	ENSDARG00000068291	1.98765	0.991061	4.81214	11.9629	0.000542694	0.00781988
ENSGMOG00000001246			shcbp1	SHC SH2-domain binding protein 1 [Source:NCBI gene (formerly Entrezgene);Acc:115558822]	ENSDARG00000102068	2.57816	1.36634	1.22671	10.3489	0.00129555	0.0147687
ENSGMOG00000026025	ENSG00000175318	GRAMD2A	gramd2aa	GRAM domain containing 2Aa [Source:ZFIN;Acc:ZDB-GENE-040724-9]	ENSDARG00000103736	0.540269	-0.888249	4.67935	10.1216	0.00146543	0.0163018
ENSGMOG00000017537	ENSG00000182054	IDH2		isocitrate dehydrogenase [NADP], mitochondrial-like [Source:NCBI gene (formerly Entrezgene);Acc:115558247]		2.61459	1.38658	7.31763	10.8163	0.00100608	0.0122346
ENSGMOG00000032306				C2 calcium-dependent domain-containing protein 4C-like [Source:NCBI gene (formerly Entrezgene);Acc:115558869]		29.1706	4.86644	0.64583	32.3849	1.26468e-08	1.32944e-06
ENSGMOG00000002736	ENSG00000069974	RAB27A	rab27a	RAB27A, member RAS oncogene family [Source:NCBI gene (formerly Entrezgene);Acc:115558704]	ENSDARG00000103935	2.53443	1.34166	4.50067	27.9109	1.27031e-07	9.16904e-06
ENSGMOG00000035196			actc1b	actin alpha 1, skeletal muscle b [Source:NCBI gene (formerly Entrezgene);Acc:115558390]	ENSDARG00000099197	17.8106	4.15466	2.96139	13.7963	0.000203732	0.00376303
ENSGMOG00000012443	ENSG00000130024	PHF10	phf10	PHD finger protein 10 [Source:NCBI gene (formerly Entrezgene);Acc:115558388]	ENSDARG00000070084	0.620504	-0.688488	3.94561	12.47	0.000413541	0.00641952
ENSGMOG00000012432	ENSG00000116574	RHOU		ras homolog family member Ua [Source:NCBI gene (formerly Entrezgene);Acc:115558395]		0.594323	-0.750682	5.45588	17.3043	3.1846e-05	0.000854117
ENSGMOG00000012427	ENSG00000167842	MIS12	mis12		ENSDARG00000026454	2.37883	1.25025	1.45994	9.181	0.00244541	0.0235408
ENSGMOG00000036077	ENSG00000099282	TSPAN15	tspan15	tetraspanin 15 [Source:NCBI gene (formerly Entrezgene);Acc:115558948]	ENSDARG00000039455	1.68427	0.752123	3.94036	8.36863	0.00381753	0.0327208
ENSGMOG00000013752	ENSG00000103742	IGDCC4	igdcc4	immunoglobulin superfamily, DCC subclass, member 4 [Source:NCBI gene (formerly Entrezgene);Acc:115558739]	ENSDARG00000076919	0.237442	-2.07435	2.82501	32.0928	1.4698e-08	1.50468e-06
ENSGMOG00000012375	ENSG00000148288	GBGT1	gbgt1l3	globoside alpha-1,3-N-acetylgalactosaminyltransferase 1-like [Source:NCBI gene (formerly Entrezgene);Acc:115558980]	ENSDARG00000091969	0.277561	-1.84912	3.23461	12.3334	0.000444937	0.00679244
ENSGMOG00000014545	ENSG00000166398	GARRE1	si:ch1073-83b15.1	granule associated Rac and RHOG effector 1 [Source:NCBI gene (formerly Entrezgene);Acc:115558992]	ENSDARG00000102796	0.646466	-0.629353	4.056	23.1682	1.48434e-06	7.19788e-05
ENSGMOG00000006246	ENSG00000155393	HEATR3	heatr3	HEAT repeat containing 3 [Source:NCBI gene (formerly Entrezgene);Acc:115558825]	ENSDARG00000036076	2.21525	1.14747	4.95024	13.3652	0.00025634	0.00448609
ENSGMOG00000006223	ENSG00000121274	TENT4B	tent4b	terminal nucleotidyltransferase 4B [Source:NCBI gene (formerly Entrezgene);Acc:115559119]	ENSDARG00000060071	0.64574	-0.630975	3.77853	9.18337	0.00244223	0.0235408
ENSGMOG00000000699	ENSG00000140564	FURIN	furina	furin (paired basic amino acid cleaving enzyme) a [Source:NCBI gene (formerly Entrezgene);Acc:115559134]	ENSDARG00000062909	0.403789	-1.30833	7.65432	12.5881	0.00038822	0.00612973
ENSGMOG00000006103	ENSG00000103449	SALL1	sall1a	spalt-like transcription factor 1a [Source:NCBI gene (formerly Entrezgene);Acc:115558631]	ENSDARG00000074319	0.377411	-1.40579	5.78688	17.419	2.9981e-05	0.000812998
ENSGMOG00000026301						2.11131	1.07814	2.66042	12.7748	0.000351315	0.00569631
ENSGMOG00000006091	ENSG00000103460	TOX3	tox3	TOX high mobility group box family member 3 [Source:ZFIN;Acc:ZDB-GENE-090312-209]	ENSDARG00000073957	2.3817	1.25199	2.5651	11.8931	0.000563417	0.00802255
ENSGMOG00000001285	ENSG00000129083	COPB1	copb1	coatomer protein complex, subunit beta 1 [Source:NCBI gene;Acc:338138]	ENSDARG00000056557	2.14379	1.10017	7.43968	21.0645	4.44076e-06	0.000173024
ENSGMOG00000032093	ENSG00000177700	POLR2L	polr2l	RNA polymerase II, I and III subunit L [Source:NCBI gene (formerly Entrezgene);Acc:115558365]	ENSDARG00000058349	1.64683	0.719696	5.19515	14.555	0.000136125	0.00274596
ENSGMOG00000008916	ENSG00000134780	DAGLA	dagla		ENSDARG00000062956	2.20226	1.13898	3.99549	27.4807	1.5867e-07	1.11446e-05
ENSGMOG00000016052	ENSG00000137770	CTDSPL2	ctdspl2b	CTD (carboxy-terminal domain, RNA polymerase II, polypeptide A) small phosphatase like 2b [Source:NCBI gene;Acc:323089]	ENSDARG00000060586	0.512592	-0.964117	2.63246	24.5935	7.07898e-07	3.89046e-05
ENSGMOG00000014979	ENSG00000104047	DTWD1	dtwd1	DTW domain containing 1 [Source:NCBI gene (formerly Entrezgene);Acc:115558845]	ENSDARG00000111509	2.10126	1.07126	3.68981	15.4964	8.26605e-05	0.00181842
ENSGMOG00000018684	ENSG00000121621	KIF18A		kinesin family member 18A [Source:NCBI gene (formerly Entrezgene);Acc:115558632]		1.90102	0.926774	1.21022	8.21036	0.00416519	0.034906
ENSGMOG00000004516	ENSG00000131876	SNRPA1	snrpa1	small nuclear ribonucleoprotein polypeptide A' [Source:NCBI gene (formerly Entrezgene);Acc:115558528]	ENSDARG00000024651	1.89599	0.922954	4.44237	20.7528	5.22549e-06	0.000196275
ENSGMOG00000034519	ENSG00000067369	TP53BP1	tp53bp1	tumor protein p53 binding protein, 1 [Source:NCBI gene (formerly Entrezgene);Acc:115558725]	ENSDARG00000079000	0.591665	-0.757148	3.381	9.65501	0.00188836	0.0196658
ENSGMOG00000012313	ENSG00000148950	IMMP1L	immp1l	inner mitochondrial membrane peptidase subunit 1 [Source:NCBI gene (formerly Entrezgene);Acc:115558575]	ENSDARG00000045935	1.83796	0.878108	2.6356	14.4261	0.000145768	0.00289375
ENSGMOG00000012267	ENSG00000110422	HIPK3	hipk3b	homeodomain interacting protein kinase 3b [Source:ZFIN;Acc:ZDB-GENE-030131-82]	ENSDARG00000062082	0.551831	-0.857702	6.23175	28.2856	1.04673e-07	7.84446e-06
ENSGMOG00000015170	ENSG00000140526	ABHD2	abhd2a	abhydrolase domain containing 2, acylglycerol lipase [Source:HGNC Symbol;Acc:HGNC:18717]	ENSDARG00000025797	4.2083	2.07324	5.48932	49.3904	2.09772e-12	9.12682e-10
ENSGMOG00000003971	ENSG00000124067	SLC12A4	slc12a4	solute carrier family 12 member 4 [Source:NCBI gene (formerly Entrezgene);Acc:115558643]	ENSDARG00000014378	2.63871	1.39983	6.51469	8.75056	0.00309508	0.0282342
ENSGMOG00000002967			hnf4b	hepatic nuclear factor 4, beta [Source:NCBI gene (formerly Entrezgene);Acc:115559032]	ENSDARG00000104742	0.212345	-2.23552	5.90203	35.7174	2.28121e-09	3.54096e-07
ENSGMOG00000025824			akap13		ENSDARG00000079994	0.446049	-1.16473	2.5578	23.0171	1.60564e-06	7.64411e-05
ENSGMOG00000007572	ENSG00000134324	LPIN1	lpin1	phosphatidate phosphatase LPIN1-like [Source:NCBI gene (formerly Entrezgene);Acc:115558484]	ENSDARG00000020239	0.395641	-1.33774	5.52278	7.83448	0.0051259	0.0407135
ENSGMOG00000008203	ENSG00000044446	PHKA2	phka2	phosphorylase kinase, alpha 2 (liver) [Source:NCBI gene (formerly Entrezgene);Acc:115558481]	ENSDARG00000030687	0.348241	-1.52184	4.85019	9.68799	0.00185477	0.0193845
ENSGMOG00000008211	ENSG00000086717	PPEF1	ppef1	protein phosphatase, EF-hand calcium binding domain 1 [Source:ZFIN;Acc:ZDB-GENE-080303-27]	ENSDARG00000020191	0.0191984	-5.70287	-0.237068	10.124	0.00146353	0.0162923
ENSGMOG00000008230	ENSG00000188158	NHS	nhsb	Nance-Horan syndrome b (congenital cataracts and dental anomalies) [Source:ZFIN;Acc:ZDB-GENE-090617-2]	ENSDARG00000079977	0.288065	-1.79553	0.888489	20.252	6.78837e-06	0.000244428
ENSGMOG00000027250	ENSG00000136379	ABHD17C	BX470137.2	abhydrolase domain containing 17C, depalmitoylase [Source:NCBI gene (formerly Entrezgene);Acc:115558814]	ENSDARG00000114931	0.582862	-0.778773	2.22744	11.48	0.000703504	0.0094099
ENSGMOG00000015032	ENSG00000103888	CEMIP	cemip	cell migration inducing hyaluronidase 1 [Source:ZFIN;Acc:ZDB-GENE-130103-7]	ENSDARG00000039881	0.321874	-1.63543	3.5689	15.8395	6.89475e-05	0.00157653
ENSGMOG00000018783	ENSG00000165915	SLC39A13	slc39a13	solute carrier family 39 member 13 [Source:NCBI gene (formerly Entrezgene);Acc:115558924]	ENSDARG00000000442	0.438364	-1.1898	4.16167	10.3567	0.00129006	0.0147383
ENSGMOG00000003776	ENSG00000115604	IL18R1				0.603666	-0.728177	2.31371	7.68251	0.00557584	0.0431707
ENSGMOG00000000335	ENSG00000105171	POP4	pop4	POP4 homolog, ribonuclease P/MRP subunit [Source:NCBI gene (formerly Entrezgene);Acc:115558895]	ENSDARG00000101472	2.05757	1.04094	4.36655	32.0978	1.466e-08	1.50468e-06
ENSGMOG00000000372	ENSG00000172893	DHCR7	dhcr7		ENSDARG00000103226	0.378521	-1.40156	5.91057	13.2063	0.000279014	0.00476575
ENSGMOG00000008481	ENSG00000133135	RNF128	si:dkeyp-86f7.4		ENSDARG00000029890	0.571823	-0.806359	6.47197	11.8569	0.000574466	0.00811349
ENSGMOG00000008483	ENSG00000188467	SLC24A5	slc24a5	solute carrier family 24 member 5 [Source:NCBI gene (formerly Entrezgene);Acc:115558768]	ENSDARG00000024771	0.290914	-1.78134	0.701034	12.9586	0.000318454	0.00530069
ENSGMOG00000003026	ENSG00000099330	OCEL1		RNA polymerase II elongation factor ELL-like [Source:NCBI gene (formerly Entrezgene);Acc:115558703]		0.5011	-0.99683	3.09873	15.7464	7.24268e-05	0.00163697
ENSGMOG00000013633	ENSG00000143653	SCCPDH	sccpdha.1	saccharopine dehydrogenase (putative) [Source:NCBI gene (formerly Entrezgene);Acc:115558758]	ENSDARG00000075766	0.546189	-0.872527	6.21556	8.53737	0.00347927	0.030806
ENSGMOG00000016429	ENSG00000049239	H6PD	h6pd	hexose-6-phosphate dehydrogenase (glucose 1-dehydrogenase) [Source:NCBI gene (formerly Entrezgene);Acc:115557601]	ENSDARG00000060153	0.444891	-1.16848	7.27434	17.4685	2.9211e-05	0.000795707
ENSGMOG00000016142	ENSG00000173531	MST1	mst1	macrophage stimulating 1 [Source:ZFIN;Acc:ZDB-GENE-020806-3]	ENSDARG00000103308	0.613269	-0.705408	9.55606	8.56793	0.00342136	0.0304136
ENSGMOG00000018691	ENSG00000124225	PMEPA1	pmepa1	prostate transmembrane protein, androgen induced 1 [Source:NCBI gene (formerly Entrezgene);Acc:115557232]	ENSDARG00000039325	0.526022	-0.926806	0.771837	7.8948	0.0049577	0.0398422
ENSGMOG00000015975	ENSG00000168237	GLYCTK	glyctk	glycerate kinase [Source:NCBI gene (formerly Entrezgene);Acc:115557007]	ENSDARG00000060120	0.433915	-1.20452	6.00554	19.7093	9.01626e-06	0.000308344
ENSGMOG00000016011	ENSG00000114737	CISH	cish	cytokine inducible SH2-containing protein [Source:ZFIN;Acc:ZDB-GENE-050907-1]	ENSDARG00000060316	0.206347	-2.27685	5.09895	11.6229	0.000651446	0.00890366
ENSGMOG00000003435	ENSG00000163681	SLMAP	slmapa	sarcolemma associated protein a [Source:NCBI gene (formerly Entrezgene);Acc:115556815]	ENSDARG00000054458	0.659028	-0.601587	6.20773	17.098	3.54992e-05	0.00094082
ENSGMOG00000003330	ENSG00000136068	FLNB		filamin B [Source:NCBI gene (formerly Entrezgene);Acc:115556814]	ENSDARG00000098374	0.54544	-0.874508	6.72871	17.5473	2.80245e-05	0.000775304
ENSGMOG00000017447	ENSG00000168818	STX18	stx18	syntaxin 18 [Source:NCBI gene;Acc:554130]	ENSDARG00000035763	1.58521	0.664669	4.47673	18.9012	1.37665e-05	0.000444586
ENSGMOG00000017838	ENSG00000135097	MSI1	zgc:110796	RNA-binding protein Musashi homolog 1-like [Source:NCBI gene (formerly Entrezgene);Acc:115557197]	ENSDARG00000041299	0.634887	-0.655429	3.98866	10.9668	0.000927581	0.0115767
ENSGMOG00000028275			zgc:162344	KIAA1328 ortholog [Source:NCBI gene (formerly Entrezgene);Acc:115556681]	ENSDARG00000070040	1.74195	0.800706	1.05332	7.44433	0.00636367	0.0474413
ENSGMOG00000008771			zgc:64106	uncharacterized LOC115557346 [Source:NCBI gene (formerly Entrezgene);Acc:115557346]	ENSDARG00000011371	0.557815	-0.842141	5.78686	15.9842	6.3873e-05	0.00148654
ENSGMOG00000025314	ENSG00000164978	NUDT2	nudt2	nudix (nucleoside diphosphate linked moiety X)-type motif 2 [Source:NCBI gene (formerly Entrezgene);Acc:115556768]	ENSDARG00000058728	1.78682	0.837398	2.83427	15.7155	7.36186e-05	0.00165034
ENSGMOG00000024367			apof	apolipoprotein F [Source:ZFIN;Acc:ZDB-GENE-031204-36]	ENSDARG00000090980	0.573191	-0.802912	6.19132	7.73438	0.00541791	0.0423239
ENSGMOG00000007595	ENSG00000134285	FKBP11	fkbp11	FKBP prolyl isomerase 11 [Source:NCBI gene (formerly Entrezgene);Acc:115557661]	ENSDARG00000037000	2.35942	1.23843	5.23945	7.60107	0.00583336	0.0445914
ENSGMOG00000010494						1.53744	0.620527	6.32974	16.7394	4.28808e-05	0.00109033
ENSGMOG00000000037	ENSG00000088538	DOCK3	dock3		ENSDARG00000063180	13.1608	3.71818	0.711073	16.016	6.28087e-05	0.00147245
ENSGMOG00000011684	ENSG00000261582		eif6	eukaryotic translation initiation factor 6 [Source:NCBI gene (formerly Entrezgene);Acc:115556589]	ENSDARG00000020232	1.71912	0.781667	6.66372	9.07965	0.0025847	0.0244771
ENSGMOG00000016662	ENSG00000124228	DDX27	ddx27		ENSDARG00000091831	2.40055	1.26337	4.45155	9.28498	0.00231041	0.0226661
ENSGMOG00000003404	ENSG00000124145	SDC4	sdc4		ENSDARG00000059906	0.602652	-0.730603	4.65876	13.7502	0.000208803	0.00383239
ENSGMOG00000006431	ENSG00000100979	PLTP	pltp	phospholipid transfer protein [Source:NCBI gene (formerly Entrezgene);Acc:115557241]	ENSDARG00000104495	0.103637	-3.27039	6.95335	16.5149	4.82703e-05	0.00120337
ENSGMOG00000001824	ENSG00000132467	UTP3	utp3	UTP3 small subunit processome component [Source:NCBI gene (formerly Entrezgene);Acc:115557071]	ENSDARG00000056720	2.83023	1.50092	4.26785	13.4841	0.000240592	0.00425327
ENSGMOG00000028093	ENSG00000105523	FAM83E	fam83e	family with sequence similarity 83 member E [Source:NCBI gene (formerly Entrezgene);Acc:115557069]	ENSDARG00000089489	0.198444	-2.33319	3.35194	32.4902	1.19796e-08	1.29405e-06
ENSGMOG00000008043	ENSG00000112081	SRSF3	srsf3b	serine and arginine rich splicing factor 3b [Source:NCBI gene (formerly Entrezgene);Acc:115557213]	ENSDARG00000059360	1.63384	0.70827	6.40229	7.784	0.00527111	0.041509
ENSGMOG00000008061	ENSG00000112578	BYSL	bysl	bystin-like [Source:NCBI gene (formerly Entrezgene);Acc:115557443]	ENSDARG00000001057	2.31245	1.20942	4.60747	7.82303	0.00515847	0.0408685
ENSGMOG00000034870			ccnd3	cyclin D3 [Source:NCBI gene (formerly Entrezgene);Acc:115557453]	ENSDARG00000027391	3.73935	1.90279	-0.443514	14.5024	0.000139983	0.00280378
ENSGMOG00000002781	ENSG00000109667	SLC2A9	CABZ01086812.1		ENSDARG00000117001	0.391562	-1.35269	5.37615	15.3762	8.80889e-05	0.00191369
ENSGMOG00000009080	ENSG00000145220	LYAR	lyar	Ly1 antibody reactive homolog (mouse) [Source:NCBI gene (formerly Entrezgene);Acc:115557869]	ENSDARG00000098507	1.95664	0.968375	4.16628	7.34586	0.00672173	0.0491974
ENSGMOG00000031795	ENSG00000168826	ZBTB49	zbtb49	zinc finger and BTB domain containing 49 [Source:NCBI gene (formerly Entrezgene);Acc:115557871]	ENSDARG00000102111	1.55267	0.634752	2.88181	9.17148	0.00245816	0.0236118
ENSGMOG00000009151	ENSG00000163636	PSMD6	psmd6	proteasome 26S subunit, non-ATPase 6 [Source:NCBI gene (formerly Entrezgene);Acc:115557877]	ENSDARG00000070674	1.57676	0.656962	5.98412	9.79059	0.00175407	0.0186265
ENSGMOG00000008150	ENSG00000162460	TMEM82		transmembrane protein 82 [Source:HGNC Symbol;Acc:HGNC:32350]		1.86648	0.900318	1.48241	10.5777	0.00114461	0.0135352
ENSGMOG00000000422	ENSG00000235173	HGH1	hgh1		ENSDARG00000101259	2.71794	1.44251	4.32959	31.8973	1.62541e-08	1.62158e-06
ENSGMOG00000029109						1.58542	0.664864	1.36551	7.3621	0.00666131	0.0488923
ENSGMOG00000024184	ENSG00000116285	ERRFI1	errfi1a	ERBB receptor feedback inhibitor 1a [Source:ZFIN;Acc:ZDB-GENE-030131-6256]	ENSDARG00000104039	0.404384	-1.3062	2.44372	21.7309	3.13699e-06	0.000131728
ENSGMOG00000001441	ENSG00000211454	AKR7L	akr7a3	aldo-keto reductase family 7, member A3 (aflatoxin aldehyde reductase) [Source:NCBI gene (formerly Entrezgene);Acc:115557757]	ENSDARG00000016649	0.554917	-0.849656	7.15764	13.998	0.000183003	0.00344485
ENSGMOG00000035002	ENSG00000166848	TERF2IP	terf2ip		ENSDARG00000103977	1.85891	0.894455	1.71604	7.44708	0.00635394	0.0474139
ENSGMOG00000001375	ENSG00000132170	PPARG		peroxisome proliferator-activated receptor gamma [Source:NCBI gene (formerly Entrezgene);Acc:115556951]		0.381163	-1.39152	4.56097	39.1845	3.8558e-10	8.62764e-08
ENSGMOG00000025893	ENSG00000162267	ITIH3	itih3a		ENSDARG00000055036	0.451862	-1.14605	8.77559	22.0373	2.67408e-06	0.000116669
ENSGMOG00000024076	ENSG00000162267	ITIH3	itih3a		ENSDARG00000055036	0.444985	-1.16817	8.87063	18.8121	1.4425e-05	0.000460162
ENSGMOG00000028656				protein phosphatase 1 regulatory subunit 12B-like [Source:NCBI gene (formerly Entrezgene);Acc:115557370]		0.435197	-1.20026	2.42195	8.05305	0.00454272	0.037305
ENSGMOG00000032718	ENSG00000162267	ITIH3	itih3a		ENSDARG00000055036	0.537481	-0.895714	9.25489	13.4673	0.000242753	0.00428385
ENSGMOG00000013081			FO704848.1	protein phosphatase 4, regulatory subunit 1-like [Source:NCBI gene (formerly Entrezgene);Acc:115557499]	ENSDARG00000109360	0.607823	-0.718277	5.68414	12.9092	0.000326963	0.00541928
ENSGMOG00000016530	ENSG00000157020	SEC13	sec13	protein SEC13 homolog [Source:NCBI gene (formerly Entrezgene);Acc:115556722]	ENSDARG00000054807	1.88418	0.913937	2.7985	19.9154	8.09447e-06	0.000284907
ENSGMOG00000013130	ENSG00000167588	GPD1	gpd1b	glycerol-3-phosphate dehydrogenase 1 [Source:NCBI gene (formerly Entrezgene);Acc:115556999]	ENSDARG00000043180	4.49388	2.16796	3.60204	14.2261	0.000162108	0.00313082
ENSGMOG00000028479	ENSG00000182795	C1orf116	zgc:158258	zgc:158258 [Source:ZFIN;Acc:ZDB-GENE-070112-2272]	ENSDARG00000070229	0.563781	-0.826793	2.68578	7.5506	0.00599901	0.0454364
ENSGMOG00000010454	ENSG00000145626	UGT3A1	ugt5d1		ENSDARG00000002394	0.264192	-1.92034	2.72315	16.9009	3.93837e-05	0.00101319
ENSGMOG00000009639			namptb	nicotinamide phosphoribosyltransferase 2 [Source:NCBI gene (formerly Entrezgene);Acc:115557112]	ENSDARG00000027183	0.42588	-1.23148	6.65491	12.6178	0.000382089	0.00606592
ENSGMOG00000031170	ENSG00000134107	BHLHE40		basic helix-loop-helix family, member e40 [Source:NCBI gene (formerly Entrezgene);Acc:115556686]		0.601394	-0.733617	5.70483	15.3406	8.97649e-05	0.0019379
ENSGMOG00000002576	ENSG00000183763	TRAIP	traip	TRAF-interacting protein [Source:NCBI gene (formerly Entrezgene);Acc:115557673]	ENSDARG00000011262	2.43313	1.28281	0.331758	7.35638	0.00668253	0.0490188
ENSGMOG00000002636	ENSG00000093010	COMT	comtb	catechol-O-methyltransferase b [Source:NCBI gene (formerly Entrezgene);Acc:115557386]	ENSDARG00000025679	0.619065	-0.691838	5.08676	9.0511	0.00262536	0.0248166
ENSGMOG00000006997	ENSG00000099139	PCSK5	pcsk5b	proprotein convertase subtilisin/kexin type 5b [Source:NCBI gene (formerly Entrezgene);Acc:115557657]	ENSDARG00000060518	0.518435	-0.947765	6.35999	16.8376	4.07176e-05	0.00104209
ENSGMOG00000011332	ENSG00000187288	CIDEC	cidec		ENSDARG00000059651	0.585327	-0.772686	7.25095	9.15976	0.00247395	0.0236855
ENSGMOG00000002044	ENSG00000111012	CYP27B1	cyp27b1		ENSDARG00000045015	0.0729494	-3.77696	7.50005	7.69963	0.00552323	0.0428693
ENSGMOG00000018085	ENSG00000130119	GNL3L	gnl3l	guanine nucleotide binding protein-like 3 (nucleolar)-like [Source:ZFIN;Acc:ZDB-GENE-040723-1]	ENSDARG00000020595	1.51892	0.603045	6.52209	12.79	0.000348473	0.00566644
ENSGMOG00000004246			zgc:152986	dnaJ homolog subfamily B member 9-like [Source:NCBI gene (formerly Entrezgene);Acc:115556949]	ENSDARG00000070611	1.69035	0.757323	1.63102	7.70936	0.00549353	0.0427235
ENSGMOG00000006989	ENSG00000135002	RFK	rfk	riboflavin kinase [Source:NCBI gene (formerly Entrezgene);Acc:115557074]	ENSDARG00000060522	0.66198	-0.59514	6.17413	9.61713	0.00192771	0.019943
ENSGMOG00000015326			cnpy2	canopy FGF signaling regulator 2 [Source:NCBI gene (formerly Entrezgene);Acc:115557678]	ENSDARG00000007207	1.69392	0.760369	2.92844	11.3736	0.000744967	0.00980539
ENSGMOG00000017547			zgc:92107	MyTH4 and RhoGAP_KIAA1688 domain-containing protein homolog [Source:NCBI gene (formerly Entrezgene);Acc:115557744]	ENSDARG00000044874	0.602423	-0.731152	4.53778	12.5814	0.000389615	0.00614556
ENSGMOG00000017135			coro1ca	coronin, actin binding protein, 1Ca [Source:NCBI gene (formerly Entrezgene);Acc:115556521]	ENSDARG00000035598	0.667123	-0.583976	7.27411	8.44792	0.0036546	0.0316955
ENSGMOG00000029301	ENSG00000114353	GNAI2	gnai2a		ENSDARG00000018174	0.51162	-0.966856	6.59156	21.6484	3.2749e-06	0.000136422
ENSGMOG00000013259			tgm5l		ENSDARG00000098837	2.75799	1.46362	5.25092	16.2245	5.62603e-05	0.00134126
ENSGMOG00000015063	ENSG00000101199	ARFGAP1	arfgap1	ADP-ribosylation factor GTPase activating protein 1 [Source:NCBI gene (formerly Entrezgene);Acc:115556679]	ENSDARG00000101616	1.56082	0.642301	4.60301	8.87351	0.00289338	0.0266918
ENSGMOG00000007856	ENSG00000164081	TEX264	tex264a	testis expressed 264, ER-phagy receptor a [Source:NCBI gene (formerly Entrezgene);Acc:115557818]	ENSDARG00000092154	1.59232	0.671131	4.48557	9.26259	0.00233882	0.0228503
ENSGMOG00000000801	ENSG00000101400	SNTA1	SNTA1	syntrophin, alpha 1 [Source:NCBI gene (formerly Entrezgene);Acc:115556957]	ENSDARG00000098420	0.556412	-0.845776	4.82047	15.7834	7.10229e-05	0.00161926
ENSGMOG00000029861	ENSG00000144596	GRIP2	grip2b	glutamate receptor interacting protein 2b [Source:ZFIN;Acc:ZDB-GENE-070705-172]	ENSDARG00000027618	0.395656	-1.33768	0.354166	9.20731	0.00241051	0.0233501
ENSGMOG00000016454	ENSG00000163444	TMEM183A	tmem183a	transmembrane protein 183A [Source:ZFIN;Acc:ZDB-GENE-050327-5]	ENSDARG00000044899	1.59692	0.675288	3.91638	10.306	0.00132599	0.0150718
ENSGMOG00000003619	ENSG00000164086	DUSP7	dusp7	dual specificity phosphatase 7 [Source:NCBI gene (formerly Entrezgene);Acc:115556833]	ENSDARG00000101413	0.278577	-1.84385	4.13911	45.7006	1.37781e-11	4.82747e-09
ENSGMOG00000017191	ENSG00000179242	CDH4	cdh4	cadherin 4 [Source:HGNC Symbol;Acc:HGNC:1763]	ENSDARG00000015002	0.323869	-1.62652	1.75727	8.43877	0.00367305	0.0318202
ENSGMOG00000025219						4.21246	2.07466	0.214839	11.6635	0.000637384	0.00880472
ENSGMOG00000007958	ENSG00000185482	STAC3		SH3 and cysteine rich domain 3 [Source:NCBI gene (formerly Entrezgene);Acc:115557054]		3.07862	1.62228	-0.13038	8.04594	0.00456058	0.0373992
ENSGMOG00000027727	ENSG00000215717	TMEM167B	tmem167b	transmembrane protein 167B [Source:NCBI gene (formerly Entrezgene);Acc:115556809]	ENSDARG00000059400	1.69759	0.763491	4.97828	18.8913	1.38383e-05	0.000445986
ENSGMOG00000004454	ENSG00000112062	MAPK14	mapk14b	mitogen-activated protein kinase 14b [Source:NCBI gene (formerly Entrezgene);Acc:115556808]	ENSDARG00000028721	0.426608	-1.22902	4.19771	12.6251	0.000380592	0.006052
ENSGMOG00000010667	ENSG00000114395	CYB561D2	cyb561d2	cytochrome b561 domain-containing protein 2 [Source:NCBI gene (formerly Entrezgene);Acc:115557021]	ENSDARG00000044114	1.80196	0.849569	1.84531	8.99005	0.00271454	0.0253838
ENSGMOG00000031028	ENSG00000175197	DDIT3	ddit3	DNA-damage-inducible transcript 3 [Source:NCBI gene (formerly Entrezgene);Acc:115556963]	ENSDARG00000059836	1.85772	0.89353	5.04655	10.8909	0.000966404	0.0119109
ENSGMOG00000001342				poly(rC) binding protein 2 [Source:HGNC Symbol;Acc:HGNC:8648]		1.58243	0.662143	7.51609	8.32422	0.00391199	0.0332922
ENSGMOG00000007923	ENSG00000134077	THUMPD3	thumpd3	THUMP domain containing 3 [Source:HGNC Symbol;Acc:HGNC:24493]	ENSDARG00000059634	1.87688	0.908339	4.26996	17.6673	2.63105e-05	0.000743865
ENSGMOG00000007966	ENSG00000116455	WDR77	CABZ01068251.1	WD repeat domain 77 [Source:NCBI gene (formerly Entrezgene);Acc:115557277]	ENSDARG00000101347	2.29586	1.19904	4.63494	10.127	0.00146109	0.0162768
ENSGMOG00000017477	ENSG00000162267	ITIH3	zgc:112265		ENSDARG00000100406	0.303163	-1.72183	0.188222	16.7117	4.35115e-05	0.00110457
ENSGMOG00000015959	ENSG00000162267	ITIH3	zgc:112265		ENSDARG00000100406	0.512776	-0.9636	10.068	10.0526	0.00152136	0.0167457
ENSGMOG00000001764	ENSG00000198815	FOXJ3		forkhead box J3 [Source:NCBI gene (formerly Entrezgene);Acc:115556775]		0.298877	-1.74238	2.74499	35.7597	2.23214e-09	3.53152e-07
ENSGMOG00000018622	ENSG00000164050	PLXNB1	plxnb1b	plexin b1b [Source:ZFIN;Acc:ZDB-GENE-090812-4]	ENSDARG00000017211	0.615712	-0.699673	4.96502	8.75532	0.003087	0.0281934
ENSGMOG00000032395			zgc:153675	transmembrane protein 263 [Source:NCBI gene (formerly Entrezgene);Acc:115557486]	ENSDARG00000071555	1.80069	0.84855	5.28903	8.46833	0.00361384	0.0315634
ENSGMOG00000015624	ENSG00000134255	CEPT1	cept1b	choline/ethanolamine phosphotransferase 1b [Source:NCBI gene (formerly Entrezgene);Acc:115557266]	ENSDARG00000021177	1.96756	0.97641	5.05421	40.0715	2.44838e-10	6.28672e-08
ENSGMOG00000025182				probable G-protein coupled receptor [Source:NCBI gene (formerly Entrezgene);Acc:115557852]	ENSDARG00000012496	0.0386028	-4.69515	0.207155	16.6634	4.4634e-05	0.00112216
ENSGMOG00000016282	ENSG00000188338	SLC38A3	slc38a3b	solute carrier family 38 member 3b [Source:NCBI gene (formerly Entrezgene);Acc:115557002]	ENSDARG00000091061	0.403051	-1.31096	6.24144	9.50401	0.00205023	0.0208212
ENSGMOG00000016372	ENSG00000164078	MST1R	mst1ra	macrophage-stimulating protein receptor-like [Source:NCBI gene (formerly Entrezgene);Acc:115557274]	ENSDARG00000060235	0.276422	-1.85506	4.71029	39.3474	3.54733e-10	8.36323e-08
ENSGMOG00000016780	ENSG00000134108	ARL8B	arl8ba	ADP-ribosylation factor-like 8Ba [Source:NCBI gene (formerly Entrezgene);Acc:115556806]	ENSDARG00000006915	1.70516	0.76991	3.4332	8.10444	0.00441569	0.0364784
ENSGMOG00000002688	ENSG00000185432	METTL7A	mettl7a	methyltransferase-like protein 7A [Source:NCBI gene (formerly Entrezgene);Acc:115557257]	ENSDARG00000060889	0.590932	-0.758936	6.57794	11.0291	0.000896921	0.0112658
ENSGMOG00000014559	ENSG00000180089	TMEM86B	tmem86b	transmembrane protein 86B [Source:NCBI gene (formerly Entrezgene);Acc:115561693]	ENSDARG00000038296	0.218202	-2.19626	3.79562	18.6672	1.55635e-05	0.000486671
ENSGMOG00000010931	ENSG00000204653	ASPDH	aspdh	aspartate dehydrogenase domain containing [Source:NCBI gene;Acc:447919]	ENSDARG00000038297	0.417425	-1.26041	5.61375	10.7292	0.00105458	0.0127158
ENSGMOG00000018373				ral guanine nucleotide dissociation stimulator-like 1 [Source:NCBI gene (formerly Entrezgene);Acc:115561811]		0.291719	-1.77735	1.46956	9.71897	0.00182376	0.0191844
ENSGMOG00000014524	ENSG00000104812	GYS1	gys1	glycogen synthase 1 (muscle) [Source:NCBI gene (formerly Entrezgene);Acc:115561641]	ENSDARG00000016875	1.82996	0.871813	4.35918	8.55919	0.00343783	0.0305427
ENSGMOG00000008574	ENSG00000006744	ELAC2	elac2	elaC ribonuclease Z 2 [Source:NCBI gene (formerly Entrezgene);Acc:115535228]	ENSDARG00000034060	2.11077	1.07777	4.62073	17.7338	2.54077e-05	0.000720944
ENSGMOG00000034221	ENSG00000180616	SSTR2	sstr2b		ENSDARG00000069806	0.374919	-1.41535	4.80098	35.2954	2.83295e-09	4.10856e-07
ENSGMOG00000006218	ENSG00000189306	RRP7A	rrp7a	ribosomal RNA processing 7 homolog A [Source:NCBI gene (formerly Entrezgene);Acc:115559706]	ENSDARG00000098934	1.85959	0.894987	3.96104	8.45869	0.00363303	0.0316473
ENSGMOG00000006313	ENSG00000273899	NOL12	nol12	nucleolar protein 12 [Source:NCBI gene;Acc:393260]	ENSDARG00000038027	1.79601	0.844799	4.52056	9.28319	0.00231267	0.0226679
ENSGMOG00000006325	ENSG00000198911	SREBF2	srebf2	sterol regulatory element binding transcription factor 2 [Source:NCBI gene (formerly Entrezgene);Acc:115529884]	ENSDARG00000063438	0.59045	-0.760112	5.23333	7.56949	0.00593646	0.0451304
ENSGMOG00000031251			zgc:112492		ENSDARG00000076848	0.523522	-0.933678	8.74152	8.70492	0.00317352	0.0287582
ENSGMOG00000017895	ENSG00000042445	RETSAT	retsat	retinol saturase (all-trans-retinol 13,14-reductase) [Source:NCBI gene;Acc:325922]	ENSDARG00000018600	0.664109	-0.590507	5.6449	10.9063	0.000958389	0.0118479
ENSGMOG00000028929	ENSG00000108932	SLC16A6		solute carrier family 16 member 6b [Source:NCBI gene (formerly Entrezgene);Acc:115561601]		1.87944	0.910306	1.46554	8.11008	0.00440197	0.0363842
ENSGMOG00000008236	ENSG00000049283	EPN3	epn3a	epsin 3a [Source:NCBI gene (formerly Entrezgene);Acc:115528876]	ENSDARG00000078953	0.64305	-0.636996	5.70431	10.8971	0.000963168	0.0118882
ENSGMOG00000008226	ENSG00000136444	RSAD1	rsad1	radical S-adenosyl methionine domain containing 1 [Source:NCBI gene (formerly Entrezgene);Acc:115535020]	ENSDARG00000077698	1.93381	0.951447	1.57864	11.6864	0.00062957	0.00873918
ENSGMOG00000008208			gcgra	glucagon receptor a [Source:NCBI gene (formerly Entrezgene);Acc:115533182]	ENSDARG00000104022	0.339472	-1.55864	4.05629	25.1976	5.17465e-07	3.01303e-05
ENSGMOG00000008198			prkacaa	protein kinase, cAMP-dependent, catalytic, alpha, genome duplicate a [Source:NCBI gene (formerly Entrezgene);Acc:115530003]	ENSDARG00000100349	0.662998	-0.592924	4.85738	10.4876	0.00120176	0.0139121
ENSGMOG00000033570				FILIA-N KH-like domain-containing protein [Source:NCBI gene (formerly Entrezgene);Acc:115530777]		9.02525	3.17397	3.19046	45.2927	1.69677e-11	5.7775e-09
ENSGMOG00000007652	ENSG00000070495	JMJD6	jmjd6	jumonji domain containing 6, arginine demethylase and lysine hydroxylase [Source:NCBI gene (formerly Entrezgene);Acc:115530829]	ENSDARG00000102896	3.37616	1.75538	5.6437	28.5208	9.26976e-08	7.15233e-06
ENSGMOG00000007648	ENSG00000181038	METTL23	mettl23	methyltransferase like 23 [Source:NCBI gene (formerly Entrezgene);Acc:115530845]	ENSDARG00000099516	7.32796	2.87341	2.85348	50.023	1.51955e-12	6.80021e-10
ENSGMOG00000007642	ENSG00000263465	SRSF8	srsf2b	serine and arginine rich splicing factor 2b [Source:NCBI gene (formerly Entrezgene);Acc:115530838]	ENSDARG00000103893	2.3345	1.22311	7.73932	36.7884	1.31668e-09	2.42626e-07
ENSGMOG00000027166	ENSG00000140743	CDR2	cdr2a	cerebellar degeneration-related protein 2a [Source:NCBI gene (formerly Entrezgene);Acc:115558808]	ENSDARG00000035952	1.79538	0.84429	2.67099	11.8176	0.000586722	0.00826423
ENSGMOG00000008030	ENSG00000169718	DUS1L	dus1l	dihydrouridine synthase 1-like (S. cerevisiae) [Source:NCBI gene (formerly Entrezgene);Acc:115533491]	ENSDARG00000089260	1.62822	0.703296	3.06328	8.94717	0.00277901	0.0258785
ENSGMOG00000017804	ENSG00000108352	RAPGEFL1	rapgefl1	Rap guanine nucleotide exchange factor (GEF)-like 1 [Source:ZFIN;Acc:ZDB-GENE-131121-404]	ENSDARG00000079912	0.442361	-1.1767	1.91714	9.11989	0.00252846	0.0241189
ENSGMOG00000014384	ENSG00000131037	EPS8L1	eps8l1a	eps8 like 1a [Source:NCBI gene (formerly Entrezgene);Acc:115560224]	ENSDARG00000057984	0.446678	-1.16269	6.01886	11.9366	0.000550404	0.00791641
ENSGMOG00000014375	ENSG00000103202	NME4	nme4	NME/NM23 nucleoside diphosphate kinase 4 [Source:NCBI gene (formerly Entrezgene);Acc:115560246]	ENSDARG00000088390	0.518879	-0.94653	9.09925	7.37789	0.00660305	0.048647
ENSGMOG00000008764	ENSG00000108984	MAP2K6		dual specificity mitogen-activated protein kinase kinase 6-like [Source:NCBI gene (formerly Entrezgene);Acc:115556713]		0.630434	-0.665583	4.30682	10.2587	0.00136044	0.0154
ENSGMOG00000004730	ENSG00000162063	CCNF	ccnf	cyclin F [Source:NCBI gene (formerly Entrezgene);Acc:115556573]	ENSDARG00000105046	9.90319	3.30789	1.05387	30.1799	3.93779e-08	3.48461e-06
ENSGMOG00000009835	ENSG00000108469	RECQL5	recql5	RecQ helicase-like 5 [Source:NCBI gene (formerly Entrezgene);Acc:115529426]	ENSDARG00000059556	1.65114	0.723463	2.39138	10.8084	0.00101039	0.0122692
ENSGMOG00000015291						103.698	6.69624	7.12508	94.5696	2.36626e-22	6.17712e-19
ENSGMOG00000004389	ENSG00000006453	BAIAP2L1	baiap2l1b	BAR/IMD domain containing adaptor protein 2 like 1b [Source:NCBI gene (formerly Entrezgene);Acc:115558648]	ENSDARG00000031119	0.511782	-0.966399	3.79121	10.5771	0.001145	0.0135352
ENSGMOG00000032030						28.7135	4.84366	-1.15275	9.30172	0.00228939	0.022558
ENSGMOG00000005621	ENSG00000177706	FAM20C	fam20ca	FAM20C golgi associated secretory pathway kinase a [Source:NCBI gene (formerly Entrezgene);Acc:115557541]	ENSDARG00000074317	16.7829	4.06892	5.79349	60.0307	9.33892e-15	5.85102e-12
ENSGMOG00000036855	ENSG00000171302	CANT1	cant1a	calcium activated nucleotidase 1a [Source:NCBI gene (formerly Entrezgene);Acc:115531575]	ENSDARG00000012192	0.566425	-0.820043	4.15569	16.0942	6.02693e-05	0.00142383
ENSGMOG00000027759			sp100.1	SP110 nuclear antigen, tandem duplicate 1 [Source:NCBI gene (formerly Entrezgene);Acc:115529574]	ENSDARG00000055359	1.65659	0.728213	4.63805	9.00631	0.00269049	0.025189
ENSGMOG00000019723	ENSG00000099769	IGFALS	igfals	insulin-like growth factor binding protein, acid labile subunit [Source:NCBI gene (formerly Entrezgene);Acc:115532596]	ENSDARG00000037836	0.439444	-1.18625	10.2942	29.5759	5.37696e-08	4.50371e-06
ENSGMOG00000007749			gpr146	G protein-coupled receptor 146 [Source:NCBI gene (formerly Entrezgene);Acc:115532627]	ENSDARG00000059610	0.515596	-0.955687	2.49095	18.2847	1.90229e-05	0.000566455
ENSGMOG00000007685	ENSG00000160877	NACC1	nacc1a	nucleus accumbens-associated protein 1-like [Source:NCBI gene (formerly Entrezgene);Acc:115533110]	ENSDARG00000099164	0.337982	-1.56498	2.66051	9.08	0.00258421	0.0244771
ENSGMOG00000004706	ENSG00000103353	UBFD1	ubfd1	ubiquitin family domain containing 1 [Source:NCBI gene (formerly Entrezgene);Acc:115528778]	ENSDARG00000102827	1.58862	0.667771	4.99065	15.77	7.15269e-05	0.00162838
ENSGMOG00000007660	ENSG00000141837	CACNA1A	cacna1aa		ENSDARG00000037905	0.0526237	-4.24814	0.392009	9.19743	0.00242355	0.0234447
ENSGMOG00000011626	ENSG00000072310	SREBF1	srebf1	sterol regulatory element binding transcription factor 1 [Source:NCBI gene (formerly Entrezgene);Acc:115557506]	ENSDARG00000067607	0.330001	-1.59946	6.00384	34.6414	3.96396e-09	5.21743e-07
ENSGMOG00000011562	ENSG00000183751	TBL3	tbl3	transducin beta like 3 [Source:NCBI gene (formerly Entrezgene);Acc:115557532]	ENSDARG00000052344	2.66282	1.41296	5.08387	16.3471	5.27371e-05	0.00128664
ENSGMOG00000037077				uncharacterized LOC115559908 [Source:NCBI gene (formerly Entrezgene);Acc:115559908]		0.316081	-1.66163	0.581159	18.4618	1.7334e-05	0.000521117
ENSGMOG00000015072	ENSG00000130165	ELOF1	elof1	transcription elongation factor 1 homolog [Source:NCBI gene (formerly Entrezgene);Acc:115560152]	ENSDARG00000099453	1.53582	0.619008	4.01169	8.55614	0.00344358	0.0305591
ENSGMOG00000022279	ENSG00000189420	ZFP92	si:dkey-89b17.4	si:dkey-89b17.4 [Source:ZFIN;Acc:ZDB-GENE-030131-8215]	ENSDARG00000075545	0.652238	-0.616529	5.31105	8.90331	0.00284655	0.0263196
ENSGMOG00000003498	ENSG00000153048	CARHSP1	carhsp1	calcium regulated heat stable protein 1 [Source:NCBI gene (formerly Entrezgene);Acc:115538334]	ENSDARG00000053129	0.506396	-0.981661	4.42668	10.3548	0.00129138	0.0147426
ENSGMOG00000027360						0.511362	-0.967583	6.65556	11.4426	0.000717811	0.00955231
ENSGMOG00000029255	ENSG00000173812	EIF1	eif1	eukaryotic translation initiation factor 1 [Source:NCBI gene (formerly Entrezgene);Acc:115534961]	ENSDARG00000012688	0.603066	-0.729612	7.845	9.57929	0.00196785	0.0202379
ENSGMOG00000003660	ENSG00000166685	COG1	cog1		ENSDARG00000105131	1.65437	0.726281	4.02357	13.3619	0.00025679	0.00448896
ENSGMOG00000026889	ENSG00000141506	PIK3R5		phosphoinositide 3-kinase regulatory subunit 5-like [Source:NCBI gene (formerly Entrezgene);Acc:115530755]		1.70745	0.771846	2.74241	7.75302	0.00536229	0.0419738
ENSGMOG00000023706			ppap2d	phosphatidic acid phosphatase type 2D [Source:NCBI gene (formerly Entrezgene);Acc:115529850]	ENSDARG00000069940	0.464239	-1.10706	5.34266	28.3354	1.02014e-07	7.68196e-06
ENSGMOG00000012391	ENSG00000101323	HAO1	hao1		ENSDARG00000024160	0.482602	-1.0511	6.92409	16.9783	3.78104e-05	0.000985399
ENSGMOG00000010290	ENSG00000213782	DDX47	ddx47	DEAD (Asp-Glu-Ala-Asp) box polypeptide 47 [Source:NCBI gene (formerly Entrezgene);Acc:115558679]	ENSDARG00000102353	2.21068	1.14449	4.4433	9.67871	0.00186416	0.0194526
ENSGMOG00000005056	ENSG00000157778	PSMG3	psmg3	proteasome (prosome, macropain) assembly chaperone 3 [Source:NCBI gene (formerly Entrezgene);Acc:115539119]	ENSDARG00000098391	1.6448	0.717909	3.78814	9.10565	0.00254821	0.0242482
ENSGMOG00000016982	ENSG00000213648	SULT1A4	sult1st2	cytosolic sulfotransferase 3-like [Source:NCBI gene (formerly Entrezgene);Acc:115558959]	ENSDARG00000041540	0.479772	-1.05958	7.32502	25.9241	3.55105e-07	2.16421e-05
ENSGMOG00000009213	ENSG00000067365	METTL22	mettl22	methyltransferase like 22 [Source:NCBI gene (formerly Entrezgene);Acc:115534040]	ENSDARG00000077863	2.02106	1.01511	0.885879	7.63916	0.00571145	0.0438922
ENSGMOG00000008386				sodium- and chloride-dependent GABA transporter 3-like [Source:NCBI gene (formerly Entrezgene);Acc:115532980]		0.406395	-1.29904	6.4093	22.2399	2.4062e-06	0.000107069
ENSGMOG00000016730	ENSG00000131467	PSME3		proteasome activator complex subunit 3-like [Source:NCBI gene (formerly Entrezgene);Acc:115559494]		1.90501	0.9298	5.9399	9.40182	0.0021677	0.021688
ENSGMOG00000009231	ENSG00000183044	ABAT	abat		ENSDARG00000006031	0.405624	-1.30178	8.13877	26.0099	3.39664e-07	2.08633e-05
ENSGMOG00000005275	ENSG00000262633		gosr2	golgi SNAP receptor complex member 2 [Source:NCBI gene (formerly Entrezgene);Acc:115529352]	ENSDARG00000053070	1.79846	0.846758	4.8918	14.2657	0.000158732	0.00308463
ENSGMOG00000005417	ENSG00000131470	PSMC3IP	psmc3ip	PSMC3 interacting protein [Source:NCBI gene (formerly Entrezgene);Acc:115534619]	ENSDARG00000037892	3.55053	1.82804	0.0109806	9.49324	0.0020623	0.0208762
ENSGMOG00000015562	ENSG00000068137	PLEKHH3	PLEKHH3	pleckstrin homology, MyTH4 and FERM domain containing H3 [Source:HGNC Symbol;Acc:HGNC:26105]	ENSDARG00000070174	0.536162	-0.89926	4.20143	8.89982	0.00285199	0.0263389
ENSGMOG00000011424	ENSG00000103245	CIAO3	narfl	nuclear prelamin A recognition factor-like [Source:NCBI gene (formerly Entrezgene);Acc:115529606]	ENSDARG00000062216	1.73204	0.792476	5.43452	10.0027	0.0015631	0.0170605
ENSGMOG00000007965	ENSG00000130733	YIPF2	yipf2	Yip1 domain family, member 2 [Source:NCBI gene (formerly Entrezgene);Acc:115534084]	ENSDARG00000021399	2.07439	1.05269	5.21597	19.0246	1.29046e-05	0.000422857
ENSGMOG00000029770				gmo-mir-11210 [Source:miRBase;Acc:MI0036262]		2.46786	1.30326	-0.667471	7.31419	0.00684121	0.049839
ENSGMOG00000020399	ENSG00000142444	TIMM29	timm29	translocase of inner mitochondrial membrane 29 [Source:NCBI gene (formerly Entrezgene);Acc:115534090]	ENSDARG00000037909	1.69755	0.763455	3.60786	12.7866	0.00034911	0.00566644
ENSGMOG00000010681	ENSG00000108591	DRG2	drg2	developmentally regulated GTP binding protein 2 [Source:NCBI gene (formerly Entrezgene);Acc:115537420]	ENSDARG00000006642	1.72707	0.78833	5.70017	14.2868	0.000156965	0.00305788
ENSGMOG00000031981	ENSG00000125611	CHCHD5	CT573476.1		ENSDARG00000091754	1.7985	0.846791	2.02436	8.82795	0.00296652	0.027236
ENSGMOG00000009290			brd4		ENSDARG00000078904	0.306702	-1.70509	4.57317	31.1085	2.44004e-08	2.30231e-06
ENSGMOG00000015628	ENSG00000108799	EZH1	ezh1	enhancer of zeste 1 polycomb repressive complex 2 subunit [Source:NCBI gene (formerly Entrezgene);Acc:115557950]	ENSDARG00000037894	2.69703	1.43137	6.20968	24.9065	6.01785e-07	3.44006e-05
ENSGMOG00000000870	ENSG00000105499	PLA2G4C		cytosolic phospholipase A2 gamma-like [Source:NCBI gene (formerly Entrezgene);Acc:115559584]		0.306222	-1.70735	8.59563	16.942	3.85394e-05	0.000997755
ENSGMOG00000035298	ENSG00000105499	PLA2G4C		cytosolic phospholipase A2 gamma-like [Source:NCBI gene (formerly Entrezgene);Acc:115559599]		0.332654	-1.58791	3.18964	15.712	7.3756e-05	0.00165034
ENSGMOG00000029707			ighv1-4		ENSDARG00000096301	10.5361	3.39727	-1.35731	9.17964	0.00244721	0.0235408
ENSGMOG00000025992	ENSG00000278263		ighv8-1		ENSDARG00000096255	5.28882	2.40295	-0.253847	8.54181	0.0034708	0.0307564
ENSGMOG00000013105	ENSG00000133265	HSPBP1	hspbp1	HSPA (heat shock 70kDa) binding protein, cytoplasmic cochaperone 1 [Source:NCBI gene (formerly Entrezgene);Acc:115537907]	ENSDARG00000102937	1.8619	0.896775	3.72641	9.16994	0.00246022	0.0236118
ENSGMOG00000016099	ENSG00000131242	RAB11FIP4	rab11fip4a	RAB11 family interacting protein 4 (class II) a [Source:NCBI gene (formerly Entrezgene);Acc:115536196]	ENSDARG00000090170	0.34205	-1.54772	0.679499	7.48203	0.00623177	0.0467696
ENSGMOG00000019381			igf2bp1		ENSDARG00000061478	0.459701	-1.12123	1.32374	8.80095	0.00301073	0.0276095
ENSGMOG00000004484	ENSG00000005243	COPZ2	copz2	COPI coat complex subunit zeta 2 [Source:NCBI gene (formerly Entrezgene);Acc:115534508]	ENSDARG00000006786	2.05373	1.03825	7.22282	13.0918	0.000296597	0.00502771
ENSGMOG00000012372				carnitine palmitoyltransferase 1Cb [Source:ZFIN;Acc:ZDB-GENE-050417-155]		0.39137	-1.3534	5.12538	21.6865	3.21043e-06	0.000134452
ENSGMOG00000032339				small nucleolar RNA SNORA50 [Source:NCBI gene (formerly Entrezgene);Acc:115539484]		2.18428	1.12716	1.75788	7.69195	0.00554678	0.0430308
ENSGMOG00000031244	ENSG00000168646	AXIN2	axin2	axin-2-like [Source:NCBI gene (formerly Entrezgene);Acc:115560338]	ENSDARG00000100149	0.462244	-1.11327	3.74896	11.9261	0.000553538	0.00793412
ENSGMOG00000014776	ENSG00000180329	CCDC43	ccdc43	coiled-coil domain containing 43 [Source:NCBI gene (formerly Entrezgene);Acc:115535445]	ENSDARG00000054446	1.72761	0.788781	4.57478	7.65748	0.00565376	0.043623
ENSGMOG00000027157	ENSG00000139899	CBLN3		complement C1q-like protein 2 [Source:NCBI gene (formerly Entrezgene);Acc:115561759]		0.452551	-1.14385	7.67586	7.55267	0.00599211	0.0454061
ENSGMOG00000014892	ENSG00000168140	VASN	vasnb	vasorin [Source:HGNC Symbol;Acc:HGNC:18517]	ENSDARG00000102565	0.669523	-0.578794	2.85228	10.5058	0.00119002	0.0138274
ENSGMOG00000011227	ENSG00000144659	SLC25A38	slc25a38a	solute carrier family 25 member 38a [Source:NCBI gene;Acc:767662]	ENSDARG00000059805	0.37129	-1.42938	3.73512	8.20908	0.00416814	0.034912
ENSGMOG00000014955	ENSG00000168610	STAT3	stat3	signal transducer and activator of transcription 3 (acute-phase response factor) [Source:NCBI gene (formerly Entrezgene);Acc:115535828]	ENSDARG00000022712	0.341185	-1.55138	6.96822	30.3796	3.55247e-08	3.16149e-06
ENSGMOG00000015001	ENSG00000126561	STAT5A	stat5a	signal transducer and activator of transcription 5a [Source:NCBI gene (formerly Entrezgene);Acc:115535847]	ENSDARG00000019392	0.314285	-1.66986	4.69742	22.5408	2.05732e-06	9.39469e-05
ENSGMOG00000018719	ENSG00000185813	PCYT2		ethanolamine-phosphate cytidylyltransferase-like [Source:NCBI gene (formerly Entrezgene);Acc:115533982]		0.327836	-1.60895	3.7584	9.70281	0.00183986	0.019289
ENSGMOG00000005695						0.511454	-0.967324	6.66713	17.3739	3.07017e-05	0.000827677
ENSGMOG00000034501				prolactin [Source:NCBI gene (formerly Entrezgene);Acc:115539404]		0.0734594	-3.76691	-0.915669	7.43383	0.00640089	0.0476055
ENSGMOG00000008919	ENSG00000008256	CYTH3	cyth1a	cytohesin-3-like [Source:NCBI gene (formerly Entrezgene);Acc:115534424]	ENSDARG00000005159	0.49931	-1.00199	2.90808	8.17373	0.00425014	0.0354284
ENSGMOG00000009190			nr5a5	nuclear receptor subfamily 5, group A, member 5 [Source:ZFIN;Acc:ZDB-GENE-030131-4652]	ENSDARG00000039116	0.568975	-0.813562	6.58818	7.78513	0.0052678	0.0415038
ENSGMOG00000022808	ENSG00000008441	NFIX	nfixb		ENSDARG00000061836	0.420584	-1.24953	4.92847	29.114	6.82427e-08	5.42582e-06
ENSGMOG00000008901	ENSG00000204344	STK19	stk19	serine/threonine kinase 19 [Source:NCBI gene (formerly Entrezgene);Acc:115558581]	ENSDARG00000086628	1.69015	0.75715	4.29758	18.5261	1.67596e-05	0.00051066
ENSGMOG00000016653	ENSG00000175866	BAIAP2	baiap2a	BAR/IMD domain containing adaptor protein 2a [Source:NCBI gene (formerly Entrezgene);Acc:115559291]	ENSDARG00000062799	0.466158	-1.10111	4.49946	23.5987	1.18671e-06	5.99593e-05
ENSGMOG00000000077	ENSG00000131473	ACLY	aclya	ATP citrate lyase a [Source:ZFIN;Acc:ZDB-GENE-031113-1]	ENSDARG00000099079	0.221158	-2.17685	5.52645	14.2478	0.000160248	0.00310638
ENSGMOG00000035681	ENSG00000166482	MFAP4	FO203432.1		ENSDARG00000115195	0.321124	-1.6388	2.28051	7.67305	0.00560516	0.0433549
ENSGMOG00000028554	ENSG00000133247	KMT5C	kmt5c	lysine methyltransferase 5C [Source:NCBI gene (formerly Entrezgene);Acc:115536684]	ENSDARG00000075461	0.615436	-0.700319	5.9292	7.38682	0.00657036	0.0484746
ENSGMOG00000013659	ENSG00000140688	RUSF1	zgc:162613		ENSDARG00000059919	1.67376	0.74309	4.87391	15.2684	9.32645e-05	0.00199019
ENSGMOG00000034208			ppp1r35	protein phosphatase 1 regulatory subunit 35-like [Source:NCBI gene (formerly Entrezgene);Acc:115531669]	ENSDARG00000068916	2.00619	1.00446	0.896414	8.59402	0.00337269	0.0301323
ENSGMOG00000023359	ENSG00000106244	PDAP1	pdap1b		ENSDARG00000002967	1.77861	0.830747	3.96976	9.72803	0.00181478	0.0191157
ENSGMOG00000020108			CABZ01079251.1	myeloid-associated differentiation marker homolog [Source:NCBI gene (formerly Entrezgene);Acc:115537721]	ENSDARG00000100498	0.482937	-1.05009	3.57096	21.5429	3.45996e-06	0.000140762
ENSGMOG00000009124	ENSG00000080511	RDH8	rdh8a	retinol dehydrogenase 8a [Source:NCBI gene (formerly Entrezgene);Acc:115535621]	ENSDARG00000028048	0.221979	-2.17151	3.65875	18.1748	2.01526e-05	0.000594444
ENSGMOG00000009072			col5a3a	collagen, type V, alpha 3a [Source:ZFIN;Acc:ZDB-GENE-030131-968]	ENSDARG00000098294	0.475417	-1.07274	3.97355	11.6954	0.000626541	0.00873918
ENSGMOG00000002735			ldlra	low density lipoprotein receptor a [Source:NCBI gene (formerly Entrezgene);Acc:115532951]	ENSDARG00000029476	0.499016	-1.00284	7.64562	10.0015	0.00156412	0.0170605
ENSGMOG00000033576	ENSG00000177688	SUMO4	sumo2b	small ubiquitin like modifier 2 [Source:NCBI gene (formerly Entrezgene);Acc:115535554]	ENSDARG00000102741	1.56717	0.648166	3.1977	9.60869	0.00193659	0.0200085
ENSGMOG00000003581	ENSG00000076662	ICAM3	si:ch211-66e2.5	si:ch211-66e2.5 [Source:ZFIN;Acc:ZDB-GENE-131121-180]	ENSDARG00000091579	0.551863	-0.857617	4.7336	9.40125	0.00216838	0.021688
ENSGMOG00000001934	ENSG00000100413	POLR3H	polr3h	polymerase (RNA) III (DNA directed) polypeptide H [Source:NCBI gene (formerly Entrezgene);Acc:115529548]	ENSDARG00000102590	1.76793	0.822061	3.76213	9.94791	0.00161032	0.0174666
ENSGMOG00000016882	ENSG00000059573	ALDH18A1		aldehyde dehydrogenase 18 family member A1 [Source:NCBI gene (formerly Entrezgene);Acc:115560515]		2.27223	1.18411	6.59635	13.2585	0.000271345	0.0046748
ENSGMOG00000012596	ENSG00000108175	ZMIZ1	zmiz1a	zinc finger, MIZ-type containing 1a [Source:ZFIN;Acc:ZDB-GENE-080220-27]	ENSDARG00000074502	0.446358	-1.16373	2.60275	22.9368	1.67415e-06	7.87454e-05
ENSGMOG00000018441			pyroxd2	pyridine nucleotide-disulphide oxidoreductase domain 2 [Source:NCBI gene (formerly Entrezgene);Acc:115560238]	ENSDARG00000014101	0.446251	-1.16407	3.86358	16.0085	6.30593e-05	0.00147245
ENSGMOG00000018343	ENSG00000172987	HPSE2	hpse2	heparanase 2 [Source:ZFIN;Acc:ZDB-GENE-090313-378]	ENSDARG00000078163	0.352872	-1.50279	-0.51586	9.92142	0.00163366	0.0175984
ENSGMOG00000005938	ENSG00000185009	AP3M1	ap3m1	adaptor related protein complex 3 subunit mu 1 [Source:ZFIN;Acc:ZDB-GENE-021015-2]	ENSDARG00000029928	1.70972	0.773763	4.12475	10.4877	0.00120173	0.0139121
ENSGMOG00000008315	ENSG00000117009	KMO	kmo	kynurenine 3-monooxygenase [Source:NCBI gene (formerly Entrezgene);Acc:115560052]	ENSDARG00000009160	0.509873	-0.971791	6.59032	10.1186	0.00146781	0.0163168
ENSGMOG00000028886	ENSG00000180921	FAM83H	fam83ha	family with sequence similarity 83 member Ha [Source:NCBI gene (formerly Entrezgene);Acc:115560099]	ENSDARG00000068849	0.513103	-0.96268	6.20056	14.84	0.000117025	0.0024192
ENSGMOG00000015677	ENSG00000153214	TMEM87B	TMEM87B	transmembrane protein 87B [Source:HGNC Symbol;Acc:HGNC:25913]	ENSDARG00000112581	1.60045	0.678481	5.19032	10.6151	0.00112168	0.0133305
ENSGMOG00000013507	ENSG00000148677	ANKRD1	ankrd1a	ankyrin repeat domain 1a (cardiac muscle) [Source:NCBI gene (formerly Entrezgene);Acc:115559703]	ENSDARG00000075263	33.6175	5.07114	3.42028	16.7599	4.24198e-05	0.00108036
ENSGMOG00000016985	ENSG00000137225	CAPN11	capn1a	calpain 1, (mu/I) large subunit a [Source:NCBI gene (formerly Entrezgene);Acc:115559490]	ENSDARG00000052702	0.47629	-1.07009	4.64924	10.5558	0.00115822	0.0136093
ENSGMOG00000017589	ENSG00000018699	TTC27	ttc27	tetratricopeptide repeat domain 27 [Source:NCBI gene (formerly Entrezgene);Acc:115560054]	ENSDARG00000007918	2.35576	1.23619	3.7084	8.68767	0.00320369	0.028972
ENSGMOG00000030382						1.63762	0.711598	1.43881	7.3511	0.00670216	0.049123
ENSGMOG00000018253						0.517453	-0.950501	2.59235	24.7795	6.42784e-07	3.60706e-05
ENSGMOG00000033572	ENSG00000189319	FAM53B		protein FAM53B-like [Source:NCBI gene (formerly Entrezgene);Acc:115560436]		0.528013	-0.921355	4.29781	8.82996	0.00296324	0.027233
ENSGMOG00000018403	ENSG00000135744	AGT	agt	angiotensinogen [Source:ZFIN;Acc:ZDB-GENE-030131-1205]	ENSDARG00000016412	0.428778	-1.2217	11.152	7.51693	0.00611218	0.0461144
ENSGMOG00000013109	ENSG00000042286	AIFM2	aifm2	apoptosis inducing factor mitochondria associated 2 [Source:NCBI gene (formerly Entrezgene);Acc:115559696]	ENSDARG00000077549	0.454152	-1.13875	4.8816	18.5049	1.69464e-05	0.000512132
ENSGMOG00000018608	ENSG00000134882	UBAC2	ubac2	UBA domain containing 2 [Source:ZFIN;Acc:ZDB-GENE-070112-2122]	ENSDARG00000093065	2.14856	1.10337	4.08888	10.9135	0.000954654	0.0118297
ENSGMOG00000013358	ENSG00000106258	CYP3A5	cyp3c3	cytochrome P450 3A27-like [Source:NCBI gene (formerly Entrezgene);Acc:115559586]	ENSDARG00000037873	0.63641	-0.651971	6.67106	11.0669	0.000878834	0.0110831
ENSGMOG00000019048	ENSG00000171132	PRKCE	prkceb	protein kinase C epsilon type-like [Source:NCBI gene (formerly Entrezgene);Acc:115559907]	ENSDARG00000069928	0.548309	-0.86694	2.32222	16.3101	5.37754e-05	0.00129982
ENSGMOG00000015240	ENSG00000119812	FAM98A	fam98a	family with sequence similarity 98 member A [Source:NCBI gene (formerly Entrezgene);Acc:115559984]	ENSDARG00000078391	2.6301	1.39512	4.1991	20.6671	5.46468e-06	0.000203794
ENSGMOG00000028939	ENSG00000151892	GFRA1	gfra1a	gdnf family receptor alpha 1a [Source:NCBI gene (formerly Entrezgene);Acc:115559951]	ENSDARG00000099732	0.121813	-3.03726	3.69822	37.4463	9.39626e-10	1.88684e-07
ENSGMOG00000002398	ENSG00000065548	ZC3H15	zc3h15	zinc finger CCCH-type containing 15 [Source:HGNC Symbol;Acc:HGNC:29528]	ENSDARG00000015889	1.51269	0.597116	6.96148	8.6429	0.00328339	0.0295562
ENSGMOG00000029774			wu:fj16a03	wu:fj16a03 [Source:ZFIN;Acc:ZDB-GENE-030131-7415]	ENSDARG00000100952	0.592605	-0.754857	9.58039	7.33542	0.0067609	0.0494379
ENSGMOG00000009981	ENSG00000143924	EML4	EML4		ENSDARG00000109443	1.51299	0.597401	5.07468	9.66952	0.0018735	0.019524
ENSGMOG00000024844			znf451	zinc finger protein 451 [Source:NCBI gene (formerly Entrezgene);Acc:115559602]	ENSDARG00000076939	0.540907	-0.886548	5.57119	8.36935	0.00381602	0.0327208
ENSGMOG00000034156	ENSG00000162882	HAAO	haao	3-hydroxyanthranilate 3,4-dioxygenase [Source:NCBI gene (formerly Entrezgene);Acc:115559889]	ENSDARG00000076487	0.549838	-0.86292	8.70865	14.3941	0.000148266	0.0029248
ENSGMOG00000027026						158.332	7.3068	-1.34265	29.5835	5.35579e-08	4.50371e-06
ENSGMOG00000000145	ENSG00000198455	ZXDB				0.502311	-0.993347	-0.299659	7.45858	0.00631349	0.0472471
ENSGMOG00000012628	ENSG00000165644	COMTD1	comtd1	catechol-O-methyltransferase domain containing 1 [Source:NCBI gene (formerly Entrezgene);Acc:115560065]	ENSDARG00000078918	0.530622	-0.914242	9.72896	8.4961	0.00355909	0.0312653
ENSGMOG00000031760	ENSG00000131969	ABHD12B	si:ch211-117n7.6	lysophosphatidylserine lipase ABHD12-like [Source:NCBI gene (formerly Entrezgene);Acc:115560141]	ENSDARG00000092071	0.43719	-1.19367	5.29847	18.2615	1.92558e-05	0.000572302
ENSGMOG00000001999	ENSG00000138079	SLC3A1	slc3a1	solute carrier family 3 member 1 [Source:NCBI gene (formerly Entrezgene);Acc:115559540]	ENSDARG00000017165	0.296919	-1.75186	5.74717	34.1369	5.13679e-09	6.28574e-07
ENSGMOG00000026363	ENSG00000174276	ZNHIT2	znhit2		ENSDARG00000030805	2.25814	1.17514	2.82544	24.7981	6.36592e-07	3.58667e-05
ENSGMOG00000023899	ENSG00000112305	SMAP1	smap1	small ArfGAP 1 [Source:NCBI gene (formerly Entrezgene);Acc:115560219]	ENSDARG00000031302	1.60654	0.683959	3.65795	8.18508	0.00422364	0.035245
ENSGMOG00000034572	ENSG00000266412	NCOA4	ncoa4	nuclear receptor coactivator 4 [Source:NCBI gene (formerly Entrezgene);Acc:115559441]	ENSDARG00000021439	0.608214	-0.71735	7.5276	17.0707	3.60129e-05	0.000946937
ENSGMOG00000017011	ENSG00000137216	TMEM63B	tmem63ba		ENSDARG00000104559	0.535529	-0.900964	4.31674	9.89655	0.00165589	0.0177524
ENSGMOG00000008333	ENSG00000138075	ABCG5	abcg5	ATP-binding cassette, sub-family G (WHITE), member 5 [Source:NCBI gene (formerly Entrezgene);Acc:115559535]	ENSDARG00000063078	0.507046	-0.979813	4.23306	7.8757	0.00501036	0.0401418
ENSGMOG00000005269	ENSG00000174177	CTU2	ctu2	cytosolic thiouridylase subunit 2 homolog (S. pombe) [Source:NCBI gene (formerly Entrezgene);Acc:115560072]	ENSDARG00000051851	1.6475	0.720281	3.11873	8.35429	0.00384779	0.0328973
ENSGMOG00000016227	ENSG00000068912	ERLEC1	erlec1	endoplasmic reticulum lectin 1 [Source:NCBI gene (formerly Entrezgene);Acc:115559613]	ENSDARG00000086309	1.85575	0.892002	5.20722	23.1067	1.53256e-06	7.40881e-05
ENSGMOG00000017322	ENSG00000156026	MCU	mcu	mitochondrial calcium uniporter [Source:NCBI gene (formerly Entrezgene);Acc:115560492]	ENSDARG00000101175	0.615066	-0.701187	3.81749	14.888	0.000114084	0.00237512
ENSGMOG00000016127				luteinizing hormone/choriogonadotropin receptor [Source:NCBI gene (formerly Entrezgene);Acc:115560447]		18.0297	4.1723	-1.13814	11.8667	0.000571475	0.00808582
ENSGMOG00000017362	ENSG00000112541	PDE10A	pde10a	phosphodiesterase 10A [Source:ZFIN;Acc:ZDB-GENE-040426-1115]	ENSDARG00000003449	0.321184	-1.63853	4.124	13.9891	0.000183877	0.00344917
ENSGMOG00000024346				C-X-C motif chemokine 9-like [Source:NCBI gene (formerly Entrezgene);Acc:115560410]		0.476693	-1.06887	4.46896	10.2016	0.00140322	0.015778
ENSGMOG00000006569	ENSG00000226784	PGAM4				0.252344	-1.98654	6.19574	11.4666	0.000708582	0.00944555
ENSGMOG00000013766	ENSG00000095539	SEMA4G	sema4ga	semaphorin-4G-like [Source:NCBI gene (formerly Entrezgene);Acc:115559985]	ENSDARG00000076595	0.302191	-1.72647	4.14752	27.3395	1.70693e-07	1.18825e-05
ENSGMOG00000011243	ENSG00000148795	CYP17A1	cyp17a1	cytochrome P450, family 17, subfamily A, polypeptide 1 [Source:ZFIN;Acc:ZDB-GENE-040213-2]	ENSDARG00000033566	0.248885	-2.00645	1.53299	9.23087	0.00237968	0.0231509
ENSGMOG00000020567	ENSG00000170340	B3GNT2	b3gnt2b	UDP-GlcNAc:betaGal beta-1,3-N-acetylglucosaminyltransferase 2b [Source:ZFIN;Acc:ZDB-GENE-050913-158]	ENSDARG00000091902	0.56148	-0.832693	4.37729	36.8717	1.26167e-09	2.39417e-07
ENSGMOG00000013993	ENSG00000014641	MDH1	mdh1ab	malate dehydrogenase 1Ab, NAD (soluble) [Source:NCBI gene (formerly Entrezgene);Acc:115560000]	ENSDARG00000103849	2.00387	1.00279	2.64292	9.94328	0.00161438	0.0174748
ENSGMOG00000019026	ENSG00000125848	FLRT3	flrt3	fibronectin leucine rich transmembrane 3 [Source:NCBI gene (formerly Entrezgene);Acc:115559790]	ENSDARG00000076895	0.499455	-1.00157	2.93135	10.8739	0.000975273	0.0119835
ENSGMOG00000018986						4.71252	2.2365	1.09796	26.8297	2.22202e-07	1.42991e-05
ENSGMOG00000012574	ENSG00000148719	DNAJB12	dnajb12a	DnaJ heat shock protein family (Hsp40) member B12a [Source:ZFIN;Acc:ZDB-GENE-030131-2725]	ENSDARG00000039363	1.509	0.593597	5.25518	18.6132	1.60107e-05	0.000494626
ENSGMOG00000012579	ENSG00000107742	SPOCK2	spock2	SPARC (osteonectin), cwcv and kazal like domains proteoglycan 2 [Source:ZFIN;Acc:ZDB-GENE-090312-170]	ENSDARG00000075393	0.160179	-2.64225	-0.992682	8.02388	0.00461646	0.037722
ENSGMOG00000018872	ENSG00000115808	STRN		striatin [Source:NCBI gene (formerly Entrezgene);Acc:115559560]		0.617736	-0.694938	4.97069	18.744	1.49493e-05	0.000473034
ENSGMOG00000016280	ENSG00000156384	SFR1	sfr1	SWI5-dependent homologous recombination repair protein 1 [Source:NCBI gene (formerly Entrezgene);Acc:115560018]	ENSDARG00000021974	2.77041	1.4701	0.752833	10.8464	0.000989893	0.0120941
ENSGMOG00000033488	ENSG00000197467	COL13A1				0.564341	-0.82536	6.33255	9.01012	0.00268489	0.025189
ENSGMOG00000018781	ENSG00000168264	IRF2BP2	irf2bp2a	interferon regulatory factor 2 binding protein 2a [Source:NCBI gene;Acc:335866]	ENSDARG00000004702	0.641222	-0.641105	6.05538	8.26122	0.00405009	0.0341976
ENSGMOG00000023027	ENSG00000207181	SNORA14B	CU681839.1	small nucleolar RNA SNORA14 [Source:NCBI gene (formerly Entrezgene);Acc:115560553]	ENSDARG00000117034	3.64959	1.86773	-0.799507	10.3813	0.00127295	0.0145641
ENSGMOG00000018597	ENSG00000116962	NID1	nid1a	nidogen 1a [Source:ZFIN;Acc:ZDB-GENE-050302-58]	ENSDARG00000068710	0.521511	-0.93923	8.25857	21.3333	3.85971e-06	0.000154221
ENSGMOG00000018457	ENSG00000116991	SIPA1L2		signal induced proliferation associated 1 like 2 [Source:NCBI gene (formerly Entrezgene);Acc:115559630]		0.563797	-0.826754	3.57069	7.31144	0.0068517	0.049869
ENSGMOG00000018328	ENSG00000104892	KLC3	klc4	kinesin light chain 1b [Source:NCBI gene (formerly Entrezgene);Acc:115560307]	ENSDARG00000086985	1.71902	0.78159	5.83739	9.93815	0.00161888	0.0174873
ENSGMOG00000011589	ENSG00000112655	PTK7	LT631676.1	protein tyrosine kinase 7b [Source:NCBI gene (formerly Entrezgene);Acc:115559968]	ENSDARG00000111743	0.659143	-0.601336	4.49507	10.5279	0.00117587	0.0137138
ENSGMOG00000008813	ENSG00000148702	HABP2				0.545242	-0.875032	10.6748	12.7154	0.000362666	0.00582609
ENSGMOG00000011548	ENSG00000167315	ACAA2	acaa2	acetyl-CoA acyltransferase 2 [Source:NCBI gene (formerly Entrezgene);Acc:115545639]	ENSDARG00000038881	1.84272	0.881836	4.95165	20.9779	4.64621e-06	0.000179245
ENSGMOG00000029279	ENSG00000185608	MRPL40	mrpl40	mitochondrial ribosomal protein L40 [Source:NCBI gene (formerly Entrezgene);Acc:115545640]	ENSDARG00000043554	2.00533	1.00384	2.70448	11.9278	0.000553014	0.00793412
ENSGMOG00000028132				piggyBac transposable element-derived protein 3-like [Source:NCBI gene (formerly Entrezgene);Acc:115546116]		2.76765	1.46866	-0.572207	9.97533	0.00158652	0.0172567
ENSGMOG00000012219	ENSG00000187840	EIF4EBP1		eukaryotic translation initiation factor 4E-binding protein 1-like [Source:NCBI gene (formerly Entrezgene);Acc:115545382]		1.79459	0.843653	5.48112	14.8084	0.000119002	0.00244957
ENSGMOG00000006896	ENSG00000183520	UTP11	utp11	UTP11 small subunit processome component [Source:NCBI gene (formerly Entrezgene);Acc:115545867]	ENSDARG00000039958	1.73116	0.791739	4.70424	8.07909	0.00447789	0.0369143
ENSGMOG00000013605	ENSG00000147535	PLPP5	plpp5	phospholipid phosphatase 5 [Source:ZFIN;Acc:ZDB-GENE-040704-54]	ENSDARG00000057672	1.70715	0.771587	3.87302	9.90364	0.00164952	0.0177204
ENSGMOG00000007009	ENSG00000178882	RFLNA	rflna	refilin A [Source:NCBI gene (formerly Entrezgene);Acc:115545064]	ENSDARG00000023484	0.336347	-1.57198	2.26002	16.512	4.8344e-05	0.00120337
ENSGMOG00000010801	ENSG00000086189	DIMT1	dimt1l	DIM1 dimethyladenosine transferase 1-like (S. cerevisiae) [Source:NCBI gene (formerly Entrezgene);Acc:115546035]	ENSDARG00000005057	1.68699	0.754454	4.72329	8.66529	0.00324329	0.0292456
ENSGMOG00000004330	ENSG00000167136	ENDOG	endog	endonuclease G [Source:NCBI gene (formerly Entrezgene);Acc:115545699]	ENSDARG00000058865	1.80014	0.848106	1.77219	8.38568	0.00378188	0.0325349
ENSGMOG00000002895	ENSG00000196358	NTNG2		netrin g2a [Source:NCBI gene (formerly Entrezgene);Acc:115545954]		0.16426	-2.60595	1.60063	13.4312	0.000247467	0.00435515
ENSGMOG00000016070	ENSG00000278817		dgcr6		ENSDARG00000005500	1.5251	0.608908	2.42966	8.14915	0.00430814	0.0357825
ENSGMOG00000010921	ENSG00000168036	CTNNB1	ctnnb1	catenin (cadherin-associated protein), beta 1 [Source:NCBI gene (formerly Entrezgene);Acc:115545612]	ENSDARG00000014571	0.366827	-1.44683	6.8957	14.6796	0.000127416	0.0025986
ENSGMOG00000022871	ENSG00000164967	RPP25L	rpp25l		ENSDARG00000070131	2.57453	1.36431	1.77042	11.0811	0.000872117	0.0110155
ENSGMOG00000017859	ENSG00000075856	SART3	sart3	spliceosome associated factor 3, U4/U6 recycling protein [Source:NCBI gene;Acc:558581]	ENSDARG00000008032	1.55529	0.637185	3.97015	8.32371	0.0039131	0.0332922
ENSGMOG00000014921	ENSG00000033867	SLC4A7	slc4a7		ENSDARG00000073952	0.582254	-0.78028	5.07144	9.31389	0.00227423	0.0224724
ENSGMOG00000032215	ENSG00000169439	SDC2				0.496978	-1.00875	9.35592	33.7137	6.38483e-09	7.57618e-07
ENSGMOG00000001128	ENSG00000017260	ATP2C1	atp2c1	ATPase secretory pathway Ca2+ transporting 1 [Source:NCBI gene (formerly Entrezgene);Acc:115545490]	ENSDARG00000060197	2.59251	1.37435	4.90676	36.0796	1.89423e-09	3.15631e-07
ENSGMOG00000017853	ENSG00000198855	FICD	ficd	FIC domain protein adenylyltransferase [Source:NCBI gene (formerly Entrezgene);Acc:115545294]	ENSDARG00000035595	2.16525	1.11454	3.58115	11.2176	0.000810265	0.0104626
ENSGMOG00000026617	ENSG00000182541	LIMK2	limk2	LIM domain kinase 2 [Source:ZFIN;Acc:ZDB-GENE-040718-398]	ENSDARG00000005104	0.615605	-0.699924	4.2139	7.93208	0.0048566	0.0392918
ENSGMOG00000010974	ENSG00000145703	IQGAP2	iqgap2	IQ motif containing GTPase activating protein 2 [Source:NCBI gene (formerly Entrezgene);Acc:115546152]	ENSDARG00000060010	0.434174	-1.20365	7.57318	35.8884	2.08954e-09	3.37407e-07
ENSGMOG00000007220	ENSG00000134056	MRPS36	mrps36	mitochondrial ribosomal protein S36 [Source:NCBI gene (formerly Entrezgene);Acc:115545567]	ENSDARG00000079823	0.608097	-0.717627	7.76935	8.51737	0.00351772	0.0310412
ENSGMOG00000007261	ENSG00000096996	IL12RB1	lifra	LIF receptor subunit alpha a [Source:NCBI gene (formerly Entrezgene);Acc:115545727]	ENSDARG00000098857	0.54638	-0.872023	7.31408	16.4298	5.04841e-05	0.00124525
ENSGMOG00000007312	ENSG00000177879	AP3S1		adaptor related protein complex 3 subunit sigma 1 [Source:NCBI gene (formerly Entrezgene);Acc:115545729]		1.57873	0.658768	3.65494	11.3132	0.000769574	0.0100667
ENSGMOG00000030068	ENSG00000244731	C4A	c4b		ENSDARG00000038424	0.657239	-0.605511	10.5039	7.99185	0.00469883	0.0382923
ENSGMOG00000001038	ENSG00000135100	HNF1A	hnf1a	HNF1 homeobox a [Source:NCBI gene (formerly Entrezgene);Acc:115545466]	ENSDARG00000009470	0.451329	-1.14775	6.61701	13.4867	0.000240266	0.00425231
ENSGMOG00000025435						0.593187	-0.75344	10.9792	11.7009	0.000624686	0.00873612
ENSGMOG00000005774	ENSG00000113161	HMGCR		3-hydroxy-3-methylglutaryl-CoA reductase a [Source:NCBI gene (formerly Entrezgene);Acc:115545859]		0.156278	-2.67782	8.37502	11.0849	0.000870312	0.0110155
ENSGMOG00000005611	ENSG00000085231	AK6	AK6	adenylate kinase 6 [Source:NCBI gene (formerly Entrezgene);Acc:115545235]	ENSDARG00000035573	1.68156	0.749797	4.36701	12.4445	0.000419235	0.00649779
ENSGMOG00000007822	ENSG00000130449	ZSWIM6	zswim6	zinc finger SWIM-type containing 6 [Source:NCBI gene (formerly Entrezgene);Acc:115545147]	ENSDARG00000101282	0.555887	-0.847137	3.21934	9.28783	0.00230681	0.0226531
ENSGMOG00000032927	ENSG00000147443	DOK2	dok2		ENSDARG00000075818	2.46799	1.30334	3.0764	8.26274	0.00404669	0.0341873
ENSGMOG00000004241	ENSG00000148180	GSN	gsnb	gelsolin b [Source:ZFIN;Acc:ZDB-GENE-030131-8567]	ENSDARG00000045262	2.34385	1.22888	3.87491	16.676	4.43374e-05	0.00111829
ENSGMOG00000025919			gbp	glycogen synthase kinase binding protein [Source:NCBI gene (formerly Entrezgene);Acc:115545128]	ENSDARG00000040059	0.346605	-1.52864	5.60021	17.6149	2.7046e-05	0.000757062
ENSGMOG00000028424	ENSG00000164794	KCNV1	KCNV1	potassium voltage-gated channel modifier subfamily V member 1 [Source:NCBI gene (formerly Entrezgene);Acc:115545115]	ENSDARG00000070092	0.160515	-2.63922	2.01303	27.7095	1.40966e-07	1.01282e-05
ENSGMOG00000016427	ENSG00000112294	ALDH5A1	aldh5a1	aldehyde dehydrogenase 5 family, member A1 (succinate-semialdehyde dehydrogenase) [Source:NCBI gene (formerly Entrezgene);Acc:115545116]	ENSDARG00000076544	0.495092	-1.01423	5.50526	17.5412	2.81155e-05	0.000775304
ENSGMOG00000005130	ENSG00000143416	SELENBP1	selenbp1	selenium binding protein 1 [Source:NCBI gene;Acc:393542]	ENSDARG00000024717	0.497807	-1.00634	5.9364	11.6742	0.000633732	0.00877643
ENSGMOG00000019728	ENSG00000158246	TENT5B	tent5ba	terminal nucleotidyltransferase 5ba [Source:NCBI gene (formerly Entrezgene);Acc:115544973]	ENSDARG00000039943	8.57571	3.10026	3.17506	36.8375	1.28398e-09	2.39417e-07
ENSGMOG00000006618	ENSG00000066651	TRMT11	trmt11	tRNA methyltransferase 11 homolog [Source:NCBI gene (formerly Entrezgene);Acc:115545917]	ENSDARG00000040033	1.79533	0.844247	2.84359	7.5658	0.00594862	0.0451859
ENSGMOG00000033967			eva1ba	eva-1 homolog Ba (C. elegans) [Source:NCBI gene (formerly Entrezgene);Acc:115545474]	ENSDARG00000102701	0.667665	-0.582805	7.12313	12.9355	0.000322407	0.00535511
ENSGMOG00000001113	ENSG00000117682	DHDDS	dhdds	dehydrodolichyl diphosphate synthase [Source:NCBI gene (formerly Entrezgene);Acc:115545264]	ENSDARG00000039851	1.98382	0.988284	3.28788	8.50174	0.00354807	0.0312035
ENSGMOG00000005165	ENSG00000165684	SNAPC4	snapc4		ENSDARG00000067673	2.64322	1.40229	4.37466	35.9222	2.05357e-09	3.35053e-07
ENSGMOG00000016451	ENSG00000183765	CHEK2	chek2		ENSDARG00000025820	0.587383	-0.767626	5.81706	11.6912	0.00062797	0.00873918
ENSGMOG00000016457	ENSG00000133433	GSTT2B	gstt2	glutathione S-transferase theta 2 [Source:NCBI gene (formerly Entrezgene);Acc:115545682]	ENSDARG00000095464	0.484058	-1.04675	5.98853	25.0483	5.59119e-07	3.21966e-05
ENSGMOG00000007433	ENSG00000089022	MAPKAPK5	mapkapk5	MAPK activated protein kinase 5 [Source:NCBI gene (formerly Entrezgene);Acc:115545364]	ENSDARG00000028082	0.353746	-1.49921	3.10126	10.8375	0.000994637	0.0121332
ENSGMOG00000007472	ENSG00000133874	RNF122	RNF122	ring finger protein 122 [Source:NCBI gene (formerly Entrezgene);Acc:115545572]	ENSDARG00000102075	0.434509	-1.20254	4.30145	13.0413	0.000304695	0.00513166
ENSGMOG00000007497	ENSG00000067113	PLPP1	PLPP1	phospholipid phosphatase 1-like [Source:NCBI gene (formerly Entrezgene);Acc:115545709]	ENSDARG00000079790	0.292107	-1.77543	4.51693	16.1386	5.88725e-05	0.00139293
ENSGMOG00000003520	ENSG00000250722	SELENOP				0.623003	-0.682688	11.6656	12.9602	0.00031819	0.00530069
ENSGMOG00000007677	ENSG00000096996	IL12RB1	ghra	growth hormone receptor a [Source:NCBI gene (formerly Entrezgene);Acc:115545229]	ENSDARG00000054771	0.426214	-1.23035	5.31068	11.5321	0.000684052	0.00922115
ENSGMOG00000003264	ENSG00000153037	SRP19	srp19	signal recognition particle 19 [Source:NCBI gene (formerly Entrezgene);Acc:115545297]	ENSDARG00000035699	1.56463	0.645824	5.26316	7.70541	0.00550557	0.0427959
ENSGMOG00000007707	ENSG00000099899	TRMT2A	trmt2a	tRNA methyltransferase 2 homolog A [Source:HGNC Symbol;Acc:HGNC:24974]	ENSDARG00000002830	1.68473	0.752518	4.28178	7.86405	0.00504272	0.040346
ENSGMOG00000008050	ENSG00000168758	SEMA4C	sema4c	sema domain, immunoglobulin domain (Ig), transmembrane domain (TM) and short cytoplasmic domain, (semaphorin) 4C [Source:ZFIN;Acc:ZDB-GENE-080303-16]	ENSDARG00000079611	0.591074	-0.75859	1.44107	9.14232	0.00249765	0.0238832
ENSGMOG00000019418	ENSG00000126070	AGO3	ago3a	protein argonaute-3-like [Source:NCBI gene (formerly Entrezgene);Acc:115545257]	ENSDARG00000059888	0.489513	-1.03058	4.04872	11.9771	0.000538588	0.0077822
ENSGMOG00000011997	ENSG00000168615	ADAM9	adam9	ADAM metallopeptidase domain 9 [Source:NCBI gene (formerly Entrezgene);Acc:115545926]	ENSDARG00000010070	0.567272	-0.817888	6.21772	12.9874	0.000313596	0.00524212
ENSGMOG00000033366	ENSG00000174695	TMEM167A	tmem167a	transmembrane protein 167A [Source:NCBI gene (formerly Entrezgene);Acc:115545458]	ENSDARG00000035914	1.91259	0.935525	5.14965	14.5537	0.00013622	0.00274596
ENSGMOG00000016946	ENSG00000113369	ARRDC3	arrdc3a	arrestin domain containing 3a [Source:NCBI gene (formerly Entrezgene);Acc:115544992]	ENSDARG00000052690	0.489606	-1.03031	8.07416	8.49022	0.0035706	0.0313137
ENSGMOG00000037097						0.455468	-1.13458	3.79679	18.4132	1.77824e-05	0.000533573
ENSGMOG00000034745	ENSG00000176531	PHLDB3				0.491272	-1.02541	3.24701	11.5313	0.000684334	0.00922115
ENSGMOG00000010620	ENSG00000134058	CDK7	cdk7	cyclin-dependent kinase 7 [Source:NCBI gene (formerly Entrezgene);Acc:115545846]	ENSDARG00000051916	1.67792	0.746672	3.11548	11.0838	0.000870858	0.0110155
ENSGMOG00000025876				BMP2 inducible kinase [Source:NCBI gene (formerly Entrezgene);Acc:115545863]		0.628883	-0.669137	5.83997	12.3261	0.000446662	0.00680552
ENSGMOG00000026902	ENSG00000138675	FGF5	fgf5	fibroblast growth factor 5 [Source:ZFIN;Acc:ZDB-GENE-050201-6]	ENSDARG00000035377	13.852	3.79202	-1.32519	10.8196	0.00100429	0.0122224
ENSGMOG00000024885	ENSG00000155621	C9orf85	C5H9orf85	chromosome 9 open reading frame 85 [Source:HGNC Symbol;Acc:HGNC:28784]	ENSDARG00000035570	1.93393	0.951532	2.45864	9.90818	0.00164545	0.0176889
ENSGMOG00000020354	ENSG00000145626	UGT3A1	ugt5a1		ENSDARG00000016479	0.186352	-2.4239	2.62653	18.6418	1.57722e-05	0.000489538
ENSGMOG00000000730	ENSG00000138767	CNOT6L	cnot6l	CCR4-NOT transcription complex, subunit 6-like [Source:NCBI gene (formerly Entrezgene);Acc:115545074]	ENSDARG00000054597	0.481129	-1.0555	4.74229	26.8249	2.22753e-07	1.42991e-05
ENSGMOG00000010254			gstt1a	glutathione S-transferase theta 1a [Source:NCBI gene (formerly Entrezgene);Acc:115545837]	ENSDARG00000042428	0.462804	-1.11153	7.34988	15.3762	8.80909e-05	0.00191369
ENSGMOG00000011672				phosphatidylinositol 4-kinase alpha-like [Source:NCBI gene (formerly Entrezgene);Acc:115545109]		0.642658	-0.637877	7.49182	10.0071	0.0015594	0.0170605
ENSGMOG00000011703	ENSG00000099937	SERPIND1	serpind1	serpin peptidase inhibitor, clade D (heparin cofactor), member 1 [Source:ZFIN;Acc:ZDB-GENE-030711-2]	ENSDARG00000021208	0.572611	-0.804374	10.6148	13.4885	0.00024003	0.00425231
ENSGMOG00000005572			ido1	indoleamine 2,3-dioxygenase 1 [Source:ZFIN;Acc:ZDB-GENE-080228-2]	ENSDARG00000033594	0.347168	-1.52629	4.87455	16.2665	5.50287e-05	0.00131993
ENSGMOG00000006208	ENSG00000104635	SLC39A14	slc39a14	solute carrier family 39 member 14 [Source:NCBI gene (formerly Entrezgene);Acc:115546052]	ENSDARG00000102387	6.26107	2.64641	4.9974	38.2288	6.29175e-10	1.31397e-07
ENSGMOG00000005346	ENSG00000153976	HS3ST3A1	hs3st1l2	heparan sulfate (glucosamine) 3-O-sulfotransferase 1-like 2 [Source:NCBI gene (formerly Entrezgene);Acc:115546063]	ENSDARG00000035578	0.427487	-1.22605	5.70483	12.2267	0.000471093	0.00705457
ENSGMOG00000005763	ENSG00000168487	BMP1	bmp1a	bone morphogenetic protein 1a [Source:NCBI gene (formerly Entrezgene);Acc:115545008]	ENSDARG00000028071	0.191307	-2.38604	8.19266	47.8491	4.60322e-12	1.89738e-09
ENSGMOG00000030002	ENSG00000088986	DYNLL1	dynll1	dynein, light chain, LC8-type 1 [Source:ZFIN;Acc:ZDB-GENE-040426-1961]	ENSDARG00000058454	2.04065	1.02903	2.13406	11.2176	0.000810262	0.0104626
ENSGMOG00000026364						0.307897	-1.69948	9.61536	17.8248	2.42202e-05	0.000692266
ENSGMOG00000030188			prlhr2a	prolactin releasing hormone receptor 2a [Source:ZFIN;Acc:ZDB-GENE-060209-1]	ENSDARG00000044900	0.32907	-1.60353	0.220511	9.25737	0.0023455	0.0228894
ENSGMOG00000006114	ENSG00000020181	ADGRA2	adgra2	adhesion G protein-coupled receptor A2 [Source:NCBI gene;Acc:560700]	ENSDARG00000076994	0.669519	-0.578803	2.72235	8.03089	0.00459864	0.0376128
ENSGMOG00000011633	ENSG00000111707	SUDS3	suds3	SDS3 homolog, SIN3A corepressor complex component [Source:NCBI gene (formerly Entrezgene);Acc:115545224]	ENSDARG00000073737	1.50782	0.59246	4.35232	15.3394	8.98239e-05	0.0019379
ENSGMOG00000003113	ENSG00000176894	PXMP2	pxmp2		ENSDARG00000003144	0.533115	-0.907482	5.59452	9.69138	0.00185135	0.0193705
ENSGMOG00000014420	ENSG00000076248	UNG	unga	uracil DNA glycosylase a [Source:NCBI gene (formerly Entrezgene);Acc:115545227]	ENSDARG00000042527	1.92414	0.944213	4.13791	23.2971	1.38807e-06	6.773e-05
ENSGMOG00000002815	ENSG00000130653	PNPLA7	pnpla7b	patatin-like phospholipase domain containing 7b [Source:NCBI gene (formerly Entrezgene);Acc:115546038]	ENSDARG00000040002	0.479203	-1.06129	5.22916	11.4147	0.00072866	0.00963936
ENSGMOG00000006472	ENSG00000136859	ANGPTL2	angptl2b	angiopoietin-like 2b [Source:NCBI gene (formerly Entrezgene);Acc:115545834]	ENSDARG00000068369	3.14268	1.652	1.49557	12.1816	0.000482628	0.00717892
ENSGMOG00000006574	ENSG00000160323	ADAMTS13	adamts13		ENSDARG00000076270	0.524181	-0.931864	7.86261	10.2982	0.00133159	0.0151245
ENSGMOG00000002878	ENSG00000100024	UPB1	upb1	ureidopropionase, beta [Source:NCBI gene (formerly Entrezgene);Acc:115546029]	ENSDARG00000011521	0.412003	-1.27927	8.1089	18.5364	1.6669e-05	0.000508941
ENSGMOG00000029786	ENSG00000168778	TCTN2	tctn2	tectonic family member 2 [Source:NCBI gene (formerly Entrezgene);Acc:115545248]	ENSDARG00000035633	1.73008	0.790837	3.58062	14.4111	0.000146933	0.00290684
ENSGMOG00000033601			si:ch211-225b11.4		ENSDARG00000093563	2.35711	1.23702	3.0931	9.79149	0.00175322	0.0186265
ENSGMOG00000012252	ENSG00000100280	AP1B1	ap1b1	adaptor related protein complex 1 subunit beta 1 [Source:ZFIN;Acc:ZDB-GENE-061025-1]	ENSDARG00000020621	0.665697	-0.587062	6.32161	9.502	0.00205248	0.0208212
ENSGMOG00000026662				solute carrier family 25 member 5 [Source:NCBI gene (formerly Entrezgene);Acc:115552070]		2.1464	1.10192	7.37174	13.3327	0.000260817	0.00454414
ENSGMOG00000006320	ENSG00000147174	GCNA	gcna	germ cell nuclear acidic peptidase [Source:NCBI gene (formerly Entrezgene);Acc:115552275]	ENSDARG00000101060	2.05026	1.0358	1.28806	9.49289	0.0020627	0.0208762
ENSGMOG00000011036	ENSG00000145375	SPATA5		spermatogenesis associated 5 [Source:HGNC Symbol;Acc:HGNC:18119]		2.5866	1.37105	1.259	9.18379	0.00244168	0.0235408
ENSGMOG00000003382	ENSG00000175592	FOSL1	fosl1a	FOS like 1, AP-1 transcription factor subunit a [Source:NCBI gene (formerly Entrezgene);Acc:115551857]	ENSDARG00000015355	0.0867618	-3.5268	2.4993	14.566	0.000135338	0.00273876
ENSGMOG00000000666	ENSG00000040275	SPDL1	spdl1	spindle apparatus coiled-coil protein 1 [Source:NCBI gene (formerly Entrezgene);Acc:115551989]	ENSDARG00000103996	1.88264	0.912758	3.66859	7.88765	0.00497735	0.0399591
ENSGMOG00000001702			ube2a	ubiquitin conjugating enzyme E2 A [Source:NCBI gene (formerly Entrezgene);Acc:115552479]	ENSDARG00000098466	1.66267	0.733505	6.60388	17.9437	2.2754e-05	0.000658771
ENSGMOG00000005986	ENSG00000174780	SRP72	srp72	signal recognition particle 72 [Source:NCBI gene (formerly Entrezgene);Acc:115552076]	ENSDARG00000014139	1.88018	0.910868	6.43408	9.21751	0.00239711	0.0232749
ENSGMOG00000023630						0.138061	-2.85662	0.792458	15.7158	7.36069e-05	0.00165034
ENSGMOG00000019320	ENSG00000213593	TMX2	tmx2a	thioredoxin related transmembrane protein 2 [Source:NCBI gene (formerly Entrezgene);Acc:115552407]	ENSDARG00000079122	2.87781	1.52497	1.6363	11.0166	0.000902978	0.0113328
ENSGMOG00000012412	ENSG00000151247	EIF4E				2.29275	1.19708	3.70491	16.5755	4.67521e-05	0.00117165
ENSGMOG00000019303	ENSG00000149150	SLC43A1	slc43a1a	solute carrier family 43 member 1a [Source:NCBI gene (formerly Entrezgene);Acc:115552404]	ENSDARG00000037393	6.14562	2.61956	4.47349	25.0564	5.56771e-07	3.21797e-05
ENSGMOG00000002434	ENSG00000125861	GFRA4	gfra4b	GDNF family receptor alpha 4b [Source:NCBI gene (formerly Entrezgene);Acc:115552842]	ENSDARG00000074582	8.63357	3.10996	-0.8618	19.4388	1.03874e-05	0.000349888
ENSGMOG00000016318	ENSG00000135632	SMYD5	smyd5	SMYD family member 5 [Source:NCBI gene (formerly Entrezgene);Acc:115552247]	ENSDARG00000071669	2.02537	1.01819	3.87941	12.3995	0.00042945	0.00662707
ENSGMOG00000015482	ENSG00000113272	THG1L	thg1l		ENSDARG00000038360	1.71329	0.776769	2.39598	8.48025	0.00359022	0.031433
ENSGMOG00000018383			ppp2r2ca	protein phosphatase 2, regulatory subunit B, gamma a [Source:ZFIN;Acc:ZDB-GENE-051120-168]	ENSDARG00000100093	0.178795	-2.48362	2.38098	21.1288	4.29417e-06	0.00016773
ENSGMOG00000036420	ENSG00000113734	BNIP1	bnip1a	vesicle transport protein SEC20-like [Source:NCBI gene (formerly Entrezgene);Acc:115552116]	ENSDARG00000078259	2.36741	1.24331	1.60948	12.8718	0.000333572	0.00550552
ENSGMOG00000012419	ENSG00000109534	GAR1	gar1	GAR1 homolog, ribonucleoprotein [Source:NCBI gene (formerly Entrezgene);Acc:115552328]	ENSDARG00000076526	2.69587	1.43075	5.16701	12.6959	0.000366467	0.00587511
ENSGMOG00000001592	ENSG00000189134	NKAPL	nkap	NFKB activating protein [Source:ZFIN;Acc:ZDB-GENE-030131-8064]	ENSDARG00000033450	1.53501	0.618245	5.12699	11.0349	0.000894106	0.0112395
ENSGMOG00000034881	ENSG00000170584	NUDCD2	nudcd2	NudC domain containing 2 [Source:NCBI gene (formerly Entrezgene);Acc:115552428]	ENSDARG00000078059	0.648233	-0.625415	5.6915	11.882	0.000566801	0.00805782
ENSGMOG00000014786	ENSG00000027847	B4GALT7	b4galt7	xylosylprotein beta 1,4-galactosyltransferase, polypeptide 7 (galactosyltransferase I) [Source:NCBI gene (formerly Entrezgene);Acc:115552531]	ENSDARG00000021899	1.89168	0.919666	2.19761	13.311	0.000263854	0.0045907
ENSGMOG00000030539	ENSG00000155846	PPARGC1B	ppargc1b		ENSDARG00000101569	0.237667	-2.07299	0.662549	16.2725	5.48531e-05	0.00131774
ENSGMOG00000002534	ENSG00000076716	GPC4	gpc4	glypican 4 [Source:NCBI gene (formerly Entrezgene);Acc:115552050]	ENSDARG00000015472	0.389375	-1.36077	5.19358	24.347	8.04501e-07	4.30065e-05
ENSGMOG00000005450	ENSG00000232119	MCTS1	mcts1	MCTS1 re-initiation and release factor [Source:NCBI gene (formerly Entrezgene);Acc:115552325]	ENSDARG00000025972	1.53784	0.620909	5.40881	8.98502	0.00272201	0.0254385
ENSGMOG00000020191	ENSG00000171155	C1GALT1C1	c1galt1c1	C1GALT1-specific chaperone 1 [Source:NCBI gene (formerly Entrezgene);Acc:115552324]	ENSDARG00000036335	2.12654	1.08851	5.7416	47.6998	4.96732e-12	1.99495e-09
ENSGMOG00000016134	ENSG00000112855	HARS2	hars	histidyl-tRNA synthetase [Source:NCBI gene (formerly Entrezgene);Acc:115552379]	ENSDARG00000003693	1.50801	0.59265	6.36814	9.3781	0.00219594	0.0218519
ENSGMOG00000000690			mlsl	malate synthase-like [Source:NCBI gene (formerly Entrezgene);Acc:115552641]	ENSDARG00000074684	0.375498	-1.41312	5.30655	16.6806	4.42312e-05	0.00111741
ENSGMOG00000008885	ENSG00000173511	VEGFB	vegfbb	vascular endothelial growth factor Ba [Source:ZFIN;Acc:ZDB-GENE-120510-3]	ENSDARG00000092480	0.342863	-1.5443	1.70772	21.6334	3.30051e-06	0.000137124
ENSGMOG00000000888	ENSG00000120709	FAM53C		protein FAM53C-like [Source:NCBI gene (formerly Entrezgene);Acc:115552566]		0.564895	-0.823944	3.20561	9.00664	0.00269	0.025189
ENSGMOG00000000865	ENSG00000175309	PHYKPL	phykpl	5-phosphohydroxy-L-lysine phospho-lyase [Source:NCBI gene (formerly Entrezgene);Acc:115552561]	ENSDARG00000040566	0.642383	-0.638495	4.89583	14.292	0.000156528	0.00305317
ENSGMOG00000024272						1.70603	0.770641	1.60447	7.52461	0.00608619	0.0459412
ENSGMOG00000019608	ENSG00000074211	PPP2R2C		serine/threonine-protein phosphatase 2A 55 kDa regulatory subunit B gamma isoform [Source:NCBI gene (formerly Entrezgene);Acc:115552320]		0.144079	-2.79507	3.94732	18.6826	1.54381e-05	0.000485129
ENSGMOG00000036080	ENSG00000087116	ADAMTS2	si:ch211-154c21.1		ENSDARG00000100772	0.233674	-2.09743	1.34877	7.44497	0.00636141	0.0474413
ENSGMOG00000010162	ENSG00000070614	NDST1	ndst1a	N-deacetylase/N-sulfotransferase (heparan glucosaminyl) 1b [Source:NCBI gene (formerly Entrezgene);Acc:115552549]	ENSDARG00000062397	0.488296	-1.03417	4.9802	19.7168	8.98084e-06	0.000308344
ENSGMOG00000019632	ENSG00000069018	TRPC7	trpc7b		ENSDARG00000079469	0.0616845	-4.01895	3.42454	33.538	6.98869e-09	7.99006e-07
ENSGMOG00000030398	ENSG00000003989	SLC7A2	slc7a2	solute carrier family 7 member 2 [Source:NCBI gene (formerly Entrezgene);Acc:115552795]	ENSDARG00000037097	0.371441	-1.42879	5.19782	16.2783	5.46857e-05	0.00131573
ENSGMOG00000027407	ENSG00000186184	POLR1D	polr1d	RNA polymerase I and III subunit D [Source:NCBI gene (formerly Entrezgene);Acc:115552800]	ENSDARG00000037570	1.9653	0.97475	3.52061	15.3218	9.06627e-05	0.00195062
ENSGMOG00000000091	ENSG00000113269	RNF130	rnf130	ring finger protein 130 [Source:ZFIN;Acc:ZDB-GENE-050522-525]	ENSDARG00000089767	1.51737	0.60157	7.35313	10.1746	0.00142389	0.0159302
ENSGMOG00000033012	ENSG00000161013	MGAT4B	mgat4b	alpha-1,3-mannosyl-glycoprotein 4-beta-N-acetylglucosaminyltransferase B [Source:NCBI gene;Acc:431727]	ENSDARG00000004115	0.142245	-2.81355	6.69752	77.0914	1.63229e-18	1.59791e-15
ENSGMOG00000014854	ENSG00000211445	GPX3	gpx3	glutathione peroxidase 3 [Source:ZFIN;Acc:ZDB-GENE-070222-3]	ENSDARG00000043342	0.277274	-1.85061	9.23805	9.55459	0.0019945	0.0204182
ENSGMOG00000006883	ENSG00000197043	ANXA6	anxa6	annexin A6 [Source:NCBI gene (formerly Entrezgene);Acc:115552411]	ENSDARG00000013335	0.442956	-1.17476	5.30239	7.43548	0.00639503	0.0476005
ENSGMOG00000006055	ENSG00000070061	ELP1	elp1	elongator complex protein 1 [Source:ZFIN;Acc:ZDB-GENE-071116-7]	ENSDARG00000094204	1.64873	0.721359	4.43205	10.8906	0.000966526	0.0119109
ENSGMOG00000008744	ENSG00000147206	NXF3	zgc:153681	uncharacterized LOC115552821 [Source:NCBI gene (formerly Entrezgene);Acc:115552821]	ENSDARG00000086017	1.62893	0.703923	4.97894	13.5637	0.000230597	0.0041184
ENSGMOG00000006840	ENSG00000145911	N4BP3	n4bp3	NEDD4 binding protein 3 [Source:NCBI gene (formerly Entrezgene);Acc:115552412]	ENSDARG00000060007	0.497597	-1.00695	5.22384	10.5507	0.00116143	0.01362
ENSGMOG00000012162	ENSG00000142186	SCYL1		SCY1-like, kinase-like 1 [Source:NCBI gene (formerly Entrezgene);Acc:115552363]		1.67643	0.745392	5.01595	17.9098	2.3163e-05	0.000669375
ENSGMOG00000023460			rarres3		ENSDARG00000093006	0.626982	-0.673504	5.38444	10.6361	0.00110904	0.0132465
ENSGMOG00000023739				pneumococcal serine-rich repeat protein-like [Source:NCBI gene (formerly Entrezgene);Acc:115552440]		0.554247	-0.8514	3.30032	11.4314	0.000722144	0.00958554
ENSGMOG00000006566	ENSG00000113719	ERGIC1	ergic1	endoplasmic reticulum-golgi intermediate compartment 1 [Source:NCBI gene (formerly Entrezgene);Acc:115552144]	ENSDARG00000100047	0.589264	-0.763015	3.43723	8.3429	0.00387197	0.03305
ENSGMOG00000004074	ENSG00000169083	AR		androgen receptor-like [Source:NCBI gene (formerly Entrezgene);Acc:115552233]		1.678	0.746739	5.6914	12.6144	0.00038279	0.00606846
ENSGMOG00000002192	ENSG00000115525	ST3GAL5	st3gal5	ST3 beta-galactoside alpha-2,3-sialyltransferase 5 [Source:NCBI gene (formerly Entrezgene);Acc:115552722]	ENSDARG00000037556	0.500156	-0.99955	6.47599	11.6588	0.000638982	0.00881019
ENSGMOG00000004095			rab41	RAB41, member RAS oncogene family [Source:NCBI gene (formerly Entrezgene);Acc:115552351]	ENSDARG00000029885	1.78232	0.833754	5.44155	14.9772	0.000108819	0.00228171
ENSGMOG00000003756			kdrl	kinase insert domain receptor like [Source:NCBI gene (formerly Entrezgene);Acc:115552087]	ENSDARG00000105215	0.645483	-0.631548	5.97275	11.4726	0.000706305	0.00943929
ENSGMOG00000003683			lnx2b	ligand of numb-protein X 2b [Source:NCBI gene (formerly Entrezgene);Acc:115552067]	ENSDARG00000071478	0.56446	-0.825057	4.83322	12.8809	0.000331954	0.00548459
ENSGMOG00000036828	ENSG00000084093	REST	rest	RE1-silencing transcription factor [Source:NCBI gene (formerly Entrezgene);Acc:115552029]	ENSDARG00000103046	0.598609	-0.740315	4.09562	13.2932	0.00026637	0.00462032
ENSGMOG00000005031	ENSG00000086062	B4GALT1	b4galt1l	StAR-related lipid transfer (START) domain containing 15 [Source:NCBI gene (formerly Entrezgene);Acc:115552847]	ENSDARG00000104404	0.402207	-1.31399	6.24155	21.7972	3.03037e-06	0.000128345
ENSGMOG00000020194	ENSG00000123570	RAB9B	rab9b	RAB9B, member RAS oncogene family [Source:ZFIN;Acc:ZDB-GENE-091118-112]	ENSDARG00000103391	0.365637	-1.45151	1.87229	21.8095	3.01103e-06	0.000128157
ENSGMOG00000014842	ENSG00000136872	ALDOB	aldob	aldolase b, fructose-bisphosphate [Source:NCBI gene (formerly Entrezgene);Acc:115552013]	ENSDARG00000053684	0.262833	-1.92778	10.8896	9.80435	0.00174099	0.0185504
ENSGMOG00000028898	ENSG00000175556	LONRF3		LON peptidase N-terminal domain and RING finger protein 3-like [Source:NCBI gene (formerly Entrezgene);Acc:115552525]		3.87979	1.95598	3.88777	16.0435	6.19025e-05	0.00145582
ENSGMOG00000005892	ENSG00000176209	SMIM19	smim19	small integral membrane protein 19 [Source:NCBI gene (formerly Entrezgene);Acc:115552286]	ENSDARG00000037423	1.68945	0.756552	4.61198	11.6837	0.000630484	0.00873918
ENSGMOG00000005860			pld7	phospholipase D family, member 7 [Source:NCBI gene (formerly Entrezgene);Acc:115552278]	ENSDARG00000061845	2.26613	1.18023	3.01613	16.8761	3.99013e-05	0.00102287
ENSGMOG00000013791			lonrf1	LON peptidase N-terminal domain and ring finger 1 [Source:NCBI gene (formerly Entrezgene);Acc:115552293]	ENSDARG00000075048	0.401694	-1.31583	2.47495	8.4745	0.0036016	0.031515
ENSGMOG00000001890	ENSG00000157510	AFAP1L1	afap1l1a	actin filament associated protein 1-like 1a [Source:NCBI gene;Acc:566757]	ENSDARG00000089162	0.416524	-1.26353	5.32732	18.0829	2.11489e-05	0.000618013
ENSGMOG00000037198				circadian-associated transcriptional repressor-like [Source:NCBI gene (formerly Entrezgene);Acc:115550867]		0.453351	-1.1413	4.76219	10.2582	0.00136076	0.0154
ENSGMOG00000004874	ENSG00000091127	PUS7	pus7	pseudouridine synthase 7 [Source:NCBI gene (formerly Entrezgene);Acc:115550403]	ENSDARG00000031774	1.74866	0.806248	4.84766	13.0278	0.000306893	0.00515758
ENSGMOG00000018865	ENSG00000104131	EIF3J	eif3ja		ENSDARG00000012603	1.58701	0.666309	6.0467	15.3539	8.91371e-05	0.00193266
ENSGMOG00000004846	ENSG00000120647	CCDC77	ccdc77	coiled-coil domain containing 77 [Source:NCBI gene (formerly Entrezgene);Acc:115551258]	ENSDARG00000102145	2.17297	1.11967	0.889157	15.7493	7.23166e-05	0.00163684
ENSGMOG00000019182	ENSG00000021762	OSBPL5	osbpl5	oxysterol binding protein-like 5 [Source:NCBI gene (formerly Entrezgene);Acc:115551473]	ENSDARG00000076002	0.582578	-0.779476	3.81382	9.85709	0.00169178	0.0180877
ENSGMOG00000012254	ENSG00000008735	MAPK8IP2	mapk8ip2	mitogen-activated protein kinase 8 interacting protein 2 [Source:NCBI gene (formerly Entrezgene);Acc:115551330]	ENSDARG00000063157	380.423	8.57146	-1.14556	39.2734	3.68424e-10	8.36323e-08
ENSGMOG00000012261			CR749167.2		ENSDARG00000108525	2.09927	1.06988	1.66284	11.581	0.000666277	0.00904324
ENSGMOG00000012244	ENSG00000146707	POMZP3	zp3	zona pellucida sperm-binding protein 3-like [Source:NCBI gene (formerly Entrezgene);Acc:115551355]	ENSDARG00000114958	7243.59	12.8225	12.7056	96.4866	8.98516e-23	2.81469e-19
ENSGMOG00000012239	ENSG00000205832	C16orf96	zp2.2	zona pellucida sperm-binding protein 4-like [Source:NCBI gene (formerly Entrezgene);Acc:115551343]	ENSDARG00000105346	7520.75	12.8767	12.5666	109.727	1.12443e-25	4.40298e-22
ENSGMOG00000012235	ENSG00000100288	CHKB	chkb	choline kinase beta [Source:NCBI gene (formerly Entrezgene);Acc:115551349]	ENSDARG00000063167	11.3111	3.49966	7.49326	91.1559	1.32787e-21	2.59979e-18
ENSGMOG00000009807	ENSG00000175274	TP53I11	tp53i11b	tumor protein p53 inducible protein 11 [Source:NCBI gene (formerly Entrezgene);Acc:115550295]	ENSDARG00000006025	0.459768	-1.12102	5.01812	24.6684	6.80902e-07	3.76854e-05
ENSGMOG00000005244	ENSG00000052126	PLEKHA5		pleckstrin homology domain containing A5 [Source:NCBI gene (formerly Entrezgene);Acc:115550393]		0.503189	-0.990827	5.3449	20.5283	5.8755e-06	0.000216028
ENSGMOG00000012229	ENSG00000205560	CPT1B	cpt1b	carnitine palmitoyltransferase 1B (muscle) [Source:ZFIN;Acc:ZDB-GENE-041010-9]	ENSDARG00000058285	16.64	4.05659	5.3128	61.0293	5.6231e-15	3.66978e-12
ENSGMOG00000036344			si:dkey-73n10.1	chromosome 9 C15orf39 homolog [Source:NCBI gene (formerly Entrezgene);Acc:115550802]	ENSDARG00000069168	0.527379	-0.923087	4.5669	9.37011	0.00220552	0.0219334
ENSGMOG00000008351	ENSG00000074696	HACD3	hacd3	3-hydroxyacyl-CoA dehydratase 3 [Source:NCBI gene;Acc:393441]	ENSDARG00000016038	0.5349	-0.90266	4.58058	9.57013	0.00197769	0.0202992
ENSGMOG00000012224	ENSG00000086475	SEPHS1	sephs1	selenophosphate synthetase 1 [Source:NCBI gene (formerly Entrezgene);Acc:115551358]	ENSDARG00000058292	3.07766	1.62183	2.63058	17.4809	2.90204e-05	0.00079466
ENSGMOG00000012213	ENSG00000165626	BEND7	BEND7		ENSDARG00000063186	66.2894	6.05071	-1.79732	19.8406	8.41735e-06	0.000294288
ENSGMOG00000004527	ENSG00000133858	ZFC3H1		zinc finger C3H1-type containing [Source:NCBI gene (formerly Entrezgene);Acc:115550546]		1.53952	0.622478	5.80677	8.7733	0.00305671	0.0279657
ENSGMOG00000004676	ENSG00000121749	TBC1D15	tbc1d15		ENSDARG00000057218	1.57187	0.652477	6.03345	10.414	0.00125064	0.0144046
ENSGMOG00000001826	ENSG00000159625	DRC7	ccdc135	coiled-coil domain containing 135 [Source:NCBI gene (formerly Entrezgene);Acc:115551333]	ENSDARG00000100231	0.180174	-2.47253	2.99066	17.892	2.33804e-05	0.000672409
ENSGMOG00000004195	ENSG00000213398	LCAT	lcat	lecithin-cholesterol acyltransferase [Source:NCBI gene (formerly Entrezgene);Acc:115551351]	ENSDARG00000099424	0.266805	-1.90614	7.49156	16.293	5.42641e-05	0.0013076
ENSGMOG00000028432	ENSG00000110427	KIAA1549L	kiaa1549la		ENSDARG00000062477	0.2314	-2.11154	-0.428352	15.3926	8.73278e-05	0.00190769
ENSGMOG00000035520				pleckstrin homology domain containing, family A member 7a [Source:NCBI gene;Acc:571486]		0.592401	-0.755355	5.38846	10.1065	0.00147746	0.0163775
ENSGMOG00000011079	ENSG00000184903	IMMP2L	immp2l	inner mitochondrial membrane peptidase subunit 2 [Source:NCBI gene (formerly Entrezgene);Acc:115551155]	ENSDARG00000004925	1.61552	0.691995	3.32648	9.16186	0.00247112	0.0236855
ENSGMOG00000016975	ENSG00000110092	CCND1		G1/S-specific cyclin-D1-like [Source:NCBI gene (formerly Entrezgene);Acc:115550761]		0.147493	-2.76128	4.16532	24.235	8.52695e-07	4.51208e-05
ENSGMOG00000017517	ENSG00000134574	DDB2	ddb2	damage-specific DNA binding protein 2 [Source:NCBI gene;Acc:100004133]	ENSDARG00000041140	1.62842	0.703474	2.33566	8.93723	0.00279416	0.0259425
ENSGMOG00000017597	ENSG00000177830	CHID1	chid1	chitinase domain containing 1 [Source:NCBI gene (formerly Entrezgene);Acc:115551195]	ENSDARG00000069673	1.72592	0.787366	5.46247	13.6523	0.000219966	0.00397386
ENSGMOG00000003963	ENSG00000197535	MYO5A	myo5ab	unconventional myosin-Va-like [Source:NCBI gene (formerly Entrezgene);Acc:115550650]	ENSDARG00000025218	0.469649	-1.09034	2.38136	7.40473	0.00650527	0.048117
ENSGMOG00000016133	ENSG00000087237	CETP	cetp		ENSDARG00000030872	0.397224	-1.33198	7.52819	26.2376	3.01883e-07	1.87635e-05
ENSGMOG00000009184	ENSG00000136381	IREB2	ireb2	iron-responsive element binding protein 2 [Source:NCBI gene (formerly Entrezgene);Acc:115550933]	ENSDARG00000021466	0.571033	-0.808353	5.87486	25.5383	4.33689e-07	2.5927e-05
ENSGMOG00000017728	ENSG00000177106	EPS8L2	eps8b	EPS8 like 2 [Source:NCBI gene (formerly Entrezgene);Acc:115551178]	ENSDARG00000069011	0.553514	-0.853309	6.97191	15.1701	9.82451e-05	0.00208276
ENSGMOG00000016032	ENSG00000189431	RASSF10		Ras association domain family member 10a [Source:NCBI gene (formerly Entrezgene);Acc:115551028]		0.620489	-0.688521	2.97673	11.8943	0.000563067	0.00802255
ENSGMOG00000004593	ENSG00000075234	TTC38	ttc38	tetratricopeptide repeat domain 38 [Source:NCBI gene (formerly Entrezgene);Acc:115550306]	ENSDARG00000042188	0.358093	-1.48159	5.89408	20.5672	5.75755e-06	0.000212395
ENSGMOG00000036034	ENSG00000167208	SNX20	snx20	sorting nexin 20 [Source:NCBI gene (formerly Entrezgene);Acc:115551057]	ENSDARG00000045554	2.43054	1.28128	2.98635	8.57529	0.00340756	0.0303186
ENSGMOG00000036393						3.17467	1.66661	0.146949	13.2615	0.000270917	0.0046748
ENSGMOG00000036760			si:ch211-256e16.11	neoverrucotoxin subunit beta-like [Source:NCBI gene (formerly Entrezgene);Acc:115550890]	ENSDARG00000100690	0.500888	-0.99744	8.55765	13.4111	0.000250139	0.00439723
ENSGMOG00000003763	ENSG00000168807	SNTB2	sntb2	syntrophin, beta 2 [Source:NCBI gene (formerly Entrezgene);Acc:115551104]	ENSDARG00000051763	0.558813	-0.839564	5.1552	11.9111	0.000558009	0.00797454
ENSGMOG00000005683	ENSG00000121691	CAT	cat	catalase [Source:NCBI gene (formerly Entrezgene);Acc:115550587]	ENSDARG00000104702	0.341025	-1.55205	7.60405	34.3743	4.54684e-09	5.65216e-07
ENSGMOG00000036210	ENSG00000121691	CAT	cat		ENSDARG00000104702	0.244792	-2.03037	1.03048	13.5658	0.000230344	0.0041184
ENSGMOG00000013175	ENSG00000129757	CDKN1C	cdkn1ca	cyclin-dependent kinase inhibitor 1C-like [Source:NCBI gene (formerly Entrezgene);Acc:115551232]	ENSDARG00000010878	0.493917	-1.01766	2.57223	8.40288	0.00374626	0.0323828
ENSGMOG00000013189	ENSG00000174915	PTDSS2	ptdss2	phosphatidylserine synthase 2 [Source:NCBI gene (formerly Entrezgene);Acc:115551319]	ENSDARG00000101018	2.0605	1.043	5.96094	15.7403	7.26576e-05	0.00163982
ENSGMOG00000015342	ENSG00000100884	CPNE6	cpne8	copine VIII [Source:ZFIN;Acc:ZDB-GENE-100809-1]	ENSDARG00000025189	0.449918	-1.15226	0.666388	7.82557	0.00515123	0.0408446
ENSGMOG00000034347						0.417791	-1.25915	5.47219	14.2401	0.000160908	0.00311385
ENSGMOG00000008144	ENSG00000157350	ST3GAL2	st3gal2	ST3 beta-galactoside alpha-2,3-sialyltransferase 2 [Source:ZFIN;Acc:ZDB-GENE-050419-181]	ENSDARG00000112898	0.302245	-1.72621	5.49174	35.3348	2.77623e-09	4.06393e-07
ENSGMOG00000008107	ENSG00000140525	FANCI	fanci	FA complementation group I [Source:NCBI gene (formerly Entrezgene);Acc:115551458]	ENSDARG00000026224	2.12142	1.08503	2.9799	20.3364	6.49535e-06	0.000236048
ENSGMOG00000008100	ENSG00000140521	POLG	polg	polymerase (DNA directed), gamma [Source:ZFIN;Acc:ZDB-GENE-060303-1]	ENSDARG00000060951	1.5468	0.629282	3.70485	8.19754	0.00419472	0.0350784
ENSGMOG00000007084				uncharacterized LOC115550446 [Source:NCBI gene (formerly Entrezgene);Acc:115550446]		0.314804	-1.66747	3.55422	15.8626	6.81133e-05	0.00156202
ENSGMOG00000025326						0.0185515	-5.75232	6.75983	11.6658	0.000636601	0.00880472
ENSGMOG00000000154	ENSG00000159398	CES5A	ces3	carboxylesterase 3 [Source:ZFIN;Acc:ZDB-GENE-030131-9563]	ENSDARG00000041595	0.261686	-1.93409	7.15822	10.5203	0.00118068	0.0137392
ENSGMOG00000014309	ENSG00000141076	UTP4	utp4	UTP4 small subunit processome component [Source:HGNC Symbol;Acc:HGNC:1983]	ENSDARG00000017675	1.80378	0.85102	4.40154	7.65496	0.00566165	0.0436624
ENSGMOG00000022462	ENSG00000170776	AKAP13	si:dkey-172h23.2		ENSDARG00000023868	0.3794	-1.39821	1.12957	7.66912	0.00561737	0.0434235
ENSGMOG00000009229						0.655307	-0.609757	4.53445	8.23532	0.00410828	0.03454
ENSGMOG00000009219	ENSG00000183655	KLHL25	enc2	kelch-like protein 25 [Source:NCBI gene (formerly Entrezgene);Acc:115550798]	ENSDARG00000102418	0.491399	-1.02503	3.23028	26.7125	2.36083e-07	1.50316e-05
ENSGMOG00000018663	ENSG00000228716	DHFR	zgc:153031	dihydrofolate reductase [Source:NCBI gene (formerly Entrezgene);Acc:115550820]	ENSDARG00000068876	0.566299	-0.820364	4.0897	9.0396	0.00264194	0.0248981
ENSGMOG00000005093	ENSG00000093072	ADA2	ada2a	adenosine deaminase 2a [Source:NCBI gene (formerly Entrezgene);Acc:115550428]	ENSDARG00000051746	0.525608	-0.927941	6.67598	11.8728	0.000569596	0.00807384
ENSGMOG00000004932	ENSG00000099968	BCL2L13	bcl2l13	BCL2 like 13 [Source:NCBI gene (formerly Entrezgene);Acc:115550609]	ENSDARG00000062370	0.593797	-0.751958	4.54642	12.6014	0.000385449	0.00609211
ENSGMOG00000003867	ENSG00000128833	MYO5C	myo5c	myosin VC [Source:ZFIN;Acc:ZDB-GENE-131127-196]	ENSDARG00000104235	0.291873	-1.77659	4.1751	31.8152	1.69563e-08	1.6723e-06
ENSGMOG00000014723	ENSG00000198822	GRM3	grm3		ENSDARG00000031712	0.358437	-1.48021	6.23293	29.2814	6.25927e-08	5.00199e-06
ENSGMOG00000002127	ENSG00000164659	ELAPOR2		endosome-lysosome associated apoptosis and autophagy regulator family member 2a [Source:NCBI gene (formerly Entrezgene);Acc:115550562]		0.449811	-1.15261	4.5336	11.9276	0.000553075	0.00793412
ENSGMOG00000001097	ENSG00000111276	CDKN1B	cdkn1bb	cyclin-dependent kinase inhibitor 1Bb [Source:NCBI gene (formerly Entrezgene);Acc:115550556]	ENSDARG00000054271	0.552114	-0.856961	4.68439	9.47849	0.00207895	0.0210081
ENSGMOG00000016996	ENSG00000158715	SLC45A3	zgc:77158		ENSDARG00000013784	0.582634	-0.779339	1.98157	11.0934	0.000866367	0.0109878
ENSGMOG00000013654						0.2857	-1.80743	8.02517	27.0815	1.95059e-07	1.3226e-05
ENSGMOG00000004562	ENSG00000068438	FTSJ1	ftsj1	FtsJ RNA 2'-O-methyltransferase 1 [Source:NCBI gene (formerly Entrezgene);Acc:115550357]	ENSDARG00000057089	2.09488	1.06687	3.43004	21.9059	2.86355e-06	0.000123219
ENSGMOG00000023135	ENSG00000167244	IGF2	igf2b	insulin-like growth factor 2b [Source:NCBI gene (formerly Entrezgene);Acc:115550672]	ENSDARG00000033307	0.445557	-1.16632	6.19813	17.0202	3.69846e-05	0.000967095
ENSGMOG00000006500	ENSG00000137860	SLC28A2	slc28a1	solute carrier family 28 member 1 [Source:NCBI gene (formerly Entrezgene);Acc:115550976]	ENSDARG00000060879	2.40635	1.26685	3.01468	9.29898	0.00229281	0.022558
ENSGMOG00000006679	ENSG00000198841	KTI12	kti12	KTI12 chromatin associated homolog [Source:NCBI gene (formerly Entrezgene);Acc:115551214]	ENSDARG00000054301	1.60433	0.681971	2.41714	8.25425	0.00406566	0.0342575
ENSGMOG00000017866	ENSG00000230667	SETSIP	nap1l4a	nucleosome assembly protein 1-like 4a [Source:NCBI gene (formerly Entrezgene);Acc:115550272]	ENSDARG00000070560	1.82193	0.865468	5.80851	11.2299	0.000804909	0.0104192
ENSGMOG00000004390	ENSG00000205832	C16orf96	zp2.2		ENSDARG00000105346	10761.7	13.3936	10.2981	85.5317	2.28014e-20	3.24672e-17
ENSGMOG00000022395	ENSG00000151135	TMEM263	tmem263	transmembrane protein 263 [Source:NCBI gene (formerly Entrezgene);Acc:115551166]	ENSDARG00000030465	6.35439	2.66775	6.23083	71.9786	2.17545e-17	1.70371e-14
ENSGMOG00000019196			ckmt1	creatine kinase U-type, mitochondrial-like [Source:NCBI gene (formerly Entrezgene);Acc:115551044]	ENSDARG00000016598	9.04669	3.17739	-1.37094	10.17	0.00142742	0.0159583
ENSGMOG00000004142	ENSG00000110841	PPFIBP1	ppfibp1b	PPFIA binding protein 1b [Source:ZFIN;Acc:ZDB-GENE-060503-47]	ENSDARG00000100057	2.61536	1.38701	6.48214	29.4107	5.8553e-08	4.82692e-06
ENSGMOG00000012460	ENSG00000179104	TMTC2	tmtc2b	transmembrane O-mannosyltransferase targeting cadherins 2b [Source:NCBI gene (formerly Entrezgene);Acc:115550296]	ENSDARG00000035273	0.505225	-0.985002	2.92584	12.3014	0.000452624	0.00688285
ENSGMOG00000001004	ENSG00000159792	PSKH1	pskh1	protein serine kinase H1 [Source:NCBI gene (formerly Entrezgene);Acc:115550528]	ENSDARG00000056713	0.514143	-0.95976	4.42005	33.9054	5.78593e-09	6.97116e-07
ENSGMOG00000003652	ENSG00000187510	PLEKHG7	plekhg7	pleckstrin homology domain containing, family G (with RhoGef domain) member 7 [Source:ZFIN;Acc:ZDB-GENE-070410-15]	ENSDARG00000062855	3.71782	1.89446	4.68706	21.9262	2.83344e-06	0.00012226
ENSGMOG00000006930	ENSG00000069667	RORA	roraa	RAR-related orphan receptor A, paralog a [Source:NCBI gene (formerly Entrezgene);Acc:115550235]	ENSDARG00000031768	0.36955	-1.43616	1.73277	8.46264	0.00362515	0.0316151
ENSGMOG00000028912				small nucleolar RNA SNORA3/SNORA45 family [Source:NCBI gene (formerly Entrezgene);Acc:115551697]		2.44716	1.29111	-0.443925	9.43115	0.0021333	0.0214467
ENSGMOG00000000639				ethanolamine kinase 1-like [Source:NCBI gene (formerly Entrezgene);Acc:115551442]		0.390935	-1.355	6.94758	17.3416	3.12278e-05	0.000840413
ENSGMOG00000032538	ENSG00000129911	KLF16	klf13	Kruppel-like factor 13 [Source:NCBI gene (formerly Entrezgene);Acc:115550519]	ENSDARG00000061368	2.75154	1.46024	4.76882	10.1088	0.00147559	0.0163684
ENSGMOG00000014512	ENSG00000177951	BET1L		Bet1 golgi vesicular membrane trafficking protein-like [Source:NCBI gene (formerly Entrezgene);Acc:115550373]		1.68252	0.750626	2.68564	9.70845	0.00183423	0.0192686
ENSGMOG00000010875	ENSG00000008311	AASS	aass	aminoadipate-semialdehyde synthase [Source:ZFIN;Acc:ZDB-GENE-061220-8]	ENSDARG00000051816	3.16449	1.66197	6.58452	18.876	1.39495e-05	0.000447729
ENSGMOG00000001299			zgc:136858	Indigoidine_A and YeiC_kinase_like domain-containing protein [Source:NCBI gene (formerly Entrezgene);Acc:115550859]	ENSDARG00000070830	0.247255	-2.01593	4.96007	31.7271	1.77426e-08	1.7267e-06
ENSGMOG00000001392	ENSG00000285854		ldhbb	lactate dehydrogenase Bb [Source:NCBI gene (formerly Entrezgene);Acc:115550664]	ENSDARG00000071076	0.427527	-1.22591	11.5305	12.7883	0.000348786	0.00566644
ENSGMOG00000001414	ENSG00000111711	GOLT1B	golt1bb	golgi transport 1Bb [Source:NCBI gene (formerly Entrezgene);Acc:115550668]	ENSDARG00000059308	3.48817	1.80247	2.38201	31.9917	1.54831e-08	1.56459e-06
ENSGMOG00000024441						0.164933	-2.60005	-0.93696	8.67492	0.0032262	0.0291418
ENSGMOG00000019477	ENSG00000119772	DNMT3A	dnmt3ab	DNA (cytosine-5-)-methyltransferase 3 alpha b [Source:ZFIN;Acc:ZDB-GENE-050314-3]	ENSDARG00000015566	0.597295	-0.743486	2.32163	7.54673	0.00601189	0.045512
ENSGMOG00000002133			soul3	heme-binding protein soul3 [Source:NCBI gene (formerly Entrezgene);Acc:115544187]	ENSDARG00000102257	0.36113	-1.46941	4.75414	22.1962	2.46157e-06	0.000109223
ENSGMOG00000028257	ENSG00000197119	SLC25A29	SLC25A29	solute carrier family 25 member 29 [Source:NCBI gene (formerly Entrezgene);Acc:115544184]	ENSDARG00000098849	2.59764	1.3772	1.29904	9.22799	0.00238343	0.023173
ENSGMOG00000017704	ENSG00000134318	ROCK2	rock2a	rho-associated, coiled-coil containing protein kinase 2a [Source:NCBI gene (formerly Entrezgene);Acc:115544429]	ENSDARG00000017500	0.668193	-0.581663	4.97537	11.6986	0.000625486	0.00873918
ENSGMOG00000008527			zgc:101744	HVA22/TB2/DP1 family protein [Source:NCBI gene (formerly Entrezgene);Acc:115544279]	ENSDARG00000038694	2.7155	1.44122	3.58781	12.5413	0.000398049	0.00624713
ENSGMOG00000012068			gna11b	guanine nucleotide binding protein (G protein), alpha 11b (Gq class) [Source:NCBI gene (formerly Entrezgene);Acc:115544135]	ENSDARG00000053326	0.653812	-0.613052	1.90718	9.00441	0.0026933	0.0252002
ENSGMOG00000019502	ENSG00000155906	RMND1	rmnd1	required for meiotic nuclear division 1 homolog [Source:NCBI gene (formerly Entrezgene);Acc:115544026]	ENSDARG00000027465	1.73787	0.797317	3.50518	14.0989	0.000173448	0.003301
ENSGMOG00000023572			si:dkey-56i24.1	uncharacterized LOC115544128 [Source:NCBI gene (formerly Entrezgene);Acc:115544128]	ENSDARG00000078152	0.36352	-1.45989	6.02735	29.9692	4.38966e-08	3.81973e-06
ENSGMOG00000035278						0.0808278	-3.629	-1.56857	8.06366	0.00451618	0.0371517
ENSGMOG00000028447	ENSG00000169504	CLIC4	clic4	chloride intracellular channel 4 [Source:NCBI gene (formerly Entrezgene);Acc:115544357]	ENSDARG00000022995	0.413727	-1.27325	6.12834	26.8815	2.16318e-07	1.40356e-05
ENSGMOG00000015863	ENSG00000205659	LIN52	lin52		ENSDARG00000070833	1.8884	0.917162	2.36735	12.3527	0.000440356	0.00674223
ENSGMOG00000023984	ENSG00000174197	MGA	mgaa		ENSDARG00000078784	0.56261	-0.829794	1.10012	7.84121	0.00510685	0.0406446
ENSGMOG00000009130			marcksl1a	MARCKS-like 1a [Source:NCBI gene (formerly Entrezgene);Acc:115544564]	ENSDARG00000039034	0.616746	-0.697251	4.38218	10.039	0.00153263	0.0168579
ENSGMOG00000006507	ENSG00000137814	HAUS2	si:dkey-170l10.1		ENSDARG00000036781	2.2714	1.18358	1.123	15.0399	0.000105261	0.00221303
ENSGMOG00000014010	ENSG00000258466		rdh12	retinol dehydrogenase 12 [Source:ZFIN;Acc:ZDB-GENE-040718-9]	ENSDARG00000018069	0.32094	-1.63962	4.2854	15.393	8.73098e-05	0.00190769
ENSGMOG00000003758	ENSG00000068078	FGFR3	fgfr3	fibroblast growth factor receptor 3 [Source:NCBI gene;Acc:58129]	ENSDARG00000004782	0.485507	-1.04244	3.69172	18.0117	2.1955e-05	0.000636818
ENSGMOG00000026913	ENSG00000133961	NUMB	numb		ENSDARG00000027279	0.445078	-1.16787	3.39888	25.4109	4.63285e-07	2.71776e-05
ENSGMOG00000003025	ENSG00000100626	GALNT16	galnt16	UDP-N-acetyl-alpha-D-galactosamine:polypeptide N-acetylgalactosaminyltransferase 16 [Source:NCBI gene (formerly Entrezgene);Acc:115544064]	ENSDARG00000053190	0.284764	-1.81216	4.62962	33.7765	6.18211e-09	7.39163e-07
ENSGMOG00000035902	ENSG00000025039	RRAGD	rragd	ras-related GTP binding D [Source:NCBI gene (formerly Entrezgene);Acc:115544037]	ENSDARG00000006279	0.463091	-1.11063	1.39136	9.20725	0.00241059	0.0233501
ENSGMOG00000016277	ENSG00000139998	RAB15		ras-related protein Rab-15-like [Source:NCBI gene (formerly Entrezgene);Acc:115543860]		0.458861	-1.12387	2.82159	7.50966	0.0061369	0.0462126
ENSGMOG00000015101	ENSG00000198208	RPS6KL1	rps6kl1	ribosomal protein S6 kinase-like 1 [Source:NCBI gene (formerly Entrezgene);Acc:115543909]	ENSDARG00000079024	0.451356	-1.14766	2.33378	14.4712	0.000142316	0.0028324
ENSGMOG00000010752	ENSG00000139970	RTN1	rtn1b	reticulon 1a [Source:NCBI gene (formerly Entrezgene);Acc:115543959]	ENSDARG00000021143	5.91292	2.56387	9.06776	88.6073	4.8152e-21	8.38005e-18
ENSGMOG00000017760	ENSG00000162976	SLC66A3	slc66a3	solute carrier family 66 member 3 [Source:NCBI gene (formerly Entrezgene);Acc:115544431]	ENSDARG00000054251	1.55741	0.63915	3.27293	8.63534	0.00329704	0.029645
ENSGMOG00000034086	ENSG00000075426	FOSL2	fosl2	FOS like 2, AP-1 transcription factor subunit [Source:NCBI gene (formerly Entrezgene);Acc:115543839]	ENSDARG00000040623	0.289868	-1.78653	3.48926	11.3093	0.000771194	0.0100667
ENSGMOG00000010197	ENSG00000196616	ADH1B	adh8a	alcohol dehydrogenase 1 [Source:NCBI gene (formerly Entrezgene);Acc:115543782]	ENSDARG00000091211	0.387982	-1.36594	10.0782	28.0647	1.17326e-07	8.62758e-06
ENSGMOG00000004269	ENSG00000115758	ODC1	odc1	ornithine decarboxylase 1 [Source:NCBI gene (formerly Entrezgene);Acc:115543922]	ENSDARG00000007377	2.84752	1.50971	5.82804	13.7229	0.000211859	0.00388111
ENSGMOG00000020045	ENSG00000162975	KCNF1	kcnf1b	potassium voltage-gated channel modifier subfamily F member 1 [Source:HGNC Symbol;Acc:HGNC:6246]	ENSDARG00000027285	0.178021	-2.48988	-1.16888	11.5304	0.000684684	0.00922115
ENSGMOG00000004366	ENSG00000124615	MOCS1	mocs1	molybdenum cofactor synthesis 1 [Source:NCBI gene (formerly Entrezgene);Acc:115543916]	ENSDARG00000078479	0.38214	-1.38783	5.40781	17.5375	2.81701e-05	0.000775446
ENSGMOG00000005281	ENSG00000100591	AHSA1	ahsa1b		ENSDARG00000100317	1.9932	0.995085	5.17105	12.5613	0.000393828	0.00619953
ENSGMOG00000010649	ENSG00000151413	NUBPL	nubpl	nucleotide binding protein-like [Source:NCBI gene (formerly Entrezgene);Acc:115544482]	ENSDARG00000054821	1.61532	0.69182	3.08204	13.5459	0.000232796	0.0041388
ENSGMOG00000023306						0.592947	-0.754026	7.6466	8.51261	0.00352693	0.0310699
ENSGMOG00000026373						0.525882	-0.92719	6.21	26.8767	2.16856e-07	1.40356e-05
ENSGMOG00000015643	ENSG00000165898	ISCA2	isca2	iron-sulfur cluster assembly 2 [Source:NCBI gene (formerly Entrezgene);Acc:115544114]	ENSDARG00000038154	1.79371	0.842947	4.34986	34.9485	3.38547e-09	4.73452e-07
ENSGMOG00000007539	ENSG00000100852	ARHGAP5	arhgap5	Rho GTPase activating protein 5 [Source:NCBI gene (formerly Entrezgene);Acc:115544459]	ENSDARG00000061294	0.58759	-0.767117	4.6015	29.8767	4.60401e-08	3.98412e-06
ENSGMOG00000032135	ENSG00000156030	MIDEAS	elmsan1b	ELM2 and Myb/SANT-like domain containing 1b [Source:ZFIN;Acc:ZDB-GENE-131121-13]	ENSDARG00000053864	0.630457	-0.66553	3.13464	10.9076	0.000957707	0.0118479
ENSGMOG00000007137	ENSG00000137842	TMEM62	tmem62	transmembrane protein 62 [Source:ZFIN;Acc:ZDB-GENE-040426-1837]	ENSDARG00000053890	1.65753	0.729033	3.99127	10.39	0.00126698	0.0145382
ENSGMOG00000007102						0.455041	-1.13593	1.47963	9.33786	0.00224467	0.0222099
ENSGMOG00000025339				nascent polypeptide-associated complex subunit alpha, muscle-specific form-like [Source:NCBI gene (formerly Entrezgene);Acc:115544547]		0.4839	-1.04722	6.34294	21.6613	3.2528e-06	0.000135863
ENSGMOG00000035415			tdgf1	teratocarcinoma-derived growth factor 1 [Source:NCBI gene (formerly Entrezgene);Acc:115544296]	ENSDARG00000035095	0.512124	-0.965435	3.92331	11.3947	0.00073652	0.00971958
ENSGMOG00000013757	ENSG00000163581	SLC2A2	slc2a2	solute carrier family 2 member 2 [Source:NCBI gene (formerly Entrezgene);Acc:115543529]	ENSDARG00000056196	0.307722	-1.7003	7.50828	34.4165	4.4494e-09	5.57528e-07
ENSGMOG00000011649	ENSG00000100714	MTHFD1	mthfd1b	methylenetetrahydrofolate dehydrogenase (NADP+ dependent) 1b [Source:NCBI gene (formerly Entrezgene);Acc:115544550]	ENSDARG00000040492	0.275271	-1.86107	7.61958	37.6603	8.42024e-10	1.71281e-07
ENSGMOG00000010540	ENSG00000011114	BTBD7	btbd7	BTB domain containing 7 [Source:HGNC Symbol;Acc:HGNC:18269]	ENSDARG00000003069	0.476975	-1.06801	4.01198	24.8148	6.311e-07	3.58149e-05
ENSGMOG00000010561	ENSG00000100605	ITPK1	itpk1b	inositol-tetrakisphosphate 1-kinase b [Source:NCBI gene (formerly Entrezgene);Acc:115543985]	ENSDARG00000070583	0.66119	-0.596864	3.5689	16.0839	6.05982e-05	0.00142729
ENSGMOG00000010628	ENSG00000159733	ZFYVE28	zfyve28	zinc finger, FYVE domain containing 28 [Source:NCBI gene (formerly Entrezgene);Acc:115543951]	ENSDARG00000060430	0.336964	-1.56933	4.94099	27.9734	1.22993e-07	9.00209e-06
ENSGMOG00000013763	ENSG00000140092	FBLN5	fbln5	fibulin 5 [Source:ZFIN;Acc:ZDB-GENE-041010-54]	ENSDARG00000039273	0.279996	-1.83652	4.84145	42.7078	6.35582e-11	1.87832e-08
ENSGMOG00000004215			sult3st4		ENSDARG00000040781	0.365945	-1.4503	4.99245	15.8138	6.98918e-05	0.00159579
ENSGMOG00000009788	ENSG00000112297	CRYBG1	crybg1a		ENSDARG00000031782	0.425915	-1.23136	6.00371	33.6193	6.70233e-09	7.83423e-07
ENSGMOG00000001208	ENSG00000131969	ABHD12B		abhydrolase domain containing 12B [Source:NCBI gene (formerly Entrezgene);Acc:115544079]		1.83501	0.875786	2.09476	11.2915	0.000778616	0.0101375
ENSGMOG00000001222	ENSG00000100504	PYGL	pygl	phosphorylase, glycogen, liver [Source:ZFIN;Acc:ZDB-GENE-041205-1]	ENSDARG00000002197	0.406864	-1.29738	8.82361	12.6965	0.000366344	0.00587511
ENSGMOG00000013134	ENSG00000117691	NENF	nenf	neudesin neurotrophic factor [Source:NCBI gene (formerly Entrezgene);Acc:115543887]	ENSDARG00000040192	2.17306	1.11973	2.32812	21.0349	4.50996e-06	0.000175284
ENSGMOG00000013057	ENSG00000198919	DZIP3	zmp:0000000662	RING finger protein 145-like [Source:NCBI gene (formerly Entrezgene);Acc:115543408]	ENSDARG00000056829	1.64365	0.716905	4.15815	8.14462	0.0043189	0.03583
ENSGMOG00000018878	ENSG00000115828	QPCT	qpct	glutaminyl-peptide cyclotransferase [Source:ZFIN;Acc:ZDB-GENE-130827-1]	ENSDARG00000089717	0.386976	-1.36968	8.95252	29.301	6.19643e-08	4.98707e-06
ENSGMOG00000032728	ENSG00000144035	NAT8	si:ch211-195e19.1	probable N-acetyltransferase CML1 [Source:NCBI gene (formerly Entrezgene);Acc:115544451]	ENSDARG00000078991	1.66478	0.735329	2.91748	11.4271	0.000723791	0.00959115
ENSGMOG00000018970	ENSG00000117308	GALE	gale	UDP-galactose-4-epimerase [Source:NCBI gene (formerly Entrezgene);Acc:115543742]	ENSDARG00000002401	2.32774	1.21893	5.04773	19.9499	7.94989e-06	0.000280449
ENSGMOG00000001292	ENSG00000115282	TTC31	si:dkey-33c12.4		ENSDARG00000057890	2.657	1.4098	4.82602	24.5439	7.26376e-07	3.95979e-05
ENSGMOG00000012801	ENSG00000203705	TATDN3	TATDN3	TatD DNase domain containing 3 [Source:NCBI gene (formerly Entrezgene);Acc:115543809]	ENSDARG00000044072	1.57958	0.659541	3.30556	12.171	0.000485394	0.00721321
ENSGMOG00000005213	ENSG00000088812	ATRN	atrn	attractin [Source:ZFIN;Acc:ZDB-GENE-090312-21]	ENSDARG00000062164	0.574669	-0.799196	3.57025	12.9492	0.000320052	0.00532163
ENSGMOG00000023937	ENSG00000140319	SRP14	srp14	signal recognition particle 14 [Source:ZFIN;Acc:ZDB-GENE-050913-131]	ENSDARG00000115987	2.31307	1.20981	2.01303	7.76837	0.00531689	0.0418064
ENSGMOG00000014835	ENSG00000066044	ELAVL1	elavl1a	ELAV like RNA binding protein 1a [Source:NCBI gene (formerly Entrezgene);Acc:115543902]	ENSDARG00000038695	0.648463	-0.624905	3.18395	9.9491	0.00160928	0.0174666
ENSGMOG00000022422			igl1c3		ENSDARG00000078975	2.27776	1.18761	1.98469	11.5203	0.000688391	0.00925517
ENSGMOG00000011429	ENSG00000185100	ADSS1	adss1	adenylosuccinate synthase 1 [Source:NCBI gene (formerly Entrezgene);Acc:115543933]	ENSDARG00000099517	0.562605	-0.829805	4.0916	11.0128	0.000904867	0.0113383
ENSGMOG00000010720	ENSG00000142684	ZNF593	znf593	zinc finger protein 593 [Source:NCBI gene (formerly Entrezgene);Acc:115544331]	ENSDARG00000044102	2.02681	1.01921	5.13239	20.8856	4.87558e-06	0.000186379
ENSGMOG00000011390	ENSG00000203485	INF2	CABZ01060373.1	inverted formin 2 [Source:HGNC Symbol;Acc:HGNC:23791]	ENSDARG00000117069	0.498546	-1.0042	6.7294	18.0459	2.15641e-05	0.000628973
ENSGMOG00000025718			cyp1c2	cytochrome P450, family 1, subfamily C, polypeptide 2 [Source:ZFIN;Acc:ZDB-GENE-050705-1]	ENSDARG00000101789	0.474048	-1.0769	9.02977	20.2563	6.77306e-06	0.000244428
ENSGMOG00000011103	ENSG00000010810	FYN	fynb	FYN proto-oncogene, Src family tyrosine kinase a [Source:NCBI gene (formerly Entrezgene);Acc:115544021]	ENSDARG00000025319	0.346442	-1.52932	5.09016	20.8843	4.87871e-06	0.000186379
ENSGMOG00000026415			zgc:194887	fibrinogen-related domain-containing protein [Source:NCBI gene (formerly Entrezgene);Acc:115543736]	ENSDARG00000098586	0.100949	-3.30831	3.06758	33.1674	8.4556e-09	9.46e-07
ENSGMOG00000011190	ENSG00000119801	YPEL5		protein yippee-like 5 [Source:NCBI gene (formerly Entrezgene);Acc:115543707]		1.52674	0.610456	4.30325	8.45528	0.00363985	0.0316473
ENSGMOG00000011254	ENSG00000168952	STXBP6	stxbp6	syntaxin binding protein 6 (amisyn) [Source:ZFIN;Acc:ZDB-GENE-040625-31]	ENSDARG00000088862	0.259995	-1.94344	3.11294	28.6221	8.79745e-08	6.85544e-06
ENSGMOG00000009867	ENSG00000134146	DPH6	dph6	diphthamine biosynthesis 6 [Source:NCBI gene;Acc:503603]	ENSDARG00000042839	2.03906	1.0279	0.940497	7.34589	0.00672163	0.0491974
ENSGMOG00000009103	ENSG00000166068	SPRED1	spred1	sprouty related EVH1 domain containing 1 [Source:ZFIN;Acc:ZDB-GENE-040426-2338]	ENSDARG00000041449	0.567206	-0.818055	2.41694	10.4537	0.00122405	0.0141389
ENSGMOG00000034890	ENSG00000140009	ESR2	esr2b	estrogen receptor 2b [Source:ZFIN;Acc:ZDB-GENE-030116-1]	ENSDARG00000034181	0.300575	-1.7342	5.56639	39.3444	3.55278e-10	8.36323e-08
ENSGMOG00000018260	ENSG00000185024	BRF1	brf1a		ENSDARG00000017835	2.09215	1.06498	2.24749	11.4872	0.000700764	0.00938126
ENSGMOG00000010039	ENSG00000100664	EIF5	eif5	eukaryotic translation initiation factor 5 [Source:NCBI gene (formerly Entrezgene);Acc:115543648]	ENSDARG00000003681	2.19166	1.13202	7.87314	24.805	6.34335e-07	3.58667e-05
ENSGMOG00000035155	ENSG00000169641	LUZP1	luzp1	leucine zipper protein 1 [Source:NCBI gene (formerly Entrezgene);Acc:115543731]	ENSDARG00000075556	0.4884	-1.03387	2.06442	9.82611	0.00172052	0.0183573
ENSGMOG00000002283	ENSG00000142675	CNKSR1	cnksr1	connector enhancer of kinase suppressor of Ras 1 [Source:NCBI gene (formerly Entrezgene);Acc:115543515]	ENSDARG00000032932	0.424383	-1.23656	3.10938	27.0012	2.03333e-07	1.36687e-05
ENSGMOG00000017994	ENSG00000116701	NCF2	ncf2	neutrophil cytosolic factor 2 [Source:NCBI gene (formerly Entrezgene);Acc:115537129]	ENSDARG00000005821	2.33557	1.22378	4.90066	8.1413	0.00432681	0.0358386
ENSGMOG00000005453	ENSG00000121039	RDH10	rdh10a	retinol dehydrogenase 10a [Source:NCBI gene (formerly Entrezgene);Acc:115536898]	ENSDARG00000058730	1.89378	0.92127	4.49446	10.2932	0.0013352	0.0151545
ENSGMOG00000009482	ENSG00000004468	CD38		ADP-ribosyl cyclase/cyclic ADP-ribose hydrolase 1-like [Source:NCBI gene (formerly Entrezgene);Acc:115537076]		0.531066	-0.913038	7.11771	13.6092	0.000225079	0.00405219
ENSGMOG00000023298	ENSG00000040341	STAU2				0.492701	-1.02122	1.92472	24.187	8.74225e-07	4.594e-05
ENSGMOG00000005428			stau2		ENSDARG00000026801	0.479831	-1.0594	3.75354	33.391	7.53739e-09	8.55493e-07
ENSGMOG00000032841	ENSG00000140396	NCOA2	ncoa2	nuclear receptor coactivator 2 [Source:NCBI gene (formerly Entrezgene);Acc:115536887]	ENSDARG00000017929	0.517534	-0.950274	3.9497	19.752	8.81705e-06	0.000304903
ENSGMOG00000012841			slc51a	solute carrier family 51 subunit alpha [Source:NCBI gene (formerly Entrezgene);Acc:115537055]	ENSDARG00000045306	0.450187	-1.1514	7.42111	20.219	6.90618e-06	0.000247532
ENSGMOG00000003838	ENSG00000092096	SLC22A17				1.89082	0.919013	3.09789	16.1398	5.88351e-05	0.00139293
ENSGMOG00000006464	ENSG00000180900	SCRIB	scrib	scribble planar cell polarity protein [Source:HGNC Symbol;Acc:HGNC:30377]	ENSDARG00000000861	0.461671	-1.11506	5.69262	29.7368	4.94861e-08	4.2125e-06
ENSGMOG00000006345			zgc:195173	uncharacterized LOC115537170 [Source:NCBI gene (formerly Entrezgene);Acc:115537170]	ENSDARG00000077138	0.544755	-0.876322	6.46235	14.8367	0.00011723	0.0024192
ENSGMOG00000006300	ENSG00000164889	SLC4A2	slc4a2b	solute carrier family 4 member 2b [Source:ZFIN;Acc:ZDB-GENE-030429-14]	ENSDARG00000052330	0.422103	-1.24433	5.77461	11.1802	0.000826768	0.0106031
ENSGMOG00000010107	ENSG00000081307	UBA5	uba5	ubiquitin-like modifier activating enzyme 5 [Source:NCBI gene (formerly Entrezgene);Acc:115536881]	ENSDARG00000063588	2.40702	1.26725	5.63957	15.286	9.23982e-05	0.00197709
ENSGMOG00000027092	ENSG00000179041	RRS1	rrs1	ribosome biogenesis regulator 1 homolog [Source:NCBI gene (formerly Entrezgene);Acc:115537728]	ENSDARG00000003941	1.9611	0.971661	5.81449	11.9076	0.00055906	0.00798227
ENSGMOG00000031528	ENSG00000285943		spice1	spindle and centriole associated protein 1 [Source:ZFIN;Acc:ZDB-GENE-041212-64]	ENSDARG00000004647	2.74355	1.45604	0.0316361	9.69142	0.0018513	0.0193705
ENSGMOG00000015425	ENSG00000132932	ATP8A2	atp8a2	ATPase phospholipid transporting 8A2 [Source:NCBI gene (formerly Entrezgene);Acc:115537559]	ENSDARG00000077492	0.514341	-0.959202	6.24333	9.35258	0.00222672	0.0220741
ENSGMOG00000027884			hhla2b.2		ENSDARG00000086254	0.471416	-1.08493	4.76726	22.4024	2.21097e-06	9.95127e-05
ENSGMOG00000027913						0.409834	-1.28689	0.217333	11.3672	0.000747507	0.00982232
ENSGMOG00000030537						0.431028	-1.21415	1.71365	8.51383	0.00352457	0.0310699
ENSGMOG00000036585	ENSG00000106018	VIPR2	vipr2		ENSDARG00000012353	0.341468	-1.55018	4.48556	15.4345	8.54142e-05	0.00187111
ENSGMOG00000030301			si:ch211-140b10.6	si:ch211-140b10.6 [Source:ZFIN;Acc:ZDB-GENE-091204-382]	ENSDARG00000045342	2.18411	1.12705	3.54599	38.8251	4.63525e-10	1.00836e-07
ENSGMOG00000028398	ENSG00000102755	FLT1	flt1	fms related receptor tyrosine kinase 1 [Source:NCBI gene (formerly Entrezgene);Acc:115537470]	ENSDARG00000019371	0.513087	-0.962724	0.618633	8.16018	0.004282	0.0356371
ENSGMOG00000015009	ENSG00000182957	SPATA13	spata13	spermatogenesis associated 13 [Source:ZFIN;Acc:ZDB-GENE-091116-25]	ENSDARG00000062837	0.321903	-1.6353	5.2778	19.746	8.84456e-06	0.000305137
ENSGMOG00000025355	ENSG00000144834	TAGLN3		transgelin 3b [Source:NCBI gene (formerly Entrezgene);Acc:115536975]		0.618012	-0.694294	2.17664	7.80199	0.00521889	0.0411806
ENSGMOG00000006227	ENSG00000082014	SMARCD3	smarcd3b	SWI/SNF related, matrix associated, actin dependent regulator of chromatin, subfamily d, member 3b [Source:ZFIN;Acc:ZDB-GENE-080509-2]	ENSDARG00000019969	0.403499	-1.30936	2.41352	22.3765	2.24095e-06	0.000100573
ENSGMOG00000019213	ENSG00000185946	RNPC3	rnpc3	RNA-binding region (RNP1, RRM) containing 3 [Source:NCBI gene (formerly Entrezgene);Acc:115537476]	ENSDARG00000011247	1.61416	0.690786	4.09909	14.8783	0.000114677	0.0023822
ENSGMOG00000017058	ENSG00000165078	CPA6	cpa6	carboxypeptidase A6 [Source:NCBI gene (formerly Entrezgene);Acc:115537525]	ENSDARG00000012013	0.0325816	-4.9398	0.301215	13.7562	0.000208127	0.00383067
ENSGMOG00000023121			klf6a	Kruppel-like factor 6a [Source:NCBI gene (formerly Entrezgene);Acc:115537611]	ENSDARG00000029072	0.48391	-1.04719	4.61629	10.5516	0.00116088	0.01362
ENSGMOG00000028504	ENSG00000177283	FZD8	fzd8b	frizzled class receptor 8a [Source:ZFIN;Acc:ZDB-GENE-000328-3]	ENSDARG00000038569	5.06421	2.34034	6.83367	79.7113	4.33308e-19	4.84779e-16
ENSGMOG00000009424	ENSG00000114739	ACVR2B	acvr2ba	activin A receptor type 2Ba [Source:NCBI gene (formerly Entrezgene);Acc:115537430]	ENSDARG00000044422	0.546315	-0.872194	2.43114	8.6004	0.00336089	0.030081
ENSGMOG00000014119	ENSG00000093217	XYLB	xylb	xylulokinase homolog (H. influenzae) [Source:ZFIN;Acc:ZDB-GENE-040426-1373]	ENSDARG00000043260	0.436143	-1.19713	4.37838	9.08909	0.00257139	0.0244095
ENSGMOG00000014040	ENSG00000198721	ECI2	eci2	enoyl-CoA delta isomerase 2 [Source:NCBI gene (formerly Entrezgene);Acc:115537431]	ENSDARG00000102412	0.551867	-0.857608	7.6204	12.3282	0.000446165	0.00680457
ENSGMOG00000003877	ENSG00000175600	SUGCT	sugct	succinyl-CoA:glutarate-CoA transferase [Source:NCBI gene (formerly Entrezgene);Acc:115537090]	ENSDARG00000102341	0.407357	-1.29563	1.26285	9.3012	0.00229004	0.022558
ENSGMOG00000000504	ENSG00000166603	MC4R	mc4r		ENSDARG00000015515	0.148392	-2.75252	2.57969	26.4826	2.65926e-07	1.67952e-05
ENSGMOG00000012697						37.0368	5.21089	0.477448	43.7029	3.822e-11	1.19728e-08
ENSGMOG00000025389						4.76138	2.25138	0.147331	19.9596	7.90955e-06	0.000279655
ENSGMOG00000002773	ENSG00000150051	MKX	mkxa	mohawk homeobox a [Source:ZFIN;Acc:ZDB-GENE-080513-1]	ENSDARG00000075450	0.147162	-2.76452	1.82332	16.9453	3.8473e-05	0.000997686
ENSGMOG00000010530	ENSG00000075651	PLD1	pld1b	phospholipase D1b [Source:NCBI gene (formerly Entrezgene);Acc:115537366]	ENSDARG00000057125	0.52209	-0.937631	4.35692	23.7338	1.10625e-06	5.6075e-05
ENSGMOG00000028987	ENSG00000114745	GORASP1	gorasp1b	Golgi reassembly-stacking protein 1-like [Source:NCBI gene (formerly Entrezgene);Acc:115537345]	ENSDARG00000101928	1.55	0.632271	4.35706	9.49241	0.00206323	0.0208762
ENSGMOG00000026143	ENSG00000144655	CSRNP1	csrnp1b	cysteine-serine-rich nuclear protein 1b [Source:NCBI gene (formerly Entrezgene);Acc:115537331]	ENSDARG00000038429	0.233558	-2.09815	4.38472	17.4724	2.91504e-05	0.000795613
ENSGMOG00000026283	ENSG00000219607	PPP1R3G			ENSDARG00000104576	0.486644	-1.03906	6.68934	12.6442	0.000376728	0.00600885
ENSGMOG00000031415	ENSG00000166401	SERPINB8	serpinb1l3		ENSDARG00000014556	1.78161	0.83318	5.21545	7.38784	0.00656662	0.0484698
ENSGMOG00000029261	ENSG00000091656	ZFHX4	zfhx4	zinc finger homeobox 4 [Source:NCBI gene (formerly Entrezgene);Acc:115537287]	ENSDARG00000075542	0.342778	-1.54465	3.74957	34.5799	4.091e-09	5.25224e-07
ENSGMOG00000001972	ENSG00000164749	HNF4G	hnf4g	hepatocyte nuclear factor 4, gamma [Source:NCBI gene (formerly Entrezgene);Acc:115537615]	ENSDARG00000071565	2.24401	1.16608	4.71754	20.739	5.26339e-06	0.000197036
ENSGMOG00000006081	ENSG00000136997	MYC	myca	MYC proto-oncogene, bHLH transcription factor a [Source:NCBI gene;Acc:30686]	ENSDARG00000045695	2.11409	1.08004	4.51863	10.6199	0.00111874	0.0133152
ENSGMOG00000006060	ENSG00000154122	ANKH	ankha	ANKH inorganic pyrophosphate transport regulator [Source:NCBI gene (formerly Entrezgene);Acc:115537133]	ENSDARG00000071724	0.504899	-0.985933	3.20899	8.84683	0.00293599	0.0270349
ENSGMOG00000024584						2.09654	1.06801	2.71174	18.9431	1.34674e-05	0.000437633
ENSGMOG00000013443	ENSG00000085719	CPNE3	cpne3	copine 3 [Source:HGNC Symbol;Acc:HGNC:2316]	ENSDARG00000104177	0.630595	-0.665214	4.72672	15.9341	6.55857e-05	0.00151739
ENSGMOG00000022998	ENSG00000132432	SEC61G	sec61g	SEC61 translocon gamma subunit [Source:ZFIN;Acc:ZDB-GENE-040718-203]	ENSDARG00000018637	1.60802	0.685288	6.99334	7.56204	0.00596106	0.0452365
ENSGMOG00000005420	ENSG00000176890	TYMS	tyms	thymidylate synthetase [Source:NCBI gene (formerly Entrezgene);Acc:115537155]	ENSDARG00000042894	1.85959	0.894984	1.92038	8.24271	0.00409161	0.0344368
ENSGMOG00000009963	ENSG00000167701	GPT	GPT	alanine aminotransferase 2-like [Source:NCBI gene (formerly Entrezgene);Acc:115536954]	ENSDARG00000055642	1.89617	0.923088	7.20969	13.5306	0.000234707	0.00416805
ENSGMOG00000004976	ENSG00000186480	INSIG1	insig1	insulin induced gene 1 [Source:NCBI gene (formerly Entrezgene);Acc:115537162]	ENSDARG00000010658	0.325179	-1.62069	6.20931	9.06747	0.00260196	0.0246251
ENSGMOG00000001880	ENSG00000249915	PDCD6	pdcd6	programmed cell death 6 [Source:NCBI gene (formerly Entrezgene);Acc:115537316]	ENSDARG00000005220	0.428227	-1.22355	4.24166	10.5794	0.00114355	0.0135352
ENSGMOG00000001801	ENSG00000196497	IPO4	ipo4	importin 4 [Source:ZFIN;Acc:ZDB-GENE-041014-307]	ENSDARG00000041493	2.50107	1.32255	4.91011	10.2388	0.00137517	0.0155295
ENSGMOG00000035521	ENSG00000106799	TGFBR1	tgfbr1b	transforming growth factor, beta receptor 1 b [Source:NCBI gene (formerly Entrezgene);Acc:115537411]	ENSDARG00000042259	0.443501	-1.17299	5.06076	35.4714	2.58819e-09	3.93592e-07
ENSGMOG00000013155	ENSG00000108950	FAM20A	CABZ01057057.1	FAM20A golgi associated secretory pathway pseudokinase [Source:HGNC Symbol;Acc:HGNC:23015]	ENSDARG00000111526	3.89448	1.96143	7.98377	59.9275	9.84185e-15	5.92896e-12
ENSGMOG00000009198	ENSG00000113600	C9	c9	complement component C9-like [Source:NCBI gene (formerly Entrezgene);Acc:115531106]	ENSDARG00000016319	0.410721	-1.28377	9.46609	13.4664	0.000242869	0.00428385
ENSGMOG00000035501				C2H2-type zinc finger protein [Source:NCBI gene (formerly Entrezgene);Acc:115531107]		0.186697	-2.42123	5.60605	38.721	4.88915e-10	1.04902e-07
ENSGMOG00000032983	ENSG00000107771	CCSER2	ccser2b		ENSDARG00000091535	0.380946	-1.39234	0.599375	8.26465	0.00404245	0.0341699
ENSGMOG00000036756						0.0352575	-4.82592	4.38998	13.7078	0.000213568	0.00390784
ENSGMOG00000016219	ENSG00000107902	LHPP	lhpp	phospholysine phosphohistidine inorganic pyrophosphate phosphatase [Source:NCBI gene (formerly Entrezgene);Acc:115531116]	ENSDARG00000060196	0.446865	-1.16209	2.39101	7.86106	0.00505107	0.0403519
ENSGMOG00000016244	ENSG00000186603	HPDL	HPDL	4-hydroxyphenylpyruvate dioxygenase-like [Source:NCBI gene (formerly Entrezgene);Acc:115531131]	ENSDARG00000113721	2.34786	1.23135	1.19629	11.5453	0.000679222	0.00917125
ENSGMOG00000003017	ENSG00000131037	EPS8L1	eps8l1b	eps8 like 1b [Source:ZFIN;Acc:ZDB-GENE-050506-143]	ENSDARG00000003313	0.591225	-0.758221	3.81869	8.60493	0.00335254	0.0300577
ENSGMOG00000003060			slc6a16b	sodium-dependent neutral amino acid transporter B(0)AT2-like [Source:NCBI gene (formerly Entrezgene);Acc:115531205]	ENSDARG00000102377	2.70233	1.4342	4.27489	16.9705	3.79646e-05	0.000987773
ENSGMOG00000003628	ENSG00000109089	CDR2L		cerebellar degeneration-related protein 2-like [Source:NCBI gene (formerly Entrezgene);Acc:115531405]		0.492088	-1.02301	0.0675408	11.7915	0.000595003	0.00837334
ENSGMOG00000012818			si:ch211-255p10.4	serine/threonine-protein kinase BRSK2-like [Source:NCBI gene (formerly Entrezgene);Acc:115531176]	ENSDARG00000077124	3.64396	1.86551	-1.43587	8.46765	0.00361519	0.0315634
ENSGMOG00000012827			cpt1cb		ENSDARG00000037943	1.72742	0.788622	3.62009	7.88459	0.00498577	0.0400062
ENSGMOG00000012703	ENSG00000176658	MYO1D	MYO1D		ENSDARG00000036863	0.438407	-1.18966	4.39476	11.6362	0.000646797	0.00886439
ENSGMOG00000003034	ENSG00000005882	PDK2	pdk2a	pyruvate dehydrogenase kinase 2a [Source:NCBI gene (formerly Entrezgene);Acc:115531155]	ENSDARG00000020876	0.577354	-0.792471	5.30999	8.3443	0.00386899	0.0330425
ENSGMOG00000005945	ENSG00000198075	SULT1C4	sult1st6	sulfotransferase 1C2-like [Source:NCBI gene (formerly Entrezgene);Acc:115530703]	ENSDARG00000006811	0.245287	-2.02745	5.45296	32.1459	1.43016e-08	1.48492e-06
ENSGMOG00000033966	ENSG00000198075	SULT1C4	sult1st6	sulfotransferase 1C2-like [Source:NCBI gene (formerly Entrezgene);Acc:115530704]	ENSDARG00000006811	0.322901	-1.63083	3.53029	21.2425	4.04699e-06	0.000160476
ENSGMOG00000012922	ENSG00000086967	MYBPC2	mybpc2b	myosin binding protein Cb [Source:NCBI gene (formerly Entrezgene);Acc:115531247]	ENSDARG00000021265	7.01463	2.81037	2.46409	10.3957	0.00126308	0.0145041
ENSGMOG00000005476	ENSG00000141736	ERBB2	erbb2		ENSDARG00000026294	0.501171	-0.996625	4.63738	21.3942	3.73901e-06	0.00015041
ENSGMOG00000031595	ENSG00000166484	MAPK7	mapk7	mitogen-activated protein kinase 7 [Source:NCBI gene (formerly Entrezgene);Acc:115531194]	ENSDARG00000023110	0.594389	-0.75052	3.62177	11.5597	0.000673969	0.00911604
ENSGMOG00000006570	ENSG00000151665	PIGF	pigf	phosphatidylinositol glycan anchor biosynthesis, class F [Source:ZFIN;Acc:ZDB-GENE-040426-1801]	ENSDARG00000032780	0.571848	-0.806297	3.93246	11.1446	0.00084275	0.0107492
ENSGMOG00000006587	ENSG00000171126	KCNG3	kcng3	potassium voltage-gated channel, subfamily G, member 3 [Source:ZFIN;Acc:ZDB-GENE-111111-9]	ENSDARG00000061622	0.105742	-3.24138	1.73638	33.9092	5.77445e-09	6.97116e-07
ENSGMOG00000006595	ENSG00000057935	MTA3	mta3	metastasis associated 1 family, member 3 [Source:ZFIN;Acc:ZDB-GENE-030131-6485]	ENSDARG00000054903	0.663986	-0.590775	4.94802	10.7398	0.00104858	0.0126533
ENSGMOG00000024264	ENSG00000189420	ZFP92	znf646	zinc finger protein 646 [Source:NCBI gene (formerly Entrezgene);Acc:115530919]	ENSDARG00000061424	0.636151	-0.652558	3.68237	9.41269	0.00215489	0.0215944
ENSGMOG00000014265	ENSG00000179915	NRXN1				0.486671	-1.03898	2.35256	8.04384	0.00456587	0.0374189
ENSGMOG00000032814						0.185545	-2.43016	0.322576	25.4447	4.55257e-07	2.68987e-05
ENSGMOG00000019740	ENSG00000145626	UGT3A1	si:ch73-334d15.1	UDP-glucuronosyltransferase 2B15-like [Source:NCBI gene (formerly Entrezgene);Acc:115531218]	ENSDARG00000061672	0.521059	-0.940483	5.3453	12.2778	0.00045838	0.00692344
ENSGMOG00000008818	ENSG00000263715	LINC02210-CRHR1	crhr1	corticotropin releasing hormone receptor 1 [Source:NCBI gene (formerly Entrezgene);Acc:115531262]	ENSDARG00000003989	0.395325	-1.33889	4.33962	18.5226	1.67905e-05	0.00051066
ENSGMOG00000035228	ENSG00000133030	MPRIP		myosin phosphatase Rho interacting protein [Source:NCBI gene (formerly Entrezgene);Acc:115530771]	ENSDARG00000105209	0.600923	-0.734748	6.02761	16.3109	5.37546e-05	0.00129982
ENSGMOG00000016774	ENSG00000146540	C7orf50	zmp:0000000624	zmp:0000000624 [Source:ZFIN;Acc:ZDB-GENE-130530-627]	ENSDARG00000045254	2.60842	1.38318	4.13475	17.5902	2.73993e-05	0.000762264
ENSGMOG00000029281						1.82201	0.865527	1.97463	10.8427	0.000991862	0.0121088
ENSGMOG00000013359	ENSG00000108852	MPP2	mpp2b	membrane protein, palmitoylated 2b (MAGUK p55 subfamily member 2) [Source:NCBI gene (formerly Entrezgene);Acc:115531379]	ENSDARG00000010957	0.306833	-1.70447	-0.425238	12.0849	0.000508328	0.00742025
ENSGMOG00000013378	ENSG00000255508		tut1	terminal uridylyl transferase 1, U6 snRNA-specific [Source:NCBI gene (formerly Entrezgene);Acc:115531455]	ENSDARG00000057321	3.56601	1.83431	1.62004	15.4591	8.43084e-05	0.00184986
ENSGMOG00000006509	ENSG00000108342	CSF3	csf3a	uncharacterized LOC115531265 [Source:NCBI gene (formerly Entrezgene);Acc:115531265]	ENSDARG00000102211	0.32569	-1.61843	1.6901	26.0581	3.31289e-07	2.0429e-05
ENSGMOG00000006520	ENSG00000008838	MED24	med24	mediator complex subunit 24 [Source:NCBI gene;Acc:323621]	ENSDARG00000099431	0.603434	-0.728732	4.58521	16.4154	5.08693e-05	0.00125081
ENSGMOG00000025250	ENSG00000171988	JMJD1C	jmjd1cb		ENSDARG00000079939	0.638201	-0.647918	5.17776	12.0918	0.000506454	0.0073998
ENSGMOG00000016767	ENSG00000180616	SSTR2	sstr2a	somatostatin receptor 2a [Source:ZFIN;Acc:ZDB-GENE-140130-1]	ENSDARG00000059090	0.423248	-1.24043	6.41124	11.75	0.000608437	0.00853173
ENSGMOG00000022779	ENSG00000141540	TTYH2	ttyh2	tweety family member 2 [Source:NCBI gene (formerly Entrezgene);Acc:115530863]	ENSDARG00000016934	0.489114	-1.03176	5.41266	27.9427	1.2496e-07	9.10351e-06
ENSGMOG00000004107	ENSG00000112531	QKI	qki2	QKI, KH domain containing, RNA binding 2 [Source:NCBI gene (formerly Entrezgene);Acc:115530877]	ENSDARG00000010018	0.540291	-0.888193	5.0692	17.6562	2.64655e-05	0.000745555
ENSGMOG00000001604	ENSG00000141576	RNF157	RNF157		ENSDARG00000057481	0.630765	-0.664826	3.22329	9.58886	0.00195762	0.0201858
ENSGMOG00000001521	ENSG00000156398	SFXN2	sfxn2	sideroflexin 2 [Source:NCBI gene (formerly Entrezgene);Acc:115530825]	ENSDARG00000017960	0.46931	-1.09139	7.08847	7.50516	0.00615225	0.0463021
ENSGMOG00000013525	ENSG00000108669	CYTH1	cyth1b		ENSDARG00000021488	0.488707	-1.03296	2.13409	8.94026	0.00278953	0.0259302
ENSGMOG00000006655	ENSG00000148672	GLUD1	glud1b	glutamate dehydrogenase 1b [Source:NCBI gene (formerly Entrezgene);Acc:115530652]	ENSDARG00000101074	0.320784	-1.64033	7.90652	25.9244	3.55046e-07	2.16421e-05
ENSGMOG00000003054	ENSG00000108465	CDK5RAP3	cdk5rap3	CDK5 regulatory subunit associated protein 3 [Source:NCBI gene (formerly Entrezgene);Acc:115531022]	ENSDARG00000045092	1.97821	0.984195	5.54409	12.1421	0.000492951	0.00729681
ENSGMOG00000002812	ENSG00000090565	RAB11FIP3	rab11fip3	RAB11 family interacting protein 3 (class II) [Source:NCBI gene (formerly Entrezgene);Acc:115531003]	ENSDARG00000016490	0.622416	-0.684049	3.89465	9.94541	0.00161251	0.0174666
ENSGMOG00000007732	ENSG00000166579	NDEL1	ndel1a	nudE neurodevelopment protein 1-like 1a [Source:NCBI gene (formerly Entrezgene);Acc:115531167]	ENSDARG00000010953	2.85353	1.51275	4.67321	29.5091	5.56534e-08	4.61217e-06
ENSGMOG00000000492	ENSG00000259024	TVP23C-CDRT4	tvp23b		ENSDARG00000057060	1.53662	0.619758	5.08416	13.0701	0.000300054	0.00508081
ENSGMOG00000034419	ENSG00000162040	HS3ST6	hs3st3b1b	heparan sulfate (glucosamine) 3-O-sulfotransferase 3B1b [Source:NCBI gene (formerly Entrezgene);Acc:115531148]	ENSDARG00000086645	0.457984	-1.12663	4.55777	54.5379	1.5248e-13	7.96097e-11
ENSGMOG00000005421	ENSG00000107643	MAPK8	mapk8b	mitogen-activated protein kinase 8b [Source:NCBI gene (formerly Entrezgene);Acc:115530917]	ENSDARG00000009870	1.95304	0.96572	5.17048	12.1389	0.000493815	0.00729681
ENSGMOG00000028335	ENSG00000167074	TEF	tefa	TEF transcription factor, PAR bZIP family member a [Source:ZFIN;Acc:ZDB-GENE-990415-264]	ENSDARG00000039117	0.613317	-0.705295	4.99406	7.55406	0.0059875	0.0453931
ENSGMOG00000013196	ENSG00000285304		sh3bp1	SH3-domain binding protein 1 [Source:ZFIN;Acc:ZDB-GENE-121128-2]	ENSDARG00000078119	1.77849	0.83065	2.6616	7.31329	0.00684464	0.0498408
ENSGMOG00000024884	ENSG00000185022	MAFF	maff	v-maf avian musculoaponeurotic fibrosarcoma oncogene homolog F [Source:ZFIN;Acc:ZDB-GENE-040426-1280]	ENSDARG00000028957	0.656372	-0.607414	5.16495	7.79387	0.00524238	0.0413451
ENSGMOG00000013056	ENSG00000103342	GSPT1	gspt1	G1 to S phase transition 1 [Source:NCBI gene (formerly Entrezgene);Acc:115531395]	ENSDARG00000031048	1.55676	0.638546	6.16417	12.1362	0.000494537	0.0073006
ENSGMOG00000010013	ENSG00000141232	TOB1	tob1b	transducer of ERBB2, 1b [Source:ZFIN;Acc:ZDB-GENE-040426-2151]	ENSDARG00000021372	2.161	1.1117	7.5498	9.08095	0.00258286	0.0244771
ENSGMOG00000030393						4.89228	2.29051	0.407956	29.3437	6.06132e-08	4.92964e-06
ENSGMOG00000005961	ENSG00000120054	CPN1	cpn1		ENSDARG00000005185	2.96388	1.56749	9.23433	46.3888	9.69676e-12	3.63936e-09
ENSGMOG00000015474	ENSG00000170921	TANC2	TANC2		ENSDARG00000107441	0.548181	-0.867276	3.37672	11.2012	0.000817457	0.0105208
ENSGMOG00000017676			tha1	threonine aldolase 1 [Source:ZFIN;Acc:ZDB-GENE-040704-14]	ENSDARG00000076225	0.447188	-1.16105	3.5008	9.68602	0.00185675	0.0193882
ENSGMOG00000002993	ENSG00000170190	SLC16A5	slc16a5a	solute carrier family 16 member 5 [Source:NCBI gene (formerly Entrezgene);Acc:115531559]	ENSDARG00000030472	0.41587	-1.2658	4.47168	15.7122	7.37467e-05	0.00165034
ENSGMOG00000003141	ENSG00000059915	PSD	CABZ01068356.1		ENSDARG00000076702	0.516914	-0.952003	1.2059	7.76681	0.00532148	0.0418215
ENSGMOG00000013048	ENSG00000171490	RSL1D1	rsl1d1	ribosomal L1 domain containing 1 [Source:NCBI gene (formerly Entrezgene);Acc:115531397]	ENSDARG00000055868	2.93807	1.55487	5.48157	12.1636	0.000487311	0.00723484
ENSGMOG00000013117	ENSG00000119915	ELOVL3	zgc:92749	elongation of very long chain fatty acids protein 6-like [Source:NCBI gene (formerly Entrezgene);Acc:115531719]	ENSDARG00000012632	0.380998	-1.39214	6.98611	12.3893	0.000431801	0.00663776
ENSGMOG00000028050	ENSG00000153443	UBALD1	ubald1b	UBA-like domain containing 1a [Source:NCBI gene (formerly Entrezgene);Acc:115530972]	ENSDARG00000020976	0.632795	-0.66019	2.05793	7.93422	0.00485086	0.0392656
ENSGMOG00000010659			selenou1b		ENSDARG00000087059	0.381402	-1.39061	5.42618	9.63313	0.00191098	0.0197961
ENSGMOG00000011339			acta2		ENSDARG00000045180	0.357866	-1.48251	4.17733	10.3851	0.00127039	0.0145561
ENSGMOG00000011638	ENSG00000118520	ARG1	arg1		ENSDARG00000057429	0.340395	-1.55472	5.6963	13.2738	0.000269134	0.00466311
ENSGMOG00000024319	ENSG00000152766	ANKRD22	ankrd22	ankyrin repeat domain 22 [Source:ZFIN;Acc:ZDB-GENE-040426-1120]	ENSDARG00000002298	0.59878	-0.739902	5.40631	7.85904	0.00505672	0.0403519
ENSGMOG00000009878	ENSG00000095539	SEMA4G	sema4gb	sema domain, immunoglobulin domain (Ig), transmembrane domain (TM) and short cytoplasmic domain, (semaphorin) 4Gb [Source:NCBI gene (formerly Entrezgene);Acc:115531695]	ENSDARG00000088143	0.455376	-1.13487	5.35087	13.6669	0.000218273	0.00395695
ENSGMOG00000011772						0.405568	-1.30198	1.82896	12.2942	0.000454375	0.00688285
ENSGMOG00000018943	ENSG00000148584	A1CF	a1cf	apobec1 complementation factor [Source:NCBI gene (formerly Entrezgene);Acc:115530758]	ENSDARG00000002968	0.430106	-1.21724	8.23794	23.3734	1.33413e-06	6.57122e-05
ENSGMOG00000005553	ENSG00000171953	ATPAF2	atpaf2	ATP synthase mitochondrial F1 complex assembly factor 2 [Source:NCBI gene (formerly Entrezgene);Acc:115530805]	ENSDARG00000056270	1.66613	0.736501	3.88358	7.82926	0.00514071	0.0407898
ENSGMOG00000005578	ENSG00000175662	TOM1L2	tom1l2	target of myb1 like 2 membrane trafficking protein [Source:NCBI gene (formerly Entrezgene);Acc:115530796]	ENSDARG00000009217	0.648067	-0.625785	5.35083	9.5778	0.00196945	0.0202411
ENSGMOG00000015538	ENSG00000177706	FAM20C		FAM20C golgi associated secretory pathway kinase b [Source:NCBI gene (formerly Entrezgene);Acc:115530795]		0.3939	-1.3441	2.31416	7.71269	0.00548339	0.0426658
ENSGMOG00000014489	ENSG00000161513	FDXR	fdxr	ferredoxin reductase [Source:NCBI gene (formerly Entrezgene);Acc:115530717]	ENSDARG00000089369	1.83489	0.875692	3.13191	11.1429	0.000843529	0.0107504
ENSGMOG00000027898	ENSG00000180535	BHLHA15	bhlha15	basic helix-loop-helix family, member a15 [Source:ZFIN;Acc:ZDB-GENE-070803-3]	ENSDARG00000045166	7.01726	2.81091	1.49911	22.5745	2.0215e-06	9.28526e-05
ENSGMOG00000004275	ENSG00000122512	PMS2	pms2	PMS1 homolog 2, mismatch repair system component [Source:NCBI gene (formerly Entrezgene);Acc:115531340]	ENSDARG00000075672	2.06739	1.04781	2.24006	9.75619	0.0017872	0.0188741
ENSGMOG00000002685	ENSG00000100138	SNU13	snu13a	SNU13 homolog, small nuclear ribonucleoprotein b (U4/U6.U5) [Source:NCBI gene (formerly Entrezgene);Acc:115530821]	ENSDARG00000069878	3.00341	1.5866	5.69419	18.6862	1.54093e-05	0.000485129
ENSGMOG00000013068	ENSG00000157637	SLC38A10	slc38a10	solute carrier family 38 member 10 [Source:NCBI gene (formerly Entrezgene);Acc:115531285]	ENSDARG00000077081	1.64585	0.718831	4.909	13.9527	0.000187469	0.00350396
ENSGMOG00000013132	ENSG00000070540	WIPI1		WD repeat domain, phosphoinositide interacting 1 [Source:NCBI gene (formerly Entrezgene);Acc:115531383]		2.1868	1.12882	4.48669	8.74062	0.00311198	0.0283225
ENSGMOG00000000247	ENSG00000151208	DLG5	CABZ01103862.1	discs, large homolog 5b (Drosophila), tandem duplicate 1 [Source:ZFIN;Acc:ZDB-GENE-120206-4]	ENSDARG00000109235	0.455921	-1.13315	4.5485	23.5906	1.19171e-06	6.00184e-05
ENSGMOG00000000277	ENSG00000108175	ZMIZ1		zinc finger, MIZ-type containing 1b [Source:ZFIN;Acc:ZDB-GENE-120206-3]		0.589612	-0.762162	2.46218	7.3329	0.00677039	0.0494731
ENSGMOG00000009425	ENSG00000073350	LLGL2	llgl2	LLGL scribble cell polarity complex component 2 [Source:NCBI gene (formerly Entrezgene);Acc:115531387]	ENSDARG00000023920	0.625039	-0.677982	6.00645	10.3833	0.00127158	0.0145591
ENSGMOG00000000365	ENSG00000169738	DCXR	dcxr	dicarbonyl/L-xylulose reductase [Source:NCBI gene (formerly Entrezgene);Acc:115531391]	ENSDARG00000079271	0.3866	-1.37109	4.59779	8.16703	0.00426586	0.0355405
ENSGMOG00000035833						0.572944	-0.803535	5.22195	12.0624	0.000514479	0.00748215
ENSGMOG00000029683						0.582001	-0.780906	7.87383	7.89989	0.00494379	0.0397712
ENSGMOG00000023023	ENSG00000213648	SULT1A4	sult2st2		ENSDARG00000103785	0.46521	-1.10404	5.11438	8.48885	0.00357329	0.0313198
ENSGMOG00000035983	ENSG00000213648	SULT1A4	sult2st2		ENSDARG00000103785	0.302466	-1.72516	2.56235	11.2267	0.000806289	0.0104285
ENSGMOG00000030902	ENSG00000213648	SULT1A4	sult2st2		ENSDARG00000103785	0.331167	-1.59437	0.667018	10.4936	0.0011979	0.0138971
ENSGMOG00000011939			bsk146	brain specific kinase 146 [Source:NCBI gene;Acc:405767]	ENSDARG00000099069	0.476883	-1.06829	2.79327	11.8741	0.000569198	0.00807384
ENSGMOG00000032164	ENSG00000116874	WARS2	wars2	tryptophanyl tRNA synthetase 2, mitochondrial [Source:NCBI gene (formerly Entrezgene);Acc:115533554]	ENSDARG00000011801	1.87427	0.906325	0.548365	8.14207	0.00432499	0.0358386
ENSGMOG00000002592	ENSG00000116882	HAO2	hao2	hydroxyacid oxidase 2 (long chain) [Source:NCBI gene (formerly Entrezgene);Acc:115533490]	ENSDARG00000027992	0.333981	-1.58216	3.94066	8.38895	0.00377509	0.0325064
ENSGMOG00000013868	ENSG00000162998	FRZB	frzb	frizzled related protein [Source:ZFIN;Acc:ZDB-GENE-990715-1]	ENSDARG00000018383	0.366478	-1.4482	5.57326	21.7963	3.03184e-06	0.000128345
ENSGMOG00000004699	ENSG00000132953	XPO4	xpo4	exportin 4 [Source:NCBI gene (formerly Entrezgene);Acc:115533502]	ENSDARG00000010281	1.53206	0.615471	4.0737	10.0605	0.0015148	0.0166852
ENSGMOG00000015586	ENSG00000151849	CENPJ	cenpj		ENSDARG00000018121	1.98527	0.989338	0.603703	9.30926	0.00227999	0.0225025
ENSGMOG00000023034	ENSG00000115183	TANC1	tanc1b	tetratricopeptide repeat, ankyrin repeat and coiled-coil containing 1 [Source:NCBI gene (formerly Entrezgene);Acc:115533321]	ENSDARG00000089190	0.488329	-1.03407	4.36069	14.1169	0.000171795	0.0032815
ENSGMOG00000005350	ENSG00000136141	LRCH1	lrch1		ENSDARG00000078778	0.60358	-0.728382	2.88779	7.33078	0.00677834	0.0494731
ENSGMOG00000005241	ENSG00000253710	ALG11	alg11	GDP-Man:Man(3)GlcNAc(2)-PP-Dol alpha-1,2-mannosyltransferase-like [Source:NCBI gene (formerly Entrezgene);Acc:115533365]	ENSDARG00000031202	1.52109	0.605105	5.26395	11.3035	0.000773603	0.010089
ENSGMOG00000025691	ENSG00000170500	LONRF2	si:ch1073-440b2.1	LON peptidase N-terminal domain and ring finger 2 [Source:NCBI gene (formerly Entrezgene);Acc:115533184]	ENSDARG00000089138	0.603065	-0.729616	4.99595	21.613	3.33583e-06	0.000137274
ENSGMOG00000032866			zmp:0000000936	interleukin-1 receptor type 1-like [Source:NCBI gene (formerly Entrezgene);Acc:115533680]	ENSDARG00000088672	0.418813	-1.25562	6.27179	9.44072	0.0021222	0.0213625
ENSGMOG00000000573	ENSG00000153086	ACMSD	acmsd	aminocarboxymuconate semialdehyde decarboxylase [Source:NCBI gene (formerly Entrezgene);Acc:115532928]	ENSDARG00000062549	0.507349	-0.97895	6.39215	18.1591	2.03196e-05	0.000598244
ENSGMOG00000022197	ENSG00000144815	NXPE3	nxpe3	neurexophilin and PC-esterase domain family, member 3 [Source:NCBI gene;Acc:564277]	ENSDARG00000061690	0.583679	-0.776753	2.51276	12.6853	0.000368544	0.00590235
ENSGMOG00000003638	ENSG00000143158	MPC2	mpc2	mitochondrial pyruvate carrier 2b [Source:NCBI gene (formerly Entrezgene);Acc:115533619]	ENSDARG00000024478	0.513904	-0.960429	7.03245	9.00932	0.00268606	0.025189
ENSGMOG00000002992	ENSG00000115457	IGFBP2	igfbp2b	insulin-like growth factor binding protein 2b [Source:NCBI gene;Acc:798920]	ENSDARG00000031422	0.445683	-1.16591	4.42711	9.46549	0.00209373	0.0211302
ENSGMOG00000022600	ENSG00000136147	PHF11	phf11	PHD finger protein 11 [Source:NCBI gene (formerly Entrezgene);Acc:115533333]	ENSDARG00000021677	0.650411	-0.620576	3.84031	11.9404	0.000549291	0.00790766
ENSGMOG00000016729	ENSG00000184220	CMSS1	cmss1	cms1 ribosomal small subunit homolog [Source:NCBI gene (formerly Entrezgene);Acc:115532726]	ENSDARG00000112579	1.79271	0.842143	4.71365	13.5666	0.00023025	0.0041184
ENSGMOG00000016682	ENSG00000057019	DCBLD2	dcbld2	discoidin, CUB and LCCL domain containing 2 [Source:ZFIN;Acc:ZDB-GENE-070112-1822]	ENSDARG00000062177	0.446173	-1.16433	4.63932	11.7753	0.000600204	0.00843896
ENSGMOG00000016610	ENSG00000154175	ABI3BP		ABI family member 3 binding protein [Source:NCBI gene (formerly Entrezgene);Acc:115533090]		0.37831	-1.40236	1.81652	8.41573	0.00371988	0.0321726
ENSGMOG00000028396	ENSG00000183337	BCOR	bcor	BCL6 corepressor [Source:NCBI gene (formerly Entrezgene);Acc:115533156]	ENSDARG00000017798	0.518252	-0.948274	4.0865	9.31286	0.00227551	0.0224724
ENSGMOG00000011644	ENSG00000165175	MID1IP1	mid1ip1a	MID1 interacting protein 1 [Source:HGNC Symbol;Acc:HGNC:20715]	ENSDARG00000041051	0.526784	-0.924717	4.66869	11.6306	0.000648764	0.0088825
ENSGMOG00000019130	ENSG00000243543	WFDC6		tissue factor pathway inhibitor-like [Source:NCBI gene (formerly Entrezgene);Acc:115533316]		2.26336	1.17846	5.13213	8.6764	0.00322357	0.0291349
ENSGMOG00000007841	ENSG00000241635	UGT1A1	ugt1a1		ENSDARG00000006220	0.551103	-0.859606	4.74748	13.6783	0.000216944	0.00394656
ENSGMOG00000026615	ENSG00000241635	UGT1A1	ugt1a1		ENSDARG00000006220	0.413692	-1.27337	3.91116	10.7119	0.00106446	0.0128153
ENSGMOG00000014075	ENSG00000113790	EHHADH	ehhadh	enoyl-CoA, hydratase/3-hydroxyacyl CoA dehydrogenase [Source:NCBI gene (formerly Entrezgene);Acc:115533260]	ENSDARG00000070029	0.611521	-0.709525	6.20068	12.9968	0.00031202	0.00522134
ENSGMOG00000000604	ENSG00000150540	HNMT		histamine N-methyltransferase-like [Source:NCBI gene (formerly Entrezgene);Acc:115533340]		0.263554	-1.92383	8.71811	19.1404	1.21444e-05	0.000399618
ENSGMOG00000025956	ENSG00000170955	CAVIN3	cavin2a	caveolae associated protein 2a [Source:NCBI gene (formerly Entrezgene);Acc:115533346]	ENSDARG00000027611	0.491519	-1.02468	3.28036	9.17882	0.00244831	0.0235408
ENSGMOG00000031297			parp9		ENSDARG00000006848	0.135782	-2.88063	-0.73936	7.94168	0.00483091	0.0391446
ENSGMOG00000029589	ENSG00000159256	MORC3	morc3a		ENSDARG00000056679	1.92173	0.942407	2.03385	9.38943	0.00218241	0.0217726
ENSGMOG00000012727	ENSG00000160216	AGPAT3	agpat3	1-acylglycerol-3-phosphate O-acyltransferase 3 [Source:NCBI gene (formerly Entrezgene);Acc:115533539]	ENSDARG00000036549	0.567116	-0.818285	6.79522	12.9657	0.000317249	0.00529188
ENSGMOG00000018112	ENSG00000160191	PDE9A	pde9a	phosphodiesterase 9A [Source:NCBI gene (formerly Entrezgene);Acc:115533119]	ENSDARG00000060280	2.37773	1.24958	5.84249	13.2659	0.000270273	0.0046748
ENSGMOG00000007760	ENSG00000088387	DOCK9	DOCK9	dedicator of cytokinesis 9 [Source:NCBI gene (formerly Entrezgene);Acc:115532754]	ENSDARG00000114086	0.488548	-1.03343	5.93259	16.8045	4.14353e-05	0.00105873
ENSGMOG00000012792	ENSG00000144591	GMPPA	gmppaa	GDP-mannose pyrophosphorylase Aa [Source:NCBI gene;Acc:431743]	ENSDARG00000024112	1.52638	0.610118	5.62977	8.21201	0.00416139	0.0348929
ENSGMOG00000001491	ENSG00000128641	MYO1B	myo1b	myosin IB [Source:NCBI gene (formerly Entrezgene);Acc:115532819]	ENSDARG00000024694	0.336601	-1.57089	6.42094	44.9327	2.03927e-11	6.79597e-09
ENSGMOG00000037184						1.83083	0.872494	0.86451	7.5967	0.00584754	0.044678
ENSGMOG00000008301	ENSG00000114491	UMPS	umps	uridine monophosphate synthetase [Source:NCBI gene (formerly Entrezgene);Acc:115533381]	ENSDARG00000012215	1.81628	0.860985	5.40774	7.64793	0.00568375	0.0438066
ENSGMOG00000005976	ENSG00000068024	HDAC4	hdac4	histone deacetylase 4 [Source:NCBI gene (formerly Entrezgene);Acc:115532876]	ENSDARG00000098349	0.549542	-0.863699	2.61954	10.8043	0.00101264	0.0122858
ENSGMOG00000010372	ENSG00000169087	HSPBAP1	hspbap1	hspb associated protein 1 [Source:NCBI gene (formerly Entrezgene);Acc:115533288]	ENSDARG00000033771	1.73436	0.794406	1.02424	7.98977	0.00470424	0.0383164
ENSGMOG00000002065			ppp1r9ala	protein phosphatase 1 regulatory subunit 9A-like A [Source:NCBI gene (formerly Entrezgene);Acc:115533661]	ENSDARG00000063580	0.559185	-0.838601	4.86725	18.5163	1.68457e-05	0.000511344
ENSGMOG00000012613	ENSG00000115109	EPB41L5	epb41l5	erythrocyte membrane protein band 4.1 like 5 [Source:NCBI gene (formerly Entrezgene);Acc:115533054]	ENSDARG00000032324	1.64392	0.717137	5.65088	8.69354	0.00319339	0.0288955
ENSGMOG00000036028	ENSG00000121989	ACVR2A	acvr2aa	activin A receptor type 2Aa [Source:ZFIN;Acc:ZDB-GENE-980526-227]	ENSDARG00000011188	0.648964	-0.62379	4.13567	9.16407	0.00246813	0.0236732
ENSGMOG00000030432	ENSG00000137674	MMP20	hpxa	hemopexin-like [Source:NCBI gene (formerly Entrezgene);Acc:115533645]	ENSDARG00000012609	0.320515	-1.64154	11.6425	24.5393	7.28098e-07	3.95979e-05
ENSGMOG00000003882	ENSG00000241399	CD302	cd302	CD302 molecule [Source:NCBI gene (formerly Entrezgene);Acc:115533003]	ENSDARG00000086100	2.40458	1.26578	6.27961	35.3653	2.73309e-09	4.05723e-07
ENSGMOG00000019619	ENSG00000169093	ASMTL	asmtl	acetylserotonin O-methyltransferase-like [Source:NCBI gene (formerly Entrezgene);Acc:115533040]	ENSDARG00000021433	0.459546	-1.12172	7.71219	14.5625	0.000135589	0.00274029
ENSGMOG00000019623	ENSG00000169100	SLC25A6	slc25a6	solute carrier family 25 member 6 [Source:ZFIN;Acc:ZDB-GENE-070912-446]	ENSDARG00000005853	0.240338	-2.05687	1.43799	15.5957	7.84334e-05	0.00173763
ENSGMOG00000018893	ENSG00000082701	GSK3B	gsk3bb	glycogen synthase kinase 3 beta, genome duplicate a [Source:NCBI gene (formerly Entrezgene);Acc:115532859]	ENSDARG00000052468	0.551069	-0.859695	3.02457	14.7088	0.000125458	0.00256647
ENSGMOG00000002578	ENSG00000144357	UBR3	ubr3	ubiquitin protein ligase E3 component n-recognin 3 [Source:NCBI gene (formerly Entrezgene);Acc:115532783]	ENSDARG00000042508	0.593103	-0.753646	5.32038	14.8864	0.000114184	0.00237512
ENSGMOG00000002664	ENSG00000138385	SSB	ssb	small RNA binding exonuclease protection factor La [Source:NCBI gene (formerly Entrezgene);Acc:115532785]	ENSDARG00000029252	2.84194	1.50688	6.0019	19.2384	1.15367e-05	0.000382839
ENSGMOG00000023721	ENSG00000213160	KLHL23	klhl23	kelch-like family member 23 [Source:NCBI gene (formerly Entrezgene);Acc:115533522]	ENSDARG00000078475	5.43987	2.44357	0.251087	22.0835	2.61049e-06	0.000114467
ENSGMOG00000002719	ENSG00000092621	PHGDH	phgdh	phosphoglycerate dehydrogenase [Source:NCBI gene (formerly Entrezgene);Acc:115533523]	ENSDARG00000001873	17.2039	4.10466	3.81961	35.4309	2.6426e-09	3.97991e-07
ENSGMOG00000002892	ENSG00000239474	KLHL41	klhl41a	kelch-like family member 41a [Source:NCBI gene (formerly Entrezgene);Acc:115532984]	ENSDARG00000068888	0.063891	-3.96824	0.638636	8.27431	0.004021	0.0340284
ENSGMOG00000002940			col28a2b	collagen, type XXVIII, alpha 2a [Source:ZFIN;Acc:ZDB-GENE-030131-4444]	ENSDARG00000100781	9.90185	3.3077	0.382452	16.6571	4.47815e-05	0.00112406
ENSGMOG00000035329						0.455542	-1.13435	6.33993	34.4943	4.27495e-09	5.39988e-07
ENSGMOG00000003139	ENSG00000081479	LRP2	lrp2a	low density lipoprotein receptor-related protein 2a [Source:ZFIN;Acc:ZDB-GENE-050119-2]	ENSDARG00000102506	0.0883094	-3.50129	0.531674	8.0505	0.0045491	0.0373246
ENSGMOG00000000227	ENSG00000178568	ERBB4		erb-b2 receptor tyrosine kinase 4 [Source:NCBI gene (formerly Entrezgene);Acc:115533390]		0.161079	-2.63416	5.37923	34.8016	3.65071e-09	4.9469e-07
ENSGMOG00000019299	ENSG00000163516	ANKZF1	ankzf1	ankyrin repeat and zinc finger peptidyl tRNA hydrolase 1 [Source:NCBI gene (formerly Entrezgene);Acc:115533236]	ENSDARG00000041904	1.80193	0.849547	4.14793	9.88139	0.00166958	0.0178869
ENSGMOG00000019287				myosin X, like 3 [Source:NCBI gene (formerly Entrezgene);Acc:115533635]		0.659073	-0.601489	3.67025	7.63755	0.00571656	0.0438922
ENSGMOG00000031658	ENSG00000134873	CLDN10	cldn10b	claudin-10-like [Source:NCBI gene (formerly Entrezgene);Acc:115532778]	ENSDARG00000104528	3.70277	1.8886	-0.769555	13.2568	0.0002716	0.0046748
ENSGMOG00000013866	ENSG00000069535	MAOB	mao	monoamine oxidase [Source:NCBI gene (formerly Entrezgene);Acc:115533251]	ENSDARG00000023712	0.439853	-1.18491	5.51135	23.8858	1.02225e-06	5.24968e-05
ENSGMOG00000031996	ENSG00000198734	F5	f5	coagulation factor V [Source:ZFIN;Acc:ZDB-GENE-030131-5531]	ENSDARG00000055705	0.596425	-0.745588	9.94167	9.36316	0.00221391	0.0219749
ENSGMOG00000001792	ENSG00000101871	MID1	mid1	midline 1 [Source:ZFIN;Acc:ZDB-GENE-110411-205]	ENSDARG00000060482	0.42077	-1.2489	3.65076	17.8444	2.39719e-05	0.000686422
ENSGMOG00000011368			CU984600.3		ENSDARG00000098640	1.93076	0.949172	3.28318	8.45118	0.00364806	0.0316738
ENSGMOG00000024031	ENSG00000119042	SATB2	satb2	SATB homeobox 2 [Source:NCBI gene (formerly Entrezgene);Acc:115533154]	ENSDARG00000061885	2.06228	1.04424	3.64329	11.6417	0.000644912	0.00885298
ENSGMOG00000001949	ENSG00000135924	DNAJB2		DnaJ heat shock protein family (Hsp40) member B2 [Source:NCBI gene (formerly Entrezgene);Acc:115533375]		0.509061	-0.974089	2.57132	19.7517	8.8183e-06	0.000304903
ENSGMOG00000031442	ENSG00000139549	DHH		Indian hedgehog signaling molecule a [Source:NCBI gene (formerly Entrezgene);Acc:115533209]		0.239164	-2.06393	0.257678	11.2664	0.000789232	0.0102502
ENSGMOG00000030992			CU984600.2	sacsin-like [Source:NCBI gene (formerly Entrezgene);Acc:115533144]	ENSDARG00000098204	0.192389	-2.3779	7.88707	40.1271	2.37959e-10	6.21191e-08
ENSGMOG00000017606	ENSG00000160305	DIP2A	dip2a	disco-interacting protein 2 homolog A [Source:NCBI gene (formerly Entrezgene);Acc:115533145]	ENSDARG00000078058	0.354444	-1.49637	4.74568	31.7265	1.77488e-08	1.7267e-06
ENSGMOG00000029470			etv5a	ETS variant transcription factor 5a [Source:NCBI gene (formerly Entrezgene);Acc:115533405]	ENSDARG00000069763	0.358054	-1.48175	3.3102	31.8129	1.69761e-08	1.6723e-06
ENSGMOG00000026814	ENSG00000183513	COA5	coa5	cytochrome c oxidase assembly factor 5 [Source:NCBI gene (formerly Entrezgene);Acc:115533034]	ENSDARG00000094833	1.63316	0.707665	3.91241	9.985	0.00157821	0.0171782
ENSGMOG00000009496	ENSG00000155744	FAM126B	FAM126B	family with sequence similarity 126 member B [Source:NCBI gene (formerly Entrezgene);Acc:115533713]	ENSDARG00000113433	0.55663	-0.845211	3.77183	11.3675	0.0007474	0.00982232
ENSGMOG00000025507						0.241326	-2.05094	2.11129	10.8635	0.000980786	0.0120298
ENSGMOG00000026467			ncaldb	neurocalcin-delta B-like [Source:NCBI gene (formerly Entrezgene);Acc:115535853]	ENSDARG00000011334	0.461369	-1.11601	2.34381	18.8494	1.41458e-05	0.000453099
ENSGMOG00000001629	ENSG00000136631	VPS45	vps45	vacuolar protein sorting 45 homolog [Source:NCBI gene (formerly Entrezgene);Acc:115535412]	ENSDARG00000061180	1.7009	0.766302	4.1019	15.382	8.78218e-05	0.00191315
ENSGMOG00000031648				type-4 ice-structuring protein [Source:NCBI gene (formerly Entrezgene);Acc:115536206]		0.349886	-1.51504	12.7186	10.6136	0.00112258	0.0133305
ENSGMOG00000013020	ENSG00000079435	LIPE	lipea	lipase, hormone-sensitive a [Source:NCBI gene (formerly Entrezgene);Acc:115535667]	ENSDARG00000063037	0.520209	-0.942837	4.94436	13.8475	0.000198266	0.00368379
ENSGMOG00000002786	ENSG00000164796	CSMD3	csmd3a		ENSDARG00000077920	0.244988	-2.02922	1.69059	14.0636	0.000176733	0.00334725
ENSGMOG00000013684				membrane protein, palmitoylated 6b (MAGUK p55 subfamily member 6) [Source:NCBI gene (formerly Entrezgene);Acc:115535928]		0.607707	-0.718553	2.21401	7.86375	0.00504357	0.040346
ENSGMOG00000029795						4.78012	2.25705	2.08378	8.03333	0.00459242	0.0375816
ENSGMOG00000002912	ENSG00000143418	CERS2	cers2a	ceramide synthase 2a [Source:ZFIN;Acc:ZDB-GENE-020808-2]	ENSDARG00000013704	0.605813	-0.723056	7.08857	12.4888	0.000409391	0.00636954
ENSGMOG00000023116	ENSG00000173207	CKS1B	cks1b	cyclin-dependent kinases regulatory subunit 1 [Source:NCBI gene (formerly Entrezgene);Acc:115535589]	ENSDARG00000007971	1.96779	0.976579	3.7719	14.8495	0.000116436	0.00241235
ENSGMOG00000005577	ENSG00000265491	RNF115	si:ch211-81a5.1	si:ch211-81a5.1 [Source:ZFIN;Acc:ZDB-GENE-060503-608]	ENSDARG00000062900	2.11172	1.07842	1.04675	10.2101	0.00139672	0.0157162
ENSGMOG00000013822	ENSG00000116514	RNF19B	rnf19b	ring finger protein 19B [Source:NCBI gene (formerly Entrezgene);Acc:115535513]	ENSDARG00000060926	0.639765	-0.644387	4.08376	9.70317	0.0018395	0.019289
ENSGMOG00000029694	ENSG00000173334	TRIB1	trib1	tribbles pseudokinase 1 [Source:NCBI gene (formerly Entrezgene);Acc:115535766]	ENSDARG00000110963	0.184646	-2.43717	5.06111	46.3763	9.75886e-12	3.63936e-09
ENSGMOG00000015465	ENSG00000134278	SPIRE1	spire1a	protein spire homolog 1-like [Source:NCBI gene (formerly Entrezgene);Acc:115535810]	ENSDARG00000035868	0.569778	-0.811528	3.91148	15.6333	7.68882e-05	0.00170823
ENSGMOG00000027494						0.355285	-1.49295	6.82576	16.5325	4.78239e-05	0.00119468
ENSGMOG00000028648	ENSG00000116990	MYCL	myclb	MYCL proto-oncogene, bHLH transcription factor b [Source:NCBI gene (formerly Entrezgene);Acc:115535940]	ENSDARG00000034956	0.304888	-1.71365	1.92747	42.1298	8.5412e-11	2.47742e-08
ENSGMOG00000032200						1.87444	0.906463	3.68128	9.28878	0.00230562	0.0226531
ENSGMOG00000028660						2.1375	1.09593	0.800955	10.761	0.00103662	0.0125185
ENSGMOG00000035459	ENSG00000105928	GSDME	gsdmea	gasdermin-E-like [Source:NCBI gene (formerly Entrezgene);Acc:115535705]	ENSDARG00000086762	1.73845	0.797804	2.32546	8.27414	0.00402136	0.0340284
ENSGMOG00000016836	ENSG00000185000	DGAT1	dgat1a	diacylglycerol O-acyltransferase 1a [Source:NCBI gene (formerly Entrezgene);Acc:115536307]	ENSDARG00000103503	0.305977	-1.70851	5.52135	33.5524	6.93686e-09	7.99006e-07
ENSGMOG00000009822			zgc:63863	TBC domain-containing protein [Source:NCBI gene (formerly Entrezgene);Acc:115536318]	ENSDARG00000099753	1.70339	0.768413	2.9157	14.3236	0.000153924	0.00301621
ENSGMOG00000029940	ENSG00000147804	SLC39A4	slc39a4	solute carrier family 39 member 4 [Source:NCBI gene (formerly Entrezgene);Acc:115536303]	ENSDARG00000059361	19.8748	4.31287	-0.103476	26.9049	2.13716e-07	1.39594e-05
ENSGMOG00000001340	ENSG00000160957	RECQL4	recql4	RecQ helicase-like 4 [Source:NCBI gene (formerly Entrezgene);Acc:115536288]	ENSDARG00000077516	3.43104	1.77865	0.80506	10.5402	0.00116808	0.0136433
ENSGMOG00000032484	ENSG00000175707	KDF1	kdf1b	keratinocyte differentiation factor 1-like [Source:NCBI gene (formerly Entrezgene);Acc:115536325]	ENSDARG00000101878	0.380833	-1.39277	4.04801	24.4422	7.65746e-07	4.12161e-05
ENSGMOG00000013561	ENSG00000120526	NUDCD1	nudcd1	NudC domain containing 1 [Source:NCBI gene;Acc:553654]	ENSDARG00000036158	1.83416	0.875116	4.01631	16.3302	5.32082e-05	0.00129367
ENSGMOG00000013999	ENSG00000146592	CREB5	creb5a	cAMP responsive element binding protein 5a [Source:NCBI gene (formerly Entrezgene);Acc:115535865]	ENSDARG00000099002	0.313222	-1.67474	0.946862	10.1314	0.00145762	0.0162497
ENSGMOG00000013265	ENSG00000106080	FKBP14		FKBP prolyl isomerase 14 [Source:NCBI gene (formerly Entrezgene);Acc:115536118]		2.16404	1.11373	3.98257	16.0104	6.29956e-05	0.00147245
ENSGMOG00000018930	ENSG00000158246	TENT5B	tent5bb	terminal nucleotidyltransferase 5Bb [Source:ZFIN;Acc:ZDB-GENE-060503-431]	ENSDARG00000011797	12.2836	3.61866	4.32515	75.1729	4.31248e-18	3.55507e-15
ENSGMOG00000013880	ENSG00000188175	HEPACAM2	hepacam2	HEPACAM family member 2 [Source:NCBI gene (formerly Entrezgene);Acc:115536255]	ENSDARG00000061365	7.35179	2.8781	0.992286	24.7691	6.46252e-07	3.60706e-05
ENSGMOG00000028024	ENSG00000234545	FAM133B	fam133b		ENSDARG00000013863	1.60845	0.685671	2.35775	9.94662	0.00161145	0.0174666
ENSGMOG00000029154	ENSG00000178719	GRINA	grinaa	glutamate receptor, ionotropic, N-methyl D-aspartate-associated protein 1a (glutamate binding) [Source:NCBI gene (formerly Entrezgene);Acc:115535604]	ENSDARG00000101317	0.590058	-0.76107	5.92695	15.2737	9.30006e-05	0.00198727
ENSGMOG00000010365	ENSG00000181085	MAPK15	mapk15	mitogen-activated protein kinase 15 [Source:NCBI gene (formerly Entrezgene);Acc:115535603]	ENSDARG00000100822	0.176401	-2.50307	5.62516	19.4108	1.05409e-05	0.000353538
ENSGMOG00000037243	ENSG00000214114	MYCBP	mycbp	MYC binding protein [Source:ZFIN;Acc:ZDB-GENE-060331-97]	ENSDARG00000091001	0.483051	-1.04975	2.73934	10.9574	0.000932323	0.0116266
ENSGMOG00000011976	ENSG00000206181	ELOA2	eloa	elongin A [Source:ZFIN;Acc:ZDB-GENE-040426-2810]	ENSDARG00000102365	1.58657	0.66591	3.80923	11.8615	0.000573064	0.00810099
ENSGMOG00000011938	ENSG00000197416	FABP12		fatty acid-binding protein, heart-like [Source:NCBI gene (formerly Entrezgene);Acc:115535639]		0.63993	-0.644014	12.1202	7.6849	0.00556848	0.0431424
ENSGMOG00000029028	ENSG00000124788	ATXN1	atxn1a	ataxin 1 [Source:HGNC Symbol;Acc:HGNC:10548]	ENSDARG00000061687	0.44131	-1.18014	0.466693	11.3092	0.000771249	0.0100667
ENSGMOG00000001473	ENSG00000007944	MYLIP	mylipa	myosin regulatory light chain interacting protein a [Source:NCBI gene (formerly Entrezgene);Acc:115535717]	ENSDARG00000008859	0.385246	-1.37615	3.60388	26.7438	2.32301e-07	1.48512e-05
ENSGMOG00000015448	ENSG00000008083	JARID2	jarid2b	jumonji, AT rich interactive domain 2b [Source:NCBI gene;Acc:558456]	ENSDARG00000062268	0.619641	-0.690496	2.12453	12.5091	0.000404966	0.00632402
ENSGMOG00000002076				nuclear transport factor 2-like [Source:NCBI gene (formerly Entrezgene);Acc:115535534]		1.62587	0.701214	5.02198	7.34692	0.00671777	0.0491974
ENSGMOG00000028166	ENSG00000104341	LAPTM4B	laptm4b	lysosomal protein transmembrane 4 beta [Source:ZFIN;Acc:ZDB-GENE-030616-616]	ENSDARG00000035870	0.491293	-1.02534	3.30928	14.621	0.000131444	0.00267379
ENSGMOG00000015507	ENSG00000169814	BTD	btd	biotinidase [Source:NCBI gene (formerly Entrezgene);Acc:115535695]	ENSDARG00000099596	0.573512	-0.802104	3.36918	10.6149	0.00112181	0.0133305
ENSGMOG00000032234	ENSG00000147669	POLR2K	polr2k	RNA polymerase II, I and III subunit K [Source:NCBI gene (formerly Entrezgene);Acc:115536279]	ENSDARG00000075616	2.66004	1.41145	2.83723	17.0652	3.61187e-05	0.000947616
ENSGMOG00000033125						3.23665	1.6945	0.0458913	10.2175	0.00139114	0.0156646
ENSGMOG00000001606	ENSG00000171793	CTPS1	ctps1a	CTP synthase 1a [Source:NCBI gene;Acc:322089]	ENSDARG00000030700	1.97397	0.981103	4.7353	7.92177	0.00488435	0.0394959
ENSGMOG00000015008						0.428325	-1.22322	3.59212	11.2396	0.000800711	0.0103735
ENSGMOG00000034179			chrac1		ENSDARG00000042337	1.76592	0.820424	3.18124	12.249	0.000465507	0.00701755
ENSGMOG00000008149	ENSG00000112312	GMNN	gmnn	geminin DNA replication inhibitor [Source:NCBI gene (formerly Entrezgene);Acc:115535509]	ENSDARG00000035957	2.30438	1.20438	0.871626	7.5266	0.00607944	0.0459125
ENSGMOG00000011096	ENSG00000133433	GSTT2B	gstr	glutathione S-transferase A-like [Source:NCBI gene (formerly Entrezgene);Acc:115535745]	ENSDARG00000042620	0.258255	-1.95313	7.31667	34.5922	4.06539e-09	5.25224e-07
ENSGMOG00000008921	ENSG00000037474	NSUN2	nsun2	NOP2/Sun RNA methyltransferase 2 [Source:ZFIN;Acc:ZDB-GENE-030131-4017]	ENSDARG00000056665	2.09623	1.0678	4.88946	15.4995	8.25263e-05	0.00181802
ENSGMOG00000016508	ENSG00000180098	TRNAU1AP	trnau1apa	tRNA selenocysteine 1 associated protein 1 [Source:NCBI gene (formerly Entrezgene);Acc:115535760]	ENSDARG00000101323	1.57744	0.657585	4.7596	12.0306	0.000523343	0.00758992
ENSGMOG00000022731						0.50748	-0.978576	7.91691	12.3885	0.000431997	0.00663776
ENSGMOG00000004068	ENSG00000136960	ENPP2				0.281745	-1.82754	7.44652	33.6752	6.51262e-09	7.66971e-07
ENSGMOG00000015230	ENSG00000213722	DDAH2	ddah2	dimethylarginine dimethylaminohydrolase 2 [Source:NCBI gene (formerly Entrezgene);Acc:115535900]	ENSDARG00000105009	2.37055	1.24522	3.06278	8.37334	0.00380766	0.0326791
ENSGMOG00000014984	ENSG00000122642	FKBP9	fkbp9	FKBP prolyl isomerase 9 [Source:NCBI gene (formerly Entrezgene);Acc:115535801]	ENSDARG00000005023	4.22469	2.07885	5.0623	19.6776	9.16713e-06	0.000312821
ENSGMOG00000014964	ENSG00000170275	CRTAP	crtap	cartilage associated protein [Source:NCBI gene (formerly Entrezgene);Acc:115535802]	ENSDARG00000018010	2.45902	1.29808	5.25964	25.135	5.34526e-07	3.10085e-05
ENSGMOG00000015108	ENSG00000104537	ANXA13	zgc:101785	Annexin domain-containing protein [Source:NCBI gene (formerly Entrezgene);Acc:115536192]	ENSDARG00000100104	0.242843	-2.0419	3.49559	16.1801	5.75949e-05	0.00137098
ENSGMOG00000005873	ENSG00000176092	CRYBG2	CU693379.1	crystallin beta-gamma domain containing 2 [Source:NCBI gene (formerly Entrezgene);Acc:115535857]	ENSDARG00000098777	0.176736	-2.50033	3.85449	40.0058	2.53213e-10	6.39689e-08
ENSGMOG00000009525	ENSG00000146670	CDCA5	cdca5		ENSDARG00000044437	2.37785	1.24966	-0.171723	8.50016	0.00355116	0.0312131
ENSGMOG00000022584	ENSG00000020129	NCDN	ncdn	neurochondrin [Source:NCBI gene (formerly Entrezgene);Acc:115535616]	ENSDARG00000098544	4.17681	2.0624	4.58737	30.5654	3.22807e-08	2.93961e-06
ENSGMOG00000007149	ENSG00000106415	GLCCI1	glcci1a	glucocorticoid induced 1a [Source:NCBI gene (formerly Entrezgene);Acc:115535236]	ENSDARG00000008503	0.585125	-0.773183	1.9192	8.36803	0.00381879	0.0327208
ENSGMOG00000023946	ENSG00000164542	KIAA0895	si:dkey-222b8.4	uncharacterized protein KIAA0895-like [Source:NCBI gene (formerly Entrezgene);Acc:115535983]	ENSDARG00000057227	0.536723	-0.897749	3.37444	9.04027	0.00264097	0.0248981
ENSGMOG00000009006	ENSG00000122547	EEPD1	eepd1	endonuclease/exonuclease/phosphatase family domain containing 1 [Source:NCBI gene (formerly Entrezgene);Acc:115535943]	ENSDARG00000071116	0.428685	-1.22201	3.34949	8.4394	0.00367178	0.0318202
ENSGMOG00000019832	ENSG00000181817	LSM10	LSM10	organic solute carrier partner 1a [Source:ZFIN;Acc:ZDB-GENE-080204-2]	ENSDARG00000109563	2.36568	1.24225	0.584776	17.6199	2.69746e-05	0.000757062
ENSGMOG00000011398	ENSG00000095951	HIVEP1	hivep1	HIVEP zinc finger 1 [Source:NCBI gene (formerly Entrezgene);Acc:115535342]	ENSDARG00000103658	0.574347	-0.800004	4.85765	13.9791	0.000184856	0.0034634
ENSGMOG00000009912	ENSG00000151093	OXSM	oxsm	3-oxoacyl-ACP synthase, mitochondrial [Source:NCBI gene (formerly Entrezgene);Acc:115535796]	ENSDARG00000098855	1.63216	0.70678	2.34992	8.45472	0.00364097	0.0316473
ENSGMOG00000008051	ENSG00000151090	THRB	thrb	thyroid hormone receptor beta [Source:NCBI gene (formerly Entrezgene);Acc:115535798]	ENSDARG00000021163	0.554706	-0.850205	3.88848	10.8298	0.000998767	0.0121707
ENSGMOG00000016992			ctnnal1	catenin (cadherin-associated protein), alpha-like 1 [Source:NCBI gene (formerly Entrezgene);Acc:115535536]	ENSDARG00000018162	0.662214	-0.594631	4.31729	11.1698	0.000831404	0.0106391
ENSGMOG00000017026	ENSG00000119328	ABITRAM	abitram	actin binding transcription modulator [Source:NCBI gene (formerly Entrezgene);Acc:115535537]	ENSDARG00000070407	1.57328	0.653778	3.2117	9.2197	0.00239425	0.0232637
ENSGMOG00000016926	ENSG00000104419	NDRG1	ndrg1a	N-myc downstream regulated 1a [Source:ZFIN;Acc:ZDB-GENE-030826-34]	ENSDARG00000032849	0.342627	-1.54529	7.84531	26.9033	2.13896e-07	1.39594e-05
ENSGMOG00000024292	ENSG00000125337	KIF25	kif25	kinesin family member 25 [Source:NCBI gene (formerly Entrezgene);Acc:115534702]	ENSDARG00000017532	4.36587	2.12627	-0.418278	14.3196	0.000154248	0.00301621
ENSGMOG00000035906	ENSG00000184731	FAM110C	fam110c	family with sequence similarity 110 member C [Source:NCBI gene (formerly Entrezgene);Acc:115534398]	ENSDARG00000096989	0.580673	-0.784203	3.94047	9.24828	0.00235717	0.022989
ENSGMOG00000018912			cx28.1	connexin 28.9 [Source:ZFIN;Acc:ZDB-GENE-041114-200]	ENSDARG00000041792	0.522011	-0.937849	5.45112	18.5558	1.65001e-05	0.000504769
ENSGMOG00000027729			cx32.3	gap junction protein alpha 13.2 [Source:NCBI gene (formerly Entrezgene);Acc:115534583]	ENSDARG00000041787	0.57978	-0.786422	6.89416	7.81151	0.00519145	0.0410054
ENSGMOG00000018871	ENSG00000146350	TBC1D32	tbc1d32	TBC1 domain family, member 32 [Source:NCBI gene;Acc:566474]	ENSDARG00000041734	0.644916	-0.632817	2.85943	7.42247	0.00644144	0.0478389
ENSGMOG00000015934			si:ch211-243j20.2	uridine-cytidine kinase-like 1 [Source:NCBI gene (formerly Entrezgene);Acc:115534228]	ENSDARG00000033916	1.63533	0.709578	4.40102	8.73483	0.00312188	0.0283796
ENSGMOG00000015332	ENSG00000084774	CAD	cad	carbamoyl-phosphate synthetase 2, aspartate transcarbamylase, and dihydroorotase [Source:NCBI gene (formerly Entrezgene);Acc:115534374]	ENSDARG00000041895	2.17717	1.12246	6.21211	9.00707	0.00268937	0.025189
ENSGMOG00000017733	ENSG00000197442	MAP3K5	map3k5	mitogen-activated protein kinase kinase kinase 5 [Source:NCBI gene (formerly Entrezgene);Acc:115534175]	ENSDARG00000005416	0.549805	-0.863009	4.13586	20.5653	5.76312e-06	0.000212395
ENSGMOG00000025722	ENSG00000185215	TNFAIP2	tnfaip2a		ENSDARG00000043416	0.517217	-0.951157	4.02557	18.7955	1.45509e-05	0.000462294
ENSGMOG00000002521	ENSG00000197498	RPF2	rpf2		ENSDARG00000043960	1.83662	0.877051	5.0157	8.35985	0.00383603	0.0328506
ENSGMOG00000003573	ENSG00000146223	RPL7L1	rpl7l1		ENSDARG00000042864	1.74986	0.807241	6.40755	9.03256	0.00265213	0.0249641
ENSGMOG00000026416	ENSG00000146416	AIG1	aig1	androgen-induced 1 (H. sapiens) [Source:ZFIN;Acc:ZDB-GENE-041014-358]	ENSDARG00000007171	3.4426	1.7835	0.74577	8.34743	0.00386234	0.0330037
ENSGMOG00000016276	ENSG00000117697	NSL1	nsl1	NSL1 component of MIS12 kinetochore complex [Source:NCBI gene (formerly Entrezgene);Acc:115534429]	ENSDARG00000024471	2.25233	1.17142	1.22577	8.83592	0.00295359	0.0271795
ENSGMOG00000015260	ENSG00000080824	HSP90AA1		heat shock protein 90, alpha (cytosolic), class A member 1, tandem duplicate 2 [Source:ZFIN;Acc:ZDB-GENE-031001-3]		4.43934	2.15035	4.36056	10.8605	0.000982379	0.0120358
ENSGMOG00000031779						3.43978	1.78232	3.78425	10.5473	0.00116358	0.01362
ENSGMOG00000002270	ENSG00000147419	CCDC25	ccdc25	coiled-coil domain containing 25 [Source:NCBI gene (formerly Entrezgene);Acc:115534174]	ENSDARG00000021753	1.62974	0.704645	3.70012	7.75914	0.00534414	0.0419155
ENSGMOG00000015392	ENSG00000182621	PLCB1		phospholipase C beta 1 [Source:HGNC Symbol;Acc:HGNC:15917]		0.404443	-1.30599	2.98159	11.0648	0.000879843	0.0110869
ENSGMOG00000010528	ENSG00000173960	UBXN2A	ubxn2a	UBX domain protein 2A [Source:NCBI gene (formerly Entrezgene);Acc:115534126]	ENSDARG00000087180	0.434681	-1.20197	1.8819	14.708	0.000125513	0.00256647
ENSGMOG00000001461	ENSG00000009413	REV3L	rev3l	REV3 like, DNA directed polymerase zeta catalytic subunit [Source:HGNC Symbol;Acc:HGNC:9968]	ENSDARG00000058801	1.87417	0.90625	5.18742	21.8988	2.8741e-06	0.000123334
ENSGMOG00000005236	ENSG00000100665	SERPINA4	serpina1l		ENSDARG00000090850	0.325293	-1.62019	12.5911	36.4044	1.60342e-09	2.79033e-07
ENSGMOG00000025717	ENSG00000252481	SCARNA13	AL845550.1	small Cajal body-specific RNA 13 [Source:NCBI gene (formerly Entrezgene);Acc:115534951]	ENSDARG00000083738	3.07555	1.62084	-0.503425	11.6468	0.000643133	0.00883631
ENSGMOG00000005152	ENSG00000146070	PLA2G7	pla2g7	phospholipase A2, group VII (platelet-activating factor acetylhydrolase, plasma) [Source:NCBI gene (formerly Entrezgene);Acc:115534302]	ENSDARG00000003584	0.558682	-0.839902	4.90323	8.35685	0.00384236	0.0328688
ENSGMOG00000006665	ENSG00000112297	CRYBG1	crybg1b		ENSDARG00000006060	0.664008	-0.590727	3.84208	12.2963	0.000453866	0.00688285
ENSGMOG00000006736	ENSG00000134318	ROCK2	si:dkey-65b13.9	rho-associated protein kinase 2-like [Source:NCBI gene (formerly Entrezgene);Acc:115534124]	ENSDARG00000105249	0.560566	-0.835044	4.45405	11.693	0.000627366	0.00873918
ENSGMOG00000006775						0.331986	-1.5908	8.67657	26.329	2.87929e-07	1.80393e-05
ENSGMOG00000001040	ENSG00000009765	IYD	IYD	iodotyrosine deiodinase [Source:NCBI gene (formerly Entrezgene);Acc:115534035]	ENSDARG00000076056	0.394251	-1.34281	3.39761	11.5879	0.000663809	0.00903322
ENSGMOG00000027629	ENSG00000084674	APOB	apobb.1	apolipoprotein Bb, tandem duplicate 1 [Source:ZFIN;Acc:ZDB-GENE-030131-9732]	ENSDARG00000022767	0.329921	-1.59981	13.4218	57.6375	3.15159e-14	1.76298e-11
ENSGMOG00000006099	ENSG00000100564	PIGH	pigh	phosphatidylinositol glycan anchor biosynthesis, class H [Source:NCBI gene (formerly Entrezgene);Acc:115534822]	ENSDARG00000038348	2.07553	1.05348	5.02248	28.433	9.6996e-08	7.37499e-06
ENSGMOG00000006111	ENSG00000165861	ZFYVE1	zfyve1	zinc finger, FYVE domain containing 1 [Source:NCBI gene (formerly Entrezgene);Acc:115534794]	ENSDARG00000078652	2.03475	1.02485	5.18144	12.2245	0.000471663	0.00705457
ENSGMOG00000006148	ENSG00000205683	DPF3	dpf3	D4, zinc and double PHD fingers, family 3 [Source:NCBI gene;Acc:562738]	ENSDARG00000025309	0.439401	-1.18639	3.84098	15.6858	7.47828e-05	0.00166855
ENSGMOG00000006172	ENSG00000184530	C6orf58	C20H6orf58	chromosome 21 C6orf58 homolog [Source:NCBI gene (formerly Entrezgene);Acc:115534812]	ENSDARG00000090722	0.146909	-2.767	9.01411	32.6066	1.12829e-08	1.23583e-06
ENSGMOG00000006351	ENSG00000079819	EPB41L2	EPB41L2	erythrocyte membrane protein band 4.1 like 2 [Source:NCBI gene (formerly Entrezgene);Acc:115534787]	ENSDARG00000093374	0.546846	-0.870794	7.2168	12.2984	0.000453359	0.00688285
ENSGMOG00000035507	ENSG00000111817	DSE	dse		ENSDARG00000017988	0.540466	-0.887724	5.21317	8.47215	0.00360625	0.0315381
ENSGMOG00000013745	ENSG00000065308	TRAM2	tram2		ENSDARG00000030092	1.53865	0.621663	5.79952	7.8481	0.00508742	0.0405518
ENSGMOG00000000611			zgc:113984		ENSDARG00000094616	0.45882	-1.124	9.22717	9.12649	0.00251935	0.0240466
ENSGMOG00000013114	ENSG00000115234	SNX17	snx17	sorting nexin 17 [Source:NCBI gene (formerly Entrezgene);Acc:115534617]	ENSDARG00000091418	0.500177	-0.999489	4.65055	24.5761	7.14317e-07	3.91201e-05
ENSGMOG00000033432				Metazoan signal recognition particle RNA [Source:RFAM;Acc:RF00017]		0.146532	-2.77071	4.69285	36.7636	1.33356e-09	2.42879e-07
ENSGMOG00000015362	ENSG00000119686	FLVCR2		FLVCR heme transporter 2b [Source:NCBI gene (formerly Entrezgene);Acc:115534163]		3.31902	1.73076	4.76328	17.0748	3.59367e-05	0.000946937
ENSGMOG00000003525	ENSG00000138018	SELENOI	selenoi	selenoprotein I [Source:ZFIN;Acc:ZDB-GENE-091204-137]	ENSDARG00000060484	0.640808	-0.642036	4.52684	7.81529	0.00518059	0.040961
ENSGMOG00000032190	ENSG00000170345	FOS	fosab	v-fos FBJ murine osteosarcoma viral oncogene homolog Ab [Source:NCBI gene (formerly Entrezgene);Acc:115534728]	ENSDARG00000031683	0.0673642	-3.89187	2.36935	20.9811	4.63837e-06	0.000179245
ENSGMOG00000023317				Metazoan signal recognition particle RNA [Source:RFAM;Acc:RF00017]		0.120711	-3.05037	2.51364	35.4714	2.58826e-09	3.93592e-07
ENSGMOG00000030186				Metazoan signal recognition particle RNA [Source:RFAM;Acc:RF00017]		0.0887725	-3.49374	-1.27449	10.7053	0.00106829	0.0128514
ENSGMOG00000030583				Metazoan signal recognition particle RNA [Source:RFAM;Acc:RF00017]		0.0687364	-3.86278	-0.162332	12.3183	0.000448543	0.00682753
ENSGMOG00000000563	ENSG00000137812	KNL1	knl1		ENSDARG00000070239	1.92453	0.944507	0.667246	9.58759	0.00195897	0.0201864
ENSGMOG00000002642	ENSG00000004809	SLC22A16	slc22a16	solute carrier family 22 member 16 [Source:NCBI gene (formerly Entrezgene);Acc:115534132]	ENSDARG00000015869	0.422569	-1.24274	6.47195	35.1543	3.04585e-09	4.373e-07
ENSGMOG00000030710	ENSG00000112290	WASF1	wasf1	WASP family member 1 [Source:ZFIN;Acc:ZDB-GENE-070705-555]	ENSDARG00000060349	0.397549	-1.33079	1.80766	9.76837	0.00177539	0.0187892
ENSGMOG00000026232			ccdc85cb	coiled-coil domain containing 85C, b [Source:NCBI gene (formerly Entrezgene);Acc:115533937]	ENSDARG00000079555	0.610799	-0.711231	2.2291	9.47066	0.00208784	0.0210843
ENSGMOG00000030148	ENSG00000143772	ITPKB	itpkb	inositol-trisphosphate 3-kinase B [Source:NCBI gene (formerly Entrezgene);Acc:115534790]	ENSDARG00000010059	0.545772	-0.87363	5.34441	15.2885	9.22743e-05	0.00197709
ENSGMOG00000022447	ENSG00000146476	ARMT1	armt1	acidic residue methyltransferase 1 [Source:NCBI gene (formerly Entrezgene);Acc:115534737]	ENSDARG00000055676	1.58955	0.668623	3.30805	20.4096	6.2514e-06	0.000228242
ENSGMOG00000014898	ENSG00000091831	ESR1	esr1	estrogen receptor 1 [Source:NCBI gene;Acc:259252]	ENSDARG00000004111	33.5683	5.06903	7.61263	83.7637	5.57588e-20	6.71808e-17
ENSGMOG00000034828				translin-associated factor X interacting protein 1 [Source:NCBI gene (formerly Entrezgene);Acc:115534637]		7.63336	2.93232	-0.439564	25.4925	4.44104e-07	2.64487e-05
ENSGMOG00000024285	ENSG00000036530	CYP46A1	cyp46a1.1	cholesterol 24-hydroxylase-like [Source:NCBI gene (formerly Entrezgene);Acc:115534636]	ENSDARG00000012137	2.93199	1.55188	8.7802	13.2252	0.000276205	0.00472808
ENSGMOG00000001194	ENSG00000118514	ALDH8A1	aldh8a1	aldehyde dehydrogenase 8 family, member A1 [Source:NCBI gene;Acc:447801]	ENSDARG00000036776	0.275934	-1.8576	7.14868	14.099	0.000173435	0.003301
ENSGMOG00000023597	ENSG00000118518	RNF146		ring finger protein 146 [Source:NCBI gene;Acc:334065]		0.424974	-1.23455	1.85994	21.6155	3.33156e-06	0.000137274
ENSGMOG00000026747	ENSG00000112773	TENT5A	tent5ab	terminal nucleotidyltransferase 5A-like [Source:NCBI gene (formerly Entrezgene);Acc:115534605]	ENSDARG00000054641	0.503091	-0.99111	3.16548	14.0458	0.000178415	0.00337401
ENSGMOG00000007372	ENSG00000013375	PGM3	pgm3	phosphoglucomutase 3 [Source:ZFIN;Acc:ZDB-GENE-041024-13]	ENSDARG00000024654	1.69104	0.757908	4.74911	13.6277	0.000222871	0.0040217
ENSGMOG00000010692	ENSG00000112715	VEGFA	vegfab	vascular endothelial growth factor Ab [Source:NCBI gene (formerly Entrezgene);Acc:115534061]	ENSDARG00000034700	0.549513	-0.863775	4.57028	23.4378	1.29019e-06	6.37482e-05
ENSGMOG00000004815	ENSG00000152894	PTPRK	CR846082.1		ENSDARG00000115646	0.534848	-0.902798	4.21114	21.3631	3.80016e-06	0.00015223
ENSGMOG00000007087	ENSG00000165059	PRKACG	prkg3		ENSDARG00000014232	5.95686	2.57455	6.26246	23.0747	1.55826e-06	7.49348e-05
ENSGMOG00000010028			tdh	L-threonine dehydrogenase [Source:ZFIN;Acc:ZDB-GENE-040426-2379]	ENSDARG00000002745	0.248182	-2.01053	6.83976	9.5389	0.00201162	0.0205398
ENSGMOG00000010205						0.463672	-1.10882	8.8656	22.7319	1.86249e-06	8.65645e-05
ENSGMOG00000001750			ism2b	isthmin 2b [Source:NCBI gene (formerly Entrezgene);Acc:115534099]	ENSDARG00000053859	0.239334	-2.0629	1.9482	22.7719	1.82415e-06	8.52884e-05
ENSGMOG00000001698	ENSG00000197594	ENPP1	enpp1	ectonucleotide pyrophosphatase/phosphodiesterase 1 [Source:ZFIN;Acc:ZDB-GENE-040724-172]	ENSDARG00000005789	0.392604	-1.34885	5.64929	26.9048	2.1373e-07	1.39594e-05
ENSGMOG00000004952	ENSG00000111678	C12orf57	C20H12orf57	gene rich cluster, C10 gene [Source:NCBI gene (formerly Entrezgene);Acc:115533906]	ENSDARG00000030038	1.53278	0.616151	3.27896	12.2907	0.00045523	0.00688914
ENSGMOG00000004958	ENSG00000112167	SAYSD1	si:ch211-59d15.9		ENSDARG00000043687	1.75357	0.810296	3.55993	21.7507	3.10482e-06	0.000130728
ENSGMOG00000004965	ENSG00000162813	BPNT1	bpnt1	bisphosphate nucleotidase 1 [Source:NCBI gene (formerly Entrezgene);Acc:115533904]	ENSDARG00000043684	0.571178	-0.807987	5.13002	13.2575	0.000271486	0.0046748
ENSGMOG00000034986						0.505192	-0.985097	2.76531	10.6489	0.00110138	0.0131825
ENSGMOG00000034228	ENSG00000185070	FLRT2	flrt2	fibronectin leucine rich transmembrane protein 2 [Source:NCBI gene (formerly Entrezgene);Acc:115534380]	ENSDARG00000079355	0.47526	-1.07321	2.10027	8.91258	0.00283212	0.0262172
ENSGMOG00000036668	ENSG00000100647	SUSD6	susd6	sushi domain containing 6 [Source:NCBI gene (formerly Entrezgene);Acc:115534171]	ENSDARG00000030116	0.54731	-0.869569	4.8252	21.6061	3.34794e-06	0.000137274
ENSGMOG00000003198	ENSG00000171723	GPHN	gphnb	gephyrin b [Source:ZFIN;Acc:ZDB-GENE-070705-4]	ENSDARG00000100851	0.228548	-2.12943	3.91212	13.6822	0.000216501	0.0039431
ENSGMOG00000008697	ENSG00000170468	RIOX1	riox1	ribosomal oxygenase 1 [Source:NCBI gene (formerly Entrezgene);Acc:115533946]	ENSDARG00000067838	2.13046	1.09117	4.67376	11.4896	0.000699875	0.00938126
ENSGMOG00000000920	ENSG00000183281	PLGLB1	plg	plasminogen [Source:NCBI gene (formerly Entrezgene);Acc:115534231]	ENSDARG00000023111	0.512155	-0.965348	11.8765	12.0425	0.000520015	0.00755566
ENSGMOG00000030692	ENSG00000213171	LINGO4	wu:fc23c09	leucine-rich repeat protein soc-2 homolog [Source:NCBI gene (formerly Entrezgene);Acc:115531955]	ENSDARG00000088002	2.77361	1.47176	-0.212015	7.73351	0.00542053	0.0423239
ENSGMOG00000018104	ENSG00000196628	TCF4	TCF4	transcription factor 4 [Source:NCBI gene (formerly Entrezgene);Acc:115532101]	ENSDARG00000107408	0.462248	-1.11326	-0.475231	8.39473	0.00376311	0.0324568
ENSGMOG00000002085	ENSG00000180263	FGD6	fgd6	FYVE, RhoGEF and PH domain containing 6 [Source:HGNC Symbol;Acc:HGNC:21740]	ENSDARG00000045528	0.61224	-0.707831	3.27337	13.7988	0.000203469	0.00376261
ENSGMOG00000035375	ENSG00000172493	AFF1		AF4/FMR2 family member 1-like [Source:NCBI gene (formerly Entrezgene);Acc:115532168]		0.661498	-0.596192	4.25756	12.0654	0.000513654	0.00747711
ENSGMOG00000014217	ENSG00000080608	PUM3	pum3		ENSDARG00000087779	2.71023	1.43842	5.46786	16.0336	6.22291e-05	0.00146131
ENSGMOG00000002646	ENSG00000198301	SDAD1	sdad1	SDA1 domain containing 1 [Source:NCBI gene (formerly Entrezgene);Acc:115532171]	ENSDARG00000105117	1.8475	0.885573	5.15476	11.5745	0.000668609	0.00905919
ENSGMOG00000006826	ENSG00000184164	CRELD2	creld2	cysteine-rich with EGF-like domains 2 [Source:NCBI gene (formerly Entrezgene);Acc:115532428]	ENSDARG00000029071	2.46187	1.29976	7.63266	7.81278	0.00518779	0.0409972
ENSGMOG00000006809	ENSG00000198355	PIM3	pim3	Pim-3 proto-oncogene, serine/threonine kinase [Source:NCBI gene (formerly Entrezgene);Acc:115532339]	ENSDARG00000055129	11.4995	3.52351	4.99035	85.9951	1.80381e-20	2.8253e-17
ENSGMOG00000009349	ENSG00000111647	UHRF1BP1L	uhrf1bp1l		ENSDARG00000004055	2.63728	1.39905	5.8566	21.93	2.82784e-06	0.00012226
ENSGMOG00000022543			ikbip		ENSDARG00000078520	2.31944	1.21378	-0.245345	9.98838	0.00157532	0.0171587
ENSGMOG00000009382	ENSG00000242247	ARFGAP3	arfgap3	ADP-ribosylation factor GTPase activating protein 3 [Source:ZFIN;Acc:ZDB-GENE-040426-1]	ENSDARG00000097583	1.9081	0.932134	4.9683	10.5156	0.0011837	0.0137642
ENSGMOG00000003289	ENSG00000005483	KMT2E	kmt2e	lysine (K)-specific methyltransferase 2E [Source:ZFIN;Acc:ZDB-GENE-030131-4120]	ENSDARG00000007523	1.76783	0.821977	4.74931	17.8029	2.45008e-05	0.000699009
ENSGMOG00000002425	ENSG00000113460	BRIX1	bxdc2	brix domain containing 2 [Source:NCBI gene (formerly Entrezgene);Acc:115532504]	ENSDARG00000098935	2.35552	1.23605	5.40742	16.0079	6.30795e-05	0.00147245
ENSGMOG00000006859	ENSG00000120805	ARL1	arl1	ADP-ribosylation factor-like 1 [Source:ZFIN;Acc:ZDB-GENE-040718-175]	ENSDARG00000101680	1.61883	0.694949	4.25511	13.1671	0.00028491	0.00485059
ENSGMOG00000035397	ENSG00000275342	PRAG1		inactive tyrosine-protein kinase PRAG1-like [Source:NCBI gene (formerly Entrezgene);Acc:115532079]		0.552563	-0.85579	3.57807	10.6484	0.00110168	0.0131825
ENSGMOG00000022530	ENSG00000148411	NACC2		nucleus accumbens-associated protein 2-like [Source:NCBI gene (formerly Entrezgene);Acc:115532675]		0.540325	-0.8881	2.12843	10.9708	0.000925584	0.0115609
ENSGMOG00000002118	ENSG00000148219	ASTN2	CABZ01075572.1		ENSDARG00000105924	0.166789	-2.5839	3.01246	14.5305	0.000137911	0.00277292
ENSGMOG00000037201	ENSG00000177425	PAWR	pawr	PRKC, apoptosis, WT1, regulator [Source:NCBI gene (formerly Entrezgene);Acc:115531994]	ENSDARG00000045486	0.544307	-0.877508	4.84638	15.3868	8.76004e-05	0.00191098
ENSGMOG00000017146			slco1e1		ENSDARG00000100780	0.41927	-1.25405	3.39135	11.9154	0.000556719	0.00796337
ENSGMOG00000031291						0.187898	-2.41198	-1.44531	7.9547	0.00479627	0.0389445
ENSGMOG00000017116			slco1d1		ENSDARG00000104108	0.344941	-1.53558	5.7403	17.0513	3.63835e-05	0.000952967
ENSGMOG00000035491	ENSG00000179104	TMTC2	tmtc2a	protein O-mannosyl-transferase TMTC2-like [Source:NCBI gene (formerly Entrezgene);Acc:115532541]	ENSDARG00000045753	1.89738	0.924011	1.93105	10.6844	0.00108042	0.0129874
ENSGMOG00000034480	ENSG00000133773	CCDC59	ccdc59	coiled-coil domain containing 59 [Source:NCBI gene (formerly Entrezgene);Acc:115532548]	ENSDARG00000045755	2.30735	1.20624	3.68004	13.8207	0.000201104	0.00372769
ENSGMOG00000001900	ENSG00000128578	STRIP2	strip2		ENSDARG00000059003	0.236674	-2.07903	2.7851	22.1509	2.52044e-06	0.000111377
ENSGMOG00000028113						4.16866	2.05958	1.62496	32.4325	1.23403e-08	1.30598e-06
ENSGMOG00000017928	ENSG00000173208	ABCD2	abcd2	ATP binding cassette subfamily D member 2 [Source:HGNC Symbol;Acc:HGNC:66]	ENSDARG00000059409	4.11356	2.04039	6.3792	22.4102	2.20201e-06	9.93951e-05
ENSGMOG00000003002	ENSG00000139117	CPNE8	CPNE8	copine 8 [Source:HGNC Symbol;Acc:HGNC:23498]	ENSDARG00000102191	0.620601	-0.688261	4.28444	8.73089	0.00312863	0.0284244
ENSGMOG00000007957	ENSG00000075240	GRAMD4	gramd4a	GRAM domain containing 4a [Source:ZFIN;Acc:ZDB-GENE-041210-211]	ENSDARG00000069171	0.397689	-1.33029	3.5726	35.019	3.26498e-09	4.60715e-07
ENSGMOG00000012120	ENSG00000288640		ifrd1	interferon-related developmental regulator 1 [Source:ZFIN;Acc:ZDB-GENE-030131-6132]	ENSDARG00000068708	1.80528	0.852222	7.03034	12.7507	0.000355883	0.00573601
ENSGMOG00000006697	ENSG00000165568	AKR1E2	akr1b1.1	aldo-keto reductase family 1 member B1-like [Source:NCBI gene (formerly Entrezgene);Acc:115531901]	ENSDARG00000006215	1.58138	0.661182	3.99851	8.83495	0.00295516	0.0271795
ENSGMOG00000018773			sema3aa	sema domain, immunoglobulin domain (Ig), short basic domain, secreted, (semaphorin) 3Aa [Source:NCBI gene (formerly Entrezgene);Acc:115532230]	ENSDARG00000019235	0.595807	-0.747082	4.25447	12.4883	0.000409508	0.00636954
ENSGMOG00000011912	ENSG00000158623	COPG2	copg2	coatomer protein complex, subunit gamma 2 [Source:NCBI gene;Acc:30187]	ENSDARG00000034823	2.02668	1.01912	6.92847	16.0878	6.0472e-05	0.00142647
ENSGMOG00000018331	ENSG00000090975	PITPNM2	PITPNM2	phosphatidylinositol transfer protein membrane associated 2 [Source:HGNC Symbol;Acc:HGNC:21044]	ENSDARG00000111528	0.280717	-1.83281	2.14897	26.4953	2.6418e-07	1.67524e-05
[truncated: 120 more rows]
